# Supplementary material for: Available sustainable alternatives replace endangered animal horn based on their proteomic analysis and bio-effect evaluation
Source: Sci Rep. 2016 Oct 27;6:36027. doi: 10.1038/srep36027 (PMC5082367; doi:10.1038/srep36027)
Supplement: Supplementary Table S1 [file srep36027-s2.xls]

## Sheet: Sheet1
		RH-1(soluble)		RH-1(insoluble)		RH-2(soluble)		RH-2(insoluble)		SAH(soluble)		SAH(insoluble)		TAH(soluble)		TAH(insoluble)		WBH(soluble)		WBH(insoluble)		YH(insoluble)		YH(soluble)		GH(insoluble)		GH(soluble)
Accession	Description	# Unique Peptides	# Peptides	# Unique Peptides	# Peptides	# Unique Peptides	# Peptides	# Unique Peptides	# Peptides	# Unique Peptides	# Peptides	# Unique Peptides	# Peptides	# Unique Peptides	# Peptides	# Unique Peptides	# Peptides	# Unique Peptides	# Peptides	# Unique Peptides	# Peptides	# Unique Peptides	# Peptides	# Unique Peptides	# Peptides	# Unique Peptides	# Peptides	# Unique Peptides	# Peptides	Molecular Function	Cellular Component	Biological Process	Pfam IDs	# AAs	MW [kDa]	calc. pI
F1N362	Uncharacterized protein OS=Bos taurus GN=KRT84 PE=3 SV=2 - [F1N362_BOVIN]	0	0	3	4	8	9	0	0	6	10	0	0	10	13	0	0	17	19	13	15	14	17	20	23	0	0	12	15	catalytic activity; motor activity; structural molecule activity	cytoskeleton		Pf00038; Pf01576; Pf05557	593	64.0911	7.38623
M0QVZ6	Keratin, type II cytoskeletal 5 OS=Bos taurus GN=KRT5 PE=3 SV=1 - [M0QVZ6_BOVIN]	4	7	4	7	5	8	0	0	9	11	5	6	9	11	8	10	9	10	8	10	5	8	6	11	8	10	11	13				Protein not found	573	60.6293	7.81104
F1MI98	Uncharacterized protein OS=Bos taurus GN=KRT36 PE=3 SV=2 - [F1MI98_BOVIN]	3	5	4	5	9	11	0	0	9	11	0	0	1	11	0	0	9	12	0	0	9	12	11	15	1	8	5	10	structural molecule activity	cytoskeleton		Pf00038; Pf12128	456	51.0773	4.98291
F1MC11	Keratin, type I cytoskeletal 14 OS=Bos taurus GN=KRT14 PE=3 SV=2 - [F1MC11_BOVIN]	0	0	4	6	0	0	0	0	4	10	3	7	4	10	1	2	11	14	10	12	0	0	0	0	5	9	6	10	structural molecule activity; transporter activity	cytoplasm; cytoskeleton; membrane; mitochondrion; nucleus	cell differentiation; cell organization and biogenesis; transport	Pf00038; Pf01496; Pf12128	477	51.8787	5.16064
P25691	Keratin, type II microfibrillar, component 5 OS=Ovis aries PE=1 SV=1 - [K2M3_SHEEP]	3	9	0	0	2	12	2	7	8	21	3	11	8	19	4	13	2	11	2	12	2	15	3	18	4	6	2	19	structural molecule activity	cytoskeleton		Pf00038; Pf08317	502	55.2205	6.45557
A0JND2	Keratin, type II cytoskeletal 80 OS=Bos taurus GN=KRT80 PE=2 SV=1 - [K2C80_BOVIN]	1	2	2	3	0	0	2	3	2	3	1	2	3	4	9	2	4	5	3	4	4	5	5	6	3	4	5	6	catalytic activity; motor activity; structural molecule activity; transporter activity	cytoskeleton; membrane	transport	Pf00038; Pf01496; Pf01576; Pf05557; Pf05667; Pf07888; Pf12128	422	47.408	5.31299
A6QNZ7	Keratin 10 (Epidermolytic hyperkeratosis; keratosis palmaris et plantaris) OS=Bos taurus GN=KRT10 PE=2 SV=1 - [A6QNZ7_BOVIN]	1	1	2	2	0	0	1	2	0	0	1	1	0	0	1	1	2	2	6	6	8	8	10	10	1	1	5	5	structural molecule activity	cytoplasm; cytoskeleton	cell differentiation; development; response to stimulus	Pf00038	526	54.8162	5.07178
G3N0V2	Uncharacterized protein OS=Bos taurus GN=KRT1 PE=3 SV=1 - [G3N0V2_BOVIN]	2	3	4	6	0	0	0	0	0	0	2	3	3	4	0	0	6	9	5	7	11	14	0	0	0	0	0	0	structural molecule activity; transporter activity	cytoskeleton; membrane	transport	Pf00038; Pf01496; Pf12128; Pf12252	606	63.1131	8.27979
Q06018	Intermediate filament type II keratin OS=Ovis aries GN=KRT2.13 PE=3 SV=1 - [Q06018_SHEEP]	0	0	0	0	0	0	1	7	5	13	5	13	8	17	6	12	1	9	1	9	0	0	0	0	5	7	1	9	catalytic activity; motor activity; structural molecule activity; transporter activity	cytoskeleton; membrane	transport	Pf00038; Pf01496; Pf01576; Pf05667; Pf11559; Pf12128	480	53.0006	8.26514
L8HW76	Keratin, type II cytoskeletal 6A OS=Bos grunniens mutus GN=M91_10641 PE=3 SV=1 - [L8HW76_BOSMU]	3	6	1	8	0	0	5	6	1	13	1	9	2	9	6	8	3	18	2	13	2	13	0	0	0	0	4	12				Protein not found	518	55.9633	8.08936
F1MSA6	Uncharacterized protein OS=Bos taurus GN=KRT34 PE=3 SV=1 - [F1MSA6_BOVIN]	1	6	2	11	1	9	1	8	1	13	1	13	0	0	1	13	3	15	3	13	2	12	6	23	2	11	5	21	structural molecule activity	cytoskeleton		Pf00038	391	44.699	4.90674
A5PJJ1	KRT33A protein OS=Bos taurus GN=KRT33A PE=2 SV=1 - [A5PJJ1_BOVIN]	1	6	0	0	0	0	0	0	4	16	3	14	3	19	1	11	4	16	2	12	2	10	3	20	2	10	4	19	catalytic activity; motor activity; structural molecule activity	cytoskeleton		Pf00038; Pf01576; Pf12128	401	45.6893	4.86865
E1B991	Uncharacterized protein OS=Bos taurus GN=KRT2 PE=3 SV=2 - [E1B991_BOVIN]	0	0	0	0	0	0	0	0	0	0	0	0	0	0	0	0	4	5	2	3	9	12	12	15	0	0	1	2	structural molecule activity	cytoskeleton		Pf00038	617	64.2946	8.67529
L8HP74	Keratin, type I cytoskeletal 14 OS=Bos grunniens mutus GN=M91_06039 PE=3 SV=1 - [L8HP74_BOSMU]	5	9	0	0	5	8	0	0	0	0	0	0	0	0	0	0	0	0	0	0	8	12	9	14	0	0	0	0				Protein not found	477	51.8347	5.16064
A4FUZ0	Keratin, type II cuticular Hb3 OS=Bos taurus GN=KRT83 PE=2 SV=1 - [KRT83_BOVIN]	1	10	2	7	2	12	1	9	0	0	3	17	0	0	0	0	2	13	2	15	4	16	4	21	0	0	5	23	catalytic activity; motor activity; structural molecule activity	cytoskeleton; membrane; nucleus	transport	Pf00038; Pf01576; Pf02463; Pf05701; Pf07888; Pf07926; Pf09726; Pf10174; Pf11559; Pf12128	493	53.9545	5.47803
E1B898	Uncharacterized protein OS=Bos taurus GN=KRT86 PE=3 SV=1 - [E1B898_BOVIN]	0	10	0	0	1	15	0	11	0	0	1	18	1	19	0	0	0	15	0	0	5	17	8	25	0	0	6	24	catalytic activity; motor activity; structural molecule activity	cytoskeleton; membrane; nucleus	transport	Pf00038; Pf01576; Pf05557; Pf07926; Pf09726; Pf10174; Pf11559; Pf12128	486	53.2973	5.56689
P02534	Keratin, type I microfibrillar 48 kDa, component 8C-1 OS=Ovis aries PE=1 SV=2 - [K1M1_SHEEP]	2	7	2	11	1	11	2	9	3	16	0	0	2	22	2	13	1	15	0	0	1	12	1	21	2	10	1	20	catalytic activity; motor activity; structural molecule activity	cytoskeleton		Pf00038; Pf01576; Pf12128	412	46.6448	4.80518
A1L595	Keratin, type I cytoskeletal 17 OS=Bos taurus GN=KRT17 PE=2 SV=1 - [K1C17_BOVIN]	0	0	0	0	0	0	0	0	2	6	1	4	1	6	1	3	0	0	0	0	2	6	4	9	2	6	2	6	protein binding; receptor activity; signal transducer activity; structural molecule activity	cytoplasm; cytoskeleton	cell differentiation; cell growth; cell organization and biogenesis; development; metabolic process; regulation of biological process	Pf00038; Pf07888; Pf12128	441	48.6823	5.14795
L8HXW6	Keratin, type II cytoskeletal 1 (Fragment) OS=Bos grunniens mutus GN=M91_10648 PE=3 SV=1 - [L8HXW6_BOSMU]	0	0	0	0	0	0	0	0	0	0	0	0	0	0	0	0	0	0	0	0	0	0	15	18	0	0	0	0				Protein not found	637	66.4449	7.92822
F1MUY2	Uncharacterized protein OS=Bos taurus GN=KRT6B PE=2 SV=1 - [F1MUY2_BOVIN]	0	0	0	0	0	0	0	0	0	0	1	9	1	8	0	0	2	17	2	13	3	14	5	20	1	15	0	0	catalytic activity; motor activity; structural molecule activity	cytoskeleton		Pf00038; Pf01576; Pf05957; Pf07902; Pf12128	571	60.8186	8.35303
L8HW98	Keratin, type II microfibrillar, component 5 OS=Bos grunniens mutus GN=M91_10633 PE=3 SV=1 - [L8HW98_BOSMU]	2	9	0	0	2	13	0	9	0	0	0	0	0	0	0	0	2	15	1	14	3	17	3	20	0	0	1	22				Protein not found	507	55.8748	6.45557
E3VW85	Keratin 83 OS=Ovis aries PE=2 SV=1 - [E3VW85_SHEEP]	0	0	0	0	0	0	0	0	5	24	0	0	4	18	3	15	0	0	0	0	0	0	0	0	0	0	0	0	catalytic activity; motor activity; structural molecule activity	cytoskeleton; membrane; nucleus	transport	Pf00038; Pf01576; Pf02463; Pf07888; Pf07926; Pf08317; Pf09726; Pf10174; Pf11559; Pf12128	493	53.8814	5.40186
Q6R651	Hair acidic keratin 1 OS=Capra hircus PE=2 SV=1 - [Q6R651_CAPHI]	0	0	0	0	0	0	0	0	0	0	3	14	1	20	0	0	1	15	4	14	1	11	1	20	0	0	1	19	catalytic activity; motor activity; protein binding; structural molecule activity	cytoplasm; cytoskeleton; membrane	cell organization and biogenesis	Pf00038; Pf01576; Pf05622; Pf06160; Pf12128	413	46.847	4.83057
G9HPB5	Keratin-associated protein KAP13-3 OS=Ovis aries GN=KRTAP13-3 PE=4 SV=1 - [G9HPB5_SHEEP]	0	0	0	0	0	0	0	0	0	0	0	0	2	2	2	2	1	1	1	1	0	0	0	0	4	4	0	0				Pf05287	156	17.0338	9.18799
P02539	Keratin, type II microfibrillar (Fragment) OS=Ovis aries PE=1 SV=1 - [K2M1_SHEEP]	0	0	0	0	0	0	0	0	1	7	2	5	2	6	0	0	0	0	0	0	1	3	1	7	1	5	1	8	structural molecule activity	cytoskeleton		Pf00038	109	12.6753	4.58936
C0LJF6	Keratin associated protein 6 (Fragment) OS=Ovis aries GN=KAP6 PE=4 SV=1 - [C0LJF6_SHEEP]	0	0	0	0	0	0	0	0	1	1	1	1	1	1	0	0	1	1	1	1	1	1	1	1	1	1	1	1		cytoskeleton			71	7.35595	8.47021
L8HMJ6	Keratin, type I cytoskeletal 9 (Fragment) OS=Bos grunniens mutus GN=M91_06038 PE=4 SV=1 - [L8HMJ6_BOSMU]	0	0	0	0	0	0	0	0	0	0	0	0	0	0	0	0	0	0	0	0	1	1	7	7	1	1	0	0				Protein not found	387	42.6377	4.71631
L8IFM9	Keratin, type I cytoskeletal 42 OS=Bos grunniens mutus GN=M91_17166 PE=3 SV=1 - [L8IFM9_BOSMU]	2	4	2	4	0	7	2	4	1	3	0	0	2	5	0	0	0	0	0	0	0	0	0	0	0	0	0	0				Protein not found	464	51.1904	5.24951
E3VW79	Keratin 34 (Fragment) OS=Ovis aries PE=2 SV=1 - [E3VW79_SHEEP]	3	7	0	0	1	8	0	0	1	13	1	11	3	18	0	0	0	0	0	0	0	0	0	0	0	0	0	0	catalytic activity; motor activity; structural molecule activity	cytoskeleton		Pf00038; Pf01576	407	46.6289	5.021
L8I5F4	Keratin, type I cuticular Ha6 OS=Bos grunniens mutus GN=M91_00638 PE=3 SV=1 - [L8I5F4_BOSMU]	0	0	0	0	0	0	0	0	0	0	0	0	1	13	0	0	0	0	6	9	0	0	0	0	1	9	0	0				Protein not found	456	51.1272	4.98291
A4FV94	KRT6A protein OS=Bos taurus GN=KRT6A PE=2 SV=1 - [A4FV94_BOVIN]	0	0	0	0	3	9	0	0	0	0	0	0	0	0	0	0	0	0	0	0	0	0	4	19	1	15	0	0	catalytic activity; motor activity; structural molecule activity	cytoskeleton		Pf00038; Pf01576; Pf05957; Pf07902; Pf12128	571	60.7826	8.08936
L8HWB8	Keratin, type II cytoskeletal 3 (Fragment) OS=Bos grunniens mutus GN=M91_10650 PE=3 SV=1 - [L8HWB8_BOSMU]	0	0	0	0	0	0	0	0	0	0	0	0	0	0	0	0	0	0	0	0	1	7	1	7	0	0	0	0				Protein not found	543	56.8785	6.17627
G3ER53	Keratin type II cytoskeletal 71 (Fragment) OS=Ovis aries GN=KRT71 PE=3 SV=1 - [G3ER53_SHEEP]	0	0	0	0	0	0	0	0	0	0	1	1	0	0	0	0	0	0	1	1	2	3	2	3	0	0	0	0	structural molecule activity	cytoskeleton		Pf00038	368	41.8309	5.17334
L8I3T6	Keratin, type I cuticular Ha7 (Fragment) OS=Bos grunniens mutus GN=M91_00634 PE=3 SV=1 - [L8I3T6_BOSMU]	0	0	0	0	1	3	1	3	0	0	0	0	0	0	0	0	1	3	0	0	0	0	1	4	1	3	1	4				Protein not found	433	48.0545	4.90674
A3KN26	KRT33B protein OS=Bos taurus GN=KRT33B PE=2 SV=1 - [A3KN26_BOVIN]	0	0	0	0	1	11	0	0	0	0	0	0	1	19	0	0	0	0	0	0	0	0	2	21	0	0	1	17	catalytic activity; motor activity; protein binding; structural molecule activity	cytoplasm; cytoskeleton; membrane	cell organization and biogenesis	Pf00038; Pf01576; Pf05622; Pf06160; Pf12128	384	43.2422	4.85596
E3VW87	Keratin 86 OS=Ovis aries PE=2 SV=1 - [E3VW87_SHEEP]	0	10	0	0	0	0	0	11	0	0	0	18	0	19	4	16	0	15	0	0	0	0	0	0	1	10	0	0	catalytic activity; motor activity; structural molecule activity	cytoskeleton; membrane; nucleus	transport	Pf00038; Pf01576; Pf07926; Pf09726; Pf10174; Pf11559; Pf12128	486	53.1633	5.56689
A6QP32	KRT85 protein OS=Bos taurus GN=KRT85 PE=2 SV=1 - [A6QP32_BOVIN]	0	0	2	4	0	0	0	0	3	12	0	0	0	0	0	0	0	0	0	0	0	0	0	0	0	0	0	0	structural molecule activity	cytoskeleton		Pf00038	493	54.26	5.38916
L8HV38	Keratin, type II cuticular Hb5 OS=Bos grunniens mutus GN=M91_10632 PE=3 SV=1 - [L8HV38_BOSMU]	1	6	0	0	1	8	0	0	0	0	2	8	0	0	1	7	0	0	0	0	0	0	0	0	0	0	0	0				Protein not found	494	54.5732	5.64307
L8I3J3	Keratin, type I cuticular Ha5 OS=Bos grunniens mutus GN=M91_00637 PE=3 SV=1 - [L8I3J3_BOSMU]	0	0	0	0	0	0	0	0	0	0	0	0	0	0	0	0	0	0	0	0	0	0	0	0	0	0	5	11				Protein not found	455	50.5386	5.04639
F5AY94	Keratin-associated protein KAP11-1 OS=Ovis aries GN=KRTAP11-1 PE=4 SV=1 - [F5AY94_SHEEP]	0	0	1	1	0	0	0	0	0	0	0	0	1	1	1	1	1	1	0	0	0	0	0	0	0	0	0	0				Pf05287	159	16.8757	7.95752
Q6R646	Keratin associated protein 13.1 OS=Capra hircus PE=2 SV=1 - [Q6R646_CAPHI]	0	0	0	0	0	0	0	0	0	0	0	0	1	1	1	1	0	0	0	0	0	0	0	0	1	1	0	0		cytoskeleton		Pf05287	163	17.4899	8.49951
Q28582	Hair type II keratin intermediate filament protein OS=Ovis aries GN=KII-9 PE=3 SV=1 - [Q28582_SHEEP]	0	0	0	0	1	15	0	0	0	24	0	0	0	0	0	0	0	0	0	0	0	0	0	0	2	11	0	0	catalytic activity; motor activity; structural molecule activity	cytoskeleton; membrane; nucleus	transport	Pf00038; Pf01576; Pf02463; Pf07926; Pf09726; Pf10174; Pf11559; Pf12128; Pf12718	508	55.2102	6.25244
H9NAL6	Keratin 14 (Fragment) OS=Capra hircus GN=KRT14 PE=4 SV=1 - [H9NAL6_CAPHI]	0	0	0	0	0	0	0	0	1	2	1	2	0	0	0	0	0	0	0	0	0	0	0	0	1	1	0	0		cytoskeleton			67	6.24589	9.5249
G3ER51	Keratin 71 OS=Ovis aries GN=KRT71 PE=2 SV=2 - [G3ER51_SHEEP]	0	0	0	0	0	0	0	0	0	0	0	0	0	0	0	0	3	4	0	0	0	0	0	0	0	0	0	0	catalytic activity; motor activity; structural molecule activity	cytoskeleton; membrane		Pf00038; Pf01576; Pf09726; Pf10174; Pf12128	500	54.5779	5.68115
Q148H4	Keratin, type II cuticular Hb1 OS=Bos taurus GN=KRT81 PE=2 SV=1 - [KRT81_BOVIN]	0	0	0	0	0	0	0	0	0	26	0	0	0	0	0	0	0	0	3	17	0	0	0	0	0	0	0	0	structural molecule activity	cytoplasm; cytoskeleton; membrane	cell differentiation; cell organization and biogenesis; development; response to stimulus	Pf00038	399	43.8581	5.0083
B0LKP3	Keratin 85 (Fragment) OS=Ovis aries PE=2 SV=1 - [B0LKP3_SHEEP]	0	0	3	7	0	0	0	0	0	0	0	0	0	0	0	0	0	0	0	0	0	0	0	0	0	0	0	0	structural molecule activity	cytoskeleton		Pf00038	342	37.8538	5.03369
P08728	Keratin, type I cytoskeletal 19 OS=Bos taurus GN=KRT19 PE=2 SV=1 - [K1C19_BOVIN]	0	0	0	0	0	0	1	3	0	0	0	0	0	0	1	3	0	0	0	0	1	4	0	0	0	0	0	0	structural molecule activity	cytoplasm; cytoskeleton; nucleus	cell organization and biogenesis	Pf00038	93	10.7154	6.30322
P15241	Keratin, type II microfibrillar, component 7C OS=Ovis aries PE=1 SV=1 - [K2M2_SHEEP]	0	0	0	0	0	0	0	0	0	0	0	0	0	0	0	0	0	0	0	0	0	0	0	0	2	7	0	0	structural molecule activity	cytoplasm; cytoskeleton	cell organization and biogenesis; development	Pf00038	450	49.2825	5.03369
P05785	Keratin, type I cytoskeletal 14 (Fragment) OS=Bos taurus GN=KRT14 PE=3 SV=1 - [K1C14_BOVIN]	1	3	0	0	0	0	0	0	0	0	0	0	0	0	0	0	0	0	0	0	0	0	1	4	0	0	0	0				Protein not found	251	27.4136	8.23584
F1MJ66	Uncharacterized protein (Fragment) OS=Bos taurus GN=KRT12 PE=3 SV=2 - [F1MJ66_BOVIN]	0	0	1	2	0	0	0	0	0	0	0	0	0	0	0	0	0	0	1	3	0	0	0	0	0	0	0	0				Protein not found	525	57.325	6.60986
L8IBU2	Keratin-associated protein 13-1 (Fragment) OS=Bos grunniens mutus GN=M91_20949 PE=4 SV=1 - [L8IBU2_BOSMU]	0	0	0	0	0	0	0	0	0	0	0	0	0	0	0	0	2	2	0	0	0	0	0	0	0	0	0	0				Protein not found	183	19.7887	8.27979
E3VW83	Keratin 81 (Fragment) OS=Ovis aries PE=2 SV=1 - [E3VW83_SHEEP]	0	0	2	8	0	0	0	0	0	0	0	0	0	0	0	0	0	0	0	0	0	0	0	0	0	0	0	0	structural molecule activity	cytoskeleton		Pf00038; Pf12128	315	34.1148	5.16064
Q148H7	Keratin, type II cytoskeletal 79 OS=Bos taurus GN=KRT79 PE=2 SV=1 - [K2C79_BOVIN]	0	0	2	4	0	0	0	0	0	0	0	0	0	0	0	0	0	0	0	0	0	0	0	0	0	0	0	0	structural molecule activity	cytoskeleton		Pf00038; Pf12128	535	57.6851	7.45947
Q0P5J4	Keratin, type I cytoskeletal 25 OS=Bos taurus GN=KRT25 PE=2 SV=1 - [K1C25_BOVIN]	0	0	0	0	0	0	0	0	0	0	0	0	0	0	0	0	0	0	0	0	1	1	0	0	0	0	0	0				Protein not found	519	54.4424	4.95752
L8IBV0	Keratin-associated protein 24-1 (Fragment) OS=Bos grunniens mutus GN=M91_20957 PE=4 SV=1 - [L8IBV0_BOSMU]	0	0	0	0	0	0	0	0	0	0	0	0	0	0	0	0	0	0	0	0	1	1	0	0	0	0	0	0	structural molecule activity	cytoskeleton		Pf00038	42	4.77644	4.55127
L8IE84	Keratin, type I cytoskeletal 24 OS=Bos grunniens mutus GN=M91_05308 PE=3 SV=1 - [L8IE84_BOSMU]	0	0	0	0	0	0	0	0	0	0	0	0	0	0	0	0	0	0	0	0	0	0	1	2	0	0	0	0		cytoskeleton		Pf05287	136	14.5985	8.01611
D9IR37	Keratin intermediate-filament type I protein (Fragment) OS=Ovis aries GN=KIFI PE=4 SV=1 - [D9IR37_SHEEP]	0	0	0	0	0	0	0	0	0	0	0	0	1	1	0	0	0	0	0	0	0	0	0	0	0	0	0	0				Protein not found	525	56.9455	6.48096
Q6R645	Keratin-associated protein 15-1 OS=Capra hircus GN=KRTAP15-1 PE=2 SV=1 - [KR151_CAPHI]	0	0	0	0	0	0	0	0	0	0	0	0	1	1	0	0	0	0	0	0	0	0	0	0	0	0	0	0	structural molecule activity	cytoskeleton		Pf00038	253	28.7772	5.50342
L8HXV4	Keratin, type II cytoskeletal 75 (Fragment) OS=Bos grunniens mutus GN=M91_10637 PE=3 SV=1 - [L8HXV4_BOSMU]	0	0	0	0	0	0	1	4	0	0	0	0	0	0	0	0	0	0	0	0	0	0	0	0	0	0	0	0	catalytic activity; motor activity; structural molecule activity	cytoskeleton		Pf00038; Pf01576	478	53.4941	5.98584
E3VW81	Keratin 39 (Fragment) OS=Ovis aries PE=2 SV=1 - [E3VW81_SHEEP]	0	0	0	0	0	0	0	0	0	0	1	1	0	0	0	0	0	0	0	0	0	0	0	0	0	0	0	0	catalytic activity; motor activity; structural molecule activity	cytoplasm; cytoskeleton; nucleus; organelle lumen		Pf00038; Pf01576	478	53.5942	5.69385
F1MU12	Keratin, type II cytoskeletal 8 OS=Bos taurus GN=KRT8 PE=3 SV=1 - [F1MU12_BOVIN]	0	0	0	0	0	0	0	0	0	0	1	2	0	0	0	0	0	0	0	0	0	0	0	0	0	0	0	0	catalytic activity; motor activity; structural molecule activity	cytoskeleton; membrane; nucleus	transport	Pf00038; Pf01576; Pf07888; Pf07926; Pf08317; Pf09726; Pf10174; Pf12128	491	53.6473	5.56689
P05786	Keratin, type II cytoskeletal 8 OS=Bos taurus GN=KRT8 PE=2 SV=3 - [K2C8_BOVIN]	0	0	0	0	0	0	0	0	1	4	0	0	0	0	0	0	0	0	0	0	0	0	0	0	0	0	0	0	structural molecule activity	cytoskeleton		Pf00038	215	21.7491	10.2134
Q28130	Keratin 6 (Fragment) OS=Bos taurus PE=4 SV=1 - [Q28130_BOVIN]	0	0	0	0	0	0	0	0	0	0	0	0	0	0	0	0	0	0	0	0	0	0	0	0	1	5	0	0				Protein not found	466	51.5896	6.30322
L8HW65	Keratin, type II cytoskeletal 7 OS=Bos grunniens mutus GN=M91_10626 PE=3 SV=1 - [L8HW65_BOSMU]	0	0	0	0	0	0	0	0	0	0	0	0	0	0	0	0	0	0	1	6	0	0	0	0	0	0	0	0	catalytic activity; motor activity; structural molecule activity	cytoskeleton; membrane		Pf00038; Pf01576	467	50.0748	4.62744
L8I2P6	Keratin, type I cytoskeletal 13 (Fragment) OS=Bos grunniens mutus GN=M91_00639 PE=3 SV=1 - [L8I2P6_BOSMU]	0	0	0	0	0	0	0	0	0	0	0	0	0	0	0	0	1	4	0	0	0	0	0	0	0	0	0	0				Protein not found	411	44.8561	4.84326
E3VW75	Keratin 32 (Fragment) OS=Ovis aries PE=2 SV=1 - [E3VW75_SHEEP]	1	3	0	0	0	0	0	0	0	0	0	0	0	0	0	0	0	0	0	0	0	0	0	0	0	0	0	0	structural molecule activity	cytoskeleton		Pf00038	214	24.5391	4.94482
