# Supplementary material for: Available sustainable alternatives replace endangered animal horn based on their proteomic analysis and bio-effect evaluation
Source: Sci Rep. 2016 Oct 27;6:36027. doi: 10.1038/srep36027 (PMC5082367; doi:10.1038/srep36027)
Supplement: Supplementary Table S2 [file srep36027-s3.xls]

## Sheet: Sheet1
Accession	Description	Score	Coverage	# Proteins	# Unique Peptides	# Peptides	# PSMs	Molecular Function	Cellular Component	Biological Process	Pfam IDs	# AAs	MW [kDa]	calc. pI
E1B898	Uncharacterized protein OS=Bos taurus GN=KRT86 PE=3 SV=1 - [E1B898_BOVIN]	179.094	22.43	15	0	10	52	catalytic activity; motor activity; structural molecule activity	cytoskeleton; membrane; nucleus	transport	Pf00038; Pf01576; Pf05557; Pf07926; Pf09726; Pf10174; Pf11559; Pf12128	486	53.2973	5.56689
E3VW87	Keratin 86 OS=Ovis aries PE=2 SV=1 - [E3VW87_SHEEP]	172.389	22.43	13	0	10	50	catalytic activity; motor activity; structural molecule activity	cytoskeleton; membrane; nucleus	transport	Pf00038; Pf01576; Pf07926; Pf09726; Pf10174; Pf11559; Pf12128	486	53.1633	5.56689
L8HW98	Keratin, type II microfibrillar, component 5 OS=Bos grunniens mutus GN=M91_10633 PE=3 SV=1 - [L8HW98_BOSMU]	164.76	18.34	8	2	9	47				Protein not found	507	55.8748	6.45557
P02534	Keratin, type I microfibrillar 48 kDa, component 8C-1 OS=Ovis aries PE=1 SV=2 - [K1M1_SHEEP]	143.727	19.42	23	2	7	36	catalytic activity; motor activity; structural molecule activity	cytoskeleton		Pf00038; Pf01576; Pf12128	412	46.6448	4.80518
F1MSA6	Uncharacterized protein OS=Bos taurus GN=KRT34 PE=3 SV=1 - [F1MSA6_BOVIN]	141.771	17.9	17	1	6	35	structural molecule activity	cytoskeleton		Pf00038	391	44.699	4.90674
A5PJJ1	KRT33A protein OS=Bos taurus GN=KRT33A PE=2 SV=1 - [A5PJJ1_BOVIN]	141.05	17.71	19	1	6	35	catalytic activity; motor activity; structural molecule activity	cytoskeleton		Pf00038; Pf01576; Pf12128	401	45.6893	4.86865
P25691	Keratin, type II microfibrillar, component 5 OS=Ovis aries PE=1 SV=1 - [K2M3_SHEEP]	138.059	15.74	7	3	9	40	structural molecule activity	cytoskeleton		Pf00038; Pf08317	502	55.2205	6.45557
E3VW79	Keratin 34 (Fragment) OS=Ovis aries PE=2 SV=1 - [E3VW79_SHEEP]	137.757	18.18	15	3	7	34	catalytic activity; motor activity; structural molecule activity	cytoskeleton		Pf00038; Pf01576	407	46.6289	5.021
A4FUZ0	Keratin, type II cuticular Hb3 OS=Bos taurus GN=KRT83 PE=2 SV=1 - [KRT83_BOVIN]	137.276	22.52	13	1	10	40	catalytic activity; motor activity; structural molecule activity	cytoskeleton; membrane; nucleus	transport	Pf00038; Pf01576; Pf02463; Pf05701; Pf07888; Pf07926; Pf09726; Pf10174; Pf11559; Pf12128	493	53.9545	5.47803
L8HV38	Keratin, type II cuticular Hb5 OS=Bos grunniens mutus GN=M91_10632 PE=3 SV=1 - [L8HV38_BOSMU]	73.8951	11.34	2	1	6	21				Protein not found	494	54.5732	5.64307
L8IFM9	Keratin, type I cytoskeletal 42 OS=Bos grunniens mutus GN=M91_17166 PE=3 SV=1 - [L8IFM9_BOSMU]	54.3401	10.56	5	2	4	15				Protein not found	464	51.1904	5.24951
L8INK7	Desmoplakin (Fragment) OS=Bos grunniens mutus GN=M91_06211 PE=4 SV=1 - [L8INK7_BOSMU]	52.6859	5.71	2	11	11	15				Protein not found	2839	327.347	6.81494
F1N362	Uncharacterized protein OS=Bos taurus GN=KRT84 PE=3 SV=2 - [F1N362_BOVIN]	50.4565	12.98	13	4	7	16	catalytic activity; motor activity; structural molecule activity	cytoskeleton		Pf00038; Pf01576; Pf05557	593	64.0911	7.38623
L8HW76	Keratin, type II cytoskeletal 6A OS=Bos grunniens mutus GN=M91_10641 PE=3 SV=1 - [L8HW76_BOSMU]	42.2636	13.51	19	3	6	13				Protein not found	518	55.9633	8.08936
Q8SPJ1	Junction plakoglobin OS=Bos taurus GN=JUP PE=2 SV=1 - [PLAK_BOVIN]	42.2627	13.15	7	7	7	12	protein binding; structural molecule activity	cytoplasm; cytoskeleton; cytosol; membrane; nucleus; organelle lumen	cell communication; cell differentiation; cell organization and biogenesis; cellular component movement; development; metabolic process; regulation of biological process; reproduction; response to stimulus; transport	Pf00514	745	81.7688	6.13818
L8HP74	Keratin, type I cytoskeletal 14 OS=Bos grunniens mutus GN=M91_06039 PE=3 SV=1 - [L8HP74_BOSMU]	37.5871	17.19	12	5	9	11				Protein not found	477	51.8347	5.16064
M0QVZ6	Keratin, type II cytoskeletal 5 OS=Bos taurus GN=KRT5 PE=3 SV=1 - [M0QVZ6_BOVIN]	34.7566	13.09	14	4	7	11				Protein not found	573	60.6293	7.81104
G3N0V2	Uncharacterized protein OS=Bos taurus GN=KRT1 PE=3 SV=1 - [G3N0V2_BOVIN]	19.2304	5.28	8	2	3	6	structural molecule activity; transporter activity	cytoskeleton; membrane	transport	Pf00038; Pf01496; Pf12128; Pf12252	606	63.1131	8.27979
E3VW75	Keratin 32 (Fragment) OS=Ovis aries PE=2 SV=1 - [E3VW75_SHEEP]	19.13	14.02	1	1	3	6	structural molecule activity	cytoskeleton		Pf00038	214	24.5391	4.94482
P05785	Keratin, type I cytoskeletal 14 (Fragment) OS=Bos taurus GN=KRT14 PE=3 SV=1 - [K1C14_BOVIN]	17.6461	22.58	6	1	3	5	structural molecule activity	cytoplasm; cytoskeleton; nucleus	cell organization and biogenesis	Pf00038	93	10.7154	6.30322
F1MI98	Uncharacterized protein OS=Bos taurus GN=KRT36 PE=3 SV=2 - [F1MI98_BOVIN]	16.2865	11.62	14	3	5	5	structural molecule activity	cytoskeleton		Pf00038; Pf12128	456	51.0773	4.98291
F1MB08	Alpha-enolase OS=Bos taurus GN=ENO1 PE=3 SV=1 - [F1MB08_BOVIN]	14.353	14.29	7	4	4	4	catalytic activity; metal ion binding	cell surface; cytoplasm; cytosol; extracellular; membrane	metabolic process	Pf00113; Pf03952	434	47.2543	6.80029
L8IQ70	Uncharacterized protein (Fragment) OS=Bos grunniens mutus GN=M91_19046 PE=3 SV=1 - [L8IQ70_BOSMU]	13.2064	12.61	25	1	1	4				Protein not found	119	13.1951	9.99365
P04272	Annexin A2 OS=Bos taurus GN=ANXA2 PE=1 SV=2 - [ANXA2_BOVIN]	9.94501	9.44	2	2	2	3	enzyme regulator activity; metal ion binding; protein binding	cytoplasm; endosome; extracellular; membrane	cell organization and biogenesis; coagulation; development; regulation of biological process; response to stimulus; transport	Pf00191	339	38.5878	7.31299
A0JND2	Keratin, type II cytoskeletal 80 OS=Bos taurus GN=KRT80 PE=2 SV=1 - [K2C80_BOVIN]	9.40921	5.92	7	1	2	3	catalytic activity; motor activity; structural molecule activity; transporter activity	cytoskeleton; membrane	transport	Pf00038; Pf01496; Pf01576; Pf05557; Pf05667; Pf07888; Pf12128	422	47.408	5.31299
Q0QES8	Glyceraldehyde-3-phosphate dehydrogenase (Fragment) OS=Bos taurus GN=GAPDH PE=2 SV=1 - [Q0QES8_BOVIN]	9.19979	12.78	10	2	2	3	catalytic activity; nucleotide binding; protein binding	cytoplasm; cytoskeleton; cytosol; nucleus	cell death; cell organization and biogenesis; metabolic process; regulation of biological process	Pf00044; Pf02800	227	24.2414	8.52881
L8IBI6	Desmoglein-1 OS=Bos grunniens mutus GN=M91_20076 PE=3 SV=1 - [L8IBI6_BOSMU]	7.74689	2.69	3	2	2	2				Protein not found	1039	111.787	5.021
L8IRL3	Cofilin-2 (Fragment) OS=Bos grunniens mutus GN=M91_01765 PE=4 SV=1 - [L8IRL3_BOSMU]	7.29943	16.87	4	2	2	2				Protein not found	166	18.7219	7.88428
P00829	ATP synthase subunit beta, mitochondrial OS=Bos taurus GN=ATP5B PE=1 SV=2 - [ATPB_BOVIN]	7.23414	2.84	2	1	1	2	catalytic activity; nucleotide binding; protein binding; transporter activity	cell surface; cytoplasm; membrane; mitochondrion; organelle lumen	cellular component movement; cellular homeostasis; development; metabolic process; regulation of biological process; transport	Pf00006; Pf00306; Pf02874	528	56.2486	5.2749
B3VHM9	Albumin (Fragment) OS=Capra hircus PE=2 SV=1 - [B3VHM9_CAPHI]	7.04828	2.06	5	1	1	2		extracellular	transport	Pf00273	583	66.2698	5.85889
J9QEX1	Heat shock 70kDa-like protein 1 OS=Capra hircus GN=hspA1L PE=2 SV=1 - [J9QEX1_CAPHI]	6.66086	4.37	36	2	2	2				Pf00012; Pf06723	641	70.4668	5.70654
Q862I9	Similar to acidic ribosomal phosphoprotein PO (Fragment) OS=Bos taurus PE=2 SV=1 - [Q862I9_BOVIN]	6.42597	14.88	5	2	2	2	structural molecule activity	cytoplasm; cytosol; nucleus; ribosome	metabolic process	Pf00466	168	18.4978	9.67139
Q17QM8	Dual specificity protein phosphatase 14 OS=Bos taurus GN=DUSP14 PE=2 SV=1 - [DUS14_BOVIN]	6.2614	14.65	1	2	2	2	catalytic activity		metabolic process	Pf00102; Pf00782	198	22.2226	9.56885
E1BPF4	Elongation factor 1-alpha (Fragment) OS=Bos taurus GN=EEF1A1 PE=3 SV=2 - [E1BPF4_BOVIN]	6.12826	5.09	19	2	2	2	catalytic activity; nucleotide binding; RNA binding	cytoplasm; membrane	metabolic process	Pf00009; Pf03143; Pf03144	452	49.2736	8.89502
G3N0I4	Cytosol aminopeptidase OS=Bos taurus GN=LAP3 PE=2 SV=1 - [G3N0I4_BOVIN]	4.24051	3.21	3	1	1	1	catalytic activity; metal ion binding	cytoplasm; membrane	metabolic process	Pf00883; Pf02789	498	54.0465	5.80811
O18931	Protein phosphatase type 1 beta catalytic subunit (Fragment) OS=Ovis aries GN=pplbc PE=2 SV=1 - [O18931_SHEEP]	3.66434	17.71	10	1	1	1	catalytic activity				96	10.9777	9.34912
C8BKC5	Peroxiredoxin 2 OS=Ovis aries GN=PRDX2 PE=2 SV=1 - [C8BKC5_SHEEP]	3.63463	8.59	3	1	1	1	antioxidant activity; catalytic activity		metabolic process	Pf00578; Pf08534; Pf10417	198	21.8311	5.42725
G3X7S2	Heat shock protein beta-1 OS=Bos taurus GN=HSPB1 PE=2 SV=1 - [G3X7S2_BOVIN]	3.42445	6.49	6	1	1	1	protein binding	cell surface	metabolic process; response to stimulus	Pf00011	154	17.4318	7.02002
Q862Q5	Phosphoglycerate kinase (Fragment) OS=Bos taurus PE=2 SV=1 - [Q862Q5_BOVIN]	3.40363	9.71	5	1	1	1	catalytic activity; nucleotide binding	cytoplasm	metabolic process	Pf00162	175	19.0602	8.96826
Q0VC97	Carbonyl reductase 3 OS=Bos taurus GN=CBR3 PE=2 SV=1 - [Q0VC97_BOVIN]	3.38096	5.05	4	1	1	1	catalytic activity; nucleotide binding	cytoplasm; cytosol; nucleus	metabolic process	Pf00106; Pf08659	277	30.7428	6.43018
F1MXE4	26S proteasome non-ATPase regulatory subunit 6 OS=Bos taurus GN=PSMD6 PE=4 SV=1 - [F1MXE4_BOVIN]	3.3701	3.86	3	1	1	1	protein binding	proteasome		Pf01399; Pf10602	389	45.5623	5.61768
E1B795	Uncharacterized protein (Fragment) OS=Bos taurus PE=3 SV=2 - [E1B795_BOVIN]	3.35718	10.32	1	1	1	1	structural molecule activity	cytoplasm; ribosome	metabolic process	Pf00237	155	17.645	9.37842
O77834	Peroxiredoxin-6 OS=Bos taurus GN=PRDX6 PE=1 SV=3 - [PRDX6_BOVIN]	3.3014	7.59	1	1	1	1	antioxidant activity; catalytic activity	cytoplasm; cytosol; vacuole	metabolic process; response to stimulus	Pf00578; Pf08534; Pf10417	224	25.0511	6.37939
G3X748	Uncharacterized protein OS=Bos taurus PE=4 SV=1 - [G3X748_BOVIN]	3.28032	1.87	2	1	1	1					587	68.1733	7.6499
Q28541	14-3-3 protein (Fragment) OS=Ovis aries PE=2 SV=1 - [Q28541_SHEEP]	3.20224	22.22	22	1	1	1	protein binding			Pf00244	45	5.08432	3.76416
A6QNZ7	Keratin 10 (Epidermolytic hyperkeratosis; keratosis palmaris et plantaris) OS=Bos taurus GN=KRT10 PE=2 SV=1 - [A6QNZ7_BOVIN]	3.18109	1.71	2	1	1	1	structural molecule activity	cytoplasm; cytoskeleton	cell differentiation; development; response to stimulus	Pf00038	526	54.8162	5.07178
E1B9D7	Uncharacterized protein OS=Bos taurus GN=DSG4 PE=3 SV=1 - [E1B9D7_BOVIN]	3.13639	1.25	2	1	1	1	metal ion binding	membrane	cell communication; cell differentiation; development; metabolic process; regulation of biological process; response to stimulus	Pf00028; Pf01049	1041	113.534	4.70361
G3MXP2	Uncharacterized protein (Fragment) OS=Bos taurus PE=4 SV=1 - [G3MXP2_BOVIN]	3.11423	1.32	1	1	1	1	catalytic activity; protein binding	membrane	metabolic process	Pf00168; Pf00397; Pf00632	1368	155.736	9.05615
F4YD25	Y-linked ribosomal protein S4 (Fragment) OS=Bubalus bubalis GN=RPS4Y2 PE=2 SV=1 - [F4YD25_BUBBU]	3.07965	22.08	10	1	1	1	structural molecule activity	cytoplasm; ribosome	metabolic process	Pf00900	77	8.78576	9.70068
L8IZK5	60S ribosomal protein L38 (Fragment) OS=Bos grunniens mutus GN=M91_02368 PE=3 SV=1 - [L8IZK5_BOSMU]	3.05498	18.57	2	1	1	1				Protein not found	70	8.20975	10.0962
L8IZU8	Histone H4 (Fragment) OS=Bos grunniens mutus GN=M91_07999 PE=3 SV=1 - [L8IZU8_BOSMU]	3.03311	16	21	1	1	1				Protein not found	75	8.20261	11.0044
G8JKZ8	Thioredoxin (Fragment) OS=Bos taurus GN=TXN PE=2 SV=1 - [G8JKZ8_BOVIN]	3.00449	9.28	2	1	1	1	catalytic activity		cellular homeostasis; metabolic process; regulation of biological process	Pf00085	97	10.8613	4.84326
C5IJ88	GDI2 OS=Ovis aries PE=2 SV=1 - [C5IJ88_SHEEP]	2.97578	3.37	3	1	1	1	enzyme regulator activity		transport	Pf00996	445	50.4417	6.25244
L8HZZ8	60S ribosomal protein L11 (Fragment) OS=Bos grunniens mutus GN=M91_02239 PE=3 SV=1 - [L8HZZ8_BOSMU]	2.97016	7.87	2	1	1	1				Protein not found	178	20.2597	9.51025
A4FV69	SERPINB5 protein OS=Bos taurus GN=SERPINB5 PE=2 SV=1 - [A4FV69_BOVIN]	2.95757	3.98	2	1	1	1	enzyme regulator activity	cytoplasm	cell organization and biogenesis; cell proliferation; development; regulation of biological process; reproduction	Pf00079	251	28.1673	5.38916
Q6PVY3	Macrophage migration inhibitory factor (Fragment) OS=Bos taurus PE=2 SV=1 - [Q6PVY3_BOVIN]	2.93684	9	3	1	1	1	catalytic activity; protein binding	cell surface; cytoplasm; extracellular	cell communication; cell death; cell organization and biogenesis; cell proliferation; defense response; metabolic process; regulation of biological process; response to stimulus; transport	Pf01187	100	10.6643	7.21045
Q862L6	Similar to ribosomal protein L12 (Fragment) OS=Bos taurus PE=2 SV=1 - [Q862L6_BOVIN]	2.92286	10.34	4	1	1	1	RNA binding; structural molecule activity	cytoplasm; ribosome	metabolic process	Pf00298; Pf03946	145	15.6806	9.89111
L8I2L6	Eukaryotic translation initiation factor 2A (Fragment) OS=Bos grunniens mutus GN=M91_11728 PE=4 SV=1 - [L8I2L6_BOSMU]	2.89908	1.39	3	1	1	1				Protein not found	576	64.3278	8.89502
E1B8W3	Uncharacterized protein OS=Bos taurus PE=4 SV=2 - [E1B8W3_BOVIN]	2.85725	0.99	1	1	1	1	protein binding			Pf00514	1012	112.801	8.06006
L8I8A8	Malate dehydrogenase (Fragment) OS=Bos grunniens mutus GN=M91_21510 PE=3 SV=1 - [L8I8A8_BOSMU]	2.85698	3.89	2	1	1	1				Protein not found	334	36.412	6.58057
cytoskeleton	0.240385
membrane	0.134615
nucleus	0.105769
cytoplasm	0.173077
cytosol	0.0673077
organelle lumen	0.0192308
cell surface	0.0384615
extracellular	0.0576923
ribosome	0.0576923
endosome	0.00961538
mitochondrion	0.0288462
proteasome	0.00961538
vacuole	0.00961538
others	0.0673077

## Sheet: others
Accession	Description	Score	Coverage	# Proteins	# Unique Peptides	# Peptides	# PSMs	Molecular Function	Cellular Component	Biological Process	Pfam IDs	# AAs	MW [kDa]	calc. pI
J9QEX1	Heat shock 70kDa-like protein 1 OS=Capra hircus GN=hspA1L PE=2 SV=1 - [J9QEX1_CAPHI]	6.66086	4.37	36	2	2	2				Pf00012; Pf06723	641	70.4668	5.70654
Q17QM8	Dual specificity protein phosphatase 14 OS=Bos taurus GN=DUSP14 PE=2 SV=1 - [DUS14_BOVIN]	6.2614	14.65	1	2	2	2	catalytic activity		metabolic process	Pf00102; Pf00782	198	22.2226	9.56885
O18931	Protein phosphatase type 1 beta catalytic subunit (Fragment) OS=Ovis aries GN=pplbc PE=2 SV=1 - [O18931_SHEEP]	3.66434	17.71	10	1	1	1	catalytic activity				96	10.9777	9.34912
G3X748	Uncharacterized protein OS=Bos taurus PE=4 SV=1 - [G3X748_BOVIN]	3.28032	1.87	2	1	1	1					587	68.1733	7.6499
L8I2L6	Eukaryotic translation initiation factor 2A (Fragment) OS=Bos grunniens mutus GN=M91_11728 PE=4 SV=1 - [L8I2L6_BOSMU]	2.89908	1.39	3	1	1	1				Protein not found	576	64.3278	8.89502
L8I8A8	Malate dehydrogenase (Fragment) OS=Bos grunniens mutus GN=M91_21510 PE=3 SV=1 - [L8I8A8_BOSMU]	2.85698	3.89	2	1	1	1				Protein not found	334	36.412	6.58057

## Sheet: vacuole
Accession	Description	Score	Coverage	# Proteins	# Unique Peptides	# Peptides	# PSMs	Molecular Function	Cellular Component	Biological Process	Pfam IDs	# AAs	MW [kDa]	calc. pI
O77834	Peroxiredoxin-6 OS=Bos taurus GN=PRDX6 PE=1 SV=3 - [PRDX6_BOVIN]	3.3014	7.59	1	1	1	1	antioxidant activity; catalytic activity	cytoplasm; cytosol; vacuole	metabolic process; response to stimulus	Pf00578; Pf08534; Pf10417	224	25.0511	6.37939

## Sheet: proteasome
Accession	Description	Score	Coverage	# Proteins	# Unique Peptides	# Peptides	# PSMs	Molecular Function	Cellular Component	Biological Process	Pfam IDs	# AAs	MW [kDa]	calc. pI
F1MXE4	26S proteasome non-ATPase regulatory subunit 6 OS=Bos taurus GN=PSMD6 PE=4 SV=1 - [F1MXE4_BOVIN]	3.3701	3.86	3	1	1	1	protein binding	proteasome		Pf01399; Pf10602	389	45.5623	5.61768

## Sheet:  ribosome
Accession	Description	Score	Coverage	# Proteins	# Unique Peptides	# Peptides	# PSMs	Molecular Function	Cellular Component	Biological Process	Pfam IDs	# AAs	MW [kDa]	calc. pI
Q862I9	Similar to acidic ribosomal phosphoprotein PO (Fragment) OS=Bos taurus PE=2 SV=1 - [Q862I9_BOVIN]	6.42597	14.88	5	2	2	2	structural molecule activity	cytoplasm; cytosol; nucleus; ribosome	metabolic process	Pf00466	168	18.4978	9.67139
E1B795	Uncharacterized protein (Fragment) OS=Bos taurus PE=3 SV=2 - [E1B795_BOVIN]	3.35718	10.32	1	1	1	1	structural molecule activity	cytoplasm; ribosome	metabolic process	Pf00237	155	17.645	9.37842
F4YD25	Y-linked ribosomal protein S4 (Fragment) OS=Bubalus bubalis GN=RPS4Y2 PE=2 SV=1 - [F4YD25_BUBBU]	3.07965	22.08	10	1	1	1	structural molecule activity	cytoplasm; ribosome	metabolic process	Pf00900	77	8.78576	9.70068
Q862L6	Similar to ribosomal protein L12 (Fragment) OS=Bos taurus PE=2 SV=1 - [Q862L6_BOVIN]	2.92286	10.34	4	1	1	1	RNA binding; structural molecule activity	cytoplasm; ribosome	metabolic process	Pf00298; Pf03946	145	15.6806	9.89111
L8IZK5	60S ribosomal protein L38 (Fragment) OS=Bos grunniens mutus GN=M91_02368 PE=3 SV=1 - [L8IZK5_BOSMU]	3.05498	18.57	2	1	1	1				Protein not found	70	8.20975	10.0962
L8HZZ8	60S ribosomal protein L11 (Fragment) OS=Bos grunniens mutus GN=M91_02239 PE=3 SV=1 - [L8HZZ8_BOSMU]	2.97016	7.87	2	1	1	1				Protein not found	178	20.2597	9.51025

## Sheet: mitochondrion
Accession	Description	Score	Coverage	# Proteins	# Unique Peptides	# Peptides	# PSMs	Molecular Function	Cellular Component	Biological Process	Pfam IDs	# AAs	MW [kDa]	calc. pI
P00829	ATP synthase subunit beta, mitochondrial OS=Bos taurus GN=ATP5B PE=1 SV=2 - [ATPB_BOVIN]	7.23414	2.84	2	1	1	2	catalytic activity; nucleotide binding; protein binding; transporter activity	cell surface; cytoplasm; membrane; mitochondrion; organelle lumen	cellular component movement; cellular homeostasis; development; metabolic process; regulation of biological process; transport	Pf00006; Pf00306; Pf02874	528	56.2486	5.2749
Q28541	14-3-3 protein (Fragment) OS=Ovis aries PE=2 SV=1 - [Q28541_SHEEP]	3.20224	22.22	22	1	1	1	protein binding			Pf00244	45	5.08432	3.76416
G8JKZ8	Thioredoxin (Fragment) OS=Bos taurus GN=TXN PE=2 SV=1 - [G8JKZ8_BOVIN]	3.00449	9.28	2	1	1	1	catalytic activity		cellular homeostasis; metabolic process; regulation of biological process	Pf00085	97	10.8613	4.84326

## Sheet: endosome
Accession	Description	Score	Coverage	# Proteins	# Unique Peptides	# Peptides	# PSMs	Molecular Function	Cellular Component	Biological Process	Pfam IDs	# AAs	MW [kDa]	calc. pI
P04272	Annexin A2 OS=Bos taurus GN=ANXA2 PE=1 SV=2 - [ANXA2_BOVIN]	9.94501	9.44	2	2	2	3	enzyme regulator activity; metal ion binding; protein binding	cytoplasm; endosome; extracellular; membrane	cell organization and biogenesis; coagulation; development; regulation of biological process; response to stimulus; transport	Pf00191	339	38.5878	7.31299

## Sheet: extracellular
Accession	Description	Score	Coverage	# Proteins	# Unique Peptides	# Peptides	# PSMs	Molecular Function	Cellular Component	Biological Process	Pfam IDs	# AAs	MW [kDa]	calc. pI
F1MB08	Alpha-enolase OS=Bos taurus GN=ENO1 PE=3 SV=1 - [F1MB08_BOVIN]	14.353	14.29	7	4	4	4	catalytic activity; metal ion binding	cell surface; cytoplasm; cytosol; extracellular; membrane	metabolic process	Pf00113; Pf03952	434	47.2543	6.80029
P04272	Annexin A2 OS=Bos taurus GN=ANXA2 PE=1 SV=2 - [ANXA2_BOVIN]	9.94501	9.44	2	2	2	3	enzyme regulator activity; metal ion binding; protein binding	cytoplasm; endosome; extracellular; membrane	cell organization and biogenesis; coagulation; development; regulation of biological process; response to stimulus; transport	Pf00191	339	38.5878	7.31299
B3VHM9	Albumin (Fragment) OS=Capra hircus PE=2 SV=1 - [B3VHM9_CAPHI]	7.04828	2.06	5	1	1	2		extracellular	transport	Pf00273	583	66.2698	5.85889
Q6PVY3	Macrophage migration inhibitory factor (Fragment) OS=Bos taurus PE=2 SV=1 - [Q6PVY3_BOVIN]	2.93684	9	3	1	1	1	catalytic activity; protein binding	cell surface; cytoplasm; extracellular	cell communication; cell death; cell organization and biogenesis; cell proliferation; defense response; metabolic process; regulation of biological process; response to stimulus; transport	Pf01187	100	10.6643	7.21045
C8BKC5	Peroxiredoxin 2 OS=Ovis aries GN=PRDX2 PE=2 SV=1 - [C8BKC5_SHEEP]	3.63463	8.59	3	1	1	1	antioxidant activity; catalytic activity		metabolic process	Pf00578; Pf08534; Pf10417	198	21.8311	5.42725
C5IJ88	GDI2 OS=Ovis aries PE=2 SV=1 - [C5IJ88_SHEEP]	2.97578	3.37	3	1	1	1	enzyme regulator activity		transport	Pf00996	445	50.4417	6.25244

## Sheet: cell surface
Accession	Description	Score	Coverage	# Proteins	# Unique Peptides	# Peptides	# PSMs	Molecular Function	Cellular Component	Biological Process	Pfam IDs	# AAs	MW [kDa]	calc. pI
F1MB08	Alpha-enolase OS=Bos taurus GN=ENO1 PE=3 SV=1 - [F1MB08_BOVIN]	14.353	14.29	7	4	4	4	catalytic activity; metal ion binding	cell surface; cytoplasm; cytosol; extracellular; membrane	metabolic process	Pf00113; Pf03952	434	47.2543	6.80029
P00829	ATP synthase subunit beta, mitochondrial OS=Bos taurus GN=ATP5B PE=1 SV=2 - [ATPB_BOVIN]	7.23414	2.84	2	1	1	2	catalytic activity; nucleotide binding; protein binding; transporter activity	cell surface; cytoplasm; membrane; mitochondrion; organelle lumen	cellular component movement; cellular homeostasis; development; metabolic process; regulation of biological process; transport	Pf00006; Pf00306; Pf02874	528	56.2486	5.2749
G3X7S2	Heat shock protein beta-1 OS=Bos taurus GN=HSPB1 PE=2 SV=1 - [G3X7S2_BOVIN]	3.42445	6.49	6	1	1	1	protein binding	cell surface	metabolic process; response to stimulus	Pf00011	154	17.4318	7.02002
Q6PVY3	Macrophage migration inhibitory factor (Fragment) OS=Bos taurus PE=2 SV=1 - [Q6PVY3_BOVIN]	2.93684	9	3	1	1	1	catalytic activity; protein binding	cell surface; cytoplasm; extracellular	cell communication; cell death; cell organization and biogenesis; cell proliferation; defense response; metabolic process; regulation of biological process; response to stimulus; transport	Pf01187	100	10.6643	7.21045

## Sheet: organelle lumen
Accession	Description	Score	Coverage	# Proteins	# Unique Peptides	# Peptides	# PSMs	Molecular Function	Cellular Component	Biological Process	Pfam IDs	# AAs	MW [kDa]	calc. pI
Q8SPJ1	Junction plakoglobin OS=Bos taurus GN=JUP PE=2 SV=1 - [PLAK_BOVIN]	42.2627	13.15	7	7	7	12	protein binding; structural molecule activity	cytoplasm; cytoskeleton; cytosol; membrane; nucleus; organelle lumen	cell communication; cell differentiation; cell organization and biogenesis; cellular component movement; development; metabolic process; regulation of biological process; reproduction; response to stimulus; transport	Pf00514	745	81.7688	6.13818
P00829	ATP synthase subunit beta, mitochondrial OS=Bos taurus GN=ATP5B PE=1 SV=2 - [ATPB_BOVIN]	7.23414	2.84	2	1	1	2	catalytic activity; nucleotide binding; protein binding; transporter activity	cell surface; cytoplasm; membrane; mitochondrion; organelle lumen	cellular component movement; cellular homeostasis; development; metabolic process; regulation of biological process; transport	Pf00006; Pf00306; Pf02874	528	56.2486	5.2749

[truncated: 5 more sheets: cytosol, cytoplasm, cytoskeleton, membrane, nucleus]
