# Supplementary material for: Available sustainable alternatives replace endangered animal horn based on their proteomic analysis and bio-effect evaluation
Source: Sci Rep. 2016 Oct 27;6:36027. doi: 10.1038/srep36027 (PMC5082367; doi:10.1038/srep36027)
Supplement: Supplementary Table S3 [file srep36027-s4.xls]

## Sheet: Sheet1
Accession	Description	Score	Coverage	# Proteins	# Unique Peptides	# Peptides	# PSMs	Molecular Function	Cellular Component	Biological Process	Pfam IDs	# AAs	MW [kDa]	calc. pI
E1B898	Uncharacterized protein OS=Bos taurus GN=KRT86 PE=3 SV=1 - [E1B898_BOVIN]	179.094	22.43	15	0	10	52	catalytic activity; motor activity; structural molecule activity	cytoskeleton; membrane; nucleus	transport	Pf00038; Pf01576; Pf05557; Pf07926; Pf09726; Pf10174; Pf11559; Pf12128	486	53.2973	5.56689
E3VW87	Keratin 86 OS=Ovis aries PE=2 SV=1 - [E3VW87_SHEEP]	172.389	22.43	13	0	10	50	catalytic activity; motor activity; structural molecule activity	cytoskeleton; membrane; nucleus	transport	Pf00038; Pf01576; Pf07926; Pf09726; Pf10174; Pf11559; Pf12128	486	53.1633	5.56689
L8HW98	Keratin, type II microfibrillar, component 5 OS=Bos grunniens mutus GN=M91_10633 PE=3 SV=1 - [L8HW98_BOSMU]	164.76	18.34	8	2	9	47				Protein not found	507	55.8748	6.45557
P02534	Keratin, type I microfibrillar 48 kDa, component 8C-1 OS=Ovis aries PE=1 SV=2 - [K1M1_SHEEP]	143.727	19.42	23	2	7	36	catalytic activity; motor activity; structural molecule activity	cytoskeleton		Pf00038; Pf01576; Pf12128	412	46.6448	4.80518
F1MSA6	Uncharacterized protein OS=Bos taurus GN=KRT34 PE=3 SV=1 - [F1MSA6_BOVIN]	141.771	17.9	17	1	6	35	structural molecule activity	cytoskeleton		Pf00038	391	44.699	4.90674
A5PJJ1	KRT33A protein OS=Bos taurus GN=KRT33A PE=2 SV=1 - [A5PJJ1_BOVIN]	141.05	17.71	19	1	6	35	catalytic activity; motor activity; structural molecule activity	cytoskeleton		Pf00038; Pf01576; Pf12128	401	45.6893	4.86865
P25691	Keratin, type II microfibrillar, component 5 OS=Ovis aries PE=1 SV=1 - [K2M3_SHEEP]	138.059	15.74	7	3	9	40	structural molecule activity	cytoskeleton		Pf00038; Pf08317	502	55.2205	6.45557
E3VW79	Keratin 34 (Fragment) OS=Ovis aries PE=2 SV=1 - [E3VW79_SHEEP]	137.757	18.18	15	3	7	34	catalytic activity; motor activity; structural molecule activity	cytoskeleton		Pf00038; Pf01576	407	46.6289	5.021
A4FUZ0	Keratin, type II cuticular Hb3 OS=Bos taurus GN=KRT83 PE=2 SV=1 - [KRT83_BOVIN]	137.276	22.52	13	1	10	40	catalytic activity; motor activity; structural molecule activity	cytoskeleton; membrane; nucleus	transport	Pf00038; Pf01576; Pf02463; Pf05701; Pf07888; Pf07926; Pf09726; Pf10174; Pf11559; Pf12128	493	53.9545	5.47803
L8HV38	Keratin, type II cuticular Hb5 OS=Bos grunniens mutus GN=M91_10632 PE=3 SV=1 - [L8HV38_BOSMU]	73.8951	11.34	2	1	6	21				Protein not found	494	54.5732	5.64307
L8IFM9	Keratin, type I cytoskeletal 42 OS=Bos grunniens mutus GN=M91_17166 PE=3 SV=1 - [L8IFM9_BOSMU]	54.3401	10.56	5	2	4	15				Protein not found	464	51.1904	5.24951
L8INK7	Desmoplakin (Fragment) OS=Bos grunniens mutus GN=M91_06211 PE=4 SV=1 - [L8INK7_BOSMU]	52.6859	5.71	2	11	11	15				Protein not found	2839	327.347	6.81494
F1N362	Uncharacterized protein OS=Bos taurus GN=KRT84 PE=3 SV=2 - [F1N362_BOVIN]	50.4565	12.98	13	4	7	16	catalytic activity; motor activity; structural molecule activity	cytoskeleton		Pf00038; Pf01576; Pf05557	593	64.0911	7.38623
L8HW76	Keratin, type II cytoskeletal 6A OS=Bos grunniens mutus GN=M91_10641 PE=3 SV=1 - [L8HW76_BOSMU]	42.2636	13.51	19	3	6	13				Protein not found	518	55.9633	8.08936
Q8SPJ1	Junction plakoglobin OS=Bos taurus GN=JUP PE=2 SV=1 - [PLAK_BOVIN]	42.2627	13.15	7	7	7	12	protein binding; structural molecule activity	cytoplasm; cytoskeleton; cytosol; membrane; nucleus; organelle lumen	cell communication; cell differentiation; cell organization and biogenesis; cellular component movement; development; metabolic process; regulation of biological process; reproduction; response to stimulus; transport	Pf00514	745	81.7688	6.13818
L8HP74	Keratin, type I cytoskeletal 14 OS=Bos grunniens mutus GN=M91_06039 PE=3 SV=1 - [L8HP74_BOSMU]	37.5871	17.19	12	5	9	11				Protein not found	477	51.8347	5.16064
M0QVZ6	Keratin, type II cytoskeletal 5 OS=Bos taurus GN=KRT5 PE=3 SV=1 - [M0QVZ6_BOVIN]	34.7566	13.09	14	4	7	11				Protein not found	573	60.6293	7.81104
G3N0V2	Uncharacterized protein OS=Bos taurus GN=KRT1 PE=3 SV=1 - [G3N0V2_BOVIN]	19.2304	5.28	8	2	3	6	structural molecule activity; transporter activity	cytoskeleton; membrane	transport	Pf00038; Pf01496; Pf12128; Pf12252	606	63.1131	8.27979
E3VW75	Keratin 32 (Fragment) OS=Ovis aries PE=2 SV=1 - [E3VW75_SHEEP]	19.13	14.02	1	1	3	6	structural molecule activity	cytoskeleton		Pf00038	214	24.5391	4.94482
P05785	Keratin, type I cytoskeletal 14 (Fragment) OS=Bos taurus GN=KRT14 PE=3 SV=1 - [K1C14_BOVIN]	17.6461	22.58	6	1	3	5	structural molecule activity	cytoplasm; cytoskeleton; nucleus	cell organization and biogenesis	Pf00038	93	10.7154	6.30322
F1MI98	Uncharacterized protein OS=Bos taurus GN=KRT36 PE=3 SV=2 - [F1MI98_BOVIN]	16.2865	11.62	14	3	5	5	structural molecule activity	cytoskeleton		Pf00038; Pf12128	456	51.0773	4.98291
F1MB08	Alpha-enolase OS=Bos taurus GN=ENO1 PE=3 SV=1 - [F1MB08_BOVIN]	14.353	14.29	7	4	4	4	catalytic activity; metal ion binding	cell surface; cytoplasm; cytosol; extracellular; membrane	metabolic process	Pf00113; Pf03952	434	47.2543	6.80029
L8IQ70	Uncharacterized protein (Fragment) OS=Bos grunniens mutus GN=M91_19046 PE=3 SV=1 - [L8IQ70_BOSMU]	13.2064	12.61	25	1	1	4				Protein not found	119	13.1951	9.99365
P04272	Annexin A2 OS=Bos taurus GN=ANXA2 PE=1 SV=2 - [ANXA2_BOVIN]	9.94501	9.44	2	2	2	3	enzyme regulator activity; metal ion binding; protein binding	cytoplasm; endosome; extracellular; membrane	cell organization and biogenesis; coagulation; development; regulation of biological process; response to stimulus; transport	Pf00191	339	38.5878	7.31299
A0JND2	Keratin, type II cytoskeletal 80 OS=Bos taurus GN=KRT80 PE=2 SV=1 - [K2C80_BOVIN]	9.40921	5.92	7	1	2	3	catalytic activity; motor activity; structural molecule activity; transporter activity	cytoskeleton; membrane	transport	Pf00038; Pf01496; Pf01576; Pf05557; Pf05667; Pf07888; Pf12128	422	47.408	5.31299
Q0QES8	Glyceraldehyde-3-phosphate dehydrogenase (Fragment) OS=Bos taurus GN=GAPDH PE=2 SV=1 - [Q0QES8_BOVIN]	9.19979	12.78	10	2	2	3	catalytic activity; nucleotide binding; protein binding	cytoplasm; cytoskeleton; cytosol; nucleus	cell death; cell organization and biogenesis; metabolic process; regulation of biological process	Pf00044; Pf02800	227	24.2414	8.52881
L8IBI6	Desmoglein-1 OS=Bos grunniens mutus GN=M91_20076 PE=3 SV=1 - [L8IBI6_BOSMU]	7.74689	2.69	3	2	2	2				Protein not found	1039	111.787	5.021
L8IRL3	Cofilin-2 (Fragment) OS=Bos grunniens mutus GN=M91_01765 PE=4 SV=1 - [L8IRL3_BOSMU]	7.29943	16.87	4	2	2	2				Protein not found	166	18.7219	7.88428
P00829	ATP synthase subunit beta, mitochondrial OS=Bos taurus GN=ATP5B PE=1 SV=2 - [ATPB_BOVIN]	7.23414	2.84	2	1	1	2	catalytic activity; nucleotide binding; protein binding; transporter activity	cell surface; cytoplasm; membrane; mitochondrion; organelle lumen	cellular component movement; cellular homeostasis; development; metabolic process; regulation of biological process; transport	Pf00006; Pf00306; Pf02874	528	56.2486	5.2749
B3VHM9	Albumin (Fragment) OS=Capra hircus PE=2 SV=1 - [B3VHM9_CAPHI]	7.04828	2.06	5	1	1	2		extracellular	transport	Pf00273	583	66.2698	5.85889
J9QEX1	Heat shock 70kDa-like protein 1 OS=Capra hircus GN=hspA1L PE=2 SV=1 - [J9QEX1_CAPHI]	6.66086	4.37	36	2	2	2				Pf00012; Pf06723	641	70.4668	5.70654
Q862I9	Similar to acidic ribosomal phosphoprotein PO (Fragment) OS=Bos taurus PE=2 SV=1 - [Q862I9_BOVIN]	6.42597	14.88	5	2	2	2	structural molecule activity	cytoplasm; cytosol; nucleus; ribosome	metabolic process	Pf00466	168	18.4978	9.67139
Q17QM8	Dual specificity protein phosphatase 14 OS=Bos taurus GN=DUSP14 PE=2 SV=1 - [DUS14_BOVIN]	6.2614	14.65	1	2	2	2	catalytic activity		metabolic process	Pf00102; Pf00782	198	22.2226	9.56885
E1BPF4	Elongation factor 1-alpha (Fragment) OS=Bos taurus GN=EEF1A1 PE=3 SV=2 - [E1BPF4_BOVIN]	6.12826	5.09	19	2	2	2	catalytic activity; nucleotide binding; RNA binding	cytoplasm; membrane	metabolic process	Pf00009; Pf03143; Pf03144	452	49.2736	8.89502
G3N0I4	Cytosol aminopeptidase OS=Bos taurus GN=LAP3 PE=2 SV=1 - [G3N0I4_BOVIN]	4.24051	3.21	3	1	1	1	catalytic activity; metal ion binding	cytoplasm; membrane	metabolic process	Pf00883; Pf02789	498	54.0465	5.80811
O18931	Protein phosphatase type 1 beta catalytic subunit (Fragment) OS=Ovis aries GN=pplbc PE=2 SV=1 - [O18931_SHEEP]	3.66434	17.71	10	1	1	1	catalytic activity				96	10.9777	9.34912
C8BKC5	Peroxiredoxin 2 OS=Ovis aries GN=PRDX2 PE=2 SV=1 - [C8BKC5_SHEEP]	3.63463	8.59	3	1	1	1	antioxidant activity; catalytic activity		metabolic process	Pf00578; Pf08534; Pf10417	198	21.8311	5.42725
G3X7S2	Heat shock protein beta-1 OS=Bos taurus GN=HSPB1 PE=2 SV=1 - [G3X7S2_BOVIN]	3.42445	6.49	6	1	1	1	protein binding	cell surface	metabolic process; response to stimulus	Pf00011	154	17.4318	7.02002
Q862Q5	Phosphoglycerate kinase (Fragment) OS=Bos taurus PE=2 SV=1 - [Q862Q5_BOVIN]	3.40363	9.71	5	1	1	1	catalytic activity; nucleotide binding	cytoplasm	metabolic process	Pf00162	175	19.0602	8.96826
Q0VC97	Carbonyl reductase 3 OS=Bos taurus GN=CBR3 PE=2 SV=1 - [Q0VC97_BOVIN]	3.38096	5.05	4	1	1	1	catalytic activity; nucleotide binding	cytoplasm; cytosol; nucleus	metabolic process	Pf00106; Pf08659	277	30.7428	6.43018
F1MXE4	26S proteasome non-ATPase regulatory subunit 6 OS=Bos taurus GN=PSMD6 PE=4 SV=1 - [F1MXE4_BOVIN]	3.3701	3.86	3	1	1	1	protein binding	proteasome		Pf01399; Pf10602	389	45.5623	5.61768
E1B795	Uncharacterized protein (Fragment) OS=Bos taurus PE=3 SV=2 - [E1B795_BOVIN]	3.35718	10.32	1	1	1	1	structural molecule activity	cytoplasm; ribosome	metabolic process	Pf00237	155	17.645	9.37842
O77834	Peroxiredoxin-6 OS=Bos taurus GN=PRDX6 PE=1 SV=3 - [PRDX6_BOVIN]	3.3014	7.59	1	1	1	1	antioxidant activity; catalytic activity	cytoplasm; cytosol; vacuole	metabolic process; response to stimulus	Pf00578; Pf08534; Pf10417	224	25.0511	6.37939
G3X748	Uncharacterized protein OS=Bos taurus PE=4 SV=1 - [G3X748_BOVIN]	3.28032	1.87	2	1	1	1					587	68.1733	7.6499
Q28541	14-3-3 protein (Fragment) OS=Ovis aries PE=2 SV=1 - [Q28541_SHEEP]	3.20224	22.22	22	1	1	1	protein binding			Pf00244	45	5.08432	3.76416
A6QNZ7	Keratin 10 (Epidermolytic hyperkeratosis; keratosis palmaris et plantaris) OS=Bos taurus GN=KRT10 PE=2 SV=1 - [A6QNZ7_BOVIN]	3.18109	1.71	2	1	1	1	structural molecule activity	cytoplasm; cytoskeleton	cell differentiation; development; response to stimulus	Pf00038	526	54.8162	5.07178
E1B9D7	Uncharacterized protein OS=Bos taurus GN=DSG4 PE=3 SV=1 - [E1B9D7_BOVIN]	3.13639	1.25	2	1	1	1	metal ion binding	membrane	cell communication; cell differentiation; development; metabolic process; regulation of biological process; response to stimulus	Pf00028; Pf01049	1041	113.534	4.70361
G3MXP2	Uncharacterized protein (Fragment) OS=Bos taurus PE=4 SV=1 - [G3MXP2_BOVIN]	3.11423	1.32	1	1	1	1	catalytic activity; protein binding	membrane	metabolic process	Pf00168; Pf00397; Pf00632	1368	155.736	9.05615
F4YD25	Y-linked ribosomal protein S4 (Fragment) OS=Bubalus bubalis GN=RPS4Y2 PE=2 SV=1 - [F4YD25_BUBBU]	3.07965	22.08	10	1	1	1	structural molecule activity	cytoplasm; ribosome	metabolic process	Pf00900	77	8.78576	9.70068
L8IZK5	60S ribosomal protein L38 (Fragment) OS=Bos grunniens mutus GN=M91_02368 PE=3 SV=1 - [L8IZK5_BOSMU]	3.05498	18.57	2	1	1	1				Protein not found	70	8.20975	10.0962
L8IZU8	Histone H4 (Fragment) OS=Bos grunniens mutus GN=M91_07999 PE=3 SV=1 - [L8IZU8_BOSMU]	3.03311	16	21	1	1	1				Protein not found	75	8.20261	11.0044
G8JKZ8	Thioredoxin (Fragment) OS=Bos taurus GN=TXN PE=2 SV=1 - [G8JKZ8_BOVIN]	3.00449	9.28	2	1	1	1	catalytic activity		cellular homeostasis; metabolic process; regulation of biological process	Pf00085	97	10.8613	4.84326
C5IJ88	GDI2 OS=Ovis aries PE=2 SV=1 - [C5IJ88_SHEEP]	2.97578	3.37	3	1	1	1	enzyme regulator activity		transport	Pf00996	445	50.4417	6.25244
L8HZZ8	60S ribosomal protein L11 (Fragment) OS=Bos grunniens mutus GN=M91_02239 PE=3 SV=1 - [L8HZZ8_BOSMU]	2.97016	7.87	2	1	1	1				Protein not found	178	20.2597	9.51025
A4FV69	SERPINB5 protein OS=Bos taurus GN=SERPINB5 PE=2 SV=1 - [A4FV69_BOVIN]	2.95757	3.98	2	1	1	1	enzyme regulator activity	cytoplasm	cell organization and biogenesis; cell proliferation; development; regulation of biological process; reproduction	Pf00079	251	28.1673	5.38916
Q6PVY3	Macrophage migration inhibitory factor (Fragment) OS=Bos taurus PE=2 SV=1 - [Q6PVY3_BOVIN]	2.93684	9	3	1	1	1	catalytic activity; protein binding	cell surface; cytoplasm; extracellular	cell communication; cell death; cell organization and biogenesis; cell proliferation; defense response; metabolic process; regulation of biological process; response to stimulus; transport	Pf01187	100	10.6643	7.21045
Q862L6	Similar to ribosomal protein L12 (Fragment) OS=Bos taurus PE=2 SV=1 - [Q862L6_BOVIN]	2.92286	10.34	4	1	1	1	RNA binding; structural molecule activity	cytoplasm; ribosome	metabolic process	Pf00298; Pf03946	145	15.6806	9.89111
L8I2L6	Eukaryotic translation initiation factor 2A (Fragment) OS=Bos grunniens mutus GN=M91_11728 PE=4 SV=1 - [L8I2L6_BOSMU]	2.89908	1.39	3	1	1	1				Protein not found	576	64.3278	8.89502
E1B8W3	Uncharacterized protein OS=Bos taurus PE=4 SV=2 - [E1B8W3_BOVIN]	2.85725	0.99	1	1	1	1	protein binding			Pf00514	1012	112.801	8.06006
L8I8A8	Malate dehydrogenase (Fragment) OS=Bos grunniens mutus GN=M91_21510 PE=3 SV=1 - [L8I8A8_BOSMU]	2.85698	3.89	2	1	1	1				Protein not found	334	36.412	6.58057
antioxidant activity	0.0210526
transporter activity	0.0315789
motor activity	0.0842105
structural molecule activity	0.294737
enzyme regulator activity	0.0315789
catalytic activity	0.242105
binding	0.252632
others	0.0315789

## Sheet: other
Accession	Description	Score	Coverage	# Proteins	# Unique Peptides	# Peptides	# PSMs	Molecular Function	Cellular Component	Biological Process	Pfam IDs	# AAs	MW [kDa]	calc. pI
L8IQ70	Uncharacterized protein (Fragment) OS=Bos grunniens mutus GN=M91_19046 PE=3 SV=1 - [L8IQ70_BOSMU]	13.2064	12.61	25	1	1	4				Protein not found	119	13.1951	9.99365
G3X748	Uncharacterized protein OS=Bos taurus PE=4 SV=1 - [G3X748_BOVIN]	3.28032	1.87	2	1	1	1					587	68.1733	7.6499
L8I2L6	Eukaryotic translation initiation factor 2A (Fragment) OS=Bos grunniens mutus GN=M91_11728 PE=4 SV=1 - [L8I2L6_BOSMU]	2.89908	1.39	3	1	1	1				Protein not found	576	64.3278	8.89502

## Sheet: antioxidant activity
Accession	Description	Score	Coverage	# Proteins	# Unique Peptides	# Peptides	# PSMs	Molecular Function	Cellular Component	Biological Process	Pfam IDs	# AAs	MW [kDa]	calc. pI
C8BKC5	Peroxiredoxin 2 OS=Ovis aries GN=PRDX2 PE=2 SV=1 - [C8BKC5_SHEEP]	3.63463	8.59	3	1	1	1	antioxidant activity; catalytic activity		metabolic process	Pf00578; Pf08534; Pf10417	198	21.8311	5.42725
O77834	Peroxiredoxin-6 OS=Bos taurus GN=PRDX6 PE=1 SV=3 - [PRDX6_BOVIN]	3.3014	7.59	1	1	1	1	antioxidant activity; catalytic activity	cytoplasm; cytosol; vacuole	metabolic process; response to stimulus	Pf00578; Pf08534; Pf10417	224	25.0511	6.37939

## Sheet: transporter activity
Accession	Description	Score	Coverage	# Proteins	# Unique Peptides	# Peptides	# PSMs	Molecular Function	Cellular Component	Biological Process	Pfam IDs	# AAs	MW [kDa]	calc. pI
G3N0V2	Uncharacterized protein OS=Bos taurus GN=KRT1 PE=3 SV=1 - [G3N0V2_BOVIN]	19.2304	5.28	8	2	3	6	structural molecule activity; transporter activity	cytoskeleton; membrane	transport	Pf00038; Pf01496; Pf12128; Pf12252	606	63.1131	8.27979
A0JND2	Keratin, type II cytoskeletal 80 OS=Bos taurus GN=KRT80 PE=2 SV=1 - [K2C80_BOVIN]	9.40921	5.92	7	1	2	3	catalytic activity; motor activity; structural molecule activity; transporter activity	cytoskeleton; membrane	transport	Pf00038; Pf01496; Pf01576; Pf05557; Pf05667; Pf07888; Pf12128	422	47.408	5.31299
P00829	ATP synthase subunit beta, mitochondrial OS=Bos taurus GN=ATP5B PE=1 SV=2 - [ATPB_BOVIN]	7.23414	2.84	2	1	1	2	catalytic activity; nucleotide binding; protein binding; transporter activity	cell surface; cytoplasm; membrane; mitochondrion; organelle lumen	cellular component movement; cellular homeostasis; development; metabolic process; regulation of biological process; transport	Pf00006; Pf00306; Pf02874	528	56.2486	5.2749

## Sheet: motor activity
Accession	Description	Score	Coverage	# Proteins	# Unique Peptides	# Peptides	# PSMs	Molecular Function	Cellular Component	Biological Process	Pfam IDs	# AAs	MW [kDa]	calc. pI
E1B898	Uncharacterized protein OS=Bos taurus GN=KRT86 PE=3 SV=1 - [E1B898_BOVIN]	179.094	22.43	15	0	10	52	catalytic activity; motor activity; structural molecule activity	cytoskeleton; membrane; nucleus	transport	Pf00038; Pf01576; Pf05557; Pf07926; Pf09726; Pf10174; Pf11559; Pf12128	486	53.2973	5.56689
E3VW87	Keratin 86 OS=Ovis aries PE=2 SV=1 - [E3VW87_SHEEP]	172.389	22.43	13	0	10	50	catalytic activity; motor activity; structural molecule activity	cytoskeleton; membrane; nucleus	transport	Pf00038; Pf01576; Pf07926; Pf09726; Pf10174; Pf11559; Pf12128	486	53.1633	5.56689
P02534	Keratin, type I microfibrillar 48 kDa, component 8C-1 OS=Ovis aries PE=1 SV=2 - [K1M1_SHEEP]	143.727	19.42	23	2	7	36	catalytic activity; motor activity; structural molecule activity	cytoskeleton		Pf00038; Pf01576; Pf12128	412	46.6448	4.80518
A5PJJ1	KRT33A protein OS=Bos taurus GN=KRT33A PE=2 SV=1 - [A5PJJ1_BOVIN]	141.05	17.71	19	1	6	35	catalytic activity; motor activity; structural molecule activity	cytoskeleton		Pf00038; Pf01576; Pf12128	401	45.6893	4.86865
E3VW79	Keratin 34 (Fragment) OS=Ovis aries PE=2 SV=1 - [E3VW79_SHEEP]	137.757	18.18	15	3	7	34	catalytic activity; motor activity; structural molecule activity	cytoskeleton		Pf00038; Pf01576	407	46.6289	5.021
A4FUZ0	Keratin, type II cuticular Hb3 OS=Bos taurus GN=KRT83 PE=2 SV=1 - [KRT83_BOVIN]	137.276	22.52	13	1	10	40	catalytic activity; motor activity; structural molecule activity	cytoskeleton; membrane; nucleus	transport	Pf00038; Pf01576; Pf02463; Pf05701; Pf07888; Pf07926; Pf09726; Pf10174; Pf11559; Pf12128	493	53.9545	5.47803
F1N362	Uncharacterized protein OS=Bos taurus GN=KRT84 PE=3 SV=2 - [F1N362_BOVIN]	50.4565	12.98	13	4	7	16	catalytic activity; motor activity; structural molecule activity	cytoskeleton		Pf00038; Pf01576; Pf05557	593	64.0911	7.38623
A0JND2	Keratin, type II cytoskeletal 80 OS=Bos taurus GN=KRT80 PE=2 SV=1 - [K2C80_BOVIN]	9.40921	5.92	7	1	2	3	catalytic activity; motor activity; structural molecule activity; transporter activity	cytoskeleton; membrane	transport	Pf00038; Pf01496; Pf01576; Pf05557; Pf05667; Pf07888; Pf12128	422	47.408	5.31299

## Sheet: structural molecule activity
Accession	Description	Score	Coverage	# Proteins	# Unique Peptides	# Peptides	# PSMs	Molecular Function	Cellular Component	Biological Process	Pfam IDs	# AAs	MW [kDa]	calc. pI
E1B898	Uncharacterized protein OS=Bos taurus GN=KRT86 PE=3 SV=1 - [E1B898_BOVIN]	179.094	22.43	15	0	10	52	catalytic activity; motor activity; structural molecule activity	cytoskeleton; membrane; nucleus	transport	Pf00038; Pf01576; Pf05557; Pf07926; Pf09726; Pf10174; Pf11559; Pf12128	486	53.2973	5.56689
E3VW87	Keratin 86 OS=Ovis aries PE=2 SV=1 - [E3VW87_SHEEP]	172.389	22.43	13	0	10	50	catalytic activity; motor activity; structural molecule activity	cytoskeleton; membrane; nucleus	transport	Pf00038; Pf01576; Pf07926; Pf09726; Pf10174; Pf11559; Pf12128	486	53.1633	5.56689
P02534	Keratin, type I microfibrillar 48 kDa, component 8C-1 OS=Ovis aries PE=1 SV=2 - [K1M1_SHEEP]	143.727	19.42	23	2	7	36	catalytic activity; motor activity; structural molecule activity	cytoskeleton		Pf00038; Pf01576; Pf12128	412	46.6448	4.80518
F1MSA6	Uncharacterized protein OS=Bos taurus GN=KRT34 PE=3 SV=1 - [F1MSA6_BOVIN]	141.771	17.9	17	1	6	35	structural molecule activity	cytoskeleton		Pf00038	391	44.699	4.90674
A5PJJ1	KRT33A protein OS=Bos taurus GN=KRT33A PE=2 SV=1 - [A5PJJ1_BOVIN]	141.05	17.71	19	1	6	35	catalytic activity; motor activity; structural molecule activity	cytoskeleton		Pf00038; Pf01576; Pf12128	401	45.6893	4.86865
P25691	Keratin, type II microfibrillar, component 5 OS=Ovis aries PE=1 SV=1 - [K2M3_SHEEP]	138.059	15.74	7	3	9	40	structural molecule activity	cytoskeleton		Pf00038; Pf08317	502	55.2205	6.45557
E3VW79	Keratin 34 (Fragment) OS=Ovis aries PE=2 SV=1 - [E3VW79_SHEEP]	137.757	18.18	15	3	7	34	catalytic activity; motor activity; structural molecule activity	cytoskeleton		Pf00038; Pf01576	407	46.6289	5.021
A4FUZ0	Keratin, type II cuticular Hb3 OS=Bos taurus GN=KRT83 PE=2 SV=1 - [KRT83_BOVIN]	137.276	22.52	13	1	10	40	catalytic activity; motor activity; structural molecule activity	cytoskeleton; membrane; nucleus	transport	Pf00038; Pf01576; Pf02463; Pf05701; Pf07888; Pf07926; Pf09726; Pf10174; Pf11559; Pf12128	493	53.9545	5.47803
F1N362	Uncharacterized protein OS=Bos taurus GN=KRT84 PE=3 SV=2 - [F1N362_BOVIN]	50.4565	12.98	13	4	7	16	catalytic activity; motor activity; structural molecule activity	cytoskeleton		Pf00038; Pf01576; Pf05557	593	64.0911	7.38623
Q8SPJ1	Junction plakoglobin OS=Bos taurus GN=JUP PE=2 SV=1 - [PLAK_BOVIN]	42.2627	13.15	7	7	7	12	protein binding; structural molecule activity	cytoplasm; cytoskeleton; cytosol; membrane; nucleus; organelle lumen	cell communication; cell differentiation; cell organization and biogenesis; cellular component movement; development; metabolic process; regulation of biological process; reproduction; response to stimulus; transport	Pf00514	745	81.7688	6.13818
G3N0V2	Uncharacterized protein OS=Bos taurus GN=KRT1 PE=3 SV=1 - [G3N0V2_BOVIN]	19.2304	5.28	8	2	3	6	structural molecule activity; transporter activity	cytoskeleton; membrane	transport	Pf00038; Pf01496; Pf12128; Pf12252	606	63.1131	8.27979
E3VW75	Keratin 32 (Fragment) OS=Ovis aries PE=2 SV=1 - [E3VW75_SHEEP]	19.13	14.02	1	1	3	6	structural molecule activity	cytoskeleton		Pf00038	214	24.5391	4.94482
P05785	Keratin, type I cytoskeletal 14 (Fragment) OS=Bos taurus GN=KRT14 PE=3 SV=1 - [K1C14_BOVIN]	17.6461	22.58	6	1	3	5	structural molecule activity	cytoplasm; cytoskeleton; nucleus	cell organization and biogenesis	Pf00038	93	10.7154	6.30322
F1MI98	Uncharacterized protein OS=Bos taurus GN=KRT36 PE=3 SV=2 - [F1MI98_BOVIN]	16.2865	11.62	14	3	5	5	structural molecule activity	cytoskeleton		Pf00038; Pf12128	456	51.0773	4.98291
A0JND2	Keratin, type II cytoskeletal 80 OS=Bos taurus GN=KRT80 PE=2 SV=1 - [K2C80_BOVIN]	9.40921	5.92	7	1	2	3	catalytic activity; motor activity; structural molecule activity; transporter activity	cytoskeleton; membrane	transport	Pf00038; Pf01496; Pf01576; Pf05557; Pf05667; Pf07888; Pf12128	422	47.408	5.31299
Q862I9	Similar to acidic ribosomal phosphoprotein PO (Fragment) OS=Bos taurus PE=2 SV=1 - [Q862I9_BOVIN]	6.42597	14.88	5	2	2	2	structural molecule activity	cytoplasm; cytosol; nucleus; ribosome	metabolic process	Pf00466	168	18.4978	9.67139
E1B795	Uncharacterized protein (Fragment) OS=Bos taurus PE=3 SV=2 - [E1B795_BOVIN]	3.35718	10.32	1	1	1	1	structural molecule activity	cytoplasm; ribosome	metabolic process	Pf00237	155	17.645	9.37842
A6QNZ7	Keratin 10 (Epidermolytic hyperkeratosis; keratosis palmaris et plantaris) OS=Bos taurus GN=KRT10 PE=2 SV=1 - [A6QNZ7_BOVIN]	3.18109	1.71	2	1	1	1	structural molecule activity	cytoplasm; cytoskeleton	cell differentiation; development; response to stimulus	Pf00038	526	54.8162	5.07178
F4YD25	Y-linked ribosomal protein S4 (Fragment) OS=Bubalus bubalis GN=RPS4Y2 PE=2 SV=1 - [F4YD25_BUBBU]	3.07965	22.08	10	1	1	1	structural molecule activity	cytoplasm; ribosome	metabolic process	Pf00900	77	8.78576	9.70068
Q862L6	Similar to ribosomal protein L12 (Fragment) OS=Bos taurus PE=2 SV=1 - [Q862L6_BOVIN]	2.92286	10.34	4	1	1	1	RNA binding; structural molecule activity	cytoplasm; ribosome	metabolic process	Pf00298; Pf03946	145	15.6806	9.89111
L8HW98	Keratin, type II microfibrillar, component 5 OS=Bos grunniens mutus GN=M91_10633 PE=3 SV=1 - [L8HW98_BOSMU]	164.76	18.34	8	2	9	47				Protein not found	507	55.8748	6.45557
L8HV38	Keratin, type II cuticular Hb5 OS=Bos grunniens mutus GN=M91_10632 PE=3 SV=1 - [L8HV38_BOSMU]	73.8951	11.34	2	1	6	21				Protein not found	494	54.5732	5.64307
L8IFM9	Keratin, type I cytoskeletal 42 OS=Bos grunniens mutus GN=M91_17166 PE=3 SV=1 - [L8IFM9_BOSMU]	54.3401	10.56	5	2	4	15				Protein not found	464	51.1904	5.24951
L8HW76	Keratin, type II cytoskeletal 6A OS=Bos grunniens mutus GN=M91_10641 PE=3 SV=1 - [L8HW76_BOSMU]	42.2636	13.51	19	3	6	13				Protein not found	518	55.9633	8.08936
L8HP74	Keratin, type I cytoskeletal 14 OS=Bos grunniens mutus GN=M91_06039 PE=3 SV=1 - [L8HP74_BOSMU]	37.5871	17.19	12	5	9	11				Protein not found	477	51.8347	5.16064
M0QVZ6	Keratin, type II cytoskeletal 5 OS=Bos taurus GN=KRT5 PE=3 SV=1 - [M0QVZ6_BOVIN]	34.7566	13.09	14	4	7	11				Protein not found	573	60.6293	7.81104
L8INK7	Desmoplakin (Fragment) OS=Bos grunniens mutus GN=M91_06211 PE=4 SV=1 - [L8INK7_BOSMU]	52.6859	5.71	2	11	11	15				Protein not found	2839	327.347	6.81494
L8IRL3	Cofilin-2 (Fragment) OS=Bos grunniens mutus GN=M91_01765 PE=4 SV=1 - [L8IRL3_BOSMU]	7.29943	16.87	4	2	2	2				Protein not found	166	18.7219	7.88428

## Sheet: enzyme regulator activity
Accession	Description	Score	Coverage	# Proteins	# Unique Peptides	# Peptides	# PSMs	Molecular Function	Cellular Component	Biological Process	Pfam IDs	# AAs	MW [kDa]	calc. pI
P04272	Annexin A2 OS=Bos taurus GN=ANXA2 PE=1 SV=2 - [ANXA2_BOVIN]	9.94501	9.44	2	2	2	3	enzyme regulator activity; metal ion binding; protein binding	cytoplasm; endosome; extracellular; membrane	cell organization and biogenesis; coagulation; development; regulation of biological process; response to stimulus; transport	Pf00191	339	38.5878	7.31299
C5IJ88	GDI2 OS=Ovis aries PE=2 SV=1 - [C5IJ88_SHEEP]	2.97578	3.37	3	1	1	1	enzyme regulator activity		transport	Pf00996	445	50.4417	6.25244
A4FV69	SERPINB5 protein OS=Bos taurus GN=SERPINB5 PE=2 SV=1 - [A4FV69_BOVIN]	2.95757	3.98	2	1	1	1	enzyme regulator activity	cytoplasm	cell organization and biogenesis; cell proliferation; development; regulation of biological process; reproduction	Pf00079	251	28.1673	5.38916

## Sheet: catalytic activity
Accession	Description	Score	Coverage	# Proteins	# Unique Peptides	# Peptides	# PSMs	Molecular Function	Cellular Component	Biological Process	Pfam IDs	# AAs	MW [kDa]	calc. pI
E1B898	Uncharacterized protein OS=Bos taurus GN=KRT86 PE=3 SV=1 - [E1B898_BOVIN]	179.094	22.43	15	0	10	52	catalytic activity; motor activity; structural molecule activity	cytoskeleton; membrane; nucleus	transport	Pf00038; Pf01576; Pf05557; Pf07926; Pf09726; Pf10174; Pf11559; Pf12128	486	53.2973	5.56689
E3VW87	Keratin 86 OS=Ovis aries PE=2 SV=1 - [E3VW87_SHEEP]	172.389	22.43	13	0	10	50	catalytic activity; motor activity; structural molecule activity	cytoskeleton; membrane; nucleus	transport	Pf00038; Pf01576; Pf07926; Pf09726; Pf10174; Pf11559; Pf12128	486	53.1633	5.56689
P02534	Keratin, type I microfibrillar 48 kDa, component 8C-1 OS=Ovis aries PE=1 SV=2 - [K1M1_SHEEP]	143.727	19.42	23	2	7	36	catalytic activity; motor activity; structural molecule activity	cytoskeleton		Pf00038; Pf01576; Pf12128	412	46.6448	4.80518
A5PJJ1	KRT33A protein OS=Bos taurus GN=KRT33A PE=2 SV=1 - [A5PJJ1_BOVIN]	141.05	17.71	19	1	6	35	catalytic activity; motor activity; structural molecule activity	cytoskeleton		Pf00038; Pf01576; Pf12128	401	45.6893	4.86865
E3VW79	Keratin 34 (Fragment) OS=Ovis aries PE=2 SV=1 - [E3VW79_SHEEP]	137.757	18.18	15	3	7	34	catalytic activity; motor activity; structural molecule activity	cytoskeleton		Pf00038; Pf01576	407	46.6289	5.021
A4FUZ0	Keratin, type II cuticular Hb3 OS=Bos taurus GN=KRT83 PE=2 SV=1 - [KRT83_BOVIN]	137.276	22.52	13	1	10	40	catalytic activity; motor activity; structural molecule activity	cytoskeleton; membrane; nucleus	transport	Pf00038; Pf01576; Pf02463; Pf05701; Pf07888; Pf07926; Pf09726; Pf10174; Pf11559; Pf12128	493	53.9545	5.47803
F1N362	Uncharacterized protein OS=Bos taurus GN=KRT84 PE=3 SV=2 - [F1N362_BOVIN]	50.4565	12.98	13	4	7	16	catalytic activity; motor activity; structural molecule activity	cytoskeleton		Pf00038; Pf01576; Pf05557	593	64.0911	7.38623
F1MB08	Alpha-enolase OS=Bos taurus GN=ENO1 PE=3 SV=1 - [F1MB08_BOVIN]	14.353	14.29	7	4	4	4	catalytic activity; metal ion binding	cell surface; cytoplasm; cytosol; extracellular; membrane	metabolic process	Pf00113; Pf03952	434	47.2543	6.80029
A0JND2	Keratin, type II cytoskeletal 80 OS=Bos taurus GN=KRT80 PE=2 SV=1 - [K2C80_BOVIN]	9.40921	5.92	7	1	2	3	catalytic activity; motor activity; structural molecule activity; transporter activity	cytoskeleton; membrane	transport	Pf00038; Pf01496; Pf01576; Pf05557; Pf05667; Pf07888; Pf12128	422	47.408	5.31299
Q0QES8	Glyceraldehyde-3-phosphate dehydrogenase (Fragment) OS=Bos taurus GN=GAPDH PE=2 SV=1 - [Q0QES8_BOVIN]	9.19979	12.78	10	2	2	3	catalytic activity; nucleotide binding; protein binding	cytoplasm; cytoskeleton; cytosol; nucleus	cell death; cell organization and biogenesis; metabolic process; regulation of biological process	Pf00044; Pf02800	227	24.2414	8.52881
P00829	ATP synthase subunit beta, mitochondrial OS=Bos taurus GN=ATP5B PE=1 SV=2 - [ATPB_BOVIN]	7.23414	2.84	2	1	1	2	catalytic activity; nucleotide binding; protein binding; transporter activity	cell surface; cytoplasm; membrane; mitochondrion; organelle lumen	cellular component movement; cellular homeostasis; development; metabolic process; regulation of biological process; transport	Pf00006; Pf00306; Pf02874	528	56.2486	5.2749
Q17QM8	Dual specificity protein phosphatase 14 OS=Bos taurus GN=DUSP14 PE=2 SV=1 - [DUS14_BOVIN]	6.2614	14.65	1	2	2	2	catalytic activity		metabolic process	Pf00102; Pf00782	198	22.2226	9.56885
E1BPF4	Elongation factor 1-alpha (Fragment) OS=Bos taurus GN=EEF1A1 PE=3 SV=2 - [E1BPF4_BOVIN]	6.12826	5.09	19	2	2	2	catalytic activity; nucleotide binding; RNA binding	cytoplasm; membrane	metabolic process	Pf00009; Pf03143; Pf03144	452	49.2736	8.89502
G3N0I4	Cytosol aminopeptidase OS=Bos taurus GN=LAP3 PE=2 SV=1 - [G3N0I4_BOVIN]	4.24051	3.21	3	1	1	1	catalytic activity; metal ion binding	cytoplasm; membrane	metabolic process	Pf00883; Pf02789	498	54.0465	5.80811
O18931	Protein phosphatase type 1 beta catalytic subunit (Fragment) OS=Ovis aries GN=pplbc PE=2 SV=1 - [O18931_SHEEP]	3.66434	17.71	10	1	1	1	catalytic activity				96	10.9777	9.34912
C8BKC5	Peroxiredoxin 2 OS=Ovis aries GN=PRDX2 PE=2 SV=1 - [C8BKC5_SHEEP]	3.63463	8.59	3	1	1	1	antioxidant activity; catalytic activity		metabolic process	Pf00578; Pf08534; Pf10417	198	21.8311	5.42725
Q862Q5	Phosphoglycerate kinase (Fragment) OS=Bos taurus PE=2 SV=1 - [Q862Q5_BOVIN]	3.40363	9.71	5	1	1	1	catalytic activity; nucleotide binding	cytoplasm	metabolic process	Pf00162	175	19.0602	8.96826
Q0VC97	Carbonyl reductase 3 OS=Bos taurus GN=CBR3 PE=2 SV=1 - [Q0VC97_BOVIN]	3.38096	5.05	4	1	1	1	catalytic activity; nucleotide binding	cytoplasm; cytosol; nucleus	metabolic process	Pf00106; Pf08659	277	30.7428	6.43018
O77834	Peroxiredoxin-6 OS=Bos taurus GN=PRDX6 PE=1 SV=3 - [PRDX6_BOVIN]	3.3014	7.59	1	1	1	1	antioxidant activity; catalytic activity	cytoplasm; cytosol; vacuole	metabolic process; response to stimulus	Pf00578; Pf08534; Pf10417	224	25.0511	6.37939
G3MXP2	Uncharacterized protein (Fragment) OS=Bos taurus PE=4 SV=1 - [G3MXP2_BOVIN]	3.11423	1.32	1	1	1	1	catalytic activity; protein binding	membrane	metabolic process	Pf00168; Pf00397; Pf00632	1368	155.736	9.05615
G8JKZ8	Thioredoxin (Fragment) OS=Bos taurus GN=TXN PE=2 SV=1 - [G8JKZ8_BOVIN]	3.00449	9.28	2	1	1	1	catalytic activity		cellular homeostasis; metabolic process; regulation of biological process	Pf00085	97	10.8613	4.84326
Q6PVY3	Macrophage migration inhibitory factor (Fragment) OS=Bos taurus PE=2 SV=1 - [Q6PVY3_BOVIN]	2.93684	9	3	1	1	1	catalytic activity; protein binding	cell surface; cytoplasm; extracellular	cell communication; cell death; cell organization and biogenesis; cell proliferation; defense response; metabolic process; regulation of biological process; response to stimulus; transport	Pf01187	100	10.6643	7.21045
L8I8A8	Malate dehydrogenase (Fragment) OS=Bos grunniens mutus GN=M91_21510 PE=3 SV=1 - [L8I8A8_BOSMU]	2.85698	3.89	2	1	1	1				Protein not found	334	36.412	6.58057

## Sheet: binding
Accession	Description	Score	Coverage	# Proteins	# Unique Peptides	# Peptides	# PSMs	Molecular Function	Cellular Component	Biological Process	Pfam IDs	# AAs	MW [kDa]	calc. pI
Q8SPJ1	Junction plakoglobin OS=Bos taurus GN=JUP PE=2 SV=1 - [PLAK_BOVIN]	42.2627	13.15	7	7	7	12	protein binding; structural molecule activity	cytoplasm; cytoskeleton; cytosol; membrane; nucleus; organelle lumen	cell communication; cell differentiation; cell organization and biogenesis; cellular component movement; development; metabolic process; regulation of biological process; reproduction; response to stimulus; transport	Pf00514	745	81.7688	6.13818
F1MB08	Alpha-enolase OS=Bos taurus GN=ENO1 PE=3 SV=1 - [F1MB08_BOVIN]	14.353	14.29	7	4	4	4	catalytic activity; metal ion binding	cell surface; cytoplasm; cytosol; extracellular; membrane	metabolic process	Pf00113; Pf03952	434	47.2543	6.80029
P04272	Annexin A2 OS=Bos taurus GN=ANXA2 PE=1 SV=2 - [ANXA2_BOVIN]	9.94501	9.44	2	2	2	3	enzyme regulator activity; metal ion binding; protein binding	cytoplasm; endosome; extracellular; membrane	cell organization and biogenesis; coagulation; development; regulation of biological process; response to stimulus; transport	Pf00191	339	38.5878	7.31299
Q0QES8	Glyceraldehyde-3-phosphate dehydrogenase (Fragment) OS=Bos taurus GN=GAPDH PE=2 SV=1 - [Q0QES8_BOVIN]	9.19979	12.78	10	2	2	3	catalytic activity; nucleotide binding; protein binding	cytoplasm; cytoskeleton; cytosol; nucleus	cell death; cell organization and biogenesis; metabolic process; regulation of biological process	Pf00044; Pf02800	227	24.2414	8.52881
P00829	ATP synthase subunit beta, mitochondrial OS=Bos taurus GN=ATP5B PE=1 SV=2 - [ATPB_BOVIN]	7.23414	2.84	2	1	1	2	catalytic activity; nucleotide binding; protein binding; transporter activity	cell surface; cytoplasm; membrane; mitochondrion; organelle lumen	cellular component movement; cellular homeostasis; development; metabolic process; regulation of biological process; transport	Pf00006; Pf00306; Pf02874	528	56.2486	5.2749
E1BPF4	Elongation factor 1-alpha (Fragment) OS=Bos taurus GN=EEF1A1 PE=3 SV=2 - [E1BPF4_BOVIN]	6.12826	5.09	19	2	2	2	catalytic activity; nucleotide binding; RNA binding	cytoplasm; membrane	metabolic process	Pf00009; Pf03143; Pf03144	452	49.2736	8.89502
G3N0I4	Cytosol aminopeptidase OS=Bos taurus GN=LAP3 PE=2 SV=1 - [G3N0I4_BOVIN]	4.24051	3.21	3	1	1	1	catalytic activity; metal ion binding	cytoplasm; membrane	metabolic process	Pf00883; Pf02789	498	54.0465	5.80811
G3X7S2	Heat shock protein beta-1 OS=Bos taurus GN=HSPB1 PE=2 SV=1 - [G3X7S2_BOVIN]	3.42445	6.49	6	1	1	1	protein binding	cell surface	metabolic process; response to stimulus	Pf00011	154	17.4318	7.02002
Q862Q5	Phosphoglycerate kinase (Fragment) OS=Bos taurus PE=2 SV=1 - [Q862Q5_BOVIN]	3.40363	9.71	5	1	1	1	catalytic activity; nucleotide binding	cytoplasm	metabolic process	Pf00162	175	19.0602	8.96826
Q0VC97	Carbonyl reductase 3 OS=Bos taurus GN=CBR3 PE=2 SV=1 - [Q0VC97_BOVIN]	3.38096	5.05	4	1	1	1	catalytic activity; nucleotide binding	cytoplasm; cytosol; nucleus	metabolic process	Pf00106; Pf08659	277	30.7428	6.43018
F1MXE4	26S proteasome non-ATPase regulatory subunit 6 OS=Bos taurus GN=PSMD6 PE=4 SV=1 - [F1MXE4_BOVIN]	3.3701	3.86	3	1	1	1	protein binding	proteasome		Pf01399; Pf10602	389	45.5623	5.61768
Q28541	14-3-3 protein (Fragment) OS=Ovis aries PE=2 SV=1 - [Q28541_SHEEP]	3.20224	22.22	22	1	1	1	protein binding			Pf00244	45	5.08432	3.76416
E1B9D7	Uncharacterized protein OS=Bos taurus GN=DSG4 PE=3 SV=1 - [E1B9D7_BOVIN]	3.13639	1.25	2	1	1	1	metal ion binding	membrane	cell communication; cell differentiation; development; metabolic process; regulation of biological process; response to stimulus	Pf00028; Pf01049	1041	113.534	4.70361
G3MXP2	Uncharacterized protein (Fragment) OS=Bos taurus PE=4 SV=1 - [G3MXP2_BOVIN]	3.11423	1.32	1	1	1	1	catalytic activity; protein binding	membrane	metabolic process	Pf00168; Pf00397; Pf00632	1368	155.736	9.05615
Q6PVY3	Macrophage migration inhibitory factor (Fragment) OS=Bos taurus PE=2 SV=1 - [Q6PVY3_BOVIN]	2.93684	9	3	1	1	1	catalytic activity; protein binding	cell surface; cytoplasm; extracellular	cell communication; cell death; cell organization and biogenesis; cell proliferation; defense response; metabolic process; regulation of biological process; response to stimulus; transport	Pf01187	100	10.6643	7.21045
Q862L6	Similar to ribosomal protein L12 (Fragment) OS=Bos taurus PE=2 SV=1 - [Q862L6_BOVIN]	2.92286	10.34	4	1	1	1	RNA binding; structural molecule activity	cytoplasm; ribosome	metabolic process	Pf00298; Pf03946	145	15.6806	9.89111
E1B8W3	Uncharacterized protein OS=Bos taurus PE=4 SV=2 - [E1B8W3_BOVIN]	2.85725	0.99	1	1	1	1	protein binding			Pf00514	1012	112.801	8.06006
L8INK7	Desmoplakin (Fragment) OS=Bos grunniens mutus GN=M91_06211 PE=4 SV=1 - [L8INK7_BOSMU]	52.6859	5.71	2	11	11	15				Protein not found	2839	327.347	6.81494
L8IBI6	Desmoglein-1 OS=Bos grunniens mutus GN=M91_20076 PE=3 SV=1 - [L8IBI6_BOSMU]	7.74689	2.69	3	2	2	2				Protein not found	1039	111.787	5.021
L8IRL3	Cofilin-2 (Fragment) OS=Bos grunniens mutus GN=M91_01765 PE=4 SV=1 - [L8IRL3_BOSMU]	7.29943	16.87	4	2	2	2				Protein not found	166	18.7219	7.88428
L8IZU8	Histone H4 (Fragment) OS=Bos grunniens mutus GN=M91_07999 PE=3 SV=1 - [L8IZU8_BOSMU]	3.03311	16	21	1	1	1				Protein not found	75	8.20261	11.0044
B3VHM9	Albumin (Fragment) OS=Capra hircus PE=2 SV=1 - [B3VHM9_CAPHI]	7.04828	2.06	5	1	1	2		extracellular	transport	Pf00273	583	66.2698	5.85889
L8IZK5	60S ribosomal protein L38 (Fragment) OS=Bos grunniens mutus GN=M91_02368 PE=3 SV=1 - [L8IZK5_BOSMU]	3.05498	18.57	2	1	1	1				Protein not found	70	8.20975	10.0962
L8HZZ8	60S ribosomal protein L11 (Fragment) OS=Bos grunniens mutus GN=M91_02239 PE=3 SV=1 - [L8HZZ8_BOSMU]	2.97016	7.87	2	1	1	1				Protein not found	178	20.2597	9.51025
J9QEX1	Heat shock 70kDa-like protein 1 OS=Capra hircus GN=hspA1L PE=2 SV=1 - [J9QEX1_CAPHI]	6.66086	4.37	36	2	2	2				Pf00012; Pf06723	641	70.4668	5.70654
