# Supplementary material for: Available sustainable alternatives replace endangered animal horn based on their proteomic analysis and bio-effect evaluation
Source: Sci Rep. 2016 Oct 27;6:36027. doi: 10.1038/srep36027 (PMC5082367; doi:10.1038/srep36027)
Supplement: Supplementary Table S4 [file srep36027-s5.xls]

## Sheet: Sheet1
Accession	Description	Score	Coverage	# Proteins	# Unique Peptides	# Peptides	# PSMs	Molecular Function	Cellular Component	Biological Process	Pfam IDs	# AAs	MW [kDa]	calc. pI
E1BKT9	Uncharacterized protein OS=Bos taurus GN=DSP PE=4 SV=1 - [E1BKT9_BOVIN]	149.677	11.94	2	28	28	43	catalytic activity; motor activity; protein binding; structural molecule activity	chromosome; cytoplasm; cytoskeleton; membrane; mitochondrion; nucleus; organelle lumen	cell differentiation; cell organization and biogenesis; development; metabolic process; reproduction	Pf00038; Pf00681; Pf01540; Pf01576; Pf02463; Pf04111; Pf04156; Pf05483; Pf05557; Pf05622; Pf06637; Pf07888; Pf09726; Pf09731; Pf10174; Pf12128	2889	332.177	6.84424
Q8SPJ1	Junction plakoglobin OS=Bos taurus GN=JUP PE=2 SV=1 - [PLAK_BOVIN]	108.661	25.37	7	15	15	32	protein binding; structural molecule activity	cytoplasm; cytoskeleton; cytosol; membrane; nucleus; organelle lumen	cell communication; cell differentiation; cell organization and biogenesis; cellular component movement; development; metabolic process; regulation of biological process; reproduction; response to stimulus; transport	Pf00514	745	81.7688	6.13818
B0LKP3	Keratin 85 (Fragment) OS=Ovis aries PE=2 SV=1 - [B0LKP3_SHEEP]	89.5314	21.93	9	3	7	27	structural molecule activity	cytoskeleton		Pf00038	342	37.8538	5.03369
E3VW83	Keratin 81 (Fragment) OS=Ovis aries PE=2 SV=1 - [E3VW83_SHEEP]	87.4685	29.21	15	2	8	27	structural molecule activity	cytoskeleton		Pf00038; Pf12128	315	34.1148	5.16064
A4FUZ0	Keratin, type II cuticular Hb3 OS=Bos taurus GN=KRT83 PE=2 SV=1 - [KRT83_BOVIN]	62.8518	16.63	13	2	7	19	catalytic activity; motor activity; structural molecule activity	cytoskeleton; membrane; nucleus	transport	Pf00038; Pf01576; Pf02463; Pf05701; Pf07888; Pf07926; Pf09726; Pf10174; Pf11559; Pf12128	493	53.9545	5.47803
P02534	Keratin, type I microfibrillar 48 kDa, component 8C-1 OS=Ovis aries PE=1 SV=2 - [K1M1_SHEEP]	62.6474	28.16	34	2	11	18	catalytic activity; motor activity; structural molecule activity	cytoskeleton		Pf00038; Pf01576; Pf12128	412	46.6448	4.80518
F1MSA6	Uncharacterized protein OS=Bos taurus GN=KRT34 PE=3 SV=1 - [F1MSA6_BOVIN]	59.7287	29.92	32	2	11	17	structural molecule activity	cytoskeleton		Pf00038	391	44.699	4.90674
A5D984	Pyruvate kinase OS=Bos taurus GN=PKM2 PE=2 SV=1 - [A5D984_BOVIN]	57.6548	22.41	8	10	10	16	catalytic activity; metal ion binding	cytoplasm; mitochondrion	metabolic process	Pf00224; Pf02887	531	57.912	7.85498
L8HW76	Keratin, type II cytoskeletal 6A OS=Bos grunniens mutus GN=M91_10641 PE=3 SV=1 - [L8HW76_BOSMU]	43.0623	16.8	16	1	8	14				Protein not found	518	55.9633	8.08936
A7E3Q2	Heat shock 70kDa protein 1A OS=Bos taurus GN=HSPA2 PE=2 SV=1 - [A7E3Q2_BOVIN]	41.9518	17.45	5	6	9	12	nucleotide binding	membrane	cell organization and biogenesis; response to stimulus	Pf00012; Pf06723	636	69.7658	5.66846
G3X748	Uncharacterized protein OS=Bos taurus PE=4 SV=1 - [G3X748_BOVIN]	40.1226	12.61	2	7	7	12					587	68.1733	7.6499
Q28161	Plakophilin-1 OS=Bos taurus GN=PKP1 PE=2 SV=1 - [PKP1_BOVIN]	37.8408	11.14	4	7	7	10	protein binding	nucleus		Pf00514	727	80.1293	8.95361
F1MKE7	Uncharacterized protein (Fragment) OS=Bos taurus PE=3 SV=2 - [F1MKE7_BOVIN]	36.8344	12.55	11	1	6	12	catalytic activity; motor activity; structural molecule activity	cytoskeleton; membrane		Pf00038; Pf01576	534	56.5574	8.6167
L8IPP0	78 kDa glucose-regulated protein OS=Bos grunniens mutus GN=M91_20624 PE=3 SV=1 - [L8IPP0_BOSMU]	32.4325	11.6	5	5	6	9				Protein not found	655	72.3825	5.16064
A6QP32	KRT85 protein OS=Bos taurus GN=KRT85 PE=2 SV=1 - [A6QP32_BOVIN]	30.9557	7.51	2	2	4	9	structural molecule activity	cytoskeleton		Pf00038	493	54.26	5.38916
I6ZQY0	Heat shock cognate 71 kDa protein OS=Capra hircus GN=HSPA8 PE=2 SV=1 - [I6ZQY0_CAPHI]	29.381	9.47	5	2	5	8			response to stimulus	Pf00012; Pf02463; Pf06723	644	70.6181	5.89697
Q148H7	Keratin, type II cytoskeletal 79 OS=Bos taurus GN=KRT79 PE=2 SV=1 - [K2C79_BOVIN]	29.099	8.6	12	2	4	10	structural molecule activity	cytoskeleton		Pf00038; Pf12128	535	57.6851	7.45947
M0QVZ6	Keratin, type II cytoskeletal 5 OS=Bos taurus GN=KRT5 PE=3 SV=1 - [M0QVZ6_BOVIN]	28.9948	12.91	12	4	7	9				Protein not found	573	60.6293	7.81104
L8IBI6	Desmoglein-1 OS=Bos grunniens mutus GN=M91_20076 PE=3 SV=1 - [L8IBI6_BOSMU]	28.4756	5.97	3	4	4	9				Protein not found	1039	111.787	5.021
P04272	Annexin A2 OS=Bos taurus GN=ANXA2 PE=1 SV=2 - [ANXA2_BOVIN]	27.841	22.12	2	6	6	8	enzyme regulator activity; metal ion binding; protein binding	cytoplasm; endosome; extracellular; membrane	cell organization and biogenesis; coagulation; development; regulation of biological process; response to stimulus; transport	Pf00191	339	38.5878	7.31299
L8IFM9	Keratin, type I cytoskeletal 42 OS=Bos grunniens mutus GN=M91_17166 PE=3 SV=1 - [L8IFM9_BOSMU]	27.5475	10.13	3	2	4	8				Protein not found	464	51.1904	5.24951
G3N0V2	Uncharacterized protein OS=Bos taurus GN=KRT1 PE=3 SV=1 - [G3N0V2_BOVIN]	23.4462	11.22	16	4	6	8	structural molecule activity; transporter activity	cytoskeleton; membrane	transport	Pf00038; Pf01496; Pf12128; Pf12252	606	63.1131	8.27979
Q8HZJ7	Heat shock protein-90 (Fragment) OS=Capra hircus PE=2 SV=1 - [Q8HZJ7_CAPHI]	23.2337	25.18	10	3	5	7	nucleotide binding; protein binding		metabolic process; response to stimulus	Pf00183	282	33.8473	5.2749
F1MC11	Keratin, type I cytoskeletal 14 OS=Bos taurus GN=KRT14 PE=3 SV=2 - [F1MC11_BOVIN]	22.5098	11.95	11	4	6	7	structural molecule activity; transporter activity	cytoplasm; cytoskeleton; membrane; mitochondrion; nucleus	cell differentiation; cell organization and biogenesis; transport	Pf00038; Pf01496; Pf12128	477	51.8787	5.16064
L8II39	Elongation factor 2 (Fragment) OS=Bos grunniens mutus GN=M91_12003 PE=4 SV=1 - [L8II39_BOSMU]	21.8696	7.46	2	5	5	7				Protein not found	858	95.304	6.82959
B7TJ13	Phosphoglycerate kinase OS=Ovis aries GN=PGK1 PE=2 SV=1 - [B7TJ13_SHEEP]	21.8036	17.99	7	5	5	6	catalytic activity; nucleotide binding	cytoplasm; membrane	metabolic process	Pf00162	417	44.5371	8.26514
A4IFM8	Actin, alpha 1, skeletal muscle OS=Bos taurus GN=ACTA1 PE=2 SV=1 - [A4IFM8_BOVIN]	19.5628	11.41	20	1	3	6	nucleotide binding	cytoplasm; cytoskeleton	cell differentiation; cell organization and biogenesis; development	Pf00022	377	41.9958	5.38916
Q76LV1	Heat shock protein HSP 90-beta OS=Bos taurus GN=HSP90AB1 PE=2 SV=3 - [HS90B_BOVIN]	18.8277	7.46	9	1	4	6	nucleotide binding; protein binding	cytoplasm; mitochondrion	metabolic process; response to stimulus	Pf00183; Pf02518	724	83.2011	5.03369
F1N362	Uncharacterized protein OS=Bos taurus GN=KRT84 PE=3 SV=2 - [F1N362_BOVIN]	18.7858	7.42	5	3	4	6	catalytic activity; motor activity; structural molecule activity	cytoskeleton		Pf00038; Pf01576; Pf05557	593	64.0911	7.38623
L8HP95	Protein-glutamine gamma-glutamyltransferase K OS=Bos grunniens mutus GN=M91_13227 PE=3 SV=1 - [L8HP95_BOSMU]	18.2758	7.19	3	4	4	5				Protein not found	835	91.7254	6.60986
L8I0I7	Elongation factor 1-alpha OS=Bos grunniens mutus GN=M91_14294 PE=3 SV=1 - [L8I0I7_BOSMU]	15.6149	10.82	20	4	4	5				Protein not found	462	50.084	8.80713
F1MI98	Uncharacterized protein OS=Bos taurus GN=KRT36 PE=3 SV=2 - [F1MI98_BOVIN]	15.6066	12.28	11	4	5	5	structural molecule activity	cytoskeleton		Pf00038; Pf12128	456	51.0773	4.98291
Q3T169	40S ribosomal protein S3 OS=Bos taurus GN=RPS3 PE=2 SV=1 - [RS3_BOVIN]	15.2971	23.87	8	5	5	5	catalytic activity; DNA binding; protein binding; RNA binding; structural molecule activity	cytoplasm; cytosol; membrane; nucleus; ribosome	cell death; metabolic process; regulation of biological process; response to stimulus	Pf00189; Pf07650	243	26.6714	9.65674
L8IRL3	Cofilin-2 (Fragment) OS=Bos grunniens mutus GN=M91_01765 PE=4 SV=1 - [L8IRL3_BOSMU]	15.211	16.87	3	2	3	4				Protein not found	166	18.7219	7.88428
L8IQ70	Uncharacterized protein (Fragment) OS=Bos grunniens mutus GN=M91_19046 PE=3 SV=1 - [L8IQ70_BOSMU]	15.2073	12.61	25	1	1	5				Protein not found	119	13.1951	9.99365
Q9GMB8	Serine--tRNA ligase, cytoplasmic OS=Bos taurus GN=SARS PE=2 SV=3 - [SYSC_BOVIN]	14.8726	8.17	3	3	3	4	catalytic activity; nucleotide binding	cytoplasm; mitochondrion	metabolic process	Pf00587; Pf02403	514	58.5679	6.18896
G3X807	Histone H4 (Fragment) OS=Bos taurus GN=LOC616167 PE=3 SV=1 - [G3X807_BOVIN]	14.3472	43.88	25	5	5	5	DNA binding; protein binding	chromosome; nucleus	cell organization and biogenesis; metabolic process	Pf00125	98	10.9422	11.356
G3X7S2	Heat shock protein beta-1 OS=Bos taurus GN=HSPB1 PE=2 SV=1 - [G3X7S2_BOVIN]	14.167	16.88	6	2	2	4	protein binding	cell surface	metabolic process; response to stimulus	Pf00011	154	17.4318	7.02002
F1MB08	Alpha-enolase OS=Bos taurus GN=ENO1 PE=3 SV=1 - [F1MB08_BOVIN]	14.021	12.67	4	4	4	4	catalytic activity; metal ion binding	cell surface; cytoplasm; cytosol; extracellular; membrane	metabolic process	Pf00113; Pf03952	434	47.2543	6.80029
E1BEG2	Uncharacterized protein OS=Bos taurus GN=HNRNPA3 PE=4 SV=2 - [E1BEG2_BOVIN]	13.8711	16.05	3	4	4	4	nucleotide binding			Pf00076	380	39.6256	9.18799
Q95140	60S acidic ribosomal protein P0 OS=Bos taurus GN=RPLP0 PE=2 SV=3 - [RLA0_BOVIN]	13.7505	15.09	8	4	4	4	structural molecule activity	cytoplasm; nucleus; ribosome	metabolic process	Pf00428; Pf00466	318	34.3489	5.97314
Q3ZBU7	Tubulin beta-4A chain OS=Bos taurus GN=TUBB4A PE=2 SV=1 - [TBB4A_BOVIN]	13.411	11.49	12	4	4	4	catalytic activity; nucleotide binding; structural molecule activity	cytoplasm; cytoskeleton	cell organization and biogenesis; cellular component movement; metabolic process	Pf00091; Pf03953; Pf10644	444	49.5539	4.88135
P81947	Tubulin alpha-1B chain OS=Bos taurus PE=1 SV=2 - [TBA1B_BOVIN]	13.1662	12.64	17	4	4	4	catalytic activity; nucleotide binding; structural molecule activity	cytoplasm; cytoskeleton	cell organization and biogenesis; cellular component movement; metabolic process	Pf00091; Pf03953	451	50.1196	5.05908
L8HNW7	Heat shock 70 kDa protein 1A (Fragment) OS=Bos grunniens mutus GN=M91_14110 PE=3 SV=1 - [L8HNW7_BOSMU]	13.1514	6.34	27	3	3	4				Protein not found	599	65.735	5.8208
Q862L6	Similar to ribosomal protein L12 (Fragment) OS=Bos taurus PE=2 SV=1 - [Q862L6_BOVIN]	12.9133	27.59	8	3	3	4	RNA binding; structural molecule activity	cytoplasm; ribosome	metabolic process	Pf00298; Pf03946	145	15.6806	9.89111
F1MRD0	Actin, cytoplasmic 1 OS=Bos taurus GN=ACTB PE=2 SV=2 - [F1MRD0_BOVIN]	12.541	15.47	22	2	4	4	nucleotide binding	cytoplasm; cytoskeleton		Pf00022	375	41.8247	5.31299
G3N0I4	Cytosol aminopeptidase OS=Bos taurus GN=LAP3 PE=2 SV=1 - [G3N0I4_BOVIN]	12.3328	6.43	3	2	2	3	catalytic activity; metal ion binding	cytoplasm; membrane	metabolic process	Pf00883; Pf02789	498	54.0465	5.80811
Q0VC36	14-3-3 protein sigma OS=Bos taurus GN=SFN PE=2 SV=1 - [1433S_BOVIN]	11.4452	12.9	15	3	4	4	protein binding	cytoplasm; extracellular; nucleus	cell communication; cell death; cell differentiation; cell growth; cell organization and biogenesis; cell proliferation; development; metabolic process; regulation of biological process; response to stimulus; transport	Pf00244	248	27.8317	4.71631
Q3SZ62	Phosphoglycerate mutase 1 OS=Bos taurus GN=PGAM1 PE=2 SV=3 - [PGAM1_BOVIN]	11.3673	11.81	2	2	2	3	catalytic activity; protein binding	cytoplasm; cytosol	metabolic process; regulation of biological process	Pf00300	254	28.8338	7.18115
L8HPL3	Alpha-actinin-4 (Fragment) OS=Bos grunniens mutus GN=M91_13316 PE=4 SV=1 - [L8HPL3_BOSMU]	10.6879	4.09	10	3	3	3				Protein not found	880	101.438	5.60498
L8IHG8	Heterogeneous nuclear ribonucleoprotein A1 (Fragment) OS=Bos grunniens mutus GN=M91_16846 PE=4 SV=1 - [L8IHG8_BOSMU]	10.552	17.22	10	2	2	3				Protein not found	180	20.5033	6.96143
Q0VCM0	Protein S100-A16 OS=Bos taurus GN=S100A16 PE=3 SV=1 - [S10AG_BOVIN]	9.48249	33.98	1	3	3	3	metal ion binding; protein binding	cytoplasm; cytosol; membrane; nucleus; organelle lumen	response to stimulus	Pf01023	103	11.7691	8.93896
Q08DQ0	Plakophilin-3 OS=Bos taurus GN=PKP3 PE=2 SV=1 - [PKP3_BOVIN]	9.32885	3.53	1	2	2	3	protein binding	nucleus		Pf00514	793	86.4756	9.42236
Q862N7	Similar to basic transcription factor 3a (BTF3) (Fragment) OS=Bos taurus PE=2 SV=1 - [Q862N7_BOVIN]	9.31819	12.67	4	1	1	2				Pf01849	150	16.3827	9.36377
Q862D6	Similar to ribosomal protein L30 (Fragment) OS=Bos taurus PE=2 SV=1 - [Q862D6_BOVIN]	9.2347	9.77	2	1	1	3		cytoplasm; cytosol; ribosome		Pf01246	133	14.9675	11.561
A0JND2	Keratin, type II cytoskeletal 80 OS=Bos taurus GN=KRT80 PE=2 SV=1 - [K2C80_BOVIN]	9.2214	7.58	4	2	3	3	catalytic activity; motor activity; structural molecule activity; transporter activity	cytoskeleton; membrane	transport	Pf00038; Pf01496; Pf01576; Pf05557; Pf05667; Pf07888; Pf12128	422	47.408	5.31299
L8HUF2	Envoplakin OS=Bos grunniens mutus GN=M91_03345 PE=4 SV=1 - [L8HUF2_BOSMU]	8.68563	1.93	2	3	3	3				Protein not found	2024	230.2	7.15186
L8IK69	Histone H2A OS=Bos grunniens mutus GN=M91_14430 PE=3 SV=1 - [L8IK69_BOSMU]	8.63586	24.36	16	1	1	2				Protein not found	78	8.56185	9.81787
Q56JV9	40S ribosomal protein S3a OS=Bos taurus GN=RPS3A PE=2 SV=3 - [RS3A_BOVIN]	8.61767	14.02	5	3	3	3	structural molecule activity	cytoplasm; cytosol; nucleus; organelle lumen; ribosome	cell death; cell differentiation; metabolic process; regulation of biological process	Pf01015	264	29.9257	9.72998
F1N2K8	Uncharacterized protein (Fragment) OS=Bos taurus GN=PPL PE=4 SV=1 - [F1N2K8_BOVIN]	8.38324	1.85	2	3	3	3		cytoskeleton			1734	200.121	5.43994
G3N0K3	Uncharacterized protein OS=Bos taurus PE=2 SV=1 - [G3N0K3_BOVIN]	8.34129	13.74	16	3	3	3	RNA binding; structural molecule activity	cytoplasm; ribosome	metabolic process	Pf00900; Pf08071	262	29.4599	10.0815
Q3ZBY4	Fructose-bisphosphate aldolase OS=Bos taurus GN=ALDOC PE=2 SV=2 - [Q3ZBY4_BOVIN]	7.97305	8.52	2	2	2	2	catalytic activity; protein binding	cytoplasm; mitochondrion	metabolic process	Pf00274	364	39.3572	6.65381
Q5E9A1	Nascent polypeptide-associated complex subunit alpha OS=Bos taurus GN=NACA PE=1 SV=1 - [NACA_BOVIN]	7.82068	12.56	2	2	2	2	DNA binding; protein binding	cytoplasm; nucleus	metabolic process; transport	Pf01849	215	23.3557	4.56396
A1XED5	RPS5 (Fragment) OS=Bos taurus PE=2 SV=1 - [A1XED5_BOVIN]	7.74487	10.42	2	1	1	2	RNA binding; structural molecule activity	cytoplasm; cytosol; ribosome	metabolic process; regulation of biological process	Pf00177	144	16.1217	10.3745
Q3I349	Serum albumin (Fragment) OS=Bos indicus PE=2 SV=1 - [Q3I349_BOSIN]	7.29882	2.73	3	1	1	2		extracellular	transport	Pf00273	476	53.8901	6.46826
Q862H8	Similar to 40S ribosomal protein SA (P40) (Fragment) OS=Bos taurus PE=2 SV=1 - [Q862H8_BOVIN]	7.25615	17.54	5	2	2	2	protein binding; structural molecule activity	cytoplasm; cytosol; membrane; nucleus; ribosome	cell organization and biogenesis; metabolic process; transport	Pf00318	171	18.5978	9.12939
Q3ZBH5	Proliferation-associated 2G4, 38kDa OS=Bos taurus GN=PA2G4 PE=2 SV=1 - [Q3ZBH5_BOVIN]	7.14491	6.35	2	2	2	2	DNA binding; protein binding	cytoplasm; nucleus; organelle lumen	metabolic process; regulation of biological process	Pf00557	394	43.7752	6.55127
F4YD05	Calmodulin 2 (Fragment) OS=Bubalus bubalis GN=CALM2 PE=2 SV=1 - [F4YD05_BUBBU]	7.12622	11.89	9	1	1	2	metal ion binding			Pf00036; Pf08726; Pf12763	143	16.1365	4.18311
L8HPG3	Serpin B5 OS=Bos grunniens mutus GN=M91_01993 PE=3 SV=1 - [L8HPG3_BOSMU]	6.92082	6.32	1	2	2	2				Protein not found	380	42.7557	5.89697
L8IDP5	Uncharacterized protein (Fragment) OS=Bos grunniens mutus GN=M91_02193 PE=3 SV=1 - [L8IDP5_BOSMU]	6.87759	1.25	1	1	1	2				Protein not found	1278	144.405	6.81494
Q3SZI2	Lamin A/C OS=Bos taurus GN=LMNA PE=2 SV=1 - [Q3SZI2_BOVIN]	6.85492	5.07	3	2	2	2	structural molecule activity	cytoskeleton		Pf00038; Pf00932	572	65.0826	6.99072
Q7M2Q9	Rho protein GDP-dissociation inhibitor (Fragments) OS=Bos taurus PE=1 SV=1 - [Q7M2Q9_BOVIN]	6.77205	43.06	3	2	2	2	enzyme regulator activity	cytoplasm		Pf02115	72	8.07298	4.53857
L8I3C7	Uncharacterized protein (Fragment) OS=Bos grunniens mutus GN=M91_00905 PE=3 SV=1 - [L8I3C7_BOSMU]	6.69339	25.93	5	2	2	2				Protein not found	108	12.0463	9.46631
A0A1F3	L-lactate dehydrogenase A chain OS=Bos mutus grunniens GN=LDHA PE=2 SV=3 - [LDHA_BOSMU]	6.53082	7.83	24	2	2	2	catalytic activity; nucleotide binding	cytoplasm	metabolic process	Pf00056; Pf02866	332	36.6624	8.06006
L8J4S1	Myosin-9 (Fragment) OS=Bos grunniens mutus GN=M91_10500 PE=4 SV=1 - [L8J4S1_BOSMU]	6.46655	1.28	2	2	2	2				Protein not found	1947	224.672	5.56689
Q5E9J1	Heterogeneous nuclear ribonucleoprotein F OS=Bos taurus GN=HNRNPF PE=2 SV=3 - [HNRPF_BOVIN]	6.40408	8.21	2	2	2	2	nucleotide binding; RNA binding	nucleus; organelle lumen; spliceosomal complex	metabolic process; regulation of biological process	Pf00076; Pf08080	414	45.6599	5.49072
F1MCK2	Uncharacterized protein OS=Bos taurus PE=4 SV=2 - [F1MCK2_BOVIN]	6.33817	2.03	1	2	4	4	protein binding				5512	586.594	5.96045
L8J0D7	Uncharacterized protein OS=Bos grunniens mutus GN=M91_04323 PE=4 SV=1 - [L8J0D7_BOSMU]	6.13828	16.05	6	2	2	2				Protein not found	81	9.24287	8.88037
G8JKZ8	Thioredoxin (Fragment) OS=Bos taurus GN=TXN PE=2 SV=1 - [G8JKZ8_BOVIN]	6.04128	20.62	3	2	2	2	catalytic activity		cellular homeostasis; metabolic process; regulation of biological process	Pf00085	97	10.8613	4.84326
A6QNZ7	Keratin 10 (Epidermolytic hyperkeratosis; keratosis palmaris et plantaris) OS=Bos taurus GN=KRT10 PE=2 SV=1 - [A6QNZ7_BOVIN]	6.03439	4.56	3	2	2	2	structural molecule activity	cytoplasm; cytoskeleton	cell differentiation; development; response to stimulus	Pf00038	526	54.8162	5.07178
O77834	Peroxiredoxin-6 OS=Bos taurus GN=PRDX6 PE=1 SV=3 - [PRDX6_BOVIN]	6.01877	12.5	1	2	2	2	antioxidant activity; catalytic activity	cytoplasm; cytosol; vacuole	metabolic process; response to stimulus	Pf00578; Pf08534; Pf10417	224	25.0511	6.37939
G5E631	Uncharacterized protein OS=Bos taurus GN=DDX3X PE=3 SV=1 - [G5E631_BOVIN]	6.00778	3.33	5	2	2	2	catalytic activity; nucleotide binding			Pf00270; Pf00271	661	73.0829	7.18115
L8J3H9	14-3-3 protein zeta/delta (Fragment) OS=Bos grunniens mutus GN=M91_19634 PE=4 SV=1 - [L8J3H9_BOSMU]	6.0029	9.57	18	1	2	2				Protein not found	230	26.1672	5.05908
Q28554	Glyceraldehyde-3-phosphate dehydrogenase (Fragment) OS=Ovis aries GN=GAPDH PE=2 SV=4 - [G3P_SHEEP]	6.00234	9.01	9	2	2	2	catalytic activity; nucleotide binding; protein binding	cytoplasm; cytoskeleton; cytosol; nucleus	cell death; cell organization and biogenesis; metabolic process; regulation of biological process	Pf00044; Pf02800	322	34.7097	7.86963
L8IKI3	Eukaryotic initiation factor 4A-I (Fragment) OS=Bos grunniens mutus GN=M91_20379 PE=3 SV=1 - [L8IKI3_BOSMU]	5.99943	4.25	5	2	2	2				Protein not found	400	45.5323	5.57959
C8BKC5	Peroxiredoxin 2 OS=Ovis aries GN=PRDX2 PE=2 SV=1 - [C8BKC5_SHEEP]	5.99866	9.09	3	2	2	2	antioxidant activity; catalytic activity		metabolic process	Pf00578; Pf08534; Pf10417	198	21.8311	5.42725
L8ILV6	Cofilin-1 (Fragment) OS=Bos grunniens mutus GN=M91_15924 PE=4 SV=1 - [L8ILV6_BOSMU]	5.99523	13.94	2	1	2	2				Protein not found	165	18.3756	8.00146
Q3ZCD3	Tax1 (Human T-cell leukemia virus type I) binding protein 3 OS=Bos taurus GN=TAX1BP3 PE=2 SV=1 - [Q3ZCD3_BOVIN]	5.97651	13.71	1	1	1	2	protein binding	cytoplasm; nucleus	cell communication; cell proliferation; metabolic process; regulation of biological process; response to stimulus	Pf00595	124	13.7121	8.48486
F1MJ66	Uncharacterized protein (Fragment) OS=Bos taurus GN=KRT12 PE=3 SV=2 - [F1MJ66_BOVIN]	5.92813	3.85	2	1	2	2	catalytic activity; motor activity; structural molecule activity	cytoskeleton; membrane		Pf00038; Pf01576	467	50.0748	4.62744
Q5E9F5	Transgelin-2 OS=Bos taurus GN=TAGLN2 PE=2 SV=3 - [TAGL2_BOVIN]	5.70626	13.07	2	2	2	2	protein binding	membrane; nucleus	development	Pf00307; Pf00402	199	22.4122	8.23584
L8IEQ9	Endoplasmin (Fragment) OS=Bos grunniens mutus GN=M91_11828 PE=3 SV=1 - [L8IEQ9_BOSMU]	5.6709	2.89	3	1	2	2				Protein not found	795	91.3677	4.84326
L8HU39	Uncharacterized protein OS=Bos grunniens mutus GN=M91_03302 PE=4 SV=1 - [L8HU39_BOSMU]	5.57802	19.57	9	2	2	2				Protein not found	92	10.2818	10.1401
P02253	Histone H1.2 OS=Bos taurus GN=HIST1H1C PE=1 SV=2 - [H12_BOVIN]	5.51079	10.33	8	2	2	2	DNA binding	chromosome; nucleus	cell organization and biogenesis; metabolic process	Pf00538	213	21.3427	11.0044
L8I8P1	40S ribosomal protein S14 (Fragment) OS=Bos grunniens mutus GN=M91_17987 PE=3 SV=1 - [L8I8P1_BOSMU]	5.34077	15	5	2	2	2				Protein not found	160	17.3301	10.3013
L8IG53	Uncharacterized protein (Fragment) OS=Bos grunniens mutus GN=M91_11183 PE=4 SV=1 - [L8IG53_BOSMU]	5.32038	9.05	17	1	2	2				Protein not found	243	27.5765	4.79248
P62261	14-3-3 protein epsilon OS=Bos taurus GN=YWHAE PE=2 SV=1 - [1433E_BOVIN]	5.29513	8.63	16	1	2	2	protein binding	cytoplasm; mitochondrion	cell differentiation; cellular component movement; development; metabolic process; regulation of biological process; transport	Pf00244	255	29.1554	4.7417
A8KC77	EIF5 protein (Fragment) OS=Bos taurus GN=EIF5 PE=2 SV=1 - [A8KC77_BOVIN]	4.74061	5	2	1	1	1	protein binding		metabolic process	Pf02020	300	34.4614	5.07178
A1XED3	RPL17 (Fragment) OS=Bos taurus PE=2 SV=1 - [A1XED3_BOVIN]	4.68055	18.6	19	1	1	1	structural molecule activity	cytoplasm; ribosome	metabolic process	Pf00237	86	10.0854	9.99365
A6QLL8	Fructose-bisphosphate aldolase OS=Bos taurus GN=ALDOA PE=2 SV=1 - [A6QLL8_BOVIN]	4.47508	4.12	2	1	1	1	catalytic activity		metabolic process	Pf00274	364	39.4113	8.19189
O18931	Protein phosphatase type 1 beta catalytic subunit (Fragment) OS=Ovis aries GN=pplbc PE=2 SV=1 - [O18931_SHEEP]	4.35914	17.71	10	1	1	1	catalytic activity				96	10.9777	9.34912
A1XED8	RPS8 (Fragment) OS=Bos taurus PE=2 SV=1 - [A1XED8_BOVIN]	4.31845	13.98	3	1	1	1	structural molecule activity	cytoplasm; cytosol; ribosome	metabolic process	Pf01201	93	10.6979	9.78857
L8ITF0	Ubiquitin thioesterase OTU1 OS=Bos grunniens mutus GN=M91_02276 PE=4 SV=1 - [L8ITF0_BOSMU]	4.31757	4.31	2	1	1	1				Protein not found	348	38.027	5.70654
A6H7G2	Drebrin-like protein OS=Bos taurus GN=DBNL PE=2 SV=1 - [DBNL_BOVIN]	4.28436	3.55	2	1	1	1	protein binding	cytoplasm; cytoskeleton	cell communication; regulation of biological process; response to stimulus; transport	Pf00018; Pf00241; Pf07653	423	47.6934	4.98291
Q2KJD1	SERPINE1 mRNA binding protein 1 OS=Bos taurus GN=SERBP1 PE=2 SV=1 - [Q2KJD1_BOVIN]	4.2578	9.09	3	1	1	1	protein binding; RNA binding		cell organization and biogenesis		176	18.4331	8.1333
L8INH5	Annexin (Fragment) OS=Bos grunniens mutus GN=M91_09602 PE=3 SV=1 - [L8INH5_BOSMU]	4.19889	5.02	2	1	1	1				Protein not found	319	35.8631	5.71924
L8I8T5	Uncharacterized protein OS=Bos grunniens mutus GN=M91_04646 PE=3 SV=1 - [L8I8T5_BOSMU]	3.91375	14.68	4	1	1	1				Protein not found	109	11.0215	4.32275
F1MWD3	Uncharacterized protein OS=Bos taurus GN=CCT5 PE=1 SV=2 - [F1MWD3_BOVIN]	3.87524	3.14	2	1	1	1	nucleotide binding; protein binding	cytoplasm; cytoskeleton; cytosol; nucleus; organelle lumen	metabolic process; response to stimulus	Pf00118	541	59.5769	5.90967
Q30B80	40S ribosomal protein S12 (Fragment) OS=Ovis aries PE=2 SV=1 - [Q30B80_SHEEP]	3.80723	11.9	3	1	1	1	structural molecule activity	cytoplasm; ribosome	metabolic process	Pf01248	126	13.6501	6.31592
L8HQR9	Uncharacterized protein OS=Bos grunniens mutus GN=M91_06944 PE=4 SV=1 - [L8HQR9_BOSMU]	3.78883	5.35	3	1	1	1				Protein not found	243	27.4145	10.4331
Q9TTE4	Aquaporin 3 (Fragment) OS=Ovis aries PE=2 SV=1 - [Q9TTE4_SHEEP]	3.77423	7.91	3	1	1	1	transporter activity	membrane	transport	Pf00230	215	23.2609	6.25244
Q3MHP3	Protein S100-A14 OS=Bos taurus GN=S100A14 PE=3 SV=1 - [S10AE_BOVIN]	3.76211	14.42	1	1	1	1	metal ion binding; protein binding	cytoplasm; cytoskeleton; membrane	cell communication; cellular component movement; defense response; regulation of biological process; response to stimulus	Pf01023	104	11.4026	4.66553
Q3SZC4	NSFL1 cofactor p47 OS=Bos taurus GN=NSFL1C PE=2 SV=1 - [NSF1C_BOVIN]	3.73808	4.05	1	1	1	1	protein binding	chromosome; cytoplasm; Golgi; nucleus		Pf00789; Pf08059	370	40.6293	5.18604
L8IBW5	Ezrin (Fragment) OS=Bos grunniens mutus GN=M91_06270 PE=4 SV=1 - [L8IBW5_BOSMU]	3.6929	2.76	2	1	1	1				Protein not found	579	68.5394	6.30322
K7WAN6	Gelsolin isoform b (Fragment) OS=Ovis aries GN=GSN PE=4 SV=1 - [K7WAN6_SHEEP]	3.64145	18	6	1	1	1				Protein not found	100	10.7226	9.43701
A7E3W4	Transketolase OS=Bos taurus GN=TKT PE=2 SV=1 - [A7E3W4_BOVIN]	3.63271	2.01	5	1	1	1	catalytic activity; metal ion binding		metabolic process; regulation of biological process	Pf00456; Pf00676; Pf02779; Pf02780; Pf09364	596	64.8341	7.13721
F4YD26	Ribosomal protein S6 (Fragment) OS=Bubalus bubalis GN=RPS6 PE=2 SV=1 - [F4YD26_BUBBU]	3.58609	20.83	5	1	1	1	structural molecule activity	cytoplasm; ribosome	metabolic process	Pf01092	72	8.19031	10.3306
L8I2G1	Cell division control protein 42-like protein (Fragment) OS=Bos grunniens mutus GN=M91_02258 PE=3 SV=1 - [L8I2G1_BOSMU]	3.54121	10	5	1	1	1				Protein not found	170	18.986	6.02393
A6QLS9	RAB10 protein OS=Bos taurus GN=RAB10 PE=2 SV=1 - [A6QLS9_BOVIN]	3.47149	5.5	2	1	1	1	nucleotide binding	cytoplasm; Golgi; nucleus	cell communication; regulation of biological process; response to stimulus; transport	Pf00025; Pf00071; Pf04670; Pf08477	200	22.5266	8.38232
Q3ZBZ8	Stress-induced-phosphoprotein 1 OS=Bos taurus GN=STIP1 PE=2 SV=1 - [STIP1_BOVIN]	3.44759	1.84	2	1	1	1	protein binding	cytoplasm; nucleus		Pf00515	543	62.4423	6.43018
L8I1N5	Heterogeneous nuclear ribonucleoprotein D0 (Fragment) OS=Bos grunniens mutus GN=M91_10815 PE=4 SV=1 - [L8I1N5_BOSMU]	3.44517	5.05	3	1	1	1				Protein not found	277	31.5533	9.29053
L8IZK5	60S ribosomal protein L38 (Fragment) OS=Bos grunniens mutus GN=M91_02368 PE=3 SV=1 - [L8IZK5_BOSMU]	3.41904	18.57	2	1	1	1				Protein not found	70	8.20975	10.0962
L8HVA3	Uncharacterized protein OS=Bos grunniens mutus GN=M91_07359 PE=3 SV=1 - [L8HVA3_BOSMU]	3.4184	5.73	5	1	1	1				Protein not found	227	26.1727	7.37158
P60902	Protein S100-A10 OS=Bos taurus GN=S100A10 PE=1 SV=2 - [S10AA_BOVIN]	3.39247	17.53	1	1	1	1	metal ion binding	membrane	response to stimulus	Pf01023	97	11.1955	7.37158
A5D9E1	Tumor protein D52 OS=Bos taurus GN=TPD52 PE=2 SV=1 - [A5D9E1_BOVIN]	3.35816	8.15	5	1	1	1				Pf04201	184	19.8652	4.95752
G1K1A3	Nucleoside diphosphate kinase (Fragment) OS=Bos taurus GN=NME1 PE=2 SV=1 - [G1K1A3_BOVIN]	3.32342	15.45	7	1	1	1	catalytic activity; nucleotide binding		metabolic process	Pf00334	110	12.4142	5.45264
L8IQE8	Splicing factor, proline-and glutamine-rich (Fragment) OS=Bos grunniens mutus GN=M91_04488 PE=4 SV=1 - [L8IQE8_BOSMU]	3.31024	3.7	2	1	1	1				Protein not found	432	49.3083	7.48877
C3V6M5	Calpastatin isoform IV OS=Ovis aries GN=CAST PE=2 SV=1 - [C3V6M5_SHEEP]	3.27427	3.88	6	1	1	1	enzyme regulator activity			Pf00748	438	47.3095	4.86865
D5K776	Heterogeneous nuclear ribonuclear protein K OS=Capra hircus GN=hnRNP K PE=2 SV=1 - [D5K776_CAPHI]	3.26968	2.72	3	1	1	1	RNA binding			Pf00013; Pf08067	441	48.7512	5.19873
A1XED6	RPS11 (Fragment) OS=Bos taurus PE=2 SV=1 - [A1XED6_BOVIN]	3.23714	22.5	4	1	1	1	RNA binding; structural molecule activity	cytoplasm; cytosol; ribosome	metabolic process	Pf00366	80	9.57625	10.6821
E1BLZ8	Uncharacterized protein (Fragment) OS=Bos taurus GN=EIF3F PE=3 SV=2 - [E1BLZ8_BOVIN]	3.21914	3.91	2	1	1	1	protein binding; RNA binding	cytoplasm	metabolic process	Pf01398	384	40.1633	5.46533
Q0QEV5	60S ribosomal protein L18 (Fragment) OS=Bos taurus GN=RPL18 PE=2 SV=1 - [Q0QEV5_BOVIN]	3.20252	7.83	3	1	1	1	structural molecule activity	cytoplasm; cytosol; ribosome	metabolic process	Pf00828	166	18.8445	11.7808
F1MPU0	Clathrin heavy chain 1 (Fragment) OS=Bos taurus GN=CLTC PE=4 SV=2 - [F1MPU0_BOVIN]	3.19898	0.72	3	1	1	1	protein binding; structural molecule activity	cytoplasm; Golgi; membrane	transport	Pf00637; Pf01394; Pf04053; Pf09268	1661	189.817	5.63037
L8HT14	Uncharacterized protein OS=Bos grunniens mutus GN=M91_21668 PE=4 SV=1 - [L8HT14_BOSMU]	3.19122	15.15	4	1	1	1				Protein not found	99	11.2941	10.5356
Q30DW2	Asparaginyl-tRNA synthetase (Fragment) OS=Ovis aries GN=AsnRS PE=2 SV=1 - [Q30DW2_SHEEP]	3.17296	9.21	4	1	1	1	catalytic activity; nucleotide binding	cytoplasm	metabolic process	Pf00152	152	17.9757	4.77979
L8IKU4	D-3-phosphoglycerate dehydrogenase OS=Bos grunniens mutus GN=M91_04626 PE=3 SV=1 - [L8IKU4_BOSMU]	3.16746	2.08	2	1	1	1				Protein not found	529	55.8589	7.09326
Q95MD9	GTP binding protein Rab1a (Fragment) OS=Bos taurus PE=4 SV=1 - [Q95MD9_BOVIN]	3.16063	17.02	6	1	1	1	nucleotide binding	cytoplasm; Golgi	cell communication; regulation of biological process; response to stimulus	Pf00071	94	9.93879	8.26514
Q6Q138	Glycyl-tran synthetase (Fragment) OS=Bos taurus GN=GARS PE=2 SV=1 - [Q6Q138_BOVIN]	3.14596	1.9	3	1	1	1	catalytic activity; nucleotide binding	cytoplasm	metabolic process	Pf00587; Pf03129	579	65.5532	7.84033
Q862N4	Similar to ribosomal protein L26 (Fragment) OS=Bos taurus PE=2 SV=1 - [Q862N4_BOVIN]	3.13346	6.98	3	1	1	1	structural molecule activity	cytoplasm; ribosome	metabolic process	Pf00467	129	15.2685	11.0923
F1MC48	Uncharacterized protein OS=Bos taurus GN=IQGAP1 PE=4 SV=2 - [F1MC48_BOVIN]	3.12642	1.13	2	1	1	1	enzyme regulator activity; protein binding	cytoplasm; cytoskeleton; membrane; nucleus	cell communication; cell differentiation; development; metabolic process; regulation of biological process; response to stimulus	Pf00307; Pf00397; Pf00616; Pf03836	1600	182.668	6.56592
A6QLB7	Adenylyl cyclase-associated protein OS=Bos taurus GN=CAP1 PE=2 SV=1 - [A6QLB7_BOVIN]	3.12499	3.4	3	1	1	1	protein binding	cytoplasm; cytoskeleton; membrane	cell organization and biogenesis; cellular component movement; transport	Pf01213; Pf07986; Pf08603	471	51.1694	7.51807
L8HWD3	Uncharacterized protein OS=Bos grunniens mutus GN=M91_03358 PE=3 SV=1 - [L8HWD3_BOSMU]	3.07011	8.33	6	1	1	1				Protein not found	132	14.6887	9.67139
E1BMK2	Uncharacterized protein OS=Bos taurus PE=4 SV=2 - [E1BMK2_BOVIN]	3.0643	6.98	3	1	1	1	DNA binding; protein binding	nucleus		Pf00505	215	24.9212	5.60498
G8JKV2	Eukaryotic translation initiation factor 3 subunit J OS=Bos taurus GN=EIF3J PE=3 SV=1 - [G8JKV2_BOVIN]	3.05773	4.71	2	1	1	1				Pf08597	255	28.8764	4.83057
L8ITS9	60S ribosomal protein L14 (Fragment) OS=Bos grunniens mutus GN=M91_15429 PE=4 SV=1 - [L8ITS9_BOSMU]	3.05435	5.66	3	1	1	1				Protein not found	212	23.259	10.7847
L8IF65	Epiplakin (Fragment) OS=Bos grunniens mutus GN=M91_08867 PE=4 SV=1 - [L8IF65_BOSMU]	3.02721	5.16	1	1	1	1				Protein not found	310	34.2798	5.73193
L8I3F2	Uncharacterized protein (Fragment) OS=Bos grunniens mutus GN=M91_14041 PE=3 SV=1 - [L8I3F2_BOSMU]	3.00809	7.62	4	1	1	1				Protein not found	210	23.8083	6.72705
P01250	Thymopoietin-2 OS=Bos taurus PE=1 SV=1 - [THP2_BOVIN]	3.0014	24.49	2	1	1	1	protein binding			Pf08198	49	5.57102	5.26221
F1MQI3	Uncharacterized protein OS=Bos taurus GN=NEB PE=2 SV=2 - [F1MQI3_BOVIN]	2.9914	0.22	1	1	1	1	protein binding			Pf00880	6909	801.382	9.12939
F1MPT4	Uncharacterized protein (Fragment) OS=Bos taurus GN=SDK2 PE=4 SV=2 - [F1MPT4_BOVIN]	2.97288	0.77	1	1	1	1	protein binding	membrane		Pf00041; Pf00047; Pf07679	2206	241.31	7.66455
Q17QM8	Dual specificity protein phosphatase 14 OS=Bos taurus GN=DUSP14 PE=2 SV=1 - [DUS14_BOVIN]	2.97092	7.07	1	1	1	1	catalytic activity		metabolic process	Pf00102; Pf00782	198	22.2226	9.56885
E1BDE6	Uncharacterized protein OS=Bos taurus GN=LGALS7B PE=4 SV=2 - [E1BDE6_BOVIN]	2.96853	11.51	2	1	1	1				Pf00337	139	15.413	6.53662
G3N2X2	60S ribosomal protein L36 OS=Bos taurus PE=3 SV=1 - [G3N2X2_BOVIN]	2.94201	10.48	2	1	1	1	structural molecule activity	cytoplasm; ribosome	metabolic process	Pf01158	105	12.0706	10.6235
G3MYA0	Uncharacterized protein OS=Bos taurus GN=PIK3R5 PE=4 SV=1 - [G3MYA0_BOVIN]	2.9417	1.93	3	1	1	1		membrane		Pf10486	883	97.7348	7.09326
P21856	Rab GDP dissociation inhibitor alpha OS=Bos taurus GN=GDI1 PE=1 SV=1 - [GDIA_BOVIN]	2.93736	3.13	2	1	1	1	enzyme regulator activity	cytoplasm; cytosol	cell communication; cell differentiation; cell organization and biogenesis; development; metabolic process; regulation of biological process; response to stimulus; transport	Pf00996	447	50.5331	5.13525
E1BDX8	Uncharacterized protein OS=Bos taurus GN=DYNC1H1 PE=4 SV=1 - [E1BDX8_BOVIN]	2.9331	0.28	1	1	1	1	catalytic activity; motor activity; nucleotide binding	cytoskeleton	cell organization and biogenesis; cellular component movement; metabolic process	Pf03028; Pf03915; Pf04156; Pf07246; Pf07728; Pf08385; Pf08393; Pf12774; Pf12775; Pf12777; Pf12780; Pf12781	4646	531.719	6.40479
Q3MI06	DNM2 protein (Fragment) OS=Bos taurus GN=DNM2 PE=2 SV=1 - [Q3MI06_BOVIN]	2.91312	3.13	3	1	1	1	catalytic activity; nucleotide binding; protein binding	cytoplasm; cytoskeleton; membrane	metabolic process; transport	Pf00169; Pf01031; Pf02212	479	53.9459	7.85498
L8IKQ6	60S ribosomal protein L5 (Fragment) OS=Bos grunniens mutus GN=M91_06372 PE=3 SV=1 - [L8IKQ6_BOSMU]	2.90535	5.74	3	1	1	1				Protein not found	296	34.1917	9.71533
L8HTD3	Eukaryotic translation initiation factor 4 gamma 1 OS=Bos grunniens mutus GN=M91_03607 PE=4 SV=1 - [L8HTD3_BOSMU]	2.8646	0.56	2	1	1	1				Protein not found	1607	176.415	5.36377
F4YD28	40S ribosomal protein S24 (Fragment) OS=Bubalus bubalis GN=RPS24 PE=2 SV=1 - [F4YD28_BUBBU]	2.86447	14.46	4	1	1	1	nucleotide binding; structural molecule activity	cytoplasm; ribosome	metabolic process	Pf01282	83	9.54219	10.6968
Q58DM9	Ribosomal protein L27a OS=Bos taurus GN=RPL27A PE=2 SV=1 - [Q58DM9_BOVIN]	2.86278	9.91	6	1	1	1	structural molecule activity	cytoplasm; ribosome	metabolic process	Pf00828	111	12.5398	10.228
L8J5R8	Polyadenylate-binding protein 1 (Fragment) OS=Bos grunniens mutus GN=M91_19633 PE=4 SV=1 - [L8J5R8_BOSMU]	2.85618	2.62	2	1	1	1				Protein not found	572	63.4954	9.62744
F5AY94	Keratin-associated protein KAP11-1 OS=Ovis aries GN=KRTAP11-1 PE=4 SV=1 - [F5AY94_SHEEP]	2.85138	6.92	6	1	1	1				Pf05287	159	16.8757	7.95752
L8I2T3	Histone deacetylase 10 (Fragment) OS=Bos grunniens mutus GN=M91_01418 PE=4 SV=1 - [L8I2T3_BOSMU]	2.84489	2.7	2	1	1	1				Protein not found	667	71.2046	5.75732
E1BCW3	6-phosphofructokinase OS=Bos taurus GN=PFKP PE=3 SV=2 - [E1BCW3_BOVIN]	2.83795	1.52	2	1	1	1	catalytic activity; nucleotide binding	cytoplasm; cytosol; membrane	metabolic process	Pf00365	791	85.9507	6.99072
L8IRQ8	ADP-ribosylation factor 5 (Fragment) OS=Bos grunniens mutus GN=M91_17738 PE=3 SV=1 - [L8IRQ8_BOSMU]	2.82278	5.88	5	1	1	1				Protein not found	170	19.5101	6.78564
F1MHW1	Uncharacterized protein (Fragment) OS=Bos taurus GN=NF1 PE=2 SV=2 - [F1MHW1_BOVIN]	2.81807	0.64	2	1	1	1	enzyme regulator activity	membrane	cell communication; metabolic process; regulation of biological process; response to stimulus	Pf00616	2822	317.344	7.21045
G3X8C8	Uncharacterized protein (Fragment) OS=Bos taurus PE=4 SV=1 - [G3X8C8_BOVIN]	2.81117	4.39	6	1	1	1	catalytic activity	membrane	metabolic process	Pf01048	228	25.1657	6.87354
L8I5I2	Uncharacterized protein (Fragment) OS=Bos grunniens mutus GN=M91_03651 PE=4 SV=1 - [L8I5I2_BOSMU]	2.81051	8.8	4	1	1	1				Protein not found	125	14.5318	10.1987
Q2KJ32	Selenium-binding protein 1 OS=Bos taurus GN=SELENBP1 PE=1 SV=1 - [SBP1_BOVIN]	2.81031	3.81	1	1	1	1	protein binding	cytoplasm; cytosol; membrane; nucleus; organelle lumen	transport	Pf05694	472	52.5216	6.48096
Q3ZCL8	SH3 domain-binding glutamic acid-rich-like protein 3 OS=Bos taurus GN=SH3BGRL3 PE=2 SV=1 - [SH3L3_BOVIN]	2.80336	10.75	2	1	1	1	catalytic activity	cytoplasm; nucleus	cellular homeostasis; regulation of biological process	Pf00462; Pf04908	93	10.4313	4.93213
A5D7E8	PDIA3 protein OS=Bos taurus GN=PDIA3 PE=2 SV=1 - [A5D7E8_BOVIN]	2.78427	2.38	3	1	1	1	catalytic activity	cytoplasm; endoplasmic reticulum; organelle lumen	cell death; cellular homeostasis; metabolic process; regulation of biological process	Pf00085	505	56.8939	6.81494
Q7YSF1	Chaperonin-like protein (Fragment) OS=Bos taurus PE=3 SV=1 - [Q7YSF1_BOVIN]	2.77672	9.6	5	1	1	1	nucleotide binding; protein binding	cytoplasm	metabolic process	Pf00118	125	13.672	5.23682
A6H7J6	P4HB protein OS=Bos taurus GN=P4HB PE=2 SV=1 - [A6H7J6_BOVIN]	2.76966	1.57	3	1	1	1	catalytic activity; metal ion binding	cell surface; cytoplasm; endoplasmic reticulum; membrane; organelle lumen	cellular homeostasis; metabolic process; regulation of biological process	Pf00085; Pf01216	510	57.1678	4.90674
Q30DV1	Claudin 1 (Fragment) OS=Ovis aries GN=CLDN1 PE=2 SV=1 - [Q30DV1_SHEEP]	2.76953	17.65	3	1	1	1	structural molecule activity	membrane		Pf00822	85	9.19664	8.48486
L8I257	Heterogeneous nuclear ribonucleoproteins A2/B1 (Fragment) OS=Bos grunniens mutus GN=M91_04236 PE=4 SV=1 - [L8I257_BOSMU]	2.76119	4.72	2	1	1	1				Protein not found	339	35.7238	8.83643
B0LRQ1	40S ribosomal protein S20-like protein (Fragment) OS=Ovis aries PE=2 SV=1 - [B0LRQ1_SHEEP]	2.75694	11.43	2	1	1	1	RNA binding; structural molecule activity	cytoplasm; ribosome	metabolic process	Pf00338	105	11.8336	10.228
A4IFE6	ABCE1 protein OS=Bos taurus GN=ABCE1 PE=2 SV=1 - [A4IFE6_BOVIN]	2.74059	2.84	1	1	1	1	catalytic activity; nucleotide binding	cytoplasm; mitochondrion	metabolic process	Pf00005; Pf04068	599	67.245	8.33838
E1BN52	Uncharacterized protein OS=Bos taurus GN=FREM1 PE=4 SV=2 - [E1BN52_BOVIN]	2.73375	0.83	1	1	1	1		extracellular; membrane	cell communication	Pf00059; Pf03160	2180	244.765	6.1001
L8ID04	Uncharacterized protein OS=Bos grunniens mutus GN=M91_02959 PE=4 SV=1 - [L8ID04_BOSMU]	2.72265	17.39	2	1	1	1				Protein not found	69	7.86618	10.2134
F1MIL2	Uncharacterized protein (Fragment) OS=Bos taurus GN=TLE6 PE=4 SV=2 - [F1MIL2_BOVIN]	2.72236	2.86	2	1	1	1	protein binding	cytoplasm; nucleus	metabolic process; regulation of biological process		455	50.4682	7.04932
Q862M9	Similar to ribosomal protein S2 (Fragment) OS=Bos taurus PE=2 SV=1 - [Q862M9_BOVIN]	2.72169	9.03	4	1	1	1	protein binding; RNA binding; structural molecule activity	cytoplasm; cytosol; nucleus; organelle lumen; ribosome	metabolic process	Pf00333	144	15.9779	9.92041
F1MT45	Histone H2A OS=Bos taurus GN=H2AFZ PE=3 SV=2 - [F1MT45_BOVIN]	2.72033	13.21	5	1	1	1	DNA binding; protein binding	chromosome; membrane; nucleus	cell organization and biogenesis; metabolic process	Pf00125	106	11.4765	10.3306
G3X7U3	Reticulon-3 (Fragment) OS=Bos taurus GN=RTN3 PE=4 SV=1 - [G3X7U3_BOVIN]	2.70648	14.86	3	1	1	1		cytoplasm; endoplasmic reticulum; membrane		Pf02453	74	8.36366	9.31982
Q2VYC3	Eukaryotic translation elongation factor 1 beta 2 OS=Bos taurus PE=3 SV=1 - [Q2VYC3_BOVIN]	2.69998	5.91	3	1	1	1	RNA binding	cytoplasm	metabolic process	Pf00736	220	24.1959	4.88135
L8IGL0	Uncharacterized protein (Fragment) OS=Bos grunniens mutus GN=M91_04064 PE=4 SV=1 - [L8IGL0_BOSMU]	2.69086	1.66	1	1	1	1				Protein not found	601	69.0086	9.90576
F1N0L5	Uncharacterized protein OS=Bos taurus GN=RBM19 PE=4 SV=2 - [F1N0L5_BOVIN]	2.68744	0.98	2	1	1	1	nucleotide binding	cytoplasm; nucleus; organelle lumen	development; regulation of biological process	Pf00076	920	102.541	6.01123
L8I8A8	Malate dehydrogenase (Fragment) OS=Bos grunniens mutus GN=M91_21510 PE=3 SV=1 - [L8I8A8_BOSMU]	2.68544	3.89	2	1	1	1				Protein not found	334	36.412	6.58057
L8J285	Ephrin type-A receptor 1 (Fragment) OS=Bos grunniens mutus GN=M91_03713 PE=4 SV=1 - [L8J285_BOSMU]	2.6786	1.05	2	1	1	1				Protein not found	954	105.796	6.12549
E1B9G9	Uncharacterized protein OS=Bos taurus GN=KRTAP13-2 PE=4 SV=2 - [E1B9G9_BOVIN]	2.67836	6.41	2	1	1	1				Pf05287	156	17.0789	9.0415
L8I009	Uncharacterized protein (Fragment) OS=Bos grunniens mutus GN=M91_09459 PE=4 SV=1 - [L8I009_BOSMU]	2.67337	5.56	17	1	1	1				Protein not found	126	14.1547	10.228
Q5E947	Peroxiredoxin-1 OS=Bos taurus GN=PRDX1 PE=2 SV=1 - [PRDX1_BOVIN]	2.66175	5.03	3	1	1	1	antioxidant activity; catalytic activity; protein binding	cytoplasm; mitochondrion; nucleus	cell communication; cell proliferation; defense response; metabolic process; regulation of biological process; response to stimulus; transport	Pf00578; Pf08534; Pf10417	199	22.1954	8.39697
A6QLG5	40S ribosomal protein S9 OS=Bos taurus GN=RPS9 PE=2 SV=1 - [RS9_BOVIN]	2.66093	4.64	1	1	1	1	RNA binding; structural molecule activity; translation regulator activity	cytoplasm; cytosol; nucleus; organelle lumen; ribosome	cell proliferation; metabolic process; regulation of biological process	Pf00163; Pf01479	194	22.5776	10.6528
Q6PN67	Proteasome 26S ATPase subunit 3 (Fragment) OS=Bos mutus grunniens GN=PSMC3 PE=2 SV=1 - [Q6PN67_BOSMU]	2.64832	9.35	5	1	1	1	nucleotide binding	proteasome		Pf00004	107	12.049	5.52881
G3N3N1	Uncharacterized protein OS=Bos taurus GN=ARF6 PE=3 SV=1 - [G3N3N1_BOVIN]	2.63942	6.29	1	1	1	1	nucleotide binding; signal transducer activity	cytoplasm; nucleus	cell communication; regulation of biological process; response to stimulus	Pf00025; Pf00071; Pf00503; Pf04670; Pf08477; Pf09439	175	20.0694	8.95361
A6H769	40S ribosomal protein S7 OS=Bos taurus GN=RPS7 PE=2 SV=1 - [RS7_BOVIN]	2.63441	6.19	2	1	1	1	structural molecule activity	cytoplasm; cytoskeleton; cytosol; nucleus; organelle lumen; ribosome	metabolic process	Pf01251	194	22.1133	10.0962
F1MJ07	Uncharacterized protein (Fragment) OS=Bos taurus GN=QRICH2 PE=4 SV=2 - [F1MJ07_BOVIN]	2.63233	0.88	1	1	1	2		membrane		Pf03961; Pf06785	1588	171.078	6.43018
Q6PVY3	Macrophage migration inhibitory factor (Fragment) OS=Bos taurus PE=2 SV=1 - [Q6PVY3_BOVIN]	2.63103	9	3	1	1	1	catalytic activity; protein binding	cell surface; cytoplasm; extracellular	cell communication; cell death; cell organization and biogenesis; cell proliferation; defense response; metabolic process; regulation of biological process; response to stimulus; transport	Pf01187	100	10.6643	7.21045
C5IJ88	GDI2 OS=Ovis aries PE=2 SV=1 - [C5IJ88_SHEEP]	2.62883	2.02	3	1	1	1	enzyme regulator activity		transport	Pf00996	445	50.4417	6.25244
L8HNZ4	Rho-guanine nucleotide exchange factor (Fragment) OS=Bos grunniens mutus GN=M91_16554 PE=4 SV=1 - [L8HNZ4_BOSMU]	2.62681	0.92	1	1	1	1				Protein not found	1742	195.662	5.93506
F1MLB8	ATP synthase subunit alpha OS=Bos taurus GN=ATP5A1 PE=3 SV=1 - [F1MLB8_BOVIN]	2.60854	2.89	3	1	1	1	catalytic activity; nucleotide binding; protein binding; transporter activity	cytoplasm; membrane; mitochondrion; nucleus	cell proliferation; development; metabolic process; regulation of biological process; transport	Pf00006; Pf00306; Pf02663; Pf02874; Pf05943	553	59.6527	9.18799
Q2KJ42	Non-POU domain containing, octamer-binding OS=Bos taurus GN=NONO PE=2 SV=1 - [Q2KJ42_BOVIN]	2.60683	3.4	2	1	1	1	nucleotide binding; protein binding			Pf00076; Pf08075	470	54.0872	8.95361
H9TKZ2	UBE2V1 (Fragment) OS=Capra hircus GN=UBE2V1 PE=2 SV=1 - [H9TKZ2_CAPHI]	2.60402	8.13	6	1	1	1	catalytic activity			Pf00179	123	13.899	8.44092
F1MF85	Uncharacterized protein (Fragment) OS=Bos taurus GN=CDC20B PE=4 SV=1 - [F1MF85_BOVIN]	2.59878	2.95	2	1	1	1	protein binding			Pf00400	440	48.4972	8.48486
A7MBI6	GLOD4 protein OS=Bos taurus GN=GLOD4 PE=2 SV=1 - [A7MBI6_BOVIN]	2.58248	4.36	2	1	1	1				Pf00903; Pf12681	298	33.2316	5.96045
O18737	Calcium-binding and coiled-coil domain-containing protein 2 OS=Bos taurus GN=CALCOCO2 PE=2 SV=1 - [CACO2_BOVIN]	2.57933	3.78	2	1	1	1	catalytic activity; nucleotide binding; protein binding; transporter activity	cytoplasm; cytoskeleton; Golgi; membrane; nucleus	cell differentiation; cell organization and biogenesis; defense response; response to stimulus; transport	Pf01496; Pf02463; Pf02841; Pf03938; Pf03961; Pf04156; Pf05557; Pf05622; Pf07111; Pf07888; Pf08317; Pf08614; Pf09726; Pf09728; Pf12325	450	52.5178	5.12256
Q5E946	Protein DJ-1 OS=Bos taurus GN=PARK7 PE=2 SV=1 - [PARK7_BOVIN]	2.57335	5.82	1	1	1	1	antioxidant activity; catalytic activity; protein binding; RNA binding	cytoplasm; mitochondrion; nucleus	cell communication; cell death; cell organization and biogenesis; cellular homeostasis; defense response; metabolic process; regulation of biological process; reproduction; response to stimulus; transport	Pf01965	189	20.0226	7.32764
P62194	26S protease regulatory subunit 8 OS=Bos taurus GN=PSMC5 PE=2 SV=1 - [PRS8_BOVIN]	2.57306	3.94	2	1	1	1	catalytic activity; nucleotide binding; protein binding	cytoplasm; nucleus; proteasome	metabolic process; regulation of biological process; reproduction; response to stimulus	Pf00004; Pf01057; Pf01078; Pf05496; Pf06068; Pf06414; Pf07724; Pf07726; Pf07728	406	45.5971	7.54736
	cytoskeleton	0.131507
	membrane	0.120548
	nucleus	0.117808
	cytoplasm	0.238356
	cytosol	0.0657534
	organelle lumen	0.0383562
	cell surface	0.0109589
	extracellular	0.0328767
	ribosome	0.0931507
	endosome	0.00547945
	mitochondrion	0.0410959
	proteasome	0.00547945
	vacuole	0.00273973
	others	0.112329

## Sheet: others
Accession	Description	Score	Coverage	# Proteins	# Unique Peptides	# Peptides	# PSMs	Molecular Function	Cellular Component	Biological Process	Pfam IDs	# AAs	MW [kDa]	calc. pI
G3X748	Uncharacterized protein OS=Bos taurus PE=4 SV=1 - [G3X748_BOVIN]	40.1226	12.61	2	7	7	12					587	68.1733	7.6499
L8IPP0	78 kDa glucose-regulated protein OS=Bos grunniens mutus GN=M91_20624 PE=3 SV=1 - [L8IPP0_BOSMU]	32.4325	11.6	5	5	6	9				Protein not found	655	72.3825	5.16064
I6ZQY0	Heat shock cognate 71 kDa protein OS=Capra hircus GN=HSPA8 PE=2 SV=1 - [I6ZQY0_CAPHI]	29.381	9.47	5	2	5	8			response to stimulus	Pf00012; Pf02463; Pf06723	644	70.6181	5.89697
L8HP95	Protein-glutamine gamma-glutamyltransferase K OS=Bos grunniens mutus GN=M91_13227 PE=3 SV=1 - [L8HP95_BOSMU]	18.2758	7.19	3	4	4	5				Protein not found	835	91.7254	6.60986
E1BEG2	Uncharacterized protein OS=Bos taurus GN=HNRNPA3 PE=4 SV=2 - [E1BEG2_BOVIN]	13.8711	16.05	3	4	4	4	nucleotide binding			Pf00076	380	39.6256	9.18799
Q862N7	Similar to basic transcription factor 3a (BTF3) (Fragment) OS=Bos taurus PE=2 SV=1 - [Q862N7_BOVIN]	9.31819	12.67	4	1	1	2				Pf01849	150	16.3827	9.36377
F4YD05	Calmodulin 2 (Fragment) OS=Bubalus bubalis GN=CALM2 PE=2 SV=1 - [F4YD05_BUBBU]	7.12622	11.89	9	1	1	2	metal ion binding			Pf00036; Pf08726; Pf12763	143	16.1365	4.18311
L8J0D7	Uncharacterized protein OS=Bos grunniens mutus GN=M91_04323 PE=4 SV=1 - [L8J0D7_BOSMU]	6.13828	16.05	6	2	2	2				Protein not found	81	9.24287	8.88037
L8IEQ9	Endoplasmin (Fragment) OS=Bos grunniens mutus GN=M91_11828 PE=3 SV=1 - [L8IEQ9_BOSMU]	5.6709	2.89	3	1	2	2				Protein not found	795	91.3677	4.84326
L8HU39	Uncharacterized protein OS=Bos grunniens mutus GN=M91_03302 PE=4 SV=1 - [L8HU39_BOSMU]	5.57802	19.57	9	2	2	2				Protein not found	92	10.2818	10.1401
L8IG53	Uncharacterized protein (Fragment) OS=Bos grunniens mutus GN=M91_11183 PE=4 SV=1 - [L8IG53_BOSMU]	5.32038	9.05	17	1	2	2				Protein not found	243	27.5765	4.79248
O18931	Protein phosphatase type 1 beta catalytic subunit (Fragment) OS=Ovis aries GN=pplbc PE=2 SV=1 - [O18931_SHEEP]	4.35914	17.71	10	1	1	1	catalytic activity				96	10.9777	9.34912
L8ITF0	Ubiquitin thioesterase OTU1 OS=Bos grunniens mutus GN=M91_02276 PE=4 SV=1 - [L8ITF0_BOSMU]	4.31757	4.31	2	1	1	1				Protein not found	348	38.027	5.70654
Q2KJD1	SERPINE1 mRNA binding protein 1 OS=Bos taurus GN=SERBP1 PE=2 SV=1 - [Q2KJD1_BOVIN]	4.2578	9.09	3	1	1	1	protein binding; RNA binding		cell organization and biogenesis		176	18.4331	8.1333
L8HQR9	Uncharacterized protein OS=Bos grunniens mutus GN=M91_06944 PE=4 SV=1 - [L8HQR9_BOSMU]	3.78883	5.35	3	1	1	1				Protein not found	243	27.4145	10.4331
A7E3W4	Transketolase OS=Bos taurus GN=TKT PE=2 SV=1 - [A7E3W4_BOVIN]	3.63271	2.01	5	1	1	1	catalytic activity; metal ion binding		metabolic process; regulation of biological process	Pf00456; Pf00676; Pf02779; Pf02780; Pf09364	596	64.8341	7.13721
L8I2G1	Cell division control protein 42-like protein (Fragment) OS=Bos grunniens mutus GN=M91_02258 PE=3 SV=1 - [L8I2G1_BOSMU]	3.54121	10	5	1	1	1				Protein not found	170	18.986	6.02393
L8HVA3	Uncharacterized protein OS=Bos grunniens mutus GN=M91_07359 PE=3 SV=1 - [L8HVA3_BOSMU]	3.4184	5.73	5	1	1	1				Protein not found	227	26.1727	7.37158
A5D9E1	Tumor protein D52 OS=Bos taurus GN=TPD52 PE=2 SV=1 - [A5D9E1_BOVIN]	3.35816	8.15	5	1	1	1				Pf04201	184	19.8652	4.95752
L8IQE8	Splicing factor, proline-and glutamine-rich (Fragment) OS=Bos grunniens mutus GN=M91_04488 PE=4 SV=1 - [L8IQE8_BOSMU]	3.31024	3.7	2	1	1	1				Protein not found	432	49.3083	7.48877
C3V6M5	Calpastatin isoform IV OS=Ovis aries GN=CAST PE=2 SV=1 - [C3V6M5_SHEEP]	3.27427	3.88	6	1	1	1	enzyme regulator activity			Pf00748	438	47.3095	4.86865
D5K776	Heterogeneous nuclear ribonuclear protein K OS=Capra hircus GN=hnRNP K PE=2 SV=1 - [D5K776_CAPHI]	3.26968	2.72	3	1	1	1	RNA binding			Pf00013; Pf08067	441	48.7512	5.19873
L8IKU4	D-3-phosphoglycerate dehydrogenase OS=Bos grunniens mutus GN=M91_04626 PE=3 SV=1 - [L8IKU4_BOSMU]	3.16746	2.08	2	1	1	1				Protein not found	529	55.8589	7.09326
L8I3F2	Uncharacterized protein (Fragment) OS=Bos grunniens mutus GN=M91_14041 PE=3 SV=1 - [L8I3F2_BOSMU]	3.00809	7.62	4	1	1	1				Protein not found	210	23.8083	6.72705
P01250	Thymopoietin-2 OS=Bos taurus PE=1 SV=1 - [THP2_BOVIN]	3.0014	24.49	2	1	1	1	protein binding			Pf08198	49	5.57102	5.26221
F1MQI3	Uncharacterized protein OS=Bos taurus GN=NEB PE=2 SV=2 - [F1MQI3_BOVIN]	2.9914	0.22	1	1	1	1	protein binding			Pf00880	6909	801.382	9.12939
Q17QM8	Dual specificity protein phosphatase 14 OS=Bos taurus GN=DUSP14 PE=2 SV=1 - [DUS14_BOVIN]	2.97092	7.07	1	1	1	1	catalytic activity		metabolic process	Pf00102; Pf00782	198	22.2226	9.56885
E1BDE6	Uncharacterized protein OS=Bos taurus GN=LGALS7B PE=4 SV=2 - [E1BDE6_BOVIN]	2.96853	11.51	2	1	1	1				Pf00337	139	15.413	6.53662
L8HTD3	Eukaryotic translation initiation factor 4 gamma 1 OS=Bos grunniens mutus GN=M91_03607 PE=4 SV=1 - [L8HTD3_BOSMU]	2.8646	0.56	2	1	1	1				Protein not found	1607	176.415	5.36377
L8J5R8	Polyadenylate-binding protein 1 (Fragment) OS=Bos grunniens mutus GN=M91_19633 PE=4 SV=1 - [L8J5R8_BOSMU]	2.85618	2.62	2	1	1	1				Protein not found	572	63.4954	9.62744
L8I2T3	Histone deacetylase 10 (Fragment) OS=Bos grunniens mutus GN=M91_01418 PE=4 SV=1 - [L8I2T3_BOSMU]	2.84489	2.7	2	1	1	1				Protein not found	667	71.2046	5.75732
L8IRQ8	ADP-ribosylation factor 5 (Fragment) OS=Bos grunniens mutus GN=M91_17738 PE=3 SV=1 - [L8IRQ8_BOSMU]	2.82278	5.88	5	1	1	1				Protein not found	170	19.5101	6.78564
L8I5I2	Uncharacterized protein (Fragment) OS=Bos grunniens mutus GN=M91_03651 PE=4 SV=1 - [L8I5I2_BOSMU]	2.81051	8.8	4	1	1	1				Protein not found	125	14.5318	10.1987
L8IGL0	Uncharacterized protein (Fragment) OS=Bos grunniens mutus GN=M91_04064 PE=4 SV=1 - [L8IGL0_BOSMU]	2.69086	1.66	1	1	1	1				Protein not found	601	69.0086	9.90576
L8I8A8	Malate dehydrogenase (Fragment) OS=Bos grunniens mutus GN=M91_21510 PE=3 SV=1 - [L8I8A8_BOSMU]	2.68544	3.89	2	1	1	1				Protein not found	334	36.412	6.58057
L8J285	Ephrin type-A receptor 1 (Fragment) OS=Bos grunniens mutus GN=M91_03713 PE=4 SV=1 - [L8J285_BOSMU]	2.6786	1.05	2	1	1	1				Protein not found	954	105.796	6.12549
E1B9G9	Uncharacterized protein OS=Bos taurus GN=KRTAP13-2 PE=4 SV=2 - [E1B9G9_BOVIN]	2.67836	6.41	2	1	1	1				Pf05287	156	17.0789	9.0415
L8HNZ4	Rho-guanine nucleotide exchange factor (Fragment) OS=Bos grunniens mutus GN=M91_16554 PE=4 SV=1 - [L8HNZ4_BOSMU]	2.62681	0.92	1	1	1	1				Protein not found	1742	195.662	5.93506
H9TKZ2	UBE2V1 (Fragment) OS=Capra hircus GN=UBE2V1 PE=2 SV=1 - [H9TKZ2_CAPHI]	2.60402	8.13	6	1	1	1	catalytic activity			Pf00179	123	13.899	8.44092
F1MF85	Uncharacterized protein (Fragment) OS=Bos taurus GN=CDC20B PE=4 SV=1 - [F1MF85_BOVIN]	2.59878	2.95	2	1	1	1	protein binding			Pf00400	440	48.4972	8.48486
A7MBI6	GLOD4 protein OS=Bos taurus GN=GLOD4 PE=2 SV=1 - [A7MBI6_BOVIN]	2.58248	4.36	2	1	1	1				Pf00903; Pf12681	298	33.2316	5.96045

## Sheet: cytoskeleton
Accession	Description	Score	Coverage	# Proteins	# Unique Peptides	# Peptides	# PSMs	Molecular Function	Cellular Component	Biological Process	Pfam IDs	# AAs	MW [kDa]	calc. pI
E1BKT9	Uncharacterized protein OS=Bos taurus GN=DSP PE=4 SV=1 - [E1BKT9_BOVIN]	149.677	11.94	2	28	28	43	catalytic activity; motor activity; protein binding; structural molecule activity	chromosome; cytoplasm; cytoskeleton; membrane; mitochondrion; nucleus; organelle lumen	cell differentiation; cell organization and biogenesis; development; metabolic process; reproduction	Pf00038; Pf00681; Pf01540; Pf01576; Pf02463; Pf04111; Pf04156; Pf05483; Pf05557; Pf05622; Pf06637; Pf07888; Pf09726; Pf09731; Pf10174; Pf12128	2889	332.177	6.84424
Q8SPJ1	Junction plakoglobin OS=Bos taurus GN=JUP PE=2 SV=1 - [PLAK_BOVIN]	108.661	25.37	7	15	15	32	protein binding; structural molecule activity	cytoplasm; cytoskeleton; cytosol; membrane; nucleus; organelle lumen	cell communication; cell differentiation; cell organization and biogenesis; cellular component movement; development; metabolic process; regulation of biological process; reproduction; response to stimulus; transport	Pf00514	745	81.7688	6.13818
B0LKP3	Keratin 85 (Fragment) OS=Ovis aries PE=2 SV=1 - [B0LKP3_SHEEP]	89.5314	21.93	9	3	7	27	structural molecule activity	cytoskeleton		Pf00038	342	37.8538	5.03369
E3VW83	Keratin 81 (Fragment) OS=Ovis aries PE=2 SV=1 - [E3VW83_SHEEP]	87.4685	29.21	15	2	8	27	structural molecule activity	cytoskeleton		Pf00038; Pf12128	315	34.1148	5.16064
A4FUZ0	Keratin, type II cuticular Hb3 OS=Bos taurus GN=KRT83 PE=2 SV=1 - [KRT83_BOVIN]	62.8518	16.63	13	2	7	19	catalytic activity; motor activity; structural molecule activity	cytoskeleton; membrane; nucleus	transport	Pf00038; Pf01576; Pf02463; Pf05701; Pf07888; Pf07926; Pf09726; Pf10174; Pf11559; Pf12128	493	53.9545	5.47803
P02534	Keratin, type I microfibrillar 48 kDa, component 8C-1 OS=Ovis aries PE=1 SV=2 - [K1M1_SHEEP]	62.6474	28.16	34	2	11	18	catalytic activity; motor activity; structural molecule activity	cytoskeleton		Pf00038; Pf01576; Pf12128	412	46.6448	4.80518
F1MSA6	Uncharacterized protein OS=Bos taurus GN=KRT34 PE=3 SV=1 - [F1MSA6_BOVIN]	59.7287	29.92	32	2	11	17	structural molecule activity	cytoskeleton		Pf00038	391	44.699	4.90674
F1MKE7	Uncharacterized protein (Fragment) OS=Bos taurus PE=3 SV=2 - [F1MKE7_BOVIN]	36.8344	12.55	11	1	6	12	catalytic activity; motor activity; structural molecule activity	cytoskeleton; membrane		Pf00038; Pf01576	534	56.5574	8.6167
A6QP32	KRT85 protein OS=Bos taurus GN=KRT85 PE=2 SV=1 - [A6QP32_BOVIN]	30.9557	7.51	2	2	4	9	structural molecule activity	cytoskeleton		Pf00038	493	54.26	5.38916
Q148H7	Keratin, type II cytoskeletal 79 OS=Bos taurus GN=KRT79 PE=2 SV=1 - [K2C79_BOVIN]	29.099	8.6	12	2	4	10	structural molecule activity	cytoskeleton		Pf00038; Pf12128	535	57.6851	7.45947
G3N0V2	Uncharacterized protein OS=Bos taurus GN=KRT1 PE=3 SV=1 - [G3N0V2_BOVIN]	23.4462	11.22	16	4	6	8	structural molecule activity; transporter activity	cytoskeleton; membrane	transport	Pf00038; Pf01496; Pf12128; Pf12252	606	63.1131	8.27979
F1MC11	Keratin, type I cytoskeletal 14 OS=Bos taurus GN=KRT14 PE=3 SV=2 - [F1MC11_BOVIN]	22.5098	11.95	11	4	6	7	structural molecule activity; transporter activity	cytoplasm; cytoskeleton; membrane; mitochondrion; nucleus	cell differentiation; cell organization and biogenesis; transport	Pf00038; Pf01496; Pf12128	477	51.8787	5.16064
A4IFM8	Actin, alpha 1, skeletal muscle OS=Bos taurus GN=ACTA1 PE=2 SV=1 - [A4IFM8_BOVIN]	19.5628	11.41	20	1	3	6	nucleotide binding	cytoplasm; cytoskeleton	cell differentiation; cell organization and biogenesis; development	Pf00022	377	41.9958	5.38916
F1N362	Uncharacterized protein OS=Bos taurus GN=KRT84 PE=3 SV=2 - [F1N362_BOVIN]	18.7858	7.42	5	3	4	6	catalytic activity; motor activity; structural molecule activity	cytoskeleton		Pf00038; Pf01576; Pf05557	593	64.0911	7.38623
F1MI98	Uncharacterized protein OS=Bos taurus GN=KRT36 PE=3 SV=2 - [F1MI98_BOVIN]	15.6066	12.28	11	4	5	5	structural molecule activity	cytoskeleton		Pf00038; Pf12128	456	51.0773	4.98291
Q3ZBU7	Tubulin beta-4A chain OS=Bos taurus GN=TUBB4A PE=2 SV=1 - [TBB4A_BOVIN]	13.411	11.49	12	4	4	4	catalytic activity; nucleotide binding; structural molecule activity	cytoplasm; cytoskeleton	cell organization and biogenesis; cellular component movement; metabolic process	Pf00091; Pf03953; Pf10644	444	49.5539	4.88135
P81947	Tubulin alpha-1B chain OS=Bos taurus PE=1 SV=2 - [TBA1B_BOVIN]	13.1662	12.64	17	4	4	4	catalytic activity; nucleotide binding; structural molecule activity	cytoplasm; cytoskeleton	cell organization and biogenesis; cellular component movement; metabolic process	Pf00091; Pf03953	451	50.1196	5.05908
F1MRD0	Actin, cytoplasmic 1 OS=Bos taurus GN=ACTB PE=2 SV=2 - [F1MRD0_BOVIN]	12.541	15.47	22	2	4	4	nucleotide binding	cytoplasm; cytoskeleton		Pf00022	375	41.8247	5.31299
A0JND2	Keratin, type II cytoskeletal 80 OS=Bos taurus GN=KRT80 PE=2 SV=1 - [K2C80_BOVIN]	9.2214	7.58	4	2	3	3	catalytic activity; motor activity; structural molecule activity; transporter activity	cytoskeleton; membrane	transport	Pf00038; Pf01496; Pf01576; Pf05557; Pf05667; Pf07888; Pf12128	422	47.408	5.31299
F1N2K8	Uncharacterized protein (Fragment) OS=Bos taurus GN=PPL PE=4 SV=1 - [F1N2K8_BOVIN]	8.38324	1.85	2	3	3	3		cytoskeleton			1734	200.121	5.43994
Q3SZI2	Lamin A/C OS=Bos taurus GN=LMNA PE=2 SV=1 - [Q3SZI2_BOVIN]	6.85492	5.07	3	2	2	2	structural molecule activity	cytoskeleton		Pf00038; Pf00932	572	65.0826	6.99072
A6QNZ7	Keratin 10 (Epidermolytic hyperkeratosis; keratosis palmaris et plantaris) OS=Bos taurus GN=KRT10 PE=2 SV=1 - [A6QNZ7_BOVIN]	6.03439	4.56	3	2	2	2	structural molecule activity	cytoplasm; cytoskeleton	cell differentiation; development; response to stimulus	Pf00038	526	54.8162	5.07178
Q28554	Glyceraldehyde-3-phosphate dehydrogenase (Fragment) OS=Ovis aries GN=GAPDH PE=2 SV=4 - [G3P_SHEEP]	6.00234	9.01	9	2	2	2	catalytic activity; nucleotide binding; protein binding	cytoplasm; cytoskeleton; cytosol; nucleus	cell death; cell organization and biogenesis; metabolic process; regulation of biological process	Pf00044; Pf02800	322	34.7097	7.86963
F1MJ66	Uncharacterized protein (Fragment) OS=Bos taurus GN=KRT12 PE=3 SV=2 - [F1MJ66_BOVIN]	5.92813	3.85	2	1	2	2	catalytic activity; motor activity; structural molecule activity	cytoskeleton; membrane		Pf00038; Pf01576	467	50.0748	4.62744
A6H7G2	Drebrin-like protein OS=Bos taurus GN=DBNL PE=2 SV=1 - [DBNL_BOVIN]	4.28436	3.55	2	1	1	1	protein binding	cytoplasm; cytoskeleton	cell communication; regulation of biological process; response to stimulus; transport	Pf00018; Pf00241; Pf07653	423	47.6934	4.98291
F1MWD3	Uncharacterized protein OS=Bos taurus GN=CCT5 PE=1 SV=2 - [F1MWD3_BOVIN]	3.87524	3.14	2	1	1	1	nucleotide binding; protein binding	cytoplasm; cytoskeleton; cytosol; nucleus; organelle lumen	metabolic process; response to stimulus	Pf00118	541	59.5769	5.90967
Q3MHP3	Protein S100-A14 OS=Bos taurus GN=S100A14 PE=3 SV=1 - [S10AE_BOVIN]	3.76211	14.42	1	1	1	1	metal ion binding; protein binding	cytoplasm; cytoskeleton; membrane	cell communication; cellular component movement; defense response; regulation of biological process; response to stimulus	Pf01023	104	11.4026	4.66553
F1MC48	Uncharacterized protein OS=Bos taurus GN=IQGAP1 PE=4 SV=2 - [F1MC48_BOVIN]	3.12642	1.13	2	1	1	1	enzyme regulator activity; protein binding	cytoplasm; cytoskeleton; membrane; nucleus	cell communication; cell differentiation; development; metabolic process; regulation of biological process; response to stimulus	Pf00307; Pf00397; Pf00616; Pf03836	1600	182.668	6.56592
A6QLB7	Adenylyl cyclase-associated protein OS=Bos taurus GN=CAP1 PE=2 SV=1 - [A6QLB7_BOVIN]	3.12499	3.4	3	1	1	1	protein binding	cytoplasm; cytoskeleton; membrane	cell organization and biogenesis; cellular component movement; transport	Pf01213; Pf07986; Pf08603	471	51.1694	7.51807
E1BDX8	Uncharacterized protein OS=Bos taurus GN=DYNC1H1 PE=4 SV=1 - [E1BDX8_BOVIN]	2.9331	0.28	1	1	1	1	catalytic activity; motor activity; nucleotide binding	cytoskeleton	cell organization and biogenesis; cellular component movement; metabolic process	Pf03028; Pf03915; Pf04156; Pf07246; Pf07728; Pf08385; Pf08393; Pf12774; Pf12775; Pf12777; Pf12780; Pf12781	4646	531.719	6.40479
Q3MI06	DNM2 protein (Fragment) OS=Bos taurus GN=DNM2 PE=2 SV=1 - [Q3MI06_BOVIN]	2.91312	3.13	3	1	1	1	catalytic activity; nucleotide binding; protein binding	cytoplasm; cytoskeleton; membrane	metabolic process; transport	Pf00169; Pf01031; Pf02212	479	53.9459	7.85498
A6H769	40S ribosomal protein S7 OS=Bos taurus GN=RPS7 PE=2 SV=1 - [RS7_BOVIN]	2.63441	6.19	2	1	1	1	structural molecule activity	cytoplasm; cytoskeleton; cytosol; nucleus; organelle lumen; ribosome	metabolic process	Pf01251	194	22.1133	10.0962
O18737	Calcium-binding and coiled-coil domain-containing protein 2 OS=Bos taurus GN=CALCOCO2 PE=2 SV=1 - [CACO2_BOVIN]	2.57933	3.78	2	1	1	1	catalytic activity; nucleotide binding; protein binding; transporter activity	cytoplasm; cytoskeleton; Golgi; membrane; nucleus	cell differentiation; cell organization and biogenesis; defense response; response to stimulus; transport	Pf01496; Pf02463; Pf02841; Pf03938; Pf03961; Pf04156; Pf05557; Pf05622; Pf07111; Pf07888; Pf08317; Pf08614; Pf09726; Pf09728; Pf12325	450	52.5178	5.12256
L8HW76	Keratin, type II cytoskeletal 6A OS=Bos grunniens mutus GN=M91_10641 PE=3 SV=1 - [L8HW76_BOSMU]	43.0623	16.8	16	1	8	14				Protein not found	518	55.9633	8.08936
M0QVZ6	Keratin, type II cytoskeletal 5 OS=Bos taurus GN=KRT5 PE=3 SV=1 - [M0QVZ6_BOVIN]	28.9948	12.91	12	4	7	9				Protein not found	573	60.6293	7.81104
L8IBI6	Desmoglein-1 OS=Bos grunniens mutus GN=M91_20076 PE=3 SV=1 - [L8IBI6_BOSMU]	28.4756	5.97	3	4	4	9				Protein not found	1039	111.787	5.021
L8IFM9	Keratin, type I cytoskeletal 42 OS=Bos grunniens mutus GN=M91_17166 PE=3 SV=1 - [L8IFM9_BOSMU]	27.5475	10.13	3	2	4	8				Protein not found	464	51.1904	5.24951
L8IRL3	Cofilin-2 (Fragment) OS=Bos grunniens mutus GN=M91_01765 PE=4 SV=1 - [L8IRL3_BOSMU]	15.211	16.87	3	2	3	4				Protein not found	166	18.7219	7.88428
L8HPL3	Alpha-actinin-4 (Fragment) OS=Bos grunniens mutus GN=M91_13316 PE=4 SV=1 - [L8HPL3_BOSMU]	10.6879	4.09	10	3	3	3				Protein not found	880	101.438	5.60498
L8ILV6	Cofilin-1 (Fragment) OS=Bos grunniens mutus GN=M91_15924 PE=4 SV=1 - [L8ILV6_BOSMU]	5.99523	13.94	2	1	2	2				Protein not found	165	18.3756	8.00146
L8J4S1	Myosin-9 (Fragment) OS=Bos grunniens mutus GN=M91_10500 PE=4 SV=1 - [L8J4S1_BOSMU]	6.46655	1.28	2	2	2	2				Protein not found	1947	224.672	5.56689
L8IBW5	Ezrin (Fragment) OS=Bos grunniens mutus GN=M91_06270 PE=4 SV=1 - [L8IBW5_BOSMU]	3.6929	2.76	2	1	1	1				Protein not found	579	68.5394	6.30322
K7WAN6	Gelsolin isoform b (Fragment) OS=Ovis aries GN=GSN PE=4 SV=1 - [K7WAN6_SHEEP]	3.64145	18	6	1	1	1				Protein not found	100	10.7226	9.43701
L8IF65	Epiplakin (Fragment) OS=Bos grunniens mutus GN=M91_08867 PE=4 SV=1 - [L8IF65_BOSMU]	3.02721	5.16	1	1	1	1				Protein not found	310	34.2798	5.73193
L8HUF2	Envoplakin OS=Bos grunniens mutus GN=M91_03345 PE=4 SV=1 - [L8HUF2_BOSMU]	8.68563	1.93	2	3	3	3				Protein not found	2024	230.2	7.15186
F5AY94	Keratin-associated protein KAP11-1 OS=Ovis aries GN=KRTAP11-1 PE=4 SV=1 - [F5AY94_SHEEP]	2.85138	6.92	6	1	1	1				Pf05287	159	16.8757	7.95752
F1MCK2	Uncharacterized protein OS=Bos taurus PE=4 SV=2 - [F1MCK2_BOVIN]	6.33817	2.03	1	2	4	4	protein binding				5512	586.594	5.96045
A6QLL8	Fructose-bisphosphate aldolase OS=Bos taurus GN=ALDOA PE=2 SV=1 - [A6QLL8_BOVIN]	4.47508	4.12	2	1	1	1	catalytic activity		metabolic process	Pf00274	364	39.4113	8.19189

## Sheet: nucleus
Accession	Description	Score	Coverage	# Proteins	# Unique Peptides	# Peptides	# PSMs	Molecular Function	Cellular Component	Biological Process	Pfam IDs	# AAs	MW [kDa]	calc. pI
E1BKT9	Uncharacterized protein OS=Bos taurus GN=DSP PE=4 SV=1 - [E1BKT9_BOVIN]	149.677	11.94	2	28	28	43	catalytic activity; motor activity; protein binding; structural molecule activity	chromosome; cytoplasm; cytoskeleton; membrane; mitochondrion; nucleus; organelle lumen	cell differentiation; cell organization and biogenesis; development; metabolic process; reproduction	Pf00038; Pf00681; Pf01540; Pf01576; Pf02463; Pf04111; Pf04156; Pf05483; Pf05557; Pf05622; Pf06637; Pf07888; Pf09726; Pf09731; Pf10174; Pf12128	2889	332.177	6.84424
Q8SPJ1	Junction plakoglobin OS=Bos taurus GN=JUP PE=2 SV=1 - [PLAK_BOVIN]	108.661	25.37	7	15	15	32	protein binding; structural molecule activity	cytoplasm; cytoskeleton; cytosol; membrane; nucleus; organelle lumen	cell communication; cell differentiation; cell organization and biogenesis; cellular component movement; development; metabolic process; regulation of biological process; reproduction; response to stimulus; transport	Pf00514	745	81.7688	6.13818
A4FUZ0	Keratin, type II cuticular Hb3 OS=Bos taurus GN=KRT83 PE=2 SV=1 - [KRT83_BOVIN]	62.8518	16.63	13	2	7	19	catalytic activity; motor activity; structural molecule activity	cytoskeleton; membrane; nucleus	transport	Pf00038; Pf01576; Pf02463; Pf05701; Pf07888; Pf07926; Pf09726; Pf10174; Pf11559; Pf12128	493	53.9545	5.47803
Q28161	Plakophilin-1 OS=Bos taurus GN=PKP1 PE=2 SV=1 - [PKP1_BOVIN]	37.8408	11.14	4	7	7	10	protein binding	nucleus		Pf00514	727	80.1293	8.95361
F1MC11	Keratin, type I cytoskeletal 14 OS=Bos taurus GN=KRT14 PE=3 SV=2 - [F1MC11_BOVIN]	22.5098	11.95	11	4	6	7	structural molecule activity; transporter activity	cytoplasm; cytoskeleton; membrane; mitochondrion; nucleus	cell differentiation; cell organization and biogenesis; transport	Pf00038; Pf01496; Pf12128	477	51.8787	5.16064
Q3T169	40S ribosomal protein S3 OS=Bos taurus GN=RPS3 PE=2 SV=1 - [RS3_BOVIN]	15.2971	23.87	8	5	5	5	catalytic activity; DNA binding; protein binding; RNA binding; structural molecule activity	cytoplasm; cytosol; membrane; nucleus; ribosome	cell death; metabolic process; regulation of biological process; response to stimulus	Pf00189; Pf07650	243	26.6714	9.65674
G3X807	Histone H4 (Fragment) OS=Bos taurus GN=LOC616167 PE=3 SV=1 - [G3X807_BOVIN]	14.3472	43.88	25	5	5	5	DNA binding; protein binding	chromosome; nucleus	cell organization and biogenesis; metabolic process	Pf00125	98	10.9422	11.356
Q95140	60S acidic ribosomal protein P0 OS=Bos taurus GN=RPLP0 PE=2 SV=3 - [RLA0_BOVIN]	13.7505	15.09	8	4	4	4	structural molecule activity	cytoplasm; nucleus; ribosome	metabolic process	Pf00428; Pf00466	318	34.3489	5.97314
Q0VC36	14-3-3 protein sigma OS=Bos taurus GN=SFN PE=2 SV=1 - [1433S_BOVIN]	11.4452	12.9	15	3	4	4	protein binding	cytoplasm; extracellular; nucleus	cell communication; cell death; cell differentiation; cell growth; cell organization and biogenesis; cell proliferation; development; metabolic process; regulation of biological process; response to stimulus; transport	Pf00244	248	27.8317	4.71631
Q0VCM0	Protein S100-A16 OS=Bos taurus GN=S100A16 PE=3 SV=1 - [S10AG_BOVIN]	9.48249	33.98	1	3	3	3	metal ion binding; protein binding	cytoplasm; cytosol; membrane; nucleus; organelle lumen	response to stimulus	Pf01023	103	11.7691	8.93896
Q08DQ0	Plakophilin-3 OS=Bos taurus GN=PKP3 PE=2 SV=1 - [PKP3_BOVIN]	9.32885	3.53	1	2	2	3	protein binding	nucleus		Pf00514	793	86.4756	9.42236
Q56JV9	40S ribosomal protein S3a OS=Bos taurus GN=RPS3A PE=2 SV=3 - [RS3A_BOVIN]	8.61767	14.02	5	3	3	3	structural molecule activity	cytoplasm; cytosol; nucleus; organelle lumen; ribosome	cell death; cell differentiation; metabolic process; regulation of biological process	Pf01015	264	29.9257	9.72998
Q5E9A1	Nascent polypeptide-associated complex subunit alpha OS=Bos taurus GN=NACA PE=1 SV=1 - [NACA_BOVIN]	7.82068	12.56	2	2	2	2	DNA binding; protein binding	cytoplasm; nucleus	metabolic process; transport	Pf01849	215	23.3557	4.56396
Q862H8	Similar to 40S ribosomal protein SA (P40) (Fragment) OS=Bos taurus PE=2 SV=1 - [Q862H8_BOVIN]	7.25615	17.54	5	2	2	2	protein binding; structural molecule activity	cytoplasm; cytosol; membrane; nucleus; ribosome	cell organization and biogenesis; metabolic process; transport	Pf00318	171	18.5978	9.12939
Q3ZBH5	Proliferation-associated 2G4, 38kDa OS=Bos taurus GN=PA2G4 PE=2 SV=1 - [Q3ZBH5_BOVIN]	7.14491	6.35	2	2	2	2	DNA binding; protein binding	cytoplasm; nucleus; organelle lumen	metabolic process; regulation of biological process	Pf00557	394	43.7752	6.55127
Q5E9J1	Heterogeneous nuclear ribonucleoprotein F OS=Bos taurus GN=HNRNPF PE=2 SV=3 - [HNRPF_BOVIN]	6.40408	8.21	2	2	2	2	nucleotide binding; RNA binding	nucleus; organelle lumen; spliceosomal complex	metabolic process; regulation of biological process	Pf00076; Pf08080	414	45.6599	5.49072
Q28554	Glyceraldehyde-3-phosphate dehydrogenase (Fragment) OS=Ovis aries GN=GAPDH PE=2 SV=4 - [G3P_SHEEP]	6.00234	9.01	9	2	2	2	catalytic activity; nucleotide binding; protein binding	cytoplasm; cytoskeleton; cytosol; nucleus	cell death; cell organization and biogenesis; metabolic process; regulation of biological process	Pf00044; Pf02800	322	34.7097	7.86963
Q3ZCD3	Tax1 (Human T-cell leukemia virus type I) binding protein 3 OS=Bos taurus GN=TAX1BP3 PE=2 SV=1 - [Q3ZCD3_BOVIN]	5.97651	13.71	1	1	1	2	protein binding	cytoplasm; nucleus	cell communication; cell proliferation; metabolic process; regulation of biological process; response to stimulus	Pf00595	124	13.7121	8.48486
Q5E9F5	Transgelin-2 OS=Bos taurus GN=TAGLN2 PE=2 SV=3 - [TAGL2_BOVIN]	5.70626	13.07	2	2	2	2	protein binding	membrane; nucleus	development	Pf00307; Pf00402	199	22.4122	8.23584
P02253	Histone H1.2 OS=Bos taurus GN=HIST1H1C PE=1 SV=2 - [H12_BOVIN]	5.51079	10.33	8	2	2	2	DNA binding	chromosome; nucleus	cell organization and biogenesis; metabolic process	Pf00538	213	21.3427	11.0044
F1MWD3	Uncharacterized protein OS=Bos taurus GN=CCT5 PE=1 SV=2 - [F1MWD3_BOVIN]	3.87524	3.14	2	1	1	1	nucleotide binding; protein binding	cytoplasm; cytoskeleton; cytosol; nucleus; organelle lumen	metabolic process; response to stimulus	Pf00118	541	59.5769	5.90967
Q3SZC4	NSFL1 cofactor p47 OS=Bos taurus GN=NSFL1C PE=2 SV=1 - [NSF1C_BOVIN]	3.73808	4.05	1	1	1	1	protein binding	chromosome; cytoplasm; Golgi; nucleus		Pf00789; Pf08059	370	40.6293	5.18604
A6QLS9	RAB10 protein OS=Bos taurus GN=RAB10 PE=2 SV=1 - [A6QLS9_BOVIN]	3.47149	5.5	2	1	1	1	nucleotide binding	cytoplasm; Golgi; nucleus	cell communication; regulation of biological process; response to stimulus; transport	Pf00025; Pf00071; Pf04670; Pf08477	200	22.5266	8.38232
Q3ZBZ8	Stress-induced-phosphoprotein 1 OS=Bos taurus GN=STIP1 PE=2 SV=1 - [STIP1_BOVIN]	3.44759	1.84	2	1	1	1	protein binding	cytoplasm; nucleus		Pf00515	543	62.4423	6.43018
F1MC48	Uncharacterized protein OS=Bos taurus GN=IQGAP1 PE=4 SV=2 - [F1MC48_BOVIN]	3.12642	1.13	2	1	1	1	enzyme regulator activity; protein binding	cytoplasm; cytoskeleton; membrane; nucleus	cell communication; cell differentiation; development; metabolic process; regulation of biological process; response to stimulus	Pf00307; Pf00397; Pf00616; Pf03836	1600	182.668	6.56592
E1BMK2	Uncharacterized protein OS=Bos taurus PE=4 SV=2 - [E1BMK2_BOVIN]	3.0643	6.98	3	1	1	1	DNA binding; protein binding	nucleus		Pf00505	215	24.9212	5.60498
Q2KJ32	Selenium-binding protein 1 OS=Bos taurus GN=SELENBP1 PE=1 SV=1 - [SBP1_BOVIN]	2.81031	3.81	1	1	1	1	protein binding	cytoplasm; cytosol; membrane; nucleus; organelle lumen	transport	Pf05694	472	52.5216	6.48096
Q3ZCL8	SH3 domain-binding glutamic acid-rich-like protein 3 OS=Bos taurus GN=SH3BGRL3 PE=2 SV=1 - [SH3L3_BOVIN]	2.80336	10.75	2	1	1	1	catalytic activity	cytoplasm; nucleus	cellular homeostasis; regulation of biological process	Pf00462; Pf04908	93	10.4313	4.93213
F1MIL2	Uncharacterized protein (Fragment) OS=Bos taurus GN=TLE6 PE=4 SV=2 - [F1MIL2_BOVIN]	2.72236	2.86	2	1	1	1	protein binding	cytoplasm; nucleus	metabolic process; regulation of biological process		455	50.4682	7.04932
Q862M9	Similar to ribosomal protein S2 (Fragment) OS=Bos taurus PE=2 SV=1 - [Q862M9_BOVIN]	2.72169	9.03	4	1	1	1	protein binding; RNA binding; structural molecule activity	cytoplasm; cytosol; nucleus; organelle lumen; ribosome	metabolic process	Pf00333	144	15.9779	9.92041
F1MT45	Histone H2A OS=Bos taurus GN=H2AFZ PE=3 SV=2 - [F1MT45_BOVIN]	2.72033	13.21	5	1	1	1	DNA binding; protein binding	chromosome; membrane; nucleus	cell organization and biogenesis; metabolic process	Pf00125	106	11.4765	10.3306
F1N0L5	Uncharacterized protein OS=Bos taurus GN=RBM19 PE=4 SV=2 - [F1N0L5_BOVIN]	2.68744	0.98	2	1	1	1	nucleotide binding	cytoplasm; nucleus; organelle lumen	development; regulation of biological process	Pf00076	920	102.541	6.01123
Q5E947	Peroxiredoxin-1 OS=Bos taurus GN=PRDX1 PE=2 SV=1 - [PRDX1_BOVIN]	2.66175	5.03	3	1	1	1	antioxidant activity; catalytic activity; protein binding	cytoplasm; mitochondrion; nucleus	cell communication; cell proliferation; defense response; metabolic process; regulation of biological process; response to stimulus; transport	Pf00578; Pf08534; Pf10417	199	22.1954	8.39697
G3N3N1	Uncharacterized protein OS=Bos taurus GN=ARF6 PE=3 SV=1 - [G3N3N1_BOVIN]	2.63942	6.29	1	1	1	1	nucleotide binding; signal transducer activity	cytoplasm; nucleus	cell communication; regulation of biological process; response to stimulus	Pf00025; Pf00071; Pf00503; Pf04670; Pf08477; Pf09439	175	20.0694	8.95361
A6H769	40S ribosomal protein S7 OS=Bos taurus GN=RPS7 PE=2 SV=1 - [RS7_BOVIN]	2.63441	6.19	2	1	1	1	structural molecule activity	cytoplasm; cytoskeleton; cytosol; nucleus; organelle lumen; ribosome	metabolic process	Pf01251	194	22.1133	10.0962
F1MLB8	ATP synthase subunit alpha OS=Bos taurus GN=ATP5A1 PE=3 SV=1 - [F1MLB8_BOVIN]	2.60854	2.89	3	1	1	1	catalytic activity; nucleotide binding; protein binding; transporter activity	cytoplasm; membrane; mitochondrion; nucleus	cell proliferation; development; metabolic process; regulation of biological process; transport	Pf00006; Pf00306; Pf02663; Pf02874; Pf05943	553	59.6527	9.18799
O18737	Calcium-binding and coiled-coil domain-containing protein 2 OS=Bos taurus GN=CALCOCO2 PE=2 SV=1 - [CACO2_BOVIN]	2.57933	3.78	2	1	1	1	catalytic activity; nucleotide binding; protein binding; transporter activity	cytoplasm; cytoskeleton; Golgi; membrane; nucleus	cell differentiation; cell organization and biogenesis; defense response; response to stimulus; transport	Pf01496; Pf02463; Pf02841; Pf03938; Pf03961; Pf04156; Pf05557; Pf05622; Pf07111; Pf07888; Pf08317; Pf08614; Pf09726; Pf09728; Pf12325	450	52.5178	5.12256
Q5E946	Protein DJ-1 OS=Bos taurus GN=PARK7 PE=2 SV=1 - [PARK7_BOVIN]	2.57335	5.82	1	1	1	1	antioxidant activity; catalytic activity; protein binding; RNA binding	cytoplasm; mitochondrion; nucleus	cell communication; cell death; cell organization and biogenesis; cellular homeostasis; defense response; metabolic process; regulation of biological process; reproduction; response to stimulus; transport	Pf01965	189	20.0226	7.32764
P62194	26S protease regulatory subunit 8 OS=Bos taurus GN=PSMC5 PE=2 SV=1 - [PRS8_BOVIN]	2.57306	3.94	2	1	1	1	catalytic activity; nucleotide binding; protein binding	cytoplasm; nucleus; proteasome	metabolic process; regulation of biological process; reproduction; response to stimulus	Pf00004; Pf01057; Pf01078; Pf05496; Pf06068; Pf06414; Pf07724; Pf07726; Pf07728	406	45.5971	7.54736
L8IK69	Histone H2A OS=Bos grunniens mutus GN=M91_14430 PE=3 SV=1 - [L8IK69_BOSMU]	8.63586	24.36	16	1	1	2				Protein not found	78	8.56185	9.81787
L8IQ70	Uncharacterized protein (Fragment) OS=Bos grunniens mutus GN=M91_19046 PE=3 SV=1 - [L8IQ70_BOSMU]	15.2073	12.61	25	1	1	5				Protein not found	119	13.1951	9.99365
A6QLL8	Fructose-bisphosphate aldolase OS=Bos taurus GN=ALDOA PE=2 SV=1 - [A6QLL8_BOVIN]	4.47508	4.12	2	1	1	1	catalytic activity		metabolic process	Pf00274	364	39.4113	8.19189
L8I009	Uncharacterized protein (Fragment) OS=Bos grunniens mutus GN=M91_09459 PE=4 SV=1 - [L8I009_BOSMU]	2.67337	5.56	17	1	1	1				Protein not found	126	14.1547	10.228

## Sheet: vacuole
Accession	Description	Score	Coverage	# Proteins	# Unique Peptides	# Peptides	# PSMs	Molecular Function	Cellular Component	Biological Process	Pfam IDs	# AAs	MW [kDa]	calc. pI
O77834	Peroxiredoxin-6 OS=Bos taurus GN=PRDX6 PE=1 SV=3 - [PRDX6_BOVIN]	6.01877	12.5	1	2	2	2	antioxidant activity; catalytic activity	cytoplasm; cytosol; vacuole	metabolic process; response to stimulus	Pf00578; Pf08534; Pf10417	224	25.0511	6.37939

## Sheet: proteasome
Accession	Description	Score	Coverage	# Proteins	# Unique Peptides	# Peptides	# PSMs	Molecular Function	Cellular Component	Biological Process	Pfam IDs	# AAs	MW [kDa]	calc. pI
Q6PN67	Proteasome 26S ATPase subunit 3 (Fragment) OS=Bos mutus grunniens GN=PSMC3 PE=2 SV=1 - [Q6PN67_BOSMU]	2.64832	9.35	5	1	1	1	nucleotide binding	proteasome		Pf00004	107	12.049	5.52881
P62194	26S protease regulatory subunit 8 OS=Bos taurus GN=PSMC5 PE=2 SV=1 - [PRS8_BOVIN]	2.57306	3.94	2	1	1	1	catalytic activity; nucleotide binding; protein binding	cytoplasm; nucleus; proteasome	metabolic process; regulation of biological process; reproduction; response to stimulus	Pf00004; Pf01057; Pf01078; Pf05496; Pf06068; Pf06414; Pf07724; Pf07726; Pf07728	406	45.5971	7.54736

## Sheet: mitochondrion
Accession	Description	Score	Coverage	# Proteins	# Unique Peptides	# Peptides	# PSMs	Molecular Function	Cellular Component	Biological Process	Pfam IDs	# AAs	MW [kDa]	calc. pI
E1BKT9	Uncharacterized protein OS=Bos taurus GN=DSP PE=4 SV=1 - [E1BKT9_BOVIN]	149.677	11.94	2	28	28	43	catalytic activity; motor activity; protein binding; structural molecule activity	chromosome; cytoplasm; cytoskeleton; membrane; mitochondrion; nucleus; organelle lumen	cell differentiation; cell organization and biogenesis; development; metabolic process; reproduction	Pf00038; Pf00681; Pf01540; Pf01576; Pf02463; Pf04111; Pf04156; Pf05483; Pf05557; Pf05622; Pf06637; Pf07888; Pf09726; Pf09731; Pf10174; Pf12128	2889	332.177	6.84424
A5D984	Pyruvate kinase OS=Bos taurus GN=PKM2 PE=2 SV=1 - [A5D984_BOVIN]	57.6548	22.41	8	10	10	16	catalytic activity; metal ion binding	cytoplasm; mitochondrion	metabolic process	Pf00224; Pf02887	531	57.912	7.85498
F1MC11	Keratin, type I cytoskeletal 14 OS=Bos taurus GN=KRT14 PE=3 SV=2 - [F1MC11_BOVIN]	22.5098	11.95	11	4	6	7	structural molecule activity; transporter activity	cytoplasm; cytoskeleton; membrane; mitochondrion; nucleus	cell differentiation; cell organization and biogenesis; transport	Pf00038; Pf01496; Pf12128	477	51.8787	5.16064
Q76LV1	Heat shock protein HSP 90-beta OS=Bos taurus GN=HSP90AB1 PE=2 SV=3 - [HS90B_BOVIN]	18.8277	7.46	9	1	4	6	nucleotide binding; protein binding	cytoplasm; mitochondrion	metabolic process; response to stimulus	Pf00183; Pf02518	724	83.2011	5.03369
Q9GMB8	Serine--tRNA ligase, cytoplasmic OS=Bos taurus GN=SARS PE=2 SV=3 - [SYSC_BOVIN]	14.8726	8.17	3	3	3	4	catalytic activity; nucleotide binding	cytoplasm; mitochondrion	metabolic process	Pf00587; Pf02403	514	58.5679	6.18896
Q3ZBY4	Fructose-bisphosphate aldolase OS=Bos taurus GN=ALDOC PE=2 SV=2 - [Q3ZBY4_BOVIN]	7.97305	8.52	2	2	2	2	catalytic activity; protein binding	cytoplasm; mitochondrion	metabolic process	Pf00274	364	39.3572	6.65381
P62261	14-3-3 protein epsilon OS=Bos taurus GN=YWHAE PE=2 SV=1 - [1433E_BOVIN]	5.29513	8.63	16	1	2	2	protein binding	cytoplasm; mitochondrion	cell differentiation; cellular component movement; development; metabolic process; regulation of biological process; transport	Pf00244	255	29.1554	4.7417
A4IFE6	ABCE1 protein OS=Bos taurus GN=ABCE1 PE=2 SV=1 - [A4IFE6_BOVIN]	2.74059	2.84	1	1	1	1	catalytic activity; nucleotide binding	cytoplasm; mitochondrion	metabolic process	Pf00005; Pf04068	599	67.245	8.33838
Q5E947	Peroxiredoxin-1 OS=Bos taurus GN=PRDX1 PE=2 SV=1 - [PRDX1_BOVIN]	2.66175	5.03	3	1	1	1	antioxidant activity; catalytic activity; protein binding	cytoplasm; mitochondrion; nucleus	cell communication; cell proliferation; defense response; metabolic process; regulation of biological process; response to stimulus; transport	Pf00578; Pf08534; Pf10417	199	22.1954	8.39697
F1MLB8	ATP synthase subunit alpha OS=Bos taurus GN=ATP5A1 PE=3 SV=1 - [F1MLB8_BOVIN]	2.60854	2.89	3	1	1	1	catalytic activity; nucleotide binding; protein binding; transporter activity	cytoplasm; membrane; mitochondrion; nucleus	cell proliferation; development; metabolic process; regulation of biological process; transport	Pf00006; Pf00306; Pf02663; Pf02874; Pf05943	553	59.6527	9.18799
Q5E946	Protein DJ-1 OS=Bos taurus GN=PARK7 PE=2 SV=1 - [PARK7_BOVIN]	2.57335	5.82	1	1	1	1	antioxidant activity; catalytic activity; protein binding; RNA binding	cytoplasm; mitochondrion; nucleus	cell communication; cell death; cell organization and biogenesis; cellular homeostasis; defense response; metabolic process; regulation of biological process; reproduction; response to stimulus; transport	Pf01965	189	20.0226	7.32764
Q8HZJ7	Heat shock protein-90 (Fragment) OS=Capra hircus PE=2 SV=1 - [Q8HZJ7_CAPHI]	23.2337	25.18	10	3	5	7	nucleotide binding; protein binding		metabolic process; response to stimulus	Pf00183	282	33.8473	5.2749
L8HNW7	Heat shock 70 kDa protein 1A (Fragment) OS=Bos grunniens mutus GN=M91_14110 PE=3 SV=1 - [L8HNW7_BOSMU]	13.1514	6.34	27	3	3	4				Protein not found	599	65.735	5.8208
L8J3H9	14-3-3 protein zeta/delta (Fragment) OS=Bos grunniens mutus GN=M91_19634 PE=4 SV=1 - [L8J3H9_BOSMU]	6.0029	9.57	18	1	2	2				Protein not found	230	26.1672	5.05908
G8JKZ8	Thioredoxin (Fragment) OS=Bos taurus GN=TXN PE=2 SV=1 - [G8JKZ8_BOVIN]	6.04128	20.62	3	2	2	2	catalytic activity		cellular homeostasis; metabolic process; regulation of biological process	Pf00085	97	10.8613	4.84326

## Sheet: endosome
Accession	Description	Score	Coverage	# Proteins	# Unique Peptides	# Peptides	# PSMs	Molecular Function	Cellular Component	Biological Process	Pfam IDs	# AAs	MW [kDa]	calc. pI
P04272	Annexin A2 OS=Bos taurus GN=ANXA2 PE=1 SV=2 - [ANXA2_BOVIN]	27.841	22.12	2	6	6	8	enzyme regulator activity; metal ion binding; protein binding	cytoplasm; endosome; extracellular; membrane	cell organization and biogenesis; coagulation; development; regulation of biological process; response to stimulus; transport	Pf00191	339	38.5878	7.31299
L8INH5	Annexin (Fragment) OS=Bos grunniens mutus GN=M91_09602 PE=3 SV=1 - [L8INH5_BOSMU]	4.19889	5.02	2	1	1	1				Protein not found	319	35.8631	5.71924

## Sheet: ribosome
Accession	Description	Score	Coverage	# Proteins	# Unique Peptides	# Peptides	# PSMs	Molecular Function	Cellular Component	Biological Process	Pfam IDs	# AAs	MW [kDa]	calc. pI
Q3T169	40S ribosomal protein S3 OS=Bos taurus GN=RPS3 PE=2 SV=1 - [RS3_BOVIN]	15.2971	23.87	8	5	5	5	catalytic activity; DNA binding; protein binding; RNA binding; structural molecule activity	cytoplasm; cytosol; membrane; nucleus; ribosome	cell death; metabolic process; regulation of biological process; response to stimulus	Pf00189; Pf07650	243	26.6714	9.65674
Q95140	60S acidic ribosomal protein P0 OS=Bos taurus GN=RPLP0 PE=2 SV=3 - [RLA0_BOVIN]	13.7505	15.09	8	4	4	4	structural molecule activity	cytoplasm; nucleus; ribosome	metabolic process	Pf00428; Pf00466	318	34.3489	5.97314
Q862L6	Similar to ribosomal protein L12 (Fragment) OS=Bos taurus PE=2 SV=1 - [Q862L6_BOVIN]	12.9133	27.59	8	3	3	4	RNA binding; structural molecule activity	cytoplasm; ribosome	metabolic process	Pf00298; Pf03946	145	15.6806	9.89111
Q862D6	Similar to ribosomal protein L30 (Fragment) OS=Bos taurus PE=2 SV=1 - [Q862D6_BOVIN]	9.2347	9.77	2	1	1	3		cytoplasm; cytosol; ribosome		Pf01246	133	14.9675	11.561
Q56JV9	40S ribosomal protein S3a OS=Bos taurus GN=RPS3A PE=2 SV=3 - [RS3A_BOVIN]	8.61767	14.02	5	3	3	3	structural molecule activity	cytoplasm; cytosol; nucleus; organelle lumen; ribosome	cell death; cell differentiation; metabolic process; regulation of biological process	Pf01015	264	29.9257	9.72998
G3N0K3	Uncharacterized protein OS=Bos taurus PE=2 SV=1 - [G3N0K3_BOVIN]	8.34129	13.74	16	3	3	3	RNA binding; structural molecule activity	cytoplasm; ribosome	metabolic process	Pf00900; Pf08071	262	29.4599	10.0815
A1XED5	RPS5 (Fragment) OS=Bos taurus PE=2 SV=1 - [A1XED5_BOVIN]	7.74487	10.42	2	1	1	2	RNA binding; structural molecule activity	cytoplasm; cytosol; ribosome	metabolic process; regulation of biological process	Pf00177	144	16.1217	10.3745
Q862H8	Similar to 40S ribosomal protein SA (P40) (Fragment) OS=Bos taurus PE=2 SV=1 - [Q862H8_BOVIN]	7.25615	17.54	5	2	2	2	protein binding; structural molecule activity	cytoplasm; cytosol; membrane; nucleus; ribosome	cell organization and biogenesis; metabolic process; transport	Pf00318	171	18.5978	9.12939
A1XED3	RPL17 (Fragment) OS=Bos taurus PE=2 SV=1 - [A1XED3_BOVIN]	4.68055	18.6	19	1	1	1	structural molecule activity	cytoplasm; ribosome	metabolic process	Pf00237	86	10.0854	9.99365
A1XED8	RPS8 (Fragment) OS=Bos taurus PE=2 SV=1 - [A1XED8_BOVIN]	4.31845	13.98	3	1	1	1	structural molecule activity	cytoplasm; cytosol; ribosome	metabolic process	Pf01201	93	10.6979	9.78857
Q30B80	40S ribosomal protein S12 (Fragment) OS=Ovis aries PE=2 SV=1 - [Q30B80_SHEEP]	3.80723	11.9	3	1	1	1	structural molecule activity	cytoplasm; ribosome	metabolic process	Pf01248	126	13.6501	6.31592
F4YD26	Ribosomal protein S6 (Fragment) OS=Bubalus bubalis GN=RPS6 PE=2 SV=1 - [F4YD26_BUBBU]	3.58609	20.83	5	1	1	1	structural molecule activity	cytoplasm; ribosome	metabolic process	Pf01092	72	8.19031	10.3306
A1XED6	RPS11 (Fragment) OS=Bos taurus PE=2 SV=1 - [A1XED6_BOVIN]	3.23714	22.5	4	1	1	1	RNA binding; structural molecule activity	cytoplasm; cytosol; ribosome	metabolic process	Pf00366	80	9.57625	10.6821
Q0QEV5	60S ribosomal protein L18 (Fragment) OS=Bos taurus GN=RPL18 PE=2 SV=1 - [Q0QEV5_BOVIN]	3.20252	7.83	3	1	1	1	structural molecule activity	cytoplasm; cytosol; ribosome	metabolic process	Pf00828	166	18.8445	11.7808
Q862N4	Similar to ribosomal protein L26 (Fragment) OS=Bos taurus PE=2 SV=1 - [Q862N4_BOVIN]	3.13346	6.98	3	1	1	1	structural molecule activity	cytoplasm; ribosome	metabolic process	Pf00467	129	15.2685	11.0923
G3N2X2	60S ribosomal protein L36 OS=Bos taurus PE=3 SV=1 - [G3N2X2_BOVIN]	2.94201	10.48	2	1	1	1	structural molecule activity	cytoplasm; ribosome	metabolic process	Pf01158	105	12.0706	10.6235
F4YD28	40S ribosomal protein S24 (Fragment) OS=Bubalus bubalis GN=RPS24 PE=2 SV=1 - [F4YD28_BUBBU]	2.86447	14.46	4	1	1	1	nucleotide binding; structural molecule activity	cytoplasm; ribosome	metabolic process	Pf01282	83	9.54219	10.6968
Q58DM9	Ribosomal protein L27a OS=Bos taurus GN=RPL27A PE=2 SV=1 - [Q58DM9_BOVIN]	2.86278	9.91	6	1	1	1	structural molecule activity	cytoplasm; ribosome	metabolic process	Pf00828	111	12.5398	10.228
B0LRQ1	40S ribosomal protein S20-like protein (Fragment) OS=Ovis aries PE=2 SV=1 - [B0LRQ1_SHEEP]	2.75694	11.43	2	1	1	1	RNA binding; structural molecule activity	cytoplasm; ribosome	metabolic process	Pf00338	105	11.8336	10.228
Q862M9	Similar to ribosomal protein S2 (Fragment) OS=Bos taurus PE=2 SV=1 - [Q862M9_BOVIN]	2.72169	9.03	4	1	1	1	protein binding; RNA binding; structural molecule activity	cytoplasm; cytosol; nucleus; organelle lumen; ribosome	metabolic process	Pf00333	144	15.9779	9.92041
A6QLG5	40S ribosomal protein S9 OS=Bos taurus GN=RPS9 PE=2 SV=1 - [RS9_BOVIN]	2.66093	4.64	1	1	1	1	RNA binding; structural molecule activity; translation regulator activity	cytoplasm; cytosol; nucleus; organelle lumen; ribosome	cell proliferation; metabolic process; regulation of biological process	Pf00163; Pf01479	194	22.5776	10.6528
A6H769	40S ribosomal protein S7 OS=Bos taurus GN=RPS7 PE=2 SV=1 - [RS7_BOVIN]	2.63441	6.19	2	1	1	1	structural molecule activity	cytoplasm; cytoskeleton; cytosol; nucleus; organelle lumen; ribosome	metabolic process	Pf01251	194	22.1133	10.0962
L8I8P1	40S ribosomal protein S14 (Fragment) OS=Bos grunniens mutus GN=M91_17987 PE=3 SV=1 - [L8I8P1_BOSMU]	5.34077	15	5	2	2	2				Protein not found	160	17.3301	10.3013
L8IZK5	60S ribosomal protein L38 (Fragment) OS=Bos grunniens mutus GN=M91_02368 PE=3 SV=1 - [L8IZK5_BOSMU]	3.41904	18.57	2	1	1	1				Protein not found	70	8.20975	10.0962
L8ITS9	60S ribosomal protein L14 (Fragment) OS=Bos grunniens mutus GN=M91_15429 PE=4 SV=1 - [L8ITS9_BOSMU]	3.05435	5.66	3	1	1	1				Protein not found	212	23.259	10.7847
L8IKQ6	60S ribosomal protein L5 (Fragment) OS=Bos grunniens mutus GN=M91_06372 PE=3 SV=1 - [L8IKQ6_BOSMU]	2.90535	5.74	3	1	1	1				Protein not found	296	34.1917	9.71533
L8IHG8	Heterogeneous nuclear ribonucleoprotein A1 (Fragment) OS=Bos grunniens mutus GN=M91_16846 PE=4 SV=1 - [L8IHG8_BOSMU]	10.552	17.22	10	2	2	3				Protein not found	180	20.5033	6.96143
L8I3C7	Uncharacterized protein (Fragment) OS=Bos grunniens mutus GN=M91_00905 PE=3 SV=1 - [L8I3C7_BOSMU]	6.69339	25.93	5	2	2	2				Protein not found	108	12.0463	9.46631
L8I8T5	Uncharacterized protein OS=Bos grunniens mutus GN=M91_04646 PE=3 SV=1 - [L8I8T5_BOSMU]	3.91375	14.68	4	1	1	1				Protein not found	109	11.0215	4.32275
L8I1N5	Heterogeneous nuclear ribonucleoprotein D0 (Fragment) OS=Bos grunniens mutus GN=M91_10815 PE=4 SV=1 - [L8I1N5_BOSMU]	3.44517	5.05	3	1	1	1				Protein not found	277	31.5533	9.29053
L8HT14	Uncharacterized protein OS=Bos grunniens mutus GN=M91_21668 PE=4 SV=1 - [L8HT14_BOSMU]	3.19122	15.15	4	1	1	1				Protein not found	99	11.2941	10.5356
L8HWD3	Uncharacterized protein OS=Bos grunniens mutus GN=M91_03358 PE=3 SV=1 - [L8HWD3_BOSMU]	3.07011	8.33	6	1	1	1				Protein not found	132	14.6887	9.67139
L8I257	Heterogeneous nuclear ribonucleoproteins A2/B1 (Fragment) OS=Bos grunniens mutus GN=M91_04236 PE=4 SV=1 - [L8I257_BOSMU]	2.76119	4.72	2	1	1	1				Protein not found	339	35.7238	8.83643
L8ID04	Uncharacterized protein OS=Bos grunniens mutus GN=M91_02959 PE=4 SV=1 - [L8ID04_BOSMU]	2.72265	17.39	2	1	1	1				Protein not found	69	7.86618	10.2134

## Sheet: extracellular
Accession	Description	Score	Coverage	# Proteins	# Unique Peptides	# Peptides	# PSMs	Molecular Function	Cellular Component	Biological Process	Pfam IDs	# AAs	MW [kDa]	calc. pI
P04272	Annexin A2 OS=Bos taurus GN=ANXA2 PE=1 SV=2 - [ANXA2_BOVIN]	27.841	22.12	2	6	6	8	enzyme regulator activity; metal ion binding; protein binding	cytoplasm; endosome; extracellular; membrane	cell organization and biogenesis; coagulation; development; regulation of biological process; response to stimulus; transport	Pf00191	339	38.5878	7.31299
F1MB08	Alpha-enolase OS=Bos taurus GN=ENO1 PE=3 SV=1 - [F1MB08_BOVIN]	14.021	12.67	4	4	4	4	catalytic activity; metal ion binding	cell surface; cytoplasm; cytosol; extracellular; membrane	metabolic process	Pf00113; Pf03952	434	47.2543	6.80029
Q0VC36	14-3-3 protein sigma OS=Bos taurus GN=SFN PE=2 SV=1 - [1433S_BOVIN]	11.4452	12.9	15	3	4	4	protein binding	cytoplasm; extracellular; nucleus	cell communication; cell death; cell differentiation; cell growth; cell organization and biogenesis; cell proliferation; development; metabolic process; regulation of biological process; response to stimulus; transport	Pf00244	248	27.8317	4.71631
Q3I349	Serum albumin (Fragment) OS=Bos indicus PE=2 SV=1 - [Q3I349_BOSIN]	7.29882	2.73	3	1	1	2		extracellular	transport	Pf00273	476	53.8901	6.46826
E1BN52	Uncharacterized protein OS=Bos taurus GN=FREM1 PE=4 SV=2 - [E1BN52_BOVIN]	2.73375	0.83	1	1	1	1		extracellular; membrane	cell communication	Pf00059; Pf03160	2180	244.765	6.1001
Q6PVY3	Macrophage migration inhibitory factor (Fragment) OS=Bos taurus PE=2 SV=1 - [Q6PVY3_BOVIN]	2.63103	9	3	1	1	1	catalytic activity; protein binding	cell surface; cytoplasm; extracellular	cell communication; cell death; cell organization and biogenesis; cell proliferation; defense response; metabolic process; regulation of biological process; response to stimulus; transport	Pf01187	100	10.6643	7.21045
L8HPG3	Serpin B5 OS=Bos grunniens mutus GN=M91_01993 PE=3 SV=1 - [L8HPG3_BOSMU]	6.92082	6.32	1	2	2	2				Protein not found	380	42.7557	5.89697
F1MCK2	Uncharacterized protein OS=Bos taurus PE=4 SV=2 - [F1MCK2_BOVIN]	6.33817	2.03	1	2	4	4	protein binding				5512	586.594	5.96045
G5E631	Uncharacterized protein OS=Bos taurus GN=DDX3X PE=3 SV=1 - [G5E631_BOVIN]	6.00778	3.33	5	2	2	2	catalytic activity; nucleotide binding			Pf00270; Pf00271	661	73.0829	7.18115
C8BKC5	Peroxiredoxin 2 OS=Ovis aries GN=PRDX2 PE=2 SV=1 - [C8BKC5_SHEEP]	5.99866	9.09	3	2	2	2	antioxidant activity; catalytic activity		metabolic process	Pf00578; Pf08534; Pf10417	198	21.8311	5.42725
A6QLL8	Fructose-bisphosphate aldolase OS=Bos taurus GN=ALDOA PE=2 SV=1 - [A6QLL8_BOVIN]	4.47508	4.12	2	1	1	1	catalytic activity		metabolic process	Pf00274	364	39.4113	8.19189
C5IJ88	GDI2 OS=Ovis aries PE=2 SV=1 - [C5IJ88_SHEEP]	2.62883	2.02	3	1	1	1	enzyme regulator activity		transport	Pf00996	445	50.4417	6.25244

[truncated: 5 more sheets: cell surface, organelle lumen, cytosol, cytoplasm, membrane]
