# Supplementary material for: Available sustainable alternatives replace endangered animal horn based on their proteomic analysis and bio-effect evaluation
Source: Sci Rep. 2016 Oct 27;6:36027. doi: 10.1038/srep36027 (PMC5082367; doi:10.1038/srep36027)
Supplement: Supplementary Table S5 [file srep36027-s6.xls]

## Sheet: Sheet1
Accession	Description	Score	Coverage	# Proteins	# Unique Peptides	# Peptides	# PSMs	Molecular Function	Cellular Component	Biological Process	Pfam IDs	# AAs	MW [kDa]	calc. pI
E1BKT9	Uncharacterized protein OS=Bos taurus GN=DSP PE=4 SV=1 - [E1BKT9_BOVIN]	149.677	11.94	2	28	28	43	catalytic activity; motor activity; protein binding; structural molecule activity	chromosome; cytoplasm; cytoskeleton; membrane; mitochondrion; nucleus; organelle lumen	cell differentiation; cell organization and biogenesis; development; metabolic process; reproduction	Pf00038; Pf00681; Pf01540; Pf01576; Pf02463; Pf04111; Pf04156; Pf05483; Pf05557; Pf05622; Pf06637; Pf07888; Pf09726; Pf09731; Pf10174; Pf12128	2889	332.177	6.84424
Q8SPJ1	Junction plakoglobin OS=Bos taurus GN=JUP PE=2 SV=1 - [PLAK_BOVIN]	108.661	25.37	7	15	15	32	protein binding; structural molecule activity	cytoplasm; cytoskeleton; cytosol; membrane; nucleus; organelle lumen	cell communication; cell differentiation; cell organization and biogenesis; cellular component movement; development; metabolic process; regulation of biological process; reproduction; response to stimulus; transport	Pf00514	745	81.7688	6.13818
B0LKP3	Keratin 85 (Fragment) OS=Ovis aries PE=2 SV=1 - [B0LKP3_SHEEP]	89.5314	21.93	9	3	7	27	structural molecule activity	cytoskeleton		Pf00038	342	37.8538	5.03369
E3VW83	Keratin 81 (Fragment) OS=Ovis aries PE=2 SV=1 - [E3VW83_SHEEP]	87.4685	29.21	15	2	8	27	structural molecule activity	cytoskeleton		Pf00038; Pf12128	315	34.1148	5.16064
A4FUZ0	Keratin, type II cuticular Hb3 OS=Bos taurus GN=KRT83 PE=2 SV=1 - [KRT83_BOVIN]	62.8518	16.63	13	2	7	19	catalytic activity; motor activity; structural molecule activity	cytoskeleton; membrane; nucleus	transport	Pf00038; Pf01576; Pf02463; Pf05701; Pf07888; Pf07926; Pf09726; Pf10174; Pf11559; Pf12128	493	53.9545	5.47803
P02534	Keratin, type I microfibrillar 48 kDa, component 8C-1 OS=Ovis aries PE=1 SV=2 - [K1M1_SHEEP]	62.6474	28.16	34	2	11	18	catalytic activity; motor activity; structural molecule activity	cytoskeleton		Pf00038; Pf01576; Pf12128	412	46.6448	4.80518
F1MSA6	Uncharacterized protein OS=Bos taurus GN=KRT34 PE=3 SV=1 - [F1MSA6_BOVIN]	59.7287	29.92	32	2	11	17	structural molecule activity	cytoskeleton		Pf00038	391	44.699	4.90674
A5D984	Pyruvate kinase OS=Bos taurus GN=PKM2 PE=2 SV=1 - [A5D984_BOVIN]	57.6548	22.41	8	10	10	16	catalytic activity; metal ion binding	cytoplasm; mitochondrion	metabolic process	Pf00224; Pf02887	531	57.912	7.85498
L8HW76	Keratin, type II cytoskeletal 6A OS=Bos grunniens mutus GN=M91_10641 PE=3 SV=1 - [L8HW76_BOSMU]	43.0623	16.8	16	1	8	14				Protein not found	518	55.9633	8.08936
A7E3Q2	Heat shock 70kDa protein 1A OS=Bos taurus GN=HSPA2 PE=2 SV=1 - [A7E3Q2_BOVIN]	41.9518	17.45	5	6	9	12	nucleotide binding	membrane	cell organization and biogenesis; response to stimulus	Pf00012; Pf06723	636	69.7658	5.66846
G3X748	Uncharacterized protein OS=Bos taurus PE=4 SV=1 - [G3X748_BOVIN]	40.1226	12.61	2	7	7	12					587	68.1733	7.6499
Q28161	Plakophilin-1 OS=Bos taurus GN=PKP1 PE=2 SV=1 - [PKP1_BOVIN]	37.8408	11.14	4	7	7	10	protein binding	nucleus		Pf00514	727	80.1293	8.95361
F1MKE7	Uncharacterized protein (Fragment) OS=Bos taurus PE=3 SV=2 - [F1MKE7_BOVIN]	36.8344	12.55	11	1	6	12	catalytic activity; motor activity; structural molecule activity	cytoskeleton; membrane		Pf00038; Pf01576	534	56.5574	8.6167
L8IPP0	78 kDa glucose-regulated protein OS=Bos grunniens mutus GN=M91_20624 PE=3 SV=1 - [L8IPP0_BOSMU]	32.4325	11.6	5	5	6	9				Protein not found	655	72.3825	5.16064
A6QP32	KRT85 protein OS=Bos taurus GN=KRT85 PE=2 SV=1 - [A6QP32_BOVIN]	30.9557	7.51	2	2	4	9	structural molecule activity	cytoskeleton		Pf00038	493	54.26	5.38916
I6ZQY0	Heat shock cognate 71 kDa protein OS=Capra hircus GN=HSPA8 PE=2 SV=1 - [I6ZQY0_CAPHI]	29.381	9.47	5	2	5	8			response to stimulus	Pf00012; Pf02463; Pf06723	644	70.6181	5.89697
Q148H7	Keratin, type II cytoskeletal 79 OS=Bos taurus GN=KRT79 PE=2 SV=1 - [K2C79_BOVIN]	29.099	8.6	12	2	4	10	structural molecule activity	cytoskeleton		Pf00038; Pf12128	535	57.6851	7.45947
M0QVZ6	Keratin, type II cytoskeletal 5 OS=Bos taurus GN=KRT5 PE=3 SV=1 - [M0QVZ6_BOVIN]	28.9948	12.91	12	4	7	9				Protein not found	573	60.6293	7.81104
L8IBI6	Desmoglein-1 OS=Bos grunniens mutus GN=M91_20076 PE=3 SV=1 - [L8IBI6_BOSMU]	28.4756	5.97	3	4	4	9				Protein not found	1039	111.787	5.021
P04272	Annexin A2 OS=Bos taurus GN=ANXA2 PE=1 SV=2 - [ANXA2_BOVIN]	27.841	22.12	2	6	6	8	enzyme regulator activity; metal ion binding; protein binding	cytoplasm; endosome; extracellular; membrane	cell organization and biogenesis; coagulation; development; regulation of biological process; response to stimulus; transport	Pf00191	339	38.5878	7.31299
L8IFM9	Keratin, type I cytoskeletal 42 OS=Bos grunniens mutus GN=M91_17166 PE=3 SV=1 - [L8IFM9_BOSMU]	27.5475	10.13	3	2	4	8				Protein not found	464	51.1904	5.24951
G3N0V2	Uncharacterized protein OS=Bos taurus GN=KRT1 PE=3 SV=1 - [G3N0V2_BOVIN]	23.4462	11.22	16	4	6	8	structural molecule activity; transporter activity	cytoskeleton; membrane	transport	Pf00038; Pf01496; Pf12128; Pf12252	606	63.1131	8.27979
Q8HZJ7	Heat shock protein-90 (Fragment) OS=Capra hircus PE=2 SV=1 - [Q8HZJ7_CAPHI]	23.2337	25.18	10	3	5	7	nucleotide binding; protein binding		metabolic process; response to stimulus	Pf00183	282	33.8473	5.2749
F1MC11	Keratin, type I cytoskeletal 14 OS=Bos taurus GN=KRT14 PE=3 SV=2 - [F1MC11_BOVIN]	22.5098	11.95	11	4	6	7	structural molecule activity; transporter activity	cytoplasm; cytoskeleton; membrane; mitochondrion; nucleus	cell differentiation; cell organization and biogenesis; transport	Pf00038; Pf01496; Pf12128	477	51.8787	5.16064
L8II39	Elongation factor 2 (Fragment) OS=Bos grunniens mutus GN=M91_12003 PE=4 SV=1 - [L8II39_BOSMU]	21.8696	7.46	2	5	5	7				Protein not found	858	95.304	6.82959
B7TJ13	Phosphoglycerate kinase OS=Ovis aries GN=PGK1 PE=2 SV=1 - [B7TJ13_SHEEP]	21.8036	17.99	7	5	5	6	catalytic activity; nucleotide binding	cytoplasm; membrane	metabolic process	Pf00162	417	44.5371	8.26514
A4IFM8	Actin, alpha 1, skeletal muscle OS=Bos taurus GN=ACTA1 PE=2 SV=1 - [A4IFM8_BOVIN]	19.5628	11.41	20	1	3	6	nucleotide binding	cytoplasm; cytoskeleton	cell differentiation; cell organization and biogenesis; development	Pf00022	377	41.9958	5.38916
Q76LV1	Heat shock protein HSP 90-beta OS=Bos taurus GN=HSP90AB1 PE=2 SV=3 - [HS90B_BOVIN]	18.8277	7.46	9	1	4	6	nucleotide binding; protein binding	cytoplasm; mitochondrion	metabolic process; response to stimulus	Pf00183; Pf02518	724	83.2011	5.03369
F1N362	Uncharacterized protein OS=Bos taurus GN=KRT84 PE=3 SV=2 - [F1N362_BOVIN]	18.7858	7.42	5	3	4	6	catalytic activity; motor activity; structural molecule activity	cytoskeleton		Pf00038; Pf01576; Pf05557	593	64.0911	7.38623
L8HP95	Protein-glutamine gamma-glutamyltransferase K OS=Bos grunniens mutus GN=M91_13227 PE=3 SV=1 - [L8HP95_BOSMU]	18.2758	7.19	3	4	4	5				Protein not found	835	91.7254	6.60986
L8I0I7	Elongation factor 1-alpha OS=Bos grunniens mutus GN=M91_14294 PE=3 SV=1 - [L8I0I7_BOSMU]	15.6149	10.82	20	4	4	5				Protein not found	462	50.084	8.80713
F1MI98	Uncharacterized protein OS=Bos taurus GN=KRT36 PE=3 SV=2 - [F1MI98_BOVIN]	15.6066	12.28	11	4	5	5	structural molecule activity	cytoskeleton		Pf00038; Pf12128	456	51.0773	4.98291
Q3T169	40S ribosomal protein S3 OS=Bos taurus GN=RPS3 PE=2 SV=1 - [RS3_BOVIN]	15.2971	23.87	8	5	5	5	catalytic activity; DNA binding; protein binding; RNA binding; structural molecule activity	cytoplasm; cytosol; membrane; nucleus; ribosome	cell death; metabolic process; regulation of biological process; response to stimulus	Pf00189; Pf07650	243	26.6714	9.65674
L8IRL3	Cofilin-2 (Fragment) OS=Bos grunniens mutus GN=M91_01765 PE=4 SV=1 - [L8IRL3_BOSMU]	15.211	16.87	3	2	3	4				Protein not found	166	18.7219	7.88428
L8IQ70	Uncharacterized protein (Fragment) OS=Bos grunniens mutus GN=M91_19046 PE=3 SV=1 - [L8IQ70_BOSMU]	15.2073	12.61	25	1	1	5				Protein not found	119	13.1951	9.99365
Q9GMB8	Serine--tRNA ligase, cytoplasmic OS=Bos taurus GN=SARS PE=2 SV=3 - [SYSC_BOVIN]	14.8726	8.17	3	3	3	4	catalytic activity; nucleotide binding	cytoplasm; mitochondrion	metabolic process	Pf00587; Pf02403	514	58.5679	6.18896
G3X807	Histone H4 (Fragment) OS=Bos taurus GN=LOC616167 PE=3 SV=1 - [G3X807_BOVIN]	14.3472	43.88	25	5	5	5	DNA binding; protein binding	chromosome; nucleus	cell organization and biogenesis; metabolic process	Pf00125	98	10.9422	11.356
G3X7S2	Heat shock protein beta-1 OS=Bos taurus GN=HSPB1 PE=2 SV=1 - [G3X7S2_BOVIN]	14.167	16.88	6	2	2	4	protein binding	cell surface	metabolic process; response to stimulus	Pf00011	154	17.4318	7.02002
F1MB08	Alpha-enolase OS=Bos taurus GN=ENO1 PE=3 SV=1 - [F1MB08_BOVIN]	14.021	12.67	4	4	4	4	catalytic activity; metal ion binding	cell surface; cytoplasm; cytosol; extracellular; membrane	metabolic process	Pf00113; Pf03952	434	47.2543	6.80029
E1BEG2	Uncharacterized protein OS=Bos taurus GN=HNRNPA3 PE=4 SV=2 - [E1BEG2_BOVIN]	13.8711	16.05	3	4	4	4	nucleotide binding			Pf00076	380	39.6256	9.18799
Q95140	60S acidic ribosomal protein P0 OS=Bos taurus GN=RPLP0 PE=2 SV=3 - [RLA0_BOVIN]	13.7505	15.09	8	4	4	4	structural molecule activity	cytoplasm; nucleus; ribosome	metabolic process	Pf00428; Pf00466	318	34.3489	5.97314
Q3ZBU7	Tubulin beta-4A chain OS=Bos taurus GN=TUBB4A PE=2 SV=1 - [TBB4A_BOVIN]	13.411	11.49	12	4	4	4	catalytic activity; nucleotide binding; structural molecule activity	cytoplasm; cytoskeleton	cell organization and biogenesis; cellular component movement; metabolic process	Pf00091; Pf03953; Pf10644	444	49.5539	4.88135
P81947	Tubulin alpha-1B chain OS=Bos taurus PE=1 SV=2 - [TBA1B_BOVIN]	13.1662	12.64	17	4	4	4	catalytic activity; nucleotide binding; structural molecule activity	cytoplasm; cytoskeleton	cell organization and biogenesis; cellular component movement; metabolic process	Pf00091; Pf03953	451	50.1196	5.05908
L8HNW7	Heat shock 70 kDa protein 1A (Fragment) OS=Bos grunniens mutus GN=M91_14110 PE=3 SV=1 - [L8HNW7_BOSMU]	13.1514	6.34	27	3	3	4				Protein not found	599	65.735	5.8208
Q862L6	Similar to ribosomal protein L12 (Fragment) OS=Bos taurus PE=2 SV=1 - [Q862L6_BOVIN]	12.9133	27.59	8	3	3	4	RNA binding; structural molecule activity	cytoplasm; ribosome	metabolic process	Pf00298; Pf03946	145	15.6806	9.89111
F1MRD0	Actin, cytoplasmic 1 OS=Bos taurus GN=ACTB PE=2 SV=2 - [F1MRD0_BOVIN]	12.541	15.47	22	2	4	4	nucleotide binding	cytoplasm; cytoskeleton		Pf00022	375	41.8247	5.31299
G3N0I4	Cytosol aminopeptidase OS=Bos taurus GN=LAP3 PE=2 SV=1 - [G3N0I4_BOVIN]	12.3328	6.43	3	2	2	3	catalytic activity; metal ion binding	cytoplasm; membrane	metabolic process	Pf00883; Pf02789	498	54.0465	5.80811
Q0VC36	14-3-3 protein sigma OS=Bos taurus GN=SFN PE=2 SV=1 - [1433S_BOVIN]	11.4452	12.9	15	3	4	4	protein binding	cytoplasm; extracellular; nucleus	cell communication; cell death; cell differentiation; cell growth; cell organization and biogenesis; cell proliferation; development; metabolic process; regulation of biological process; response to stimulus; transport	Pf00244	248	27.8317	4.71631
Q3SZ62	Phosphoglycerate mutase 1 OS=Bos taurus GN=PGAM1 PE=2 SV=3 - [PGAM1_BOVIN]	11.3673	11.81	2	2	2	3	catalytic activity; protein binding	cytoplasm; cytosol	metabolic process; regulation of biological process	Pf00300	254	28.8338	7.18115
L8HPL3	Alpha-actinin-4 (Fragment) OS=Bos grunniens mutus GN=M91_13316 PE=4 SV=1 - [L8HPL3_BOSMU]	10.6879	4.09	10	3	3	3				Protein not found	880	101.438	5.60498
L8IHG8	Heterogeneous nuclear ribonucleoprotein A1 (Fragment) OS=Bos grunniens mutus GN=M91_16846 PE=4 SV=1 - [L8IHG8_BOSMU]	10.552	17.22	10	2	2	3				Protein not found	180	20.5033	6.96143
Q0VCM0	Protein S100-A16 OS=Bos taurus GN=S100A16 PE=3 SV=1 - [S10AG_BOVIN]	9.48249	33.98	1	3	3	3	metal ion binding; protein binding	cytoplasm; cytosol; membrane; nucleus; organelle lumen	response to stimulus	Pf01023	103	11.7691	8.93896
Q08DQ0	Plakophilin-3 OS=Bos taurus GN=PKP3 PE=2 SV=1 - [PKP3_BOVIN]	9.32885	3.53	1	2	2	3	protein binding	nucleus		Pf00514	793	86.4756	9.42236
Q862N7	Similar to basic transcription factor 3a (BTF3) (Fragment) OS=Bos taurus PE=2 SV=1 - [Q862N7_BOVIN]	9.31819	12.67	4	1	1	2				Pf01849	150	16.3827	9.36377
Q862D6	Similar to ribosomal protein L30 (Fragment) OS=Bos taurus PE=2 SV=1 - [Q862D6_BOVIN]	9.2347	9.77	2	1	1	3		cytoplasm; cytosol; ribosome		Pf01246	133	14.9675	11.561
A0JND2	Keratin, type II cytoskeletal 80 OS=Bos taurus GN=KRT80 PE=2 SV=1 - [K2C80_BOVIN]	9.2214	7.58	4	2	3	3	catalytic activity; motor activity; structural molecule activity; transporter activity	cytoskeleton; membrane	transport	Pf00038; Pf01496; Pf01576; Pf05557; Pf05667; Pf07888; Pf12128	422	47.408	5.31299
L8HUF2	Envoplakin OS=Bos grunniens mutus GN=M91_03345 PE=4 SV=1 - [L8HUF2_BOSMU]	8.68563	1.93	2	3	3	3				Protein not found	2024	230.2	7.15186
L8IK69	Histone H2A OS=Bos grunniens mutus GN=M91_14430 PE=3 SV=1 - [L8IK69_BOSMU]	8.63586	24.36	16	1	1	2				Protein not found	78	8.56185	9.81787
Q56JV9	40S ribosomal protein S3a OS=Bos taurus GN=RPS3A PE=2 SV=3 - [RS3A_BOVIN]	8.61767	14.02	5	3	3	3	structural molecule activity	cytoplasm; cytosol; nucleus; organelle lumen; ribosome	cell death; cell differentiation; metabolic process; regulation of biological process	Pf01015	264	29.9257	9.72998
F1N2K8	Uncharacterized protein (Fragment) OS=Bos taurus GN=PPL PE=4 SV=1 - [F1N2K8_BOVIN]	8.38324	1.85	2	3	3	3		cytoskeleton			1734	200.121	5.43994
G3N0K3	Uncharacterized protein OS=Bos taurus PE=2 SV=1 - [G3N0K3_BOVIN]	8.34129	13.74	16	3	3	3	RNA binding; structural molecule activity	cytoplasm; ribosome	metabolic process	Pf00900; Pf08071	262	29.4599	10.0815
Q3ZBY4	Fructose-bisphosphate aldolase OS=Bos taurus GN=ALDOC PE=2 SV=2 - [Q3ZBY4_BOVIN]	7.97305	8.52	2	2	2	2	catalytic activity; protein binding	cytoplasm; mitochondrion	metabolic process	Pf00274	364	39.3572	6.65381
Q5E9A1	Nascent polypeptide-associated complex subunit alpha OS=Bos taurus GN=NACA PE=1 SV=1 - [NACA_BOVIN]	7.82068	12.56	2	2	2	2	DNA binding; protein binding	cytoplasm; nucleus	metabolic process; transport	Pf01849	215	23.3557	4.56396
A1XED5	RPS5 (Fragment) OS=Bos taurus PE=2 SV=1 - [A1XED5_BOVIN]	7.74487	10.42	2	1	1	2	RNA binding; structural molecule activity	cytoplasm; cytosol; ribosome	metabolic process; regulation of biological process	Pf00177	144	16.1217	10.3745
Q3I349	Serum albumin (Fragment) OS=Bos indicus PE=2 SV=1 - [Q3I349_BOSIN]	7.29882	2.73	3	1	1	2		extracellular	transport	Pf00273	476	53.8901	6.46826
Q862H8	Similar to 40S ribosomal protein SA (P40) (Fragment) OS=Bos taurus PE=2 SV=1 - [Q862H8_BOVIN]	7.25615	17.54	5	2	2	2	protein binding; structural molecule activity	cytoplasm; cytosol; membrane; nucleus; ribosome	cell organization and biogenesis; metabolic process; transport	Pf00318	171	18.5978	9.12939
Q3ZBH5	Proliferation-associated 2G4, 38kDa OS=Bos taurus GN=PA2G4 PE=2 SV=1 - [Q3ZBH5_BOVIN]	7.14491	6.35	2	2	2	2	DNA binding; protein binding	cytoplasm; nucleus; organelle lumen	metabolic process; regulation of biological process	Pf00557	394	43.7752	6.55127
F4YD05	Calmodulin 2 (Fragment) OS=Bubalus bubalis GN=CALM2 PE=2 SV=1 - [F4YD05_BUBBU]	7.12622	11.89	9	1	1	2	metal ion binding			Pf00036; Pf08726; Pf12763	143	16.1365	4.18311
L8HPG3	Serpin B5 OS=Bos grunniens mutus GN=M91_01993 PE=3 SV=1 - [L8HPG3_BOSMU]	6.92082	6.32	1	2	2	2				Protein not found	380	42.7557	5.89697
L8IDP5	Uncharacterized protein (Fragment) OS=Bos grunniens mutus GN=M91_02193 PE=3 SV=1 - [L8IDP5_BOSMU]	6.87759	1.25	1	1	1	2				Protein not found	1278	144.405	6.81494
Q3SZI2	Lamin A/C OS=Bos taurus GN=LMNA PE=2 SV=1 - [Q3SZI2_BOVIN]	6.85492	5.07	3	2	2	2	structural molecule activity	cytoskeleton		Pf00038; Pf00932	572	65.0826	6.99072
Q7M2Q9	Rho protein GDP-dissociation inhibitor (Fragments) OS=Bos taurus PE=1 SV=1 - [Q7M2Q9_BOVIN]	6.77205	43.06	3	2	2	2	enzyme regulator activity	cytoplasm		Pf02115	72	8.07298	4.53857
L8I3C7	Uncharacterized protein (Fragment) OS=Bos grunniens mutus GN=M91_00905 PE=3 SV=1 - [L8I3C7_BOSMU]	6.69339	25.93	5	2	2	2				Protein not found	108	12.0463	9.46631
A0A1F3	L-lactate dehydrogenase A chain OS=Bos mutus grunniens GN=LDHA PE=2 SV=3 - [LDHA_BOSMU]	6.53082	7.83	24	2	2	2	catalytic activity; nucleotide binding	cytoplasm	metabolic process	Pf00056; Pf02866	332	36.6624	8.06006
L8J4S1	Myosin-9 (Fragment) OS=Bos grunniens mutus GN=M91_10500 PE=4 SV=1 - [L8J4S1_BOSMU]	6.46655	1.28	2	2	2	2				Protein not found	1947	224.672	5.56689
Q5E9J1	Heterogeneous nuclear ribonucleoprotein F OS=Bos taurus GN=HNRNPF PE=2 SV=3 - [HNRPF_BOVIN]	6.40408	8.21	2	2	2	2	nucleotide binding; RNA binding	nucleus; organelle lumen; spliceosomal complex	metabolic process; regulation of biological process	Pf00076; Pf08080	414	45.6599	5.49072
F1MCK2	Uncharacterized protein OS=Bos taurus PE=4 SV=2 - [F1MCK2_BOVIN]	6.33817	2.03	1	2	4	4	protein binding				5512	586.594	5.96045
L8J0D7	Uncharacterized protein OS=Bos grunniens mutus GN=M91_04323 PE=4 SV=1 - [L8J0D7_BOSMU]	6.13828	16.05	6	2	2	2				Protein not found	81	9.24287	8.88037
G8JKZ8	Thioredoxin (Fragment) OS=Bos taurus GN=TXN PE=2 SV=1 - [G8JKZ8_BOVIN]	6.04128	20.62	3	2	2	2	catalytic activity		cellular homeostasis; metabolic process; regulation of biological process	Pf00085	97	10.8613	4.84326
A6QNZ7	Keratin 10 (Epidermolytic hyperkeratosis; keratosis palmaris et plantaris) OS=Bos taurus GN=KRT10 PE=2 SV=1 - [A6QNZ7_BOVIN]	6.03439	4.56	3	2	2	2	structural molecule activity	cytoplasm; cytoskeleton	cell differentiation; development; response to stimulus	Pf00038	526	54.8162	5.07178
O77834	Peroxiredoxin-6 OS=Bos taurus GN=PRDX6 PE=1 SV=3 - [PRDX6_BOVIN]	6.01877	12.5	1	2	2	2	antioxidant activity; catalytic activity	cytoplasm; cytosol; vacuole	metabolic process; response to stimulus	Pf00578; Pf08534; Pf10417	224	25.0511	6.37939
G5E631	Uncharacterized protein OS=Bos taurus GN=DDX3X PE=3 SV=1 - [G5E631_BOVIN]	6.00778	3.33	5	2	2	2	catalytic activity; nucleotide binding			Pf00270; Pf00271	661	73.0829	7.18115
L8J3H9	14-3-3 protein zeta/delta (Fragment) OS=Bos grunniens mutus GN=M91_19634 PE=4 SV=1 - [L8J3H9_BOSMU]	6.0029	9.57	18	1	2	2				Protein not found	230	26.1672	5.05908
Q28554	Glyceraldehyde-3-phosphate dehydrogenase (Fragment) OS=Ovis aries GN=GAPDH PE=2 SV=4 - [G3P_SHEEP]	6.00234	9.01	9	2	2	2	catalytic activity; nucleotide binding; protein binding	cytoplasm; cytoskeleton; cytosol; nucleus	cell death; cell organization and biogenesis; metabolic process; regulation of biological process	Pf00044; Pf02800	322	34.7097	7.86963
L8IKI3	Eukaryotic initiation factor 4A-I (Fragment) OS=Bos grunniens mutus GN=M91_20379 PE=3 SV=1 - [L8IKI3_BOSMU]	5.99943	4.25	5	2	2	2				Protein not found	400	45.5323	5.57959
C8BKC5	Peroxiredoxin 2 OS=Ovis aries GN=PRDX2 PE=2 SV=1 - [C8BKC5_SHEEP]	5.99866	9.09	3	2	2	2	antioxidant activity; catalytic activity		metabolic process	Pf00578; Pf08534; Pf10417	198	21.8311	5.42725
L8ILV6	Cofilin-1 (Fragment) OS=Bos grunniens mutus GN=M91_15924 PE=4 SV=1 - [L8ILV6_BOSMU]	5.99523	13.94	2	1	2	2				Protein not found	165	18.3756	8.00146
Q3ZCD3	Tax1 (Human T-cell leukemia virus type I) binding protein 3 OS=Bos taurus GN=TAX1BP3 PE=2 SV=1 - [Q3ZCD3_BOVIN]	5.97651	13.71	1	1	1	2	protein binding	cytoplasm; nucleus	cell communication; cell proliferation; metabolic process; regulation of biological process; response to stimulus	Pf00595	124	13.7121	8.48486
F1MJ66	Uncharacterized protein (Fragment) OS=Bos taurus GN=KRT12 PE=3 SV=2 - [F1MJ66_BOVIN]	5.92813	3.85	2	1	2	2	catalytic activity; motor activity; structural molecule activity	cytoskeleton; membrane		Pf00038; Pf01576	467	50.0748	4.62744
Q5E9F5	Transgelin-2 OS=Bos taurus GN=TAGLN2 PE=2 SV=3 - [TAGL2_BOVIN]	5.70626	13.07	2	2	2	2	protein binding	membrane; nucleus	development	Pf00307; Pf00402	199	22.4122	8.23584
L8IEQ9	Endoplasmin (Fragment) OS=Bos grunniens mutus GN=M91_11828 PE=3 SV=1 - [L8IEQ9_BOSMU]	5.6709	2.89	3	1	2	2				Protein not found	795	91.3677	4.84326
L8HU39	Uncharacterized protein OS=Bos grunniens mutus GN=M91_03302 PE=4 SV=1 - [L8HU39_BOSMU]	5.57802	19.57	9	2	2	2				Protein not found	92	10.2818	10.1401
P02253	Histone H1.2 OS=Bos taurus GN=HIST1H1C PE=1 SV=2 - [H12_BOVIN]	5.51079	10.33	8	2	2	2	DNA binding	chromosome; nucleus	cell organization and biogenesis; metabolic process	Pf00538	213	21.3427	11.0044
L8I8P1	40S ribosomal protein S14 (Fragment) OS=Bos grunniens mutus GN=M91_17987 PE=3 SV=1 - [L8I8P1_BOSMU]	5.34077	15	5	2	2	2				Protein not found	160	17.3301	10.3013
L8IG53	Uncharacterized protein (Fragment) OS=Bos grunniens mutus GN=M91_11183 PE=4 SV=1 - [L8IG53_BOSMU]	5.32038	9.05	17	1	2	2				Protein not found	243	27.5765	4.79248
P62261	14-3-3 protein epsilon OS=Bos taurus GN=YWHAE PE=2 SV=1 - [1433E_BOVIN]	5.29513	8.63	16	1	2	2	protein binding	cytoplasm; mitochondrion	cell differentiation; cellular component movement; development; metabolic process; regulation of biological process; transport	Pf00244	255	29.1554	4.7417
A8KC77	EIF5 protein (Fragment) OS=Bos taurus GN=EIF5 PE=2 SV=1 - [A8KC77_BOVIN]	4.74061	5	2	1	1	1	protein binding		metabolic process	Pf02020	300	34.4614	5.07178
A1XED3	RPL17 (Fragment) OS=Bos taurus PE=2 SV=1 - [A1XED3_BOVIN]	4.68055	18.6	19	1	1	1	structural molecule activity	cytoplasm; ribosome	metabolic process	Pf00237	86	10.0854	9.99365
A6QLL8	Fructose-bisphosphate aldolase OS=Bos taurus GN=ALDOA PE=2 SV=1 - [A6QLL8_BOVIN]	4.47508	4.12	2	1	1	1	catalytic activity		metabolic process	Pf00274	364	39.4113	8.19189
O18931	Protein phosphatase type 1 beta catalytic subunit (Fragment) OS=Ovis aries GN=pplbc PE=2 SV=1 - [O18931_SHEEP]	4.35914	17.71	10	1	1	1	catalytic activity				96	10.9777	9.34912
A1XED8	RPS8 (Fragment) OS=Bos taurus PE=2 SV=1 - [A1XED8_BOVIN]	4.31845	13.98	3	1	1	1	structural molecule activity	cytoplasm; cytosol; ribosome	metabolic process	Pf01201	93	10.6979	9.78857
L8ITF0	Ubiquitin thioesterase OTU1 OS=Bos grunniens mutus GN=M91_02276 PE=4 SV=1 - [L8ITF0_BOSMU]	4.31757	4.31	2	1	1	1				Protein not found	348	38.027	5.70654
A6H7G2	Drebrin-like protein OS=Bos taurus GN=DBNL PE=2 SV=1 - [DBNL_BOVIN]	4.28436	3.55	2	1	1	1	protein binding	cytoplasm; cytoskeleton	cell communication; regulation of biological process; response to stimulus; transport	Pf00018; Pf00241; Pf07653	423	47.6934	4.98291
Q2KJD1	SERPINE1 mRNA binding protein 1 OS=Bos taurus GN=SERBP1 PE=2 SV=1 - [Q2KJD1_BOVIN]	4.2578	9.09	3	1	1	1	protein binding; RNA binding		cell organization and biogenesis		176	18.4331	8.1333
L8INH5	Annexin (Fragment) OS=Bos grunniens mutus GN=M91_09602 PE=3 SV=1 - [L8INH5_BOSMU]	4.19889	5.02	2	1	1	1				Protein not found	319	35.8631	5.71924
L8I8T5	Uncharacterized protein OS=Bos grunniens mutus GN=M91_04646 PE=3 SV=1 - [L8I8T5_BOSMU]	3.91375	14.68	4	1	1	1				Protein not found	109	11.0215	4.32275
F1MWD3	Uncharacterized protein OS=Bos taurus GN=CCT5 PE=1 SV=2 - [F1MWD3_BOVIN]	3.87524	3.14	2	1	1	1	nucleotide binding; protein binding	cytoplasm; cytoskeleton; cytosol; nucleus; organelle lumen	metabolic process; response to stimulus	Pf00118	541	59.5769	5.90967
Q30B80	40S ribosomal protein S12 (Fragment) OS=Ovis aries PE=2 SV=1 - [Q30B80_SHEEP]	3.80723	11.9	3	1	1	1	structural molecule activity	cytoplasm; ribosome	metabolic process	Pf01248	126	13.6501	6.31592
L8HQR9	Uncharacterized protein OS=Bos grunniens mutus GN=M91_06944 PE=4 SV=1 - [L8HQR9_BOSMU]	3.78883	5.35	3	1	1	1				Protein not found	243	27.4145	10.4331
Q9TTE4	Aquaporin 3 (Fragment) OS=Ovis aries PE=2 SV=1 - [Q9TTE4_SHEEP]	3.77423	7.91	3	1	1	1	transporter activity	membrane	transport	Pf00230	215	23.2609	6.25244
Q3MHP3	Protein S100-A14 OS=Bos taurus GN=S100A14 PE=3 SV=1 - [S10AE_BOVIN]	3.76211	14.42	1	1	1	1	metal ion binding; protein binding	cytoplasm; cytoskeleton; membrane	cell communication; cellular component movement; defense response; regulation of biological process; response to stimulus	Pf01023	104	11.4026	4.66553
Q3SZC4	NSFL1 cofactor p47 OS=Bos taurus GN=NSFL1C PE=2 SV=1 - [NSF1C_BOVIN]	3.73808	4.05	1	1	1	1	protein binding	chromosome; cytoplasm; Golgi; nucleus		Pf00789; Pf08059	370	40.6293	5.18604
L8IBW5	Ezrin (Fragment) OS=Bos grunniens mutus GN=M91_06270 PE=4 SV=1 - [L8IBW5_BOSMU]	3.6929	2.76	2	1	1	1				Protein not found	579	68.5394	6.30322
K7WAN6	Gelsolin isoform b (Fragment) OS=Ovis aries GN=GSN PE=4 SV=1 - [K7WAN6_SHEEP]	3.64145	18	6	1	1	1				Protein not found	100	10.7226	9.43701
A7E3W4	Transketolase OS=Bos taurus GN=TKT PE=2 SV=1 - [A7E3W4_BOVIN]	3.63271	2.01	5	1	1	1	catalytic activity; metal ion binding		metabolic process; regulation of biological process	Pf00456; Pf00676; Pf02779; Pf02780; Pf09364	596	64.8341	7.13721
F4YD26	Ribosomal protein S6 (Fragment) OS=Bubalus bubalis GN=RPS6 PE=2 SV=1 - [F4YD26_BUBBU]	3.58609	20.83	5	1	1	1	structural molecule activity	cytoplasm; ribosome	metabolic process	Pf01092	72	8.19031	10.3306
L8I2G1	Cell division control protein 42-like protein (Fragment) OS=Bos grunniens mutus GN=M91_02258 PE=3 SV=1 - [L8I2G1_BOSMU]	3.54121	10	5	1	1	1				Protein not found	170	18.986	6.02393
A6QLS9	RAB10 protein OS=Bos taurus GN=RAB10 PE=2 SV=1 - [A6QLS9_BOVIN]	3.47149	5.5	2	1	1	1	nucleotide binding	cytoplasm; Golgi; nucleus	cell communication; regulation of biological process; response to stimulus; transport	Pf00025; Pf00071; Pf04670; Pf08477	200	22.5266	8.38232
Q3ZBZ8	Stress-induced-phosphoprotein 1 OS=Bos taurus GN=STIP1 PE=2 SV=1 - [STIP1_BOVIN]	3.44759	1.84	2	1	1	1	protein binding	cytoplasm; nucleus		Pf00515	543	62.4423	6.43018
L8I1N5	Heterogeneous nuclear ribonucleoprotein D0 (Fragment) OS=Bos grunniens mutus GN=M91_10815 PE=4 SV=1 - [L8I1N5_BOSMU]	3.44517	5.05	3	1	1	1				Protein not found	277	31.5533	9.29053
L8IZK5	60S ribosomal protein L38 (Fragment) OS=Bos grunniens mutus GN=M91_02368 PE=3 SV=1 - [L8IZK5_BOSMU]	3.41904	18.57	2	1	1	1				Protein not found	70	8.20975	10.0962
L8HVA3	Uncharacterized protein OS=Bos grunniens mutus GN=M91_07359 PE=3 SV=1 - [L8HVA3_BOSMU]	3.4184	5.73	5	1	1	1				Protein not found	227	26.1727	7.37158
P60902	Protein S100-A10 OS=Bos taurus GN=S100A10 PE=1 SV=2 - [S10AA_BOVIN]	3.39247	17.53	1	1	1	1	metal ion binding	membrane	response to stimulus	Pf01023	97	11.1955	7.37158
A5D9E1	Tumor protein D52 OS=Bos taurus GN=TPD52 PE=2 SV=1 - [A5D9E1_BOVIN]	3.35816	8.15	5	1	1	1				Pf04201	184	19.8652	4.95752
G1K1A3	Nucleoside diphosphate kinase (Fragment) OS=Bos taurus GN=NME1 PE=2 SV=1 - [G1K1A3_BOVIN]	3.32342	15.45	7	1	1	1	catalytic activity; nucleotide binding		metabolic process	Pf00334	110	12.4142	5.45264
L8IQE8	Splicing factor, proline-and glutamine-rich (Fragment) OS=Bos grunniens mutus GN=M91_04488 PE=4 SV=1 - [L8IQE8_BOSMU]	3.31024	3.7	2	1	1	1				Protein not found	432	49.3083	7.48877
C3V6M5	Calpastatin isoform IV OS=Ovis aries GN=CAST PE=2 SV=1 - [C3V6M5_SHEEP]	3.27427	3.88	6	1	1	1	enzyme regulator activity			Pf00748	438	47.3095	4.86865
D5K776	Heterogeneous nuclear ribonuclear protein K OS=Capra hircus GN=hnRNP K PE=2 SV=1 - [D5K776_CAPHI]	3.26968	2.72	3	1	1	1	RNA binding			Pf00013; Pf08067	441	48.7512	5.19873
A1XED6	RPS11 (Fragment) OS=Bos taurus PE=2 SV=1 - [A1XED6_BOVIN]	3.23714	22.5	4	1	1	1	RNA binding; structural molecule activity	cytoplasm; cytosol; ribosome	metabolic process	Pf00366	80	9.57625	10.6821
E1BLZ8	Uncharacterized protein (Fragment) OS=Bos taurus GN=EIF3F PE=3 SV=2 - [E1BLZ8_BOVIN]	3.21914	3.91	2	1	1	1	protein binding; RNA binding	cytoplasm	metabolic process	Pf01398	384	40.1633	5.46533
Q0QEV5	60S ribosomal protein L18 (Fragment) OS=Bos taurus GN=RPL18 PE=2 SV=1 - [Q0QEV5_BOVIN]	3.20252	7.83	3	1	1	1	structural molecule activity	cytoplasm; cytosol; ribosome	metabolic process	Pf00828	166	18.8445	11.7808
F1MPU0	Clathrin heavy chain 1 (Fragment) OS=Bos taurus GN=CLTC PE=4 SV=2 - [F1MPU0_BOVIN]	3.19898	0.72	3	1	1	1	protein binding; structural molecule activity	cytoplasm; Golgi; membrane	transport	Pf00637; Pf01394; Pf04053; Pf09268	1661	189.817	5.63037
L8HT14	Uncharacterized protein OS=Bos grunniens mutus GN=M91_21668 PE=4 SV=1 - [L8HT14_BOSMU]	3.19122	15.15	4	1	1	1				Protein not found	99	11.2941	10.5356
Q30DW2	Asparaginyl-tRNA synthetase (Fragment) OS=Ovis aries GN=AsnRS PE=2 SV=1 - [Q30DW2_SHEEP]	3.17296	9.21	4	1	1	1	catalytic activity; nucleotide binding	cytoplasm	metabolic process	Pf00152	152	17.9757	4.77979
L8IKU4	D-3-phosphoglycerate dehydrogenase OS=Bos grunniens mutus GN=M91_04626 PE=3 SV=1 - [L8IKU4_BOSMU]	3.16746	2.08	2	1	1	1				Protein not found	529	55.8589	7.09326
Q95MD9	GTP binding protein Rab1a (Fragment) OS=Bos taurus PE=4 SV=1 - [Q95MD9_BOVIN]	3.16063	17.02	6	1	1	1	nucleotide binding	cytoplasm; Golgi	cell communication; regulation of biological process; response to stimulus	Pf00071	94	9.93879	8.26514
Q6Q138	Glycyl-tran synthetase (Fragment) OS=Bos taurus GN=GARS PE=2 SV=1 - [Q6Q138_BOVIN]	3.14596	1.9	3	1	1	1	catalytic activity; nucleotide binding	cytoplasm	metabolic process	Pf00587; Pf03129	579	65.5532	7.84033
Q862N4	Similar to ribosomal protein L26 (Fragment) OS=Bos taurus PE=2 SV=1 - [Q862N4_BOVIN]	3.13346	6.98	3	1	1	1	structural molecule activity	cytoplasm; ribosome	metabolic process	Pf00467	129	15.2685	11.0923
F1MC48	Uncharacterized protein OS=Bos taurus GN=IQGAP1 PE=4 SV=2 - [F1MC48_BOVIN]	3.12642	1.13	2	1	1	1	enzyme regulator activity; protein binding	cytoplasm; cytoskeleton; membrane; nucleus	cell communication; cell differentiation; development; metabolic process; regulation of biological process; response to stimulus	Pf00307; Pf00397; Pf00616; Pf03836	1600	182.668	6.56592
A6QLB7	Adenylyl cyclase-associated protein OS=Bos taurus GN=CAP1 PE=2 SV=1 - [A6QLB7_BOVIN]	3.12499	3.4	3	1	1	1	protein binding	cytoplasm; cytoskeleton; membrane	cell organization and biogenesis; cellular component movement; transport	Pf01213; Pf07986; Pf08603	471	51.1694	7.51807
L8HWD3	Uncharacterized protein OS=Bos grunniens mutus GN=M91_03358 PE=3 SV=1 - [L8HWD3_BOSMU]	3.07011	8.33	6	1	1	1				Protein not found	132	14.6887	9.67139
E1BMK2	Uncharacterized protein OS=Bos taurus PE=4 SV=2 - [E1BMK2_BOVIN]	3.0643	6.98	3	1	1	1	DNA binding; protein binding	nucleus		Pf00505	215	24.9212	5.60498
G8JKV2	Eukaryotic translation initiation factor 3 subunit J OS=Bos taurus GN=EIF3J PE=3 SV=1 - [G8JKV2_BOVIN]	3.05773	4.71	2	1	1	1				Pf08597	255	28.8764	4.83057
L8ITS9	60S ribosomal protein L14 (Fragment) OS=Bos grunniens mutus GN=M91_15429 PE=4 SV=1 - [L8ITS9_BOSMU]	3.05435	5.66	3	1	1	1				Protein not found	212	23.259	10.7847
L8IF65	Epiplakin (Fragment) OS=Bos grunniens mutus GN=M91_08867 PE=4 SV=1 - [L8IF65_BOSMU]	3.02721	5.16	1	1	1	1				Protein not found	310	34.2798	5.73193
L8I3F2	Uncharacterized protein (Fragment) OS=Bos grunniens mutus GN=M91_14041 PE=3 SV=1 - [L8I3F2_BOSMU]	3.00809	7.62	4	1	1	1				Protein not found	210	23.8083	6.72705
P01250	Thymopoietin-2 OS=Bos taurus PE=1 SV=1 - [THP2_BOVIN]	3.0014	24.49	2	1	1	1	protein binding			Pf08198	49	5.57102	5.26221
F1MQI3	Uncharacterized protein OS=Bos taurus GN=NEB PE=2 SV=2 - [F1MQI3_BOVIN]	2.9914	0.22	1	1	1	1	protein binding			Pf00880	6909	801.382	9.12939
F1MPT4	Uncharacterized protein (Fragment) OS=Bos taurus GN=SDK2 PE=4 SV=2 - [F1MPT4_BOVIN]	2.97288	0.77	1	1	1	1	protein binding	membrane		Pf00041; Pf00047; Pf07679	2206	241.31	7.66455
Q17QM8	Dual specificity protein phosphatase 14 OS=Bos taurus GN=DUSP14 PE=2 SV=1 - [DUS14_BOVIN]	2.97092	7.07	1	1	1	1	catalytic activity		metabolic process	Pf00102; Pf00782	198	22.2226	9.56885
E1BDE6	Uncharacterized protein OS=Bos taurus GN=LGALS7B PE=4 SV=2 - [E1BDE6_BOVIN]	2.96853	11.51	2	1	1	1				Pf00337	139	15.413	6.53662
G3N2X2	60S ribosomal protein L36 OS=Bos taurus PE=3 SV=1 - [G3N2X2_BOVIN]	2.94201	10.48	2	1	1	1	structural molecule activity	cytoplasm; ribosome	metabolic process	Pf01158	105	12.0706	10.6235
G3MYA0	Uncharacterized protein OS=Bos taurus GN=PIK3R5 PE=4 SV=1 - [G3MYA0_BOVIN]	2.9417	1.93	3	1	1	1		membrane		Pf10486	883	97.7348	7.09326
P21856	Rab GDP dissociation inhibitor alpha OS=Bos taurus GN=GDI1 PE=1 SV=1 - [GDIA_BOVIN]	2.93736	3.13	2	1	1	1	enzyme regulator activity	cytoplasm; cytosol	cell communication; cell differentiation; cell organization and biogenesis; development; metabolic process; regulation of biological process; response to stimulus; transport	Pf00996	447	50.5331	5.13525
E1BDX8	Uncharacterized protein OS=Bos taurus GN=DYNC1H1 PE=4 SV=1 - [E1BDX8_BOVIN]	2.9331	0.28	1	1	1	1	catalytic activity; motor activity; nucleotide binding	cytoskeleton	cell organization and biogenesis; cellular component movement; metabolic process	Pf03028; Pf03915; Pf04156; Pf07246; Pf07728; Pf08385; Pf08393; Pf12774; Pf12775; Pf12777; Pf12780; Pf12781	4646	531.719	6.40479
Q3MI06	DNM2 protein (Fragment) OS=Bos taurus GN=DNM2 PE=2 SV=1 - [Q3MI06_BOVIN]	2.91312	3.13	3	1	1	1	catalytic activity; nucleotide binding; protein binding	cytoplasm; cytoskeleton; membrane	metabolic process; transport	Pf00169; Pf01031; Pf02212	479	53.9459	7.85498
L8IKQ6	60S ribosomal protein L5 (Fragment) OS=Bos grunniens mutus GN=M91_06372 PE=3 SV=1 - [L8IKQ6_BOSMU]	2.90535	5.74	3	1	1	1				Protein not found	296	34.1917	9.71533
L8HTD3	Eukaryotic translation initiation factor 4 gamma 1 OS=Bos grunniens mutus GN=M91_03607 PE=4 SV=1 - [L8HTD3_BOSMU]	2.8646	0.56	2	1	1	1				Protein not found	1607	176.415	5.36377
F4YD28	40S ribosomal protein S24 (Fragment) OS=Bubalus bubalis GN=RPS24 PE=2 SV=1 - [F4YD28_BUBBU]	2.86447	14.46	4	1	1	1	nucleotide binding; structural molecule activity	cytoplasm; ribosome	metabolic process	Pf01282	83	9.54219	10.6968
Q58DM9	Ribosomal protein L27a OS=Bos taurus GN=RPL27A PE=2 SV=1 - [Q58DM9_BOVIN]	2.86278	9.91	6	1	1	1	structural molecule activity	cytoplasm; ribosome	metabolic process	Pf00828	111	12.5398	10.228
L8J5R8	Polyadenylate-binding protein 1 (Fragment) OS=Bos grunniens mutus GN=M91_19633 PE=4 SV=1 - [L8J5R8_BOSMU]	2.85618	2.62	2	1	1	1				Protein not found	572	63.4954	9.62744
F5AY94	Keratin-associated protein KAP11-1 OS=Ovis aries GN=KRTAP11-1 PE=4 SV=1 - [F5AY94_SHEEP]	2.85138	6.92	6	1	1	1				Pf05287	159	16.8757	7.95752
L8I2T3	Histone deacetylase 10 (Fragment) OS=Bos grunniens mutus GN=M91_01418 PE=4 SV=1 - [L8I2T3_BOSMU]	2.84489	2.7	2	1	1	1				Protein not found	667	71.2046	5.75732
E1BCW3	6-phosphofructokinase OS=Bos taurus GN=PFKP PE=3 SV=2 - [E1BCW3_BOVIN]	2.83795	1.52	2	1	1	1	catalytic activity; nucleotide binding	cytoplasm; cytosol; membrane	metabolic process	Pf00365	791	85.9507	6.99072
L8IRQ8	ADP-ribosylation factor 5 (Fragment) OS=Bos grunniens mutus GN=M91_17738 PE=3 SV=1 - [L8IRQ8_BOSMU]	2.82278	5.88	5	1	1	1				Protein not found	170	19.5101	6.78564
F1MHW1	Uncharacterized protein (Fragment) OS=Bos taurus GN=NF1 PE=2 SV=2 - [F1MHW1_BOVIN]	2.81807	0.64	2	1	1	1	enzyme regulator activity	membrane	cell communication; metabolic process; regulation of biological process; response to stimulus	Pf00616	2822	317.344	7.21045
G3X8C8	Uncharacterized protein (Fragment) OS=Bos taurus PE=4 SV=1 - [G3X8C8_BOVIN]	2.81117	4.39	6	1	1	1	catalytic activity	membrane	metabolic process	Pf01048	228	25.1657	6.87354
L8I5I2	Uncharacterized protein (Fragment) OS=Bos grunniens mutus GN=M91_03651 PE=4 SV=1 - [L8I5I2_BOSMU]	2.81051	8.8	4	1	1	1				Protein not found	125	14.5318	10.1987
Q2KJ32	Selenium-binding protein 1 OS=Bos taurus GN=SELENBP1 PE=1 SV=1 - [SBP1_BOVIN]	2.81031	3.81	1	1	1	1	protein binding	cytoplasm; cytosol; membrane; nucleus; organelle lumen	transport	Pf05694	472	52.5216	6.48096
Q3ZCL8	SH3 domain-binding glutamic acid-rich-like protein 3 OS=Bos taurus GN=SH3BGRL3 PE=2 SV=1 - [SH3L3_BOVIN]	2.80336	10.75	2	1	1	1	catalytic activity	cytoplasm; nucleus	cellular homeostasis; regulation of biological process	Pf00462; Pf04908	93	10.4313	4.93213
A5D7E8	PDIA3 protein OS=Bos taurus GN=PDIA3 PE=2 SV=1 - [A5D7E8_BOVIN]	2.78427	2.38	3	1	1	1	catalytic activity	cytoplasm; endoplasmic reticulum; organelle lumen	cell death; cellular homeostasis; metabolic process; regulation of biological process	Pf00085	505	56.8939	6.81494
Q7YSF1	Chaperonin-like protein (Fragment) OS=Bos taurus PE=3 SV=1 - [Q7YSF1_BOVIN]	2.77672	9.6	5	1	1	1	nucleotide binding; protein binding	cytoplasm	metabolic process	Pf00118	125	13.672	5.23682
A6H7J6	P4HB protein OS=Bos taurus GN=P4HB PE=2 SV=1 - [A6H7J6_BOVIN]	2.76966	1.57	3	1	1	1	catalytic activity; metal ion binding	cell surface; cytoplasm; endoplasmic reticulum; membrane; organelle lumen	cellular homeostasis; metabolic process; regulation of biological process	Pf00085; Pf01216	510	57.1678	4.90674
Q30DV1	Claudin 1 (Fragment) OS=Ovis aries GN=CLDN1 PE=2 SV=1 - [Q30DV1_SHEEP]	2.76953	17.65	3	1	1	1	structural molecule activity	membrane		Pf00822	85	9.19664	8.48486
L8I257	Heterogeneous nuclear ribonucleoproteins A2/B1 (Fragment) OS=Bos grunniens mutus GN=M91_04236 PE=4 SV=1 - [L8I257_BOSMU]	2.76119	4.72	2	1	1	1				Protein not found	339	35.7238	8.83643
B0LRQ1	40S ribosomal protein S20-like protein (Fragment) OS=Ovis aries PE=2 SV=1 - [B0LRQ1_SHEEP]	2.75694	11.43	2	1	1	1	RNA binding; structural molecule activity	cytoplasm; ribosome	metabolic process	Pf00338	105	11.8336	10.228
A4IFE6	ABCE1 protein OS=Bos taurus GN=ABCE1 PE=2 SV=1 - [A4IFE6_BOVIN]	2.74059	2.84	1	1	1	1	catalytic activity; nucleotide binding	cytoplasm; mitochondrion	metabolic process	Pf00005; Pf04068	599	67.245	8.33838
E1BN52	Uncharacterized protein OS=Bos taurus GN=FREM1 PE=4 SV=2 - [E1BN52_BOVIN]	2.73375	0.83	1	1	1	1		extracellular; membrane	cell communication	Pf00059; Pf03160	2180	244.765	6.1001
L8ID04	Uncharacterized protein OS=Bos grunniens mutus GN=M91_02959 PE=4 SV=1 - [L8ID04_BOSMU]	2.72265	17.39	2	1	1	1				Protein not found	69	7.86618	10.2134
F1MIL2	Uncharacterized protein (Fragment) OS=Bos taurus GN=TLE6 PE=4 SV=2 - [F1MIL2_BOVIN]	2.72236	2.86	2	1	1	1	protein binding	cytoplasm; nucleus	metabolic process; regulation of biological process		455	50.4682	7.04932
Q862M9	Similar to ribosomal protein S2 (Fragment) OS=Bos taurus PE=2 SV=1 - [Q862M9_BOVIN]	2.72169	9.03	4	1	1	1	protein binding; RNA binding; structural molecule activity	cytoplasm; cytosol; nucleus; organelle lumen; ribosome	metabolic process	Pf00333	144	15.9779	9.92041
F1MT45	Histone H2A OS=Bos taurus GN=H2AFZ PE=3 SV=2 - [F1MT45_BOVIN]	2.72033	13.21	5	1	1	1	DNA binding; protein binding	chromosome; membrane; nucleus	cell organization and biogenesis; metabolic process	Pf00125	106	11.4765	10.3306
G3X7U3	Reticulon-3 (Fragment) OS=Bos taurus GN=RTN3 PE=4 SV=1 - [G3X7U3_BOVIN]	2.70648	14.86	3	1	1	1		cytoplasm; endoplasmic reticulum; membrane		Pf02453	74	8.36366	9.31982
Q2VYC3	Eukaryotic translation elongation factor 1 beta 2 OS=Bos taurus PE=3 SV=1 - [Q2VYC3_BOVIN]	2.69998	5.91	3	1	1	1	RNA binding	cytoplasm	metabolic process	Pf00736	220	24.1959	4.88135
L8IGL0	Uncharacterized protein (Fragment) OS=Bos grunniens mutus GN=M91_04064 PE=4 SV=1 - [L8IGL0_BOSMU]	2.69086	1.66	1	1	1	1				Protein not found	601	69.0086	9.90576
F1N0L5	Uncharacterized protein OS=Bos taurus GN=RBM19 PE=4 SV=2 - [F1N0L5_BOVIN]	2.68744	0.98	2	1	1	1	nucleotide binding	cytoplasm; nucleus; organelle lumen	development; regulation of biological process	Pf00076	920	102.541	6.01123
L8I8A8	Malate dehydrogenase (Fragment) OS=Bos grunniens mutus GN=M91_21510 PE=3 SV=1 - [L8I8A8_BOSMU]	2.68544	3.89	2	1	1	1				Protein not found	334	36.412	6.58057
L8J285	Ephrin type-A receptor 1 (Fragment) OS=Bos grunniens mutus GN=M91_03713 PE=4 SV=1 - [L8J285_BOSMU]	2.6786	1.05	2	1	1	1				Protein not found	954	105.796	6.12549
E1B9G9	Uncharacterized protein OS=Bos taurus GN=KRTAP13-2 PE=4 SV=2 - [E1B9G9_BOVIN]	2.67836	6.41	2	1	1	1				Pf05287	156	17.0789	9.0415
L8I009	Uncharacterized protein (Fragment) OS=Bos grunniens mutus GN=M91_09459 PE=4 SV=1 - [L8I009_BOSMU]	2.67337	5.56	17	1	1	1				Protein not found	126	14.1547	10.228
Q5E947	Peroxiredoxin-1 OS=Bos taurus GN=PRDX1 PE=2 SV=1 - [PRDX1_BOVIN]	2.66175	5.03	3	1	1	1	antioxidant activity; catalytic activity; protein binding	cytoplasm; mitochondrion; nucleus	cell communication; cell proliferation; defense response; metabolic process; regulation of biological process; response to stimulus; transport	Pf00578; Pf08534; Pf10417	199	22.1954	8.39697
A6QLG5	40S ribosomal protein S9 OS=Bos taurus GN=RPS9 PE=2 SV=1 - [RS9_BOVIN]	2.66093	4.64	1	1	1	1	RNA binding; structural molecule activity; translation regulator activity	cytoplasm; cytosol; nucleus; organelle lumen; ribosome	cell proliferation; metabolic process; regulation of biological process	Pf00163; Pf01479	194	22.5776	10.6528
Q6PN67	Proteasome 26S ATPase subunit 3 (Fragment) OS=Bos mutus grunniens GN=PSMC3 PE=2 SV=1 - [Q6PN67_BOSMU]	2.64832	9.35	5	1	1	1	nucleotide binding	proteasome		Pf00004	107	12.049	5.52881
G3N3N1	Uncharacterized protein OS=Bos taurus GN=ARF6 PE=3 SV=1 - [G3N3N1_BOVIN]	2.63942	6.29	1	1	1	1	nucleotide binding; signal transducer activity	cytoplasm; nucleus	cell communication; regulation of biological process; response to stimulus	Pf00025; Pf00071; Pf00503; Pf04670; Pf08477; Pf09439	175	20.0694	8.95361
A6H769	40S ribosomal protein S7 OS=Bos taurus GN=RPS7 PE=2 SV=1 - [RS7_BOVIN]	2.63441	6.19	2	1	1	1	structural molecule activity	cytoplasm; cytoskeleton; cytosol; nucleus; organelle lumen; ribosome	metabolic process	Pf01251	194	22.1133	10.0962
F1MJ07	Uncharacterized protein (Fragment) OS=Bos taurus GN=QRICH2 PE=4 SV=2 - [F1MJ07_BOVIN]	2.63233	0.88	1	1	1	2		membrane		Pf03961; Pf06785	1588	171.078	6.43018
Q6PVY3	Macrophage migration inhibitory factor (Fragment) OS=Bos taurus PE=2 SV=1 - [Q6PVY3_BOVIN]	2.63103	9	3	1	1	1	catalytic activity; protein binding	cell surface; cytoplasm; extracellular	cell communication; cell death; cell organization and biogenesis; cell proliferation; defense response; metabolic process; regulation of biological process; response to stimulus; transport	Pf01187	100	10.6643	7.21045
C5IJ88	GDI2 OS=Ovis aries PE=2 SV=1 - [C5IJ88_SHEEP]	2.62883	2.02	3	1	1	1	enzyme regulator activity		transport	Pf00996	445	50.4417	6.25244
L8HNZ4	Rho-guanine nucleotide exchange factor (Fragment) OS=Bos grunniens mutus GN=M91_16554 PE=4 SV=1 - [L8HNZ4_BOSMU]	2.62681	0.92	1	1	1	1				Protein not found	1742	195.662	5.93506
F1MLB8	ATP synthase subunit alpha OS=Bos taurus GN=ATP5A1 PE=3 SV=1 - [F1MLB8_BOVIN]	2.60854	2.89	3	1	1	1	catalytic activity; nucleotide binding; protein binding; transporter activity	cytoplasm; membrane; mitochondrion; nucleus	cell proliferation; development; metabolic process; regulation of biological process; transport	Pf00006; Pf00306; Pf02663; Pf02874; Pf05943	553	59.6527	9.18799
Q2KJ42	Non-POU domain containing, octamer-binding OS=Bos taurus GN=NONO PE=2 SV=1 - [Q2KJ42_BOVIN]	2.60683	3.4	2	1	1	1	nucleotide binding; protein binding			Pf00076; Pf08075	470	54.0872	8.95361
H9TKZ2	UBE2V1 (Fragment) OS=Capra hircus GN=UBE2V1 PE=2 SV=1 - [H9TKZ2_CAPHI]	2.60402	8.13	6	1	1	1	catalytic activity			Pf00179	123	13.899	8.44092
F1MF85	Uncharacterized protein (Fragment) OS=Bos taurus GN=CDC20B PE=4 SV=1 - [F1MF85_BOVIN]	2.59878	2.95	2	1	1	1	protein binding			Pf00400	440	48.4972	8.48486
A7MBI6	GLOD4 protein OS=Bos taurus GN=GLOD4 PE=2 SV=1 - [A7MBI6_BOVIN]	2.58248	4.36	2	1	1	1				Pf00903; Pf12681	298	33.2316	5.96045
O18737	Calcium-binding and coiled-coil domain-containing protein 2 OS=Bos taurus GN=CALCOCO2 PE=2 SV=1 - [CACO2_BOVIN]	2.57933	3.78	2	1	1	1	catalytic activity; nucleotide binding; protein binding; transporter activity	cytoplasm; cytoskeleton; Golgi; membrane; nucleus	cell differentiation; cell organization and biogenesis; defense response; response to stimulus; transport	Pf01496; Pf02463; Pf02841; Pf03938; Pf03961; Pf04156; Pf05557; Pf05622; Pf07111; Pf07888; Pf08317; Pf08614; Pf09726; Pf09728; Pf12325	450	52.5178	5.12256
Q5E946	Protein DJ-1 OS=Bos taurus GN=PARK7 PE=2 SV=1 - [PARK7_BOVIN]	2.57335	5.82	1	1	1	1	antioxidant activity; catalytic activity; protein binding; RNA binding	cytoplasm; mitochondrion; nucleus	cell communication; cell death; cell organization and biogenesis; cellular homeostasis; defense response; metabolic process; regulation of biological process; reproduction; response to stimulus; transport	Pf01965	189	20.0226	7.32764
P62194	26S protease regulatory subunit 8 OS=Bos taurus GN=PSMC5 PE=2 SV=1 - [PRS8_BOVIN]	2.57306	3.94	2	1	1	1	catalytic activity; nucleotide binding; protein binding	cytoplasm; nucleus; proteasome	metabolic process; regulation of biological process; reproduction; response to stimulus	Pf00004; Pf01057; Pf01078; Pf05496; Pf06068; Pf06414; Pf07724; Pf07726; Pf07728	406	45.5971	7.54736
	antioxidant activity	0.0140351
	transporter activity	0.0210526
	motor activity	0.0315789
	structural molecule activity	0.192982
	enzyme regulator activity	0.0315789
	catalytic activity	0.175439
	binding	0.378947
	others	0.154386

## Sheet: other
Accession	Description	Score	Coverage	# Proteins	# Unique Peptides	# Peptides	# PSMs	Molecular Function	Cellular Component	Biological Process	Pfam IDs	# AAs	MW [kDa]	calc. pI
G3X748	Uncharacterized protein OS=Bos taurus PE=4 SV=1 - [G3X748_BOVIN]	40.1226	12.61	2	7	7	12					587	68.1733	7.6499
L8IPP0	78 kDa glucose-regulated protein OS=Bos grunniens mutus GN=M91_20624 PE=3 SV=1 - [L8IPP0_BOSMU]	32.4325	11.6	5	5	6	9				Protein not found	655	72.3825	5.16064
I6ZQY0	Heat shock cognate 71 kDa protein OS=Capra hircus GN=HSPA8 PE=2 SV=1 - [I6ZQY0_CAPHI]	29.381	9.47	5	2	5	8			response to stimulus	Pf00012; Pf02463; Pf06723	644	70.6181	5.89697
L8II39	Elongation factor 2 (Fragment) OS=Bos grunniens mutus GN=M91_12003 PE=4 SV=1 - [L8II39_BOSMU]	21.8696	7.46	2	5	5	7				Protein not found	858	95.304	6.82959
L8I0I7	Elongation factor 1-alpha OS=Bos grunniens mutus GN=M91_14294 PE=3 SV=1 - [L8I0I7_BOSMU]	15.6149	10.82	20	4	4	5				Protein not found	462	50.084	8.80713
L8IQ70	Uncharacterized protein (Fragment) OS=Bos grunniens mutus GN=M91_19046 PE=3 SV=1 - [L8IQ70_BOSMU]	15.2073	12.61	25	1	1	5				Protein not found	119	13.1951	9.99365
L8IHG8	Heterogeneous nuclear ribonucleoprotein A1 (Fragment) OS=Bos grunniens mutus GN=M91_16846 PE=4 SV=1 - [L8IHG8_BOSMU]	10.552	17.22	10	2	2	3				Protein not found	180	20.5033	6.96143
Q862N7	Similar to basic transcription factor 3a (BTF3) (Fragment) OS=Bos taurus PE=2 SV=1 - [Q862N7_BOVIN]	9.31819	12.67	4	1	1	2				Pf01849	150	16.3827	9.36377
Q862D6	Similar to ribosomal protein L30 (Fragment) OS=Bos taurus PE=2 SV=1 - [Q862D6_BOVIN]	9.2347	9.77	2	1	1	3		cytoplasm; cytosol; ribosome		Pf01246	133	14.9675	11.561
F1N2K8	Uncharacterized protein (Fragment) OS=Bos taurus GN=PPL PE=4 SV=1 - [F1N2K8_BOVIN]	8.38324	1.85	2	3	3	3		cytoskeleton			1734	200.121	5.43994
L8IDP5	Uncharacterized protein (Fragment) OS=Bos grunniens mutus GN=M91_02193 PE=3 SV=1 - [L8IDP5_BOSMU]	6.87759	1.25	1	1	1	2				Protein not found	1278	144.405	6.81494
L8I3C7	Uncharacterized protein (Fragment) OS=Bos grunniens mutus GN=M91_00905 PE=3 SV=1 - [L8I3C7_BOSMU]	6.69339	25.93	5	2	2	2				Protein not found	108	12.0463	9.46631
L8J0D7	Uncharacterized protein OS=Bos grunniens mutus GN=M91_04323 PE=4 SV=1 - [L8J0D7_BOSMU]	6.13828	16.05	6	2	2	2				Protein not found	81	9.24287	8.88037
L8IKI3	Eukaryotic initiation factor 4A-I (Fragment) OS=Bos grunniens mutus GN=M91_20379 PE=3 SV=1 - [L8IKI3_BOSMU]	5.99943	4.25	5	2	2	2				Protein not found	400	45.5323	5.57959
L8IEQ9	Endoplasmin (Fragment) OS=Bos grunniens mutus GN=M91_11828 PE=3 SV=1 - [L8IEQ9_BOSMU]	5.6709	2.89	3	1	2	2				Protein not found	795	91.3677	4.84326
L8HU39	Uncharacterized protein OS=Bos grunniens mutus GN=M91_03302 PE=4 SV=1 - [L8HU39_BOSMU]	5.57802	19.57	9	2	2	2				Protein not found	92	10.2818	10.1401
L8IG53	Uncharacterized protein (Fragment) OS=Bos grunniens mutus GN=M91_11183 PE=4 SV=1 - [L8IG53_BOSMU]	5.32038	9.05	17	1	2	2				Protein not found	243	27.5765	4.79248
L8I8T5	Uncharacterized protein OS=Bos grunniens mutus GN=M91_04646 PE=3 SV=1 - [L8I8T5_BOSMU]	3.91375	14.68	4	1	1	1				Protein not found	109	11.0215	4.32275
L8HQR9	Uncharacterized protein OS=Bos grunniens mutus GN=M91_06944 PE=4 SV=1 - [L8HQR9_BOSMU]	3.78883	5.35	3	1	1	1				Protein not found	243	27.4145	10.4331
L8I2G1	Cell division control protein 42-like protein (Fragment) OS=Bos grunniens mutus GN=M91_02258 PE=3 SV=1 - [L8I2G1_BOSMU]	3.54121	10	5	1	1	1				Protein not found	170	18.986	6.02393
L8I1N5	Heterogeneous nuclear ribonucleoprotein D0 (Fragment) OS=Bos grunniens mutus GN=M91_10815 PE=4 SV=1 - [L8I1N5_BOSMU]	3.44517	5.05	3	1	1	1				Protein not found	277	31.5533	9.29053
L8HVA3	Uncharacterized protein OS=Bos grunniens mutus GN=M91_07359 PE=3 SV=1 - [L8HVA3_BOSMU]	3.4184	5.73	5	1	1	1				Protein not found	227	26.1727	7.37158
A5D9E1	Tumor protein D52 OS=Bos taurus GN=TPD52 PE=2 SV=1 - [A5D9E1_BOVIN]	3.35816	8.15	5	1	1	1				Pf04201	184	19.8652	4.95752
L8IQE8	Splicing factor, proline-and glutamine-rich (Fragment) OS=Bos grunniens mutus GN=M91_04488 PE=4 SV=1 - [L8IQE8_BOSMU]	3.31024	3.7	2	1	1	1				Protein not found	432	49.3083	7.48877
L8HT14	Uncharacterized protein OS=Bos grunniens mutus GN=M91_21668 PE=4 SV=1 - [L8HT14_BOSMU]	3.19122	15.15	4	1	1	1				Protein not found	99	11.2941	10.5356
L8HWD3	Uncharacterized protein OS=Bos grunniens mutus GN=M91_03358 PE=3 SV=1 - [L8HWD3_BOSMU]	3.07011	8.33	6	1	1	1				Protein not found	132	14.6887	9.67139
G8JKV2	Eukaryotic translation initiation factor 3 subunit J OS=Bos taurus GN=EIF3J PE=3 SV=1 - [G8JKV2_BOVIN]	3.05773	4.71	2	1	1	1				Pf08597	255	28.8764	4.83057
L8I3F2	Uncharacterized protein (Fragment) OS=Bos grunniens mutus GN=M91_14041 PE=3 SV=1 - [L8I3F2_BOSMU]	3.00809	7.62	4	1	1	1				Protein not found	210	23.8083	6.72705
E1BDE6	Uncharacterized protein OS=Bos taurus GN=LGALS7B PE=4 SV=2 - [E1BDE6_BOVIN]	2.96853	11.51	2	1	1	1				Pf00337	139	15.413	6.53662
G3MYA0	Uncharacterized protein OS=Bos taurus GN=PIK3R5 PE=4 SV=1 - [G3MYA0_BOVIN]	2.9417	1.93	3	1	1	1		membrane		Pf10486	883	97.7348	7.09326
L8HTD3	Eukaryotic translation initiation factor 4 gamma 1 OS=Bos grunniens mutus GN=M91_03607 PE=4 SV=1 - [L8HTD3_BOSMU]	2.8646	0.56	2	1	1	1				Protein not found	1607	176.415	5.36377
L8IRQ8	ADP-ribosylation factor 5 (Fragment) OS=Bos grunniens mutus GN=M91_17738 PE=3 SV=1 - [L8IRQ8_BOSMU]	2.82278	5.88	5	1	1	1				Protein not found	170	19.5101	6.78564
L8I5I2	Uncharacterized protein (Fragment) OS=Bos grunniens mutus GN=M91_03651 PE=4 SV=1 - [L8I5I2_BOSMU]	2.81051	8.8	4	1	1	1				Protein not found	125	14.5318	10.1987
L8I257	Heterogeneous nuclear ribonucleoproteins A2/B1 (Fragment) OS=Bos grunniens mutus GN=M91_04236 PE=4 SV=1 - [L8I257_BOSMU]	2.76119	4.72	2	1	1	1				Protein not found	339	35.7238	8.83643
E1BN52	Uncharacterized protein OS=Bos taurus GN=FREM1 PE=4 SV=2 - [E1BN52_BOVIN]	2.73375	0.83	1	1	1	1		extracellular; membrane	cell communication	Pf00059; Pf03160	2180	244.765	6.1001
L8ID04	Uncharacterized protein OS=Bos grunniens mutus GN=M91_02959 PE=4 SV=1 - [L8ID04_BOSMU]	2.72265	17.39	2	1	1	1				Protein not found	69	7.86618	10.2134
G3X7U3	Reticulon-3 (Fragment) OS=Bos taurus GN=RTN3 PE=4 SV=1 - [G3X7U3_BOVIN]	2.70648	14.86	3	1	1	1		cytoplasm; endoplasmic reticulum; membrane		Pf02453	74	8.36366	9.31982
L8IGL0	Uncharacterized protein (Fragment) OS=Bos grunniens mutus GN=M91_04064 PE=4 SV=1 - [L8IGL0_BOSMU]	2.69086	1.66	1	1	1	1				Protein not found	601	69.0086	9.90576
L8J285	Ephrin type-A receptor 1 (Fragment) OS=Bos grunniens mutus GN=M91_03713 PE=4 SV=1 - [L8J285_BOSMU]	2.6786	1.05	2	1	1	1				Protein not found	954	105.796	6.12549
E1B9G9	Uncharacterized protein OS=Bos taurus GN=KRTAP13-2 PE=4 SV=2 - [E1B9G9_BOVIN]	2.67836	6.41	2	1	1	1				Pf05287	156	17.0789	9.0415
L8I009	Uncharacterized protein (Fragment) OS=Bos grunniens mutus GN=M91_09459 PE=4 SV=1 - [L8I009_BOSMU]	2.67337	5.56	17	1	1	1				Protein not found	126	14.1547	10.228
F1MJ07	Uncharacterized protein (Fragment) OS=Bos taurus GN=QRICH2 PE=4 SV=2 - [F1MJ07_BOVIN]	2.63233	0.88	1	1	1	2		membrane		Pf03961; Pf06785	1588	171.078	6.43018
L8HNZ4	Rho-guanine nucleotide exchange factor (Fragment) OS=Bos grunniens mutus GN=M91_16554 PE=4 SV=1 - [L8HNZ4_BOSMU]	2.62681	0.92	1	1	1	1				Protein not found	1742	195.662	5.93506
A7MBI6	GLOD4 protein OS=Bos taurus GN=GLOD4 PE=2 SV=1 - [A7MBI6_BOVIN]	2.58248	4.36	2	1	1	1				Pf00903; Pf12681	298	33.2316	5.96045

## Sheet: binding
Accession	Description	Score	Coverage	# Proteins	# Unique Peptides	# Peptides	# PSMs	Molecular Function	Cellular Component	Biological Process	Pfam IDs	# AAs	MW [kDa]	calc. pI
E1BKT9	Uncharacterized protein OS=Bos taurus GN=DSP PE=4 SV=1 - [E1BKT9_BOVIN]	149.677	11.94	2	28	28	43	catalytic activity; motor activity; protein binding; structural molecule activity	chromosome; cytoplasm; cytoskeleton; membrane; mitochondrion; nucleus; organelle lumen	cell differentiation; cell organization and biogenesis; development; metabolic process; reproduction	Pf00038; Pf00681; Pf01540; Pf01576; Pf02463; Pf04111; Pf04156; Pf05483; Pf05557; Pf05622; Pf06637; Pf07888; Pf09726; Pf09731; Pf10174; Pf12128	2889	332.177	6.84424
Q8SPJ1	Junction plakoglobin OS=Bos taurus GN=JUP PE=2 SV=1 - [PLAK_BOVIN]	108.661	25.37	7	15	15	32	protein binding; structural molecule activity	cytoplasm; cytoskeleton; cytosol; membrane; nucleus; organelle lumen	cell communication; cell differentiation; cell organization and biogenesis; cellular component movement; development; metabolic process; regulation of biological process; reproduction; response to stimulus; transport	Pf00514	745	81.7688	6.13818
A5D984	Pyruvate kinase OS=Bos taurus GN=PKM2 PE=2 SV=1 - [A5D984_BOVIN]	57.6548	22.41	8	10	10	16	catalytic activity; metal ion binding	cytoplasm; mitochondrion	metabolic process	Pf00224; Pf02887	531	57.912	7.85498
A7E3Q2	Heat shock 70kDa protein 1A OS=Bos taurus GN=HSPA2 PE=2 SV=1 - [A7E3Q2_BOVIN]	41.9518	17.45	5	6	9	12	nucleotide binding	membrane	cell organization and biogenesis; response to stimulus	Pf00012; Pf06723	636	69.7658	5.66846
Q28161	Plakophilin-1 OS=Bos taurus GN=PKP1 PE=2 SV=1 - [PKP1_BOVIN]	37.8408	11.14	4	7	7	10	protein binding	nucleus		Pf00514	727	80.1293	8.95361
P04272	Annexin A2 OS=Bos taurus GN=ANXA2 PE=1 SV=2 - [ANXA2_BOVIN]	27.841	22.12	2	6	6	8	enzyme regulator activity; metal ion binding; protein binding	cytoplasm; endosome; extracellular; membrane	cell organization and biogenesis; coagulation; development; regulation of biological process; response to stimulus; transport	Pf00191	339	38.5878	7.31299
Q8HZJ7	Heat shock protein-90 (Fragment) OS=Capra hircus PE=2 SV=1 - [Q8HZJ7_CAPHI]	23.2337	25.18	10	3	5	7	nucleotide binding; protein binding		metabolic process; response to stimulus	Pf00183	282	33.8473	5.2749
B7TJ13	Phosphoglycerate kinase OS=Ovis aries GN=PGK1 PE=2 SV=1 - [B7TJ13_SHEEP]	21.8036	17.99	7	5	5	6	catalytic activity; nucleotide binding	cytoplasm; membrane	metabolic process	Pf00162	417	44.5371	8.26514
A4IFM8	Actin, alpha 1, skeletal muscle OS=Bos taurus GN=ACTA1 PE=2 SV=1 - [A4IFM8_BOVIN]	19.5628	11.41	20	1	3	6	nucleotide binding	cytoplasm; cytoskeleton	cell differentiation; cell organization and biogenesis; development	Pf00022	377	41.9958	5.38916
Q76LV1	Heat shock protein HSP 90-beta OS=Bos taurus GN=HSP90AB1 PE=2 SV=3 - [HS90B_BOVIN]	18.8277	7.46	9	1	4	6	nucleotide binding; protein binding	cytoplasm; mitochondrion	metabolic process; response to stimulus	Pf00183; Pf02518	724	83.2011	5.03369
Q3T169	40S ribosomal protein S3 OS=Bos taurus GN=RPS3 PE=2 SV=1 - [RS3_BOVIN]	15.2971	23.87	8	5	5	5	catalytic activity; DNA binding; protein binding; RNA binding; structural molecule activity	cytoplasm; cytosol; membrane; nucleus; ribosome	cell death; metabolic process; regulation of biological process; response to stimulus	Pf00189; Pf07650	243	26.6714	9.65674
Q9GMB8	Serine--tRNA ligase, cytoplasmic OS=Bos taurus GN=SARS PE=2 SV=3 - [SYSC_BOVIN]	14.8726	8.17	3	3	3	4	catalytic activity; nucleotide binding	cytoplasm; mitochondrion	metabolic process	Pf00587; Pf02403	514	58.5679	6.18896
G3X807	Histone H4 (Fragment) OS=Bos taurus GN=LOC616167 PE=3 SV=1 - [G3X807_BOVIN]	14.3472	43.88	25	5	5	5	DNA binding; protein binding	chromosome; nucleus	cell organization and biogenesis; metabolic process	Pf00125	98	10.9422	11.356
G3X7S2	Heat shock protein beta-1 OS=Bos taurus GN=HSPB1 PE=2 SV=1 - [G3X7S2_BOVIN]	14.167	16.88	6	2	2	4	protein binding	cell surface	metabolic process; response to stimulus	Pf00011	154	17.4318	7.02002
F1MB08	Alpha-enolase OS=Bos taurus GN=ENO1 PE=3 SV=1 - [F1MB08_BOVIN]	14.021	12.67	4	4	4	4	catalytic activity; metal ion binding	cell surface; cytoplasm; cytosol; extracellular; membrane	metabolic process	Pf00113; Pf03952	434	47.2543	6.80029
E1BEG2	Uncharacterized protein OS=Bos taurus GN=HNRNPA3 PE=4 SV=2 - [E1BEG2_BOVIN]	13.8711	16.05	3	4	4	4	nucleotide binding			Pf00076	380	39.6256	9.18799
Q3ZBU7	Tubulin beta-4A chain OS=Bos taurus GN=TUBB4A PE=2 SV=1 - [TBB4A_BOVIN]	13.411	11.49	12	4	4	4	catalytic activity; nucleotide binding; structural molecule activity	cytoplasm; cytoskeleton	cell organization and biogenesis; cellular component movement; metabolic process	Pf00091; Pf03953; Pf10644	444	49.5539	4.88135
P81947	Tubulin alpha-1B chain OS=Bos taurus PE=1 SV=2 - [TBA1B_BOVIN]	13.1662	12.64	17	4	4	4	catalytic activity; nucleotide binding; structural molecule activity	cytoplasm; cytoskeleton	cell organization and biogenesis; cellular component movement; metabolic process	Pf00091; Pf03953	451	50.1196	5.05908
Q862L6	Similar to ribosomal protein L12 (Fragment) OS=Bos taurus PE=2 SV=1 - [Q862L6_BOVIN]	12.9133	27.59	8	3	3	4	RNA binding; structural molecule activity	cytoplasm; ribosome	metabolic process	Pf00298; Pf03946	145	15.6806	9.89111
F1MRD0	Actin, cytoplasmic 1 OS=Bos taurus GN=ACTB PE=2 SV=2 - [F1MRD0_BOVIN]	12.541	15.47	22	2	4	4	nucleotide binding	cytoplasm; cytoskeleton		Pf00022	375	41.8247	5.31299
G3N0I4	Cytosol aminopeptidase OS=Bos taurus GN=LAP3 PE=2 SV=1 - [G3N0I4_BOVIN]	12.3328	6.43	3	2	2	3	catalytic activity; metal ion binding	cytoplasm; membrane	metabolic process	Pf00883; Pf02789	498	54.0465	5.80811
Q0VC36	14-3-3 protein sigma OS=Bos taurus GN=SFN PE=2 SV=1 - [1433S_BOVIN]	11.4452	12.9	15	3	4	4	protein binding	cytoplasm; extracellular; nucleus	cell communication; cell death; cell differentiation; cell growth; cell organization and biogenesis; cell proliferation; development; metabolic process; regulation of biological process; response to stimulus; transport	Pf00244	248	27.8317	4.71631
Q3SZ62	Phosphoglycerate mutase 1 OS=Bos taurus GN=PGAM1 PE=2 SV=3 - [PGAM1_BOVIN]	11.3673	11.81	2	2	2	3	catalytic activity; protein binding	cytoplasm; cytosol	metabolic process; regulation of biological process	Pf00300	254	28.8338	7.18115
Q0VCM0	Protein S100-A16 OS=Bos taurus GN=S100A16 PE=3 SV=1 - [S10AG_BOVIN]	9.48249	33.98	1	3	3	3	metal ion binding; protein binding	cytoplasm; cytosol; membrane; nucleus; organelle lumen	response to stimulus	Pf01023	103	11.7691	8.93896
Q08DQ0	Plakophilin-3 OS=Bos taurus GN=PKP3 PE=2 SV=1 - [PKP3_BOVIN]	9.32885	3.53	1	2	2	3	protein binding	nucleus		Pf00514	793	86.4756	9.42236
G3N0K3	Uncharacterized protein OS=Bos taurus PE=2 SV=1 - [G3N0K3_BOVIN]	8.34129	13.74	16	3	3	3	RNA binding; structural molecule activity	cytoplasm; ribosome	metabolic process	Pf00900; Pf08071	262	29.4599	10.0815
Q3ZBY4	Fructose-bisphosphate aldolase OS=Bos taurus GN=ALDOC PE=2 SV=2 - [Q3ZBY4_BOVIN]	7.97305	8.52	2	2	2	2	catalytic activity; protein binding	cytoplasm; mitochondrion	metabolic process	Pf00274	364	39.3572	6.65381
Q5E9A1	Nascent polypeptide-associated complex subunit alpha OS=Bos taurus GN=NACA PE=1 SV=1 - [NACA_BOVIN]	7.82068	12.56	2	2	2	2	DNA binding; protein binding	cytoplasm; nucleus	metabolic process; transport	Pf01849	215	23.3557	4.56396
A1XED5	RPS5 (Fragment) OS=Bos taurus PE=2 SV=1 - [A1XED5_BOVIN]	7.74487	10.42	2	1	1	2	RNA binding; structural molecule activity	cytoplasm; cytosol; ribosome	metabolic process; regulation of biological process	Pf00177	144	16.1217	10.3745
Q862H8	Similar to 40S ribosomal protein SA (P40) (Fragment) OS=Bos taurus PE=2 SV=1 - [Q862H8_BOVIN]	7.25615	17.54	5	2	2	2	protein binding; structural molecule activity	cytoplasm; cytosol; membrane; nucleus; ribosome	cell organization and biogenesis; metabolic process; transport	Pf00318	171	18.5978	9.12939
Q3ZBH5	Proliferation-associated 2G4, 38kDa OS=Bos taurus GN=PA2G4 PE=2 SV=1 - [Q3ZBH5_BOVIN]	7.14491	6.35	2	2	2	2	DNA binding; protein binding	cytoplasm; nucleus; organelle lumen	metabolic process; regulation of biological process	Pf00557	394	43.7752	6.55127
F4YD05	Calmodulin 2 (Fragment) OS=Bubalus bubalis GN=CALM2 PE=2 SV=1 - [F4YD05_BUBBU]	7.12622	11.89	9	1	1	2	metal ion binding			Pf00036; Pf08726; Pf12763	143	16.1365	4.18311
A0A1F3	L-lactate dehydrogenase A chain OS=Bos mutus grunniens GN=LDHA PE=2 SV=3 - [LDHA_BOSMU]	6.53082	7.83	24	2	2	2	catalytic activity; nucleotide binding	cytoplasm	metabolic process	Pf00056; Pf02866	332	36.6624	8.06006
Q5E9J1	Heterogeneous nuclear ribonucleoprotein F OS=Bos taurus GN=HNRNPF PE=2 SV=3 - [HNRPF_BOVIN]	6.40408	8.21	2	2	2	2	nucleotide binding; RNA binding	nucleus; organelle lumen; spliceosomal complex	metabolic process; regulation of biological process	Pf00076; Pf08080	414	45.6599	5.49072
F1MCK2	Uncharacterized protein OS=Bos taurus PE=4 SV=2 - [F1MCK2_BOVIN]	6.33817	2.03	1	2	4	4	protein binding				5512	586.594	5.96045
G5E631	Uncharacterized protein OS=Bos taurus GN=DDX3X PE=3 SV=1 - [G5E631_BOVIN]	6.00778	3.33	5	2	2	2	catalytic activity; nucleotide binding			Pf00270; Pf00271	661	73.0829	7.18115
Q28554	Glyceraldehyde-3-phosphate dehydrogenase (Fragment) OS=Ovis aries GN=GAPDH PE=2 SV=4 - [G3P_SHEEP]	6.00234	9.01	9	2	2	2	catalytic activity; nucleotide binding; protein binding	cytoplasm; cytoskeleton; cytosol; nucleus	cell death; cell organization and biogenesis; metabolic process; regulation of biological process	Pf00044; Pf02800	322	34.7097	7.86963
Q3ZCD3	Tax1 (Human T-cell leukemia virus type I) binding protein 3 OS=Bos taurus GN=TAX1BP3 PE=2 SV=1 - [Q3ZCD3_BOVIN]	5.97651	13.71	1	1	1	2	protein binding	cytoplasm; nucleus	cell communication; cell proliferation; metabolic process; regulation of biological process; response to stimulus	Pf00595	124	13.7121	8.48486
Q5E9F5	Transgelin-2 OS=Bos taurus GN=TAGLN2 PE=2 SV=3 - [TAGL2_BOVIN]	5.70626	13.07	2	2	2	2	protein binding	membrane; nucleus	development	Pf00307; Pf00402	199	22.4122	8.23584
P02253	Histone H1.2 OS=Bos taurus GN=HIST1H1C PE=1 SV=2 - [H12_BOVIN]	5.51079	10.33	8	2	2	2	DNA binding	chromosome; nucleus	cell organization and biogenesis; metabolic process	Pf00538	213	21.3427	11.0044
P62261	14-3-3 protein epsilon OS=Bos taurus GN=YWHAE PE=2 SV=1 - [1433E_BOVIN]	5.29513	8.63	16	1	2	2	protein binding	cytoplasm; mitochondrion	cell differentiation; cellular component movement; development; metabolic process; regulation of biological process; transport	Pf00244	255	29.1554	4.7417
A8KC77	EIF5 protein (Fragment) OS=Bos taurus GN=EIF5 PE=2 SV=1 - [A8KC77_BOVIN]	4.74061	5	2	1	1	1	protein binding		metabolic process	Pf02020	300	34.4614	5.07178
A6H7G2	Drebrin-like protein OS=Bos taurus GN=DBNL PE=2 SV=1 - [DBNL_BOVIN]	4.28436	3.55	2	1	1	1	protein binding	cytoplasm; cytoskeleton	cell communication; regulation of biological process; response to stimulus; transport	Pf00018; Pf00241; Pf07653	423	47.6934	4.98291
Q2KJD1	SERPINE1 mRNA binding protein 1 OS=Bos taurus GN=SERBP1 PE=2 SV=1 - [Q2KJD1_BOVIN]	4.2578	9.09	3	1	1	1	protein binding; RNA binding		cell organization and biogenesis		176	18.4331	8.1333
F1MWD3	Uncharacterized protein OS=Bos taurus GN=CCT5 PE=1 SV=2 - [F1MWD3_BOVIN]	3.87524	3.14	2	1	1	1	nucleotide binding; protein binding	cytoplasm; cytoskeleton; cytosol; nucleus; organelle lumen	metabolic process; response to stimulus	Pf00118	541	59.5769	5.90967
Q3MHP3	Protein S100-A14 OS=Bos taurus GN=S100A14 PE=3 SV=1 - [S10AE_BOVIN]	3.76211	14.42	1	1	1	1	metal ion binding; protein binding	cytoplasm; cytoskeleton; membrane	cell communication; cellular component movement; defense response; regulation of biological process; response to stimulus	Pf01023	104	11.4026	4.66553
Q3SZC4	NSFL1 cofactor p47 OS=Bos taurus GN=NSFL1C PE=2 SV=1 - [NSF1C_BOVIN]	3.73808	4.05	1	1	1	1	protein binding	chromosome; cytoplasm; Golgi; nucleus		Pf00789; Pf08059	370	40.6293	5.18604
A7E3W4	Transketolase OS=Bos taurus GN=TKT PE=2 SV=1 - [A7E3W4_BOVIN]	3.63271	2.01	5	1	1	1	catalytic activity; metal ion binding		metabolic process; regulation of biological process	Pf00456; Pf00676; Pf02779; Pf02780; Pf09364	596	64.8341	7.13721
A6QLS9	RAB10 protein OS=Bos taurus GN=RAB10 PE=2 SV=1 - [A6QLS9_BOVIN]	3.47149	5.5	2	1	1	1	nucleotide binding	cytoplasm; Golgi; nucleus	cell communication; regulation of biological process; response to stimulus; transport	Pf00025; Pf00071; Pf04670; Pf08477	200	22.5266	8.38232
Q3ZBZ8	Stress-induced-phosphoprotein 1 OS=Bos taurus GN=STIP1 PE=2 SV=1 - [STIP1_BOVIN]	3.44759	1.84	2	1	1	1	protein binding	cytoplasm; nucleus		Pf00515	543	62.4423	6.43018
P60902	Protein S100-A10 OS=Bos taurus GN=S100A10 PE=1 SV=2 - [S10AA_BOVIN]	3.39247	17.53	1	1	1	1	metal ion binding	membrane	response to stimulus	Pf01023	97	11.1955	7.37158
G1K1A3	Nucleoside diphosphate kinase (Fragment) OS=Bos taurus GN=NME1 PE=2 SV=1 - [G1K1A3_BOVIN]	3.32342	15.45	7	1	1	1	catalytic activity; nucleotide binding		metabolic process	Pf00334	110	12.4142	5.45264
D5K776	Heterogeneous nuclear ribonuclear protein K OS=Capra hircus GN=hnRNP K PE=2 SV=1 - [D5K776_CAPHI]	3.26968	2.72	3	1	1	1	RNA binding			Pf00013; Pf08067	441	48.7512	5.19873
A1XED6	RPS11 (Fragment) OS=Bos taurus PE=2 SV=1 - [A1XED6_BOVIN]	3.23714	22.5	4	1	1	1	RNA binding; structural molecule activity	cytoplasm; cytosol; ribosome	metabolic process	Pf00366	80	9.57625	10.6821
E1BLZ8	Uncharacterized protein (Fragment) OS=Bos taurus GN=EIF3F PE=3 SV=2 - [E1BLZ8_BOVIN]	3.21914	3.91	2	1	1	1	protein binding; RNA binding	cytoplasm	metabolic process	Pf01398	384	40.1633	5.46533
F1MPU0	Clathrin heavy chain 1 (Fragment) OS=Bos taurus GN=CLTC PE=4 SV=2 - [F1MPU0_BOVIN]	3.19898	0.72	3	1	1	1	protein binding; structural molecule activity	cytoplasm; Golgi; membrane	transport	Pf00637; Pf01394; Pf04053; Pf09268	1661	189.817	5.63037
Q30DW2	Asparaginyl-tRNA synthetase (Fragment) OS=Ovis aries GN=AsnRS PE=2 SV=1 - [Q30DW2_SHEEP]	3.17296	9.21	4	1	1	1	catalytic activity; nucleotide binding	cytoplasm	metabolic process	Pf00152	152	17.9757	4.77979
Q95MD9	GTP binding protein Rab1a (Fragment) OS=Bos taurus PE=4 SV=1 - [Q95MD9_BOVIN]	3.16063	17.02	6	1	1	1	nucleotide binding	cytoplasm; Golgi	cell communication; regulation of biological process; response to stimulus	Pf00071	94	9.93879	8.26514
Q6Q138	Glycyl-tran synthetase (Fragment) OS=Bos taurus GN=GARS PE=2 SV=1 - [Q6Q138_BOVIN]	3.14596	1.9	3	1	1	1	catalytic activity; nucleotide binding	cytoplasm	metabolic process	Pf00587; Pf03129	579	65.5532	7.84033
F1MC48	Uncharacterized protein OS=Bos taurus GN=IQGAP1 PE=4 SV=2 - [F1MC48_BOVIN]	3.12642	1.13	2	1	1	1	enzyme regulator activity; protein binding	cytoplasm; cytoskeleton; membrane; nucleus	cell communication; cell differentiation; development; metabolic process; regulation of biological process; response to stimulus	Pf00307; Pf00397; Pf00616; Pf03836	1600	182.668	6.56592
A6QLB7	Adenylyl cyclase-associated protein OS=Bos taurus GN=CAP1 PE=2 SV=1 - [A6QLB7_BOVIN]	3.12499	3.4	3	1	1	1	protein binding	cytoplasm; cytoskeleton; membrane	cell organization and biogenesis; cellular component movement; transport	Pf01213; Pf07986; Pf08603	471	51.1694	7.51807
E1BMK2	Uncharacterized protein OS=Bos taurus PE=4 SV=2 - [E1BMK2_BOVIN]	3.0643	6.98	3	1	1	1	DNA binding; protein binding	nucleus		Pf00505	215	24.9212	5.60498
P01250	Thymopoietin-2 OS=Bos taurus PE=1 SV=1 - [THP2_BOVIN]	3.0014	24.49	2	1	1	1	protein binding			Pf08198	49	5.57102	5.26221
F1MQI3	Uncharacterized protein OS=Bos taurus GN=NEB PE=2 SV=2 - [F1MQI3_BOVIN]	2.9914	0.22	1	1	1	1	protein binding			Pf00880	6909	801.382	9.12939
F1MPT4	Uncharacterized protein (Fragment) OS=Bos taurus GN=SDK2 PE=4 SV=2 - [F1MPT4_BOVIN]	2.97288	0.77	1	1	1	1	protein binding	membrane		Pf00041; Pf00047; Pf07679	2206	241.31	7.66455
E1BDX8	Uncharacterized protein OS=Bos taurus GN=DYNC1H1 PE=4 SV=1 - [E1BDX8_BOVIN]	2.9331	0.28	1	1	1	1	catalytic activity; motor activity; nucleotide binding	cytoskeleton	cell organization and biogenesis; cellular component movement; metabolic process	Pf03028; Pf03915; Pf04156; Pf07246; Pf07728; Pf08385; Pf08393; Pf12774; Pf12775; Pf12777; Pf12780; Pf12781	4646	531.719	6.40479
Q3MI06	DNM2 protein (Fragment) OS=Bos taurus GN=DNM2 PE=2 SV=1 - [Q3MI06_BOVIN]	2.91312	3.13	3	1	1	1	catalytic activity; nucleotide binding; protein binding	cytoplasm; cytoskeleton; membrane	metabolic process; transport	Pf00169; Pf01031; Pf02212	479	53.9459	7.85498
F4YD28	40S ribosomal protein S24 (Fragment) OS=Bubalus bubalis GN=RPS24 PE=2 SV=1 - [F4YD28_BUBBU]	2.86447	14.46	4	1	1	1	nucleotide binding; structural molecule activity	cytoplasm; ribosome	metabolic process	Pf01282	83	9.54219	10.6968
E1BCW3	6-phosphofructokinase OS=Bos taurus GN=PFKP PE=3 SV=2 - [E1BCW3_BOVIN]	2.83795	1.52	2	1	1	1	catalytic activity; nucleotide binding	cytoplasm; cytosol; membrane	metabolic process	Pf00365	791	85.9507	6.99072
Q2KJ32	Selenium-binding protein 1 OS=Bos taurus GN=SELENBP1 PE=1 SV=1 - [SBP1_BOVIN]	2.81031	3.81	1	1	1	1	protein binding	cytoplasm; cytosol; membrane; nucleus; organelle lumen	transport	Pf05694	472	52.5216	6.48096
Q7YSF1	Chaperonin-like protein (Fragment) OS=Bos taurus PE=3 SV=1 - [Q7YSF1_BOVIN]	2.77672	9.6	5	1	1	1	nucleotide binding; protein binding	cytoplasm	metabolic process	Pf00118	125	13.672	5.23682
A6H7J6	P4HB protein OS=Bos taurus GN=P4HB PE=2 SV=1 - [A6H7J6_BOVIN]	2.76966	1.57	3	1	1	1	catalytic activity; metal ion binding	cell surface; cytoplasm; endoplasmic reticulum; membrane; organelle lumen	cellular homeostasis; metabolic process; regulation of biological process	Pf00085; Pf01216	510	57.1678	4.90674
B0LRQ1	40S ribosomal protein S20-like protein (Fragment) OS=Ovis aries PE=2 SV=1 - [B0LRQ1_SHEEP]	2.75694	11.43	2	1	1	1	RNA binding; structural molecule activity	cytoplasm; ribosome	metabolic process	Pf00338	105	11.8336	10.228
A4IFE6	ABCE1 protein OS=Bos taurus GN=ABCE1 PE=2 SV=1 - [A4IFE6_BOVIN]	2.74059	2.84	1	1	1	1	catalytic activity; nucleotide binding	cytoplasm; mitochondrion	metabolic process	Pf00005; Pf04068	599	67.245	8.33838
F1MIL2	Uncharacterized protein (Fragment) OS=Bos taurus GN=TLE6 PE=4 SV=2 - [F1MIL2_BOVIN]	2.72236	2.86	2	1	1	1	protein binding	cytoplasm; nucleus	metabolic process; regulation of biological process		455	50.4682	7.04932
Q862M9	Similar to ribosomal protein S2 (Fragment) OS=Bos taurus PE=2 SV=1 - [Q862M9_BOVIN]	2.72169	9.03	4	1	1	1	protein binding; RNA binding; structural molecule activity	cytoplasm; cytosol; nucleus; organelle lumen; ribosome	metabolic process	Pf00333	144	15.9779	9.92041
F1MT45	Histone H2A OS=Bos taurus GN=H2AFZ PE=3 SV=2 - [F1MT45_BOVIN]	2.72033	13.21	5	1	1	1	DNA binding; protein binding	chromosome; membrane; nucleus	cell organization and biogenesis; metabolic process	Pf00125	106	11.4765	10.3306
Q2VYC3	Eukaryotic translation elongation factor 1 beta 2 OS=Bos taurus PE=3 SV=1 - [Q2VYC3_BOVIN]	2.69998	5.91	3	1	1	1	RNA binding	cytoplasm	metabolic process	Pf00736	220	24.1959	4.88135
F1N0L5	Uncharacterized protein OS=Bos taurus GN=RBM19 PE=4 SV=2 - [F1N0L5_BOVIN]	2.68744	0.98	2	1	1	1	nucleotide binding	cytoplasm; nucleus; organelle lumen	development; regulation of biological process	Pf00076	920	102.541	6.01123
Q5E947	Peroxiredoxin-1 OS=Bos taurus GN=PRDX1 PE=2 SV=1 - [PRDX1_BOVIN]	2.66175	5.03	3	1	1	1	antioxidant activity; catalytic activity; protein binding	cytoplasm; mitochondrion; nucleus	cell communication; cell proliferation; defense response; metabolic process; regulation of biological process; response to stimulus; transport	Pf00578; Pf08534; Pf10417	199	22.1954	8.39697
A6QLG5	40S ribosomal protein S9 OS=Bos taurus GN=RPS9 PE=2 SV=1 - [RS9_BOVIN]	2.66093	4.64	1	1	1	1	RNA binding; structural molecule activity; translation regulator activity	cytoplasm; cytosol; nucleus; organelle lumen; ribosome	cell proliferation; metabolic process; regulation of biological process	Pf00163; Pf01479	194	22.5776	10.6528
Q6PN67	Proteasome 26S ATPase subunit 3 (Fragment) OS=Bos mutus grunniens GN=PSMC3 PE=2 SV=1 - [Q6PN67_BOSMU]	2.64832	9.35	5	1	1	1	nucleotide binding	proteasome		Pf00004	107	12.049	5.52881
G3N3N1	Uncharacterized protein OS=Bos taurus GN=ARF6 PE=3 SV=1 - [G3N3N1_BOVIN]	2.63942	6.29	1	1	1	1	nucleotide binding; signal transducer activity	cytoplasm; nucleus	cell communication; regulation of biological process; response to stimulus	Pf00025; Pf00071; Pf00503; Pf04670; Pf08477; Pf09439	175	20.0694	8.95361
Q6PVY3	Macrophage migration inhibitory factor (Fragment) OS=Bos taurus PE=2 SV=1 - [Q6PVY3_BOVIN]	2.63103	9	3	1	1	1	catalytic activity; protein binding	cell surface; cytoplasm; extracellular	cell communication; cell death; cell organization and biogenesis; cell proliferation; defense response; metabolic process; regulation of biological process; response to stimulus; transport	Pf01187	100	10.6643	7.21045
F1MLB8	ATP synthase subunit alpha OS=Bos taurus GN=ATP5A1 PE=3 SV=1 - [F1MLB8_BOVIN]	2.60854	2.89	3	1	1	1	catalytic activity; nucleotide binding; protein binding; transporter activity	cytoplasm; membrane; mitochondrion; nucleus	cell proliferation; development; metabolic process; regulation of biological process; transport	Pf00006; Pf00306; Pf02663; Pf02874; Pf05943	553	59.6527	9.18799
Q2KJ42	Non-POU domain containing, octamer-binding OS=Bos taurus GN=NONO PE=2 SV=1 - [Q2KJ42_BOVIN]	2.60683	3.4	2	1	1	1	nucleotide binding; protein binding			Pf00076; Pf08075	470	54.0872	8.95361
F1MF85	Uncharacterized protein (Fragment) OS=Bos taurus GN=CDC20B PE=4 SV=1 - [F1MF85_BOVIN]	2.59878	2.95	2	1	1	1	protein binding			Pf00400	440	48.4972	8.48486
O18737	Calcium-binding and coiled-coil domain-containing protein 2 OS=Bos taurus GN=CALCOCO2 PE=2 SV=1 - [CACO2_BOVIN]	2.57933	3.78	2	1	1	1	catalytic activity; nucleotide binding; protein binding; transporter activity	cytoplasm; cytoskeleton; Golgi; membrane; nucleus	cell differentiation; cell organization and biogenesis; defense response; response to stimulus; transport	Pf01496; Pf02463; Pf02841; Pf03938; Pf03961; Pf04156; Pf05557; Pf05622; Pf07111; Pf07888; Pf08317; Pf08614; Pf09726; Pf09728; Pf12325	450	52.5178	5.12256
Q5E946	Protein DJ-1 OS=Bos taurus GN=PARK7 PE=2 SV=1 - [PARK7_BOVIN]	2.57335	5.82	1	1	1	1	antioxidant activity; catalytic activity; protein binding; RNA binding	cytoplasm; mitochondrion; nucleus	cell communication; cell death; cell organization and biogenesis; cellular homeostasis; defense response; metabolic process; regulation of biological process; reproduction; response to stimulus; transport	Pf01965	189	20.0226	7.32764
P62194	26S protease regulatory subunit 8 OS=Bos taurus GN=PSMC5 PE=2 SV=1 - [PRS8_BOVIN]	2.57306	3.94	2	1	1	1	catalytic activity; nucleotide binding; protein binding	cytoplasm; nucleus; proteasome	metabolic process; regulation of biological process; reproduction; response to stimulus	Pf00004; Pf01057; Pf01078; Pf05496; Pf06068; Pf06414; Pf07724; Pf07726; Pf07728	406	45.5971	7.54736
L8IBI6	Desmoglein-1 OS=Bos grunniens mutus GN=M91_20076 PE=3 SV=1 - [L8IBI6_BOSMU]	28.4756	5.97	3	4	4	9				Protein not found	1039	111.787	5.021
L8IRL3	Cofilin-2 (Fragment) OS=Bos grunniens mutus GN=M91_01765 PE=4 SV=1 - [L8IRL3_BOSMU]	15.211	16.87	3	2	3	4				Protein not found	166	18.7219	7.88428
L8IK69	Histone H2A OS=Bos grunniens mutus GN=M91_14430 PE=3 SV=1 - [L8IK69_BOSMU]	8.63586	24.36	16	1	1	2				Protein not found	78	8.56185	9.81787
L8J3H9	14-3-3 protein zeta/delta (Fragment) OS=Bos grunniens mutus GN=M91_19634 PE=4 SV=1 - [L8J3H9_BOSMU]	6.0029	9.57	18	1	2	2				Protein not found	230	26.1672	5.05908
L8ILV6	Cofilin-1 (Fragment) OS=Bos grunniens mutus GN=M91_15924 PE=4 SV=1 - [L8ILV6_BOSMU]	5.99523	13.94	2	1	2	2				Protein not found	165	18.3756	8.00146
L8I8P1	40S ribosomal protein S14 (Fragment) OS=Bos grunniens mutus GN=M91_17987 PE=3 SV=1 - [L8I8P1_BOSMU]	5.34077	15	5	2	2	2				Protein not found	160	17.3301	10.3013
L8IZK5	60S ribosomal protein L38 (Fragment) OS=Bos grunniens mutus GN=M91_02368 PE=3 SV=1 - [L8IZK5_BOSMU]	3.41904	18.57	2	1	1	1				Protein not found	70	8.20975	10.0962
L8ITS9	60S ribosomal protein L14 (Fragment) OS=Bos grunniens mutus GN=M91_15429 PE=4 SV=1 - [L8ITS9_BOSMU]	3.05435	5.66	3	1	1	1				Protein not found	212	23.259	10.7847
L8IKQ6	60S ribosomal protein L5 (Fragment) OS=Bos grunniens mutus GN=M91_06372 PE=3 SV=1 - [L8IKQ6_BOSMU]	2.90535	5.74	3	1	1	1				Protein not found	296	34.1917	9.71533
L8J5R8	Polyadenylate-binding protein 1 (Fragment) OS=Bos grunniens mutus GN=M91_19633 PE=4 SV=1 - [L8J5R8_BOSMU]	2.85618	2.62	2	1	1	1				Protein not found	572	63.4954	9.62744
L8HNW7	Heat shock 70 kDa protein 1A (Fragment) OS=Bos grunniens mutus GN=M91_14110 PE=3 SV=1 - [L8HNW7_BOSMU]	13.1514	6.34	27	3	3	4				Protein not found	599	65.735	5.8208
L8HPL3	Alpha-actinin-4 (Fragment) OS=Bos grunniens mutus GN=M91_13316 PE=4 SV=1 - [L8HPL3_BOSMU]	10.6879	4.09	10	3	3	3				Protein not found	880	101.438	5.60498
L8HUF2	Envoplakin OS=Bos grunniens mutus GN=M91_03345 PE=4 SV=1 - [L8HUF2_BOSMU]	8.68563	1.93	2	3	3	3				Protein not found	2024	230.2	7.15186
L8J4S1	Myosin-9 (Fragment) OS=Bos grunniens mutus GN=M91_10500 PE=4 SV=1 - [L8J4S1_BOSMU]	6.46655	1.28	2	2	2	2				Protein not found	1947	224.672	5.56689
L8INH5	Annexin (Fragment) OS=Bos grunniens mutus GN=M91_09602 PE=3 SV=1 - [L8INH5_BOSMU]	4.19889	5.02	2	1	1	1				Protein not found	319	35.8631	5.71924
K7WAN6	Gelsolin isoform b (Fragment) OS=Ovis aries GN=GSN PE=4 SV=1 - [K7WAN6_SHEEP]	3.64145	18	6	1	1	1				Protein not found	100	10.7226	9.43701
L8IF65	Epiplakin (Fragment) OS=Bos grunniens mutus GN=M91_08867 PE=4 SV=1 - [L8IF65_BOSMU]	3.02721	5.16	1	1	1	1				Protein not found	310	34.2798	5.73193
Q3I349	Serum albumin (Fragment) OS=Bos indicus PE=2 SV=1 - [Q3I349_BOSIN]	7.29882	2.73	3	1	1	2		extracellular	transport	Pf00273	476	53.8901	6.46826

## Sheet: catalytic activity
Accession	Description	Score	Coverage	# Proteins	# Unique Peptides	# Peptides	# PSMs	Molecular Function	Cellular Component	Biological Process	Pfam IDs	# AAs	MW [kDa]	calc. pI
E1BKT9	Uncharacterized protein OS=Bos taurus GN=DSP PE=4 SV=1 - [E1BKT9_BOVIN]	149.677	11.94	2	28	28	43	catalytic activity; motor activity; protein binding; structural molecule activity	chromosome; cytoplasm; cytoskeleton; membrane; mitochondrion; nucleus; organelle lumen	cell differentiation; cell organization and biogenesis; development; metabolic process; reproduction	Pf00038; Pf00681; Pf01540; Pf01576; Pf02463; Pf04111; Pf04156; Pf05483; Pf05557; Pf05622; Pf06637; Pf07888; Pf09726; Pf09731; Pf10174; Pf12128	2889	332.177	6.84424
A4FUZ0	Keratin, type II cuticular Hb3 OS=Bos taurus GN=KRT83 PE=2 SV=1 - [KRT83_BOVIN]	62.8518	16.63	13	2	7	19	catalytic activity; motor activity; structural molecule activity	cytoskeleton; membrane; nucleus	transport	Pf00038; Pf01576; Pf02463; Pf05701; Pf07888; Pf07926; Pf09726; Pf10174; Pf11559; Pf12128	493	53.9545	5.47803
P02534	Keratin, type I microfibrillar 48 kDa, component 8C-1 OS=Ovis aries PE=1 SV=2 - [K1M1_SHEEP]	62.6474	28.16	34	2	11	18	catalytic activity; motor activity; structural molecule activity	cytoskeleton		Pf00038; Pf01576; Pf12128	412	46.6448	4.80518
A5D984	Pyruvate kinase OS=Bos taurus GN=PKM2 PE=2 SV=1 - [A5D984_BOVIN]	57.6548	22.41	8	10	10	16	catalytic activity; metal ion binding	cytoplasm; mitochondrion	metabolic process	Pf00224; Pf02887	531	57.912	7.85498
F1MKE7	Uncharacterized protein (Fragment) OS=Bos taurus PE=3 SV=2 - [F1MKE7_BOVIN]	36.8344	12.55	11	1	6	12	catalytic activity; motor activity; structural molecule activity	cytoskeleton; membrane		Pf00038; Pf01576	534	56.5574	8.6167
B7TJ13	Phosphoglycerate kinase OS=Ovis aries GN=PGK1 PE=2 SV=1 - [B7TJ13_SHEEP]	21.8036	17.99	7	5	5	6	catalytic activity; nucleotide binding	cytoplasm; membrane	metabolic process	Pf00162	417	44.5371	8.26514
F1N362	Uncharacterized protein OS=Bos taurus GN=KRT84 PE=3 SV=2 - [F1N362_BOVIN]	18.7858	7.42	5	3	4	6	catalytic activity; motor activity; structural molecule activity	cytoskeleton		Pf00038; Pf01576; Pf05557	593	64.0911	7.38623
Q3T169	40S ribosomal protein S3 OS=Bos taurus GN=RPS3 PE=2 SV=1 - [RS3_BOVIN]	15.2971	23.87	8	5	5	5	catalytic activity; DNA binding; protein binding; RNA binding; structural molecule activity	cytoplasm; cytosol; membrane; nucleus; ribosome	cell death; metabolic process; regulation of biological process; response to stimulus	Pf00189; Pf07650	243	26.6714	9.65674
Q9GMB8	Serine--tRNA ligase, cytoplasmic OS=Bos taurus GN=SARS PE=2 SV=3 - [SYSC_BOVIN]	14.8726	8.17	3	3	3	4	catalytic activity; nucleotide binding	cytoplasm; mitochondrion	metabolic process	Pf00587; Pf02403	514	58.5679	6.18896
F1MB08	Alpha-enolase OS=Bos taurus GN=ENO1 PE=3 SV=1 - [F1MB08_BOVIN]	14.021	12.67	4	4	4	4	catalytic activity; metal ion binding	cell surface; cytoplasm; cytosol; extracellular; membrane	metabolic process	Pf00113; Pf03952	434	47.2543	6.80029
Q3ZBU7	Tubulin beta-4A chain OS=Bos taurus GN=TUBB4A PE=2 SV=1 - [TBB4A_BOVIN]	13.411	11.49	12	4	4	4	catalytic activity; nucleotide binding; structural molecule activity	cytoplasm; cytoskeleton	cell organization and biogenesis; cellular component movement; metabolic process	Pf00091; Pf03953; Pf10644	444	49.5539	4.88135
P81947	Tubulin alpha-1B chain OS=Bos taurus PE=1 SV=2 - [TBA1B_BOVIN]	13.1662	12.64	17	4	4	4	catalytic activity; nucleotide binding; structural molecule activity	cytoplasm; cytoskeleton	cell organization and biogenesis; cellular component movement; metabolic process	Pf00091; Pf03953	451	50.1196	5.05908
G3N0I4	Cytosol aminopeptidase OS=Bos taurus GN=LAP3 PE=2 SV=1 - [G3N0I4_BOVIN]	12.3328	6.43	3	2	2	3	catalytic activity; metal ion binding	cytoplasm; membrane	metabolic process	Pf00883; Pf02789	498	54.0465	5.80811
Q3SZ62	Phosphoglycerate mutase 1 OS=Bos taurus GN=PGAM1 PE=2 SV=3 - [PGAM1_BOVIN]	11.3673	11.81	2	2	2	3	catalytic activity; protein binding	cytoplasm; cytosol	metabolic process; regulation of biological process	Pf00300	254	28.8338	7.18115
A0JND2	Keratin, type II cytoskeletal 80 OS=Bos taurus GN=KRT80 PE=2 SV=1 - [K2C80_BOVIN]	9.2214	7.58	4	2	3	3	catalytic activity; motor activity; structural molecule activity; transporter activity	cytoskeleton; membrane	transport	Pf00038; Pf01496; Pf01576; Pf05557; Pf05667; Pf07888; Pf12128	422	47.408	5.31299
Q3ZBY4	Fructose-bisphosphate aldolase OS=Bos taurus GN=ALDOC PE=2 SV=2 - [Q3ZBY4_BOVIN]	7.97305	8.52	2	2	2	2	catalytic activity; protein binding	cytoplasm; mitochondrion	metabolic process	Pf00274	364	39.3572	6.65381
A0A1F3	L-lactate dehydrogenase A chain OS=Bos mutus grunniens GN=LDHA PE=2 SV=3 - [LDHA_BOSMU]	6.53082	7.83	24	2	2	2	catalytic activity; nucleotide binding	cytoplasm	metabolic process	Pf00056; Pf02866	332	36.6624	8.06006
G8JKZ8	Thioredoxin (Fragment) OS=Bos taurus GN=TXN PE=2 SV=1 - [G8JKZ8_BOVIN]	6.04128	20.62	3	2	2	2	catalytic activity		cellular homeostasis; metabolic process; regulation of biological process	Pf00085	97	10.8613	4.84326
O77834	Peroxiredoxin-6 OS=Bos taurus GN=PRDX6 PE=1 SV=3 - [PRDX6_BOVIN]	6.01877	12.5	1	2	2	2	antioxidant activity; catalytic activity	cytoplasm; cytosol; vacuole	metabolic process; response to stimulus	Pf00578; Pf08534; Pf10417	224	25.0511	6.37939
G5E631	Uncharacterized protein OS=Bos taurus GN=DDX3X PE=3 SV=1 - [G5E631_BOVIN]	6.00778	3.33	5	2	2	2	catalytic activity; nucleotide binding			Pf00270; Pf00271	661	73.0829	7.18115
Q28554	Glyceraldehyde-3-phosphate dehydrogenase (Fragment) OS=Ovis aries GN=GAPDH PE=2 SV=4 - [G3P_SHEEP]	6.00234	9.01	9	2	2	2	catalytic activity; nucleotide binding; protein binding	cytoplasm; cytoskeleton; cytosol; nucleus	cell death; cell organization and biogenesis; metabolic process; regulation of biological process	Pf00044; Pf02800	322	34.7097	7.86963
C8BKC5	Peroxiredoxin 2 OS=Ovis aries GN=PRDX2 PE=2 SV=1 - [C8BKC5_SHEEP]	5.99866	9.09	3	2	2	2	antioxidant activity; catalytic activity		metabolic process	Pf00578; Pf08534; Pf10417	198	21.8311	5.42725
F1MJ66	Uncharacterized protein (Fragment) OS=Bos taurus GN=KRT12 PE=3 SV=2 - [F1MJ66_BOVIN]	5.92813	3.85	2	1	2	2	catalytic activity; motor activity; structural molecule activity	cytoskeleton; membrane		Pf00038; Pf01576	467	50.0748	4.62744
A6QLL8	Fructose-bisphosphate aldolase OS=Bos taurus GN=ALDOA PE=2 SV=1 - [A6QLL8_BOVIN]	4.47508	4.12	2	1	1	1	catalytic activity		metabolic process	Pf00274	364	39.4113	8.19189
O18931	Protein phosphatase type 1 beta catalytic subunit (Fragment) OS=Ovis aries GN=pplbc PE=2 SV=1 - [O18931_SHEEP]	4.35914	17.71	10	1	1	1	catalytic activity				96	10.9777	9.34912
A7E3W4	Transketolase OS=Bos taurus GN=TKT PE=2 SV=1 - [A7E3W4_BOVIN]	3.63271	2.01	5	1	1	1	catalytic activity; metal ion binding		metabolic process; regulation of biological process	Pf00456; Pf00676; Pf02779; Pf02780; Pf09364	596	64.8341	7.13721
G1K1A3	Nucleoside diphosphate kinase (Fragment) OS=Bos taurus GN=NME1 PE=2 SV=1 - [G1K1A3_BOVIN]	3.32342	15.45	7	1	1	1	catalytic activity; nucleotide binding		metabolic process	Pf00334	110	12.4142	5.45264
Q30DW2	Asparaginyl-tRNA synthetase (Fragment) OS=Ovis aries GN=AsnRS PE=2 SV=1 - [Q30DW2_SHEEP]	3.17296	9.21	4	1	1	1	catalytic activity; nucleotide binding	cytoplasm	metabolic process	Pf00152	152	17.9757	4.77979
Q6Q138	Glycyl-tran synthetase (Fragment) OS=Bos taurus GN=GARS PE=2 SV=1 - [Q6Q138_BOVIN]	3.14596	1.9	3	1	1	1	catalytic activity; nucleotide binding	cytoplasm	metabolic process	Pf00587; Pf03129	579	65.5532	7.84033
Q17QM8	Dual specificity protein phosphatase 14 OS=Bos taurus GN=DUSP14 PE=2 SV=1 - [DUS14_BOVIN]	2.97092	7.07	1	1	1	1	catalytic activity		metabolic process	Pf00102; Pf00782	198	22.2226	9.56885
E1BDX8	Uncharacterized protein OS=Bos taurus GN=DYNC1H1 PE=4 SV=1 - [E1BDX8_BOVIN]	2.9331	0.28	1	1	1	1	catalytic activity; motor activity; nucleotide binding	cytoskeleton	cell organization and biogenesis; cellular component movement; metabolic process	Pf03028; Pf03915; Pf04156; Pf07246; Pf07728; Pf08385; Pf08393; Pf12774; Pf12775; Pf12777; Pf12780; Pf12781	4646	531.719	6.40479
Q3MI06	DNM2 protein (Fragment) OS=Bos taurus GN=DNM2 PE=2 SV=1 - [Q3MI06_BOVIN]	2.91312	3.13	3	1	1	1	catalytic activity; nucleotide binding; protein binding	cytoplasm; cytoskeleton; membrane	metabolic process; transport	Pf00169; Pf01031; Pf02212	479	53.9459	7.85498
E1BCW3	6-phosphofructokinase OS=Bos taurus GN=PFKP PE=3 SV=2 - [E1BCW3_BOVIN]	2.83795	1.52	2	1	1	1	catalytic activity; nucleotide binding	cytoplasm; cytosol; membrane	metabolic process	Pf00365	791	85.9507	6.99072
G3X8C8	Uncharacterized protein (Fragment) OS=Bos taurus PE=4 SV=1 - [G3X8C8_BOVIN]	2.81117	4.39	6	1	1	1	catalytic activity	membrane	metabolic process	Pf01048	228	25.1657	6.87354
Q3ZCL8	SH3 domain-binding glutamic acid-rich-like protein 3 OS=Bos taurus GN=SH3BGRL3 PE=2 SV=1 - [SH3L3_BOVIN]	2.80336	10.75	2	1	1	1	catalytic activity	cytoplasm; nucleus	cellular homeostasis; regulation of biological process	Pf00462; Pf04908	93	10.4313	4.93213
A5D7E8	PDIA3 protein OS=Bos taurus GN=PDIA3 PE=2 SV=1 - [A5D7E8_BOVIN]	2.78427	2.38	3	1	1	1	catalytic activity	cytoplasm; endoplasmic reticulum; organelle lumen	cell death; cellular homeostasis; metabolic process; regulation of biological process	Pf00085	505	56.8939	6.81494
A6H7J6	P4HB protein OS=Bos taurus GN=P4HB PE=2 SV=1 - [A6H7J6_BOVIN]	2.76966	1.57	3	1	1	1	catalytic activity; metal ion binding	cell surface; cytoplasm; endoplasmic reticulum; membrane; organelle lumen	cellular homeostasis; metabolic process; regulation of biological process	Pf00085; Pf01216	510	57.1678	4.90674
A4IFE6	ABCE1 protein OS=Bos taurus GN=ABCE1 PE=2 SV=1 - [A4IFE6_BOVIN]	2.74059	2.84	1	1	1	1	catalytic activity; nucleotide binding	cytoplasm; mitochondrion	metabolic process	Pf00005; Pf04068	599	67.245	8.33838
Q5E947	Peroxiredoxin-1 OS=Bos taurus GN=PRDX1 PE=2 SV=1 - [PRDX1_BOVIN]	2.66175	5.03	3	1	1	1	antioxidant activity; catalytic activity; protein binding	cytoplasm; mitochondrion; nucleus	cell communication; cell proliferation; defense response; metabolic process; regulation of biological process; response to stimulus; transport	Pf00578; Pf08534; Pf10417	199	22.1954	8.39697
Q6PVY3	Macrophage migration inhibitory factor (Fragment) OS=Bos taurus PE=2 SV=1 - [Q6PVY3_BOVIN]	2.63103	9	3	1	1	1	catalytic activity; protein binding	cell surface; cytoplasm; extracellular	cell communication; cell death; cell organization and biogenesis; cell proliferation; defense response; metabolic process; regulation of biological process; response to stimulus; transport	Pf01187	100	10.6643	7.21045
F1MLB8	ATP synthase subunit alpha OS=Bos taurus GN=ATP5A1 PE=3 SV=1 - [F1MLB8_BOVIN]	2.60854	2.89	3	1	1	1	catalytic activity; nucleotide binding; protein binding; transporter activity	cytoplasm; membrane; mitochondrion; nucleus	cell proliferation; development; metabolic process; regulation of biological process; transport	Pf00006; Pf00306; Pf02663; Pf02874; Pf05943	553	59.6527	9.18799
H9TKZ2	UBE2V1 (Fragment) OS=Capra hircus GN=UBE2V1 PE=2 SV=1 - [H9TKZ2_CAPHI]	2.60402	8.13	6	1	1	1	catalytic activity			Pf00179	123	13.899	8.44092
O18737	Calcium-binding and coiled-coil domain-containing protein 2 OS=Bos taurus GN=CALCOCO2 PE=2 SV=1 - [CACO2_BOVIN]	2.57933	3.78	2	1	1	1	catalytic activity; nucleotide binding; protein binding; transporter activity	cytoplasm; cytoskeleton; Golgi; membrane; nucleus	cell differentiation; cell organization and biogenesis; defense response; response to stimulus; transport	Pf01496; Pf02463; Pf02841; Pf03938; Pf03961; Pf04156; Pf05557; Pf05622; Pf07111; Pf07888; Pf08317; Pf08614; Pf09726; Pf09728; Pf12325	450	52.5178	5.12256
Q5E946	Protein DJ-1 OS=Bos taurus GN=PARK7 PE=2 SV=1 - [PARK7_BOVIN]	2.57335	5.82	1	1	1	1	antioxidant activity; catalytic activity; protein binding; RNA binding	cytoplasm; mitochondrion; nucleus	cell communication; cell death; cell organization and biogenesis; cellular homeostasis; defense response; metabolic process; regulation of biological process; reproduction; response to stimulus; transport	Pf01965	189	20.0226	7.32764
P62194	26S protease regulatory subunit 8 OS=Bos taurus GN=PSMC5 PE=2 SV=1 - [PRS8_BOVIN]	2.57306	3.94	2	1	1	1	catalytic activity; nucleotide binding; protein binding	cytoplasm; nucleus; proteasome	metabolic process; regulation of biological process; reproduction; response to stimulus	Pf00004; Pf01057; Pf01078; Pf05496; Pf06068; Pf06414; Pf07724; Pf07726; Pf07728	406	45.5971	7.54736
L8I2T3	Histone deacetylase 10 (Fragment) OS=Bos grunniens mutus GN=M91_01418 PE=4 SV=1 - [L8I2T3_BOSMU]	2.84489	2.7	2	1	1	1				Protein not found	667	71.2046	5.75732
L8I8A8	Malate dehydrogenase (Fragment) OS=Bos grunniens mutus GN=M91_21510 PE=3 SV=1 - [L8I8A8_BOSMU]	2.68544	3.89	2	1	1	1				Protein not found	334	36.412	6.58057
L8HP95	Protein-glutamine gamma-glutamyltransferase K OS=Bos grunniens mutus GN=M91_13227 PE=3 SV=1 - [L8HP95_BOSMU]	18.2758	7.19	3	4	4	5				Protein not found	835	91.7254	6.60986
L8ITF0	Ubiquitin thioesterase OTU1 OS=Bos grunniens mutus GN=M91_02276 PE=4 SV=1 - [L8ITF0_BOSMU]	4.31757	4.31	2	1	1	1				Protein not found	348	38.027	5.70654
L8IKU4	D-3-phosphoglycerate dehydrogenase OS=Bos grunniens mutus GN=M91_04626 PE=3 SV=1 - [L8IKU4_BOSMU]	3.16746	2.08	2	1	1	1				Protein not found	529	55.8589	7.09326

## Sheet: enzyme regulator activity
Accession	Description	Score	Coverage	# Proteins	# Unique Peptides	# Peptides	# PSMs	Molecular Function	Cellular Component	Biological Process	Pfam IDs	# AAs	MW [kDa]	calc. pI
P04272	Annexin A2 OS=Bos taurus GN=ANXA2 PE=1 SV=2 - [ANXA2_BOVIN]	27.841	22.12	2	6	6	8	enzyme regulator activity; metal ion binding; protein binding	cytoplasm; endosome; extracellular; membrane	cell organization and biogenesis; coagulation; development; regulation of biological process; response to stimulus; transport	Pf00191	339	38.5878	7.31299
Q7M2Q9	Rho protein GDP-dissociation inhibitor (Fragments) OS=Bos taurus PE=1 SV=1 - [Q7M2Q9_BOVIN]	6.77205	43.06	3	2	2	2	enzyme regulator activity	cytoplasm		Pf02115	72	8.07298	4.53857
C3V6M5	Calpastatin isoform IV OS=Ovis aries GN=CAST PE=2 SV=1 - [C3V6M5_SHEEP]	3.27427	3.88	6	1	1	1	enzyme regulator activity			Pf00748	438	47.3095	4.86865
F1MC48	Uncharacterized protein OS=Bos taurus GN=IQGAP1 PE=4 SV=2 - [F1MC48_BOVIN]	3.12642	1.13	2	1	1	1	enzyme regulator activity; protein binding	cytoplasm; cytoskeleton; membrane; nucleus	cell communication; cell differentiation; development; metabolic process; regulation of biological process; response to stimulus	Pf00307; Pf00397; Pf00616; Pf03836	1600	182.668	6.56592
P21856	Rab GDP dissociation inhibitor alpha OS=Bos taurus GN=GDI1 PE=1 SV=1 - [GDIA_BOVIN]	2.93736	3.13	2	1	1	1	enzyme regulator activity	cytoplasm; cytosol	cell communication; cell differentiation; cell organization and biogenesis; development; metabolic process; regulation of biological process; response to stimulus; transport	Pf00996	447	50.5331	5.13525
F1MHW1	Uncharacterized protein (Fragment) OS=Bos taurus GN=NF1 PE=2 SV=2 - [F1MHW1_BOVIN]	2.81807	0.64	2	1	1	1	enzyme regulator activity	membrane	cell communication; metabolic process; regulation of biological process; response to stimulus	Pf00616	2822	317.344	7.21045
C5IJ88	GDI2 OS=Ovis aries PE=2 SV=1 - [C5IJ88_SHEEP]	2.62883	2.02	3	1	1	1	enzyme regulator activity		transport	Pf00996	445	50.4417	6.25244
L8J4S1	Myosin-9 (Fragment) OS=Bos grunniens mutus GN=M91_10500 PE=4 SV=1 - [L8J4S1_BOSMU]	6.46655	1.28	2	2	2	2				Protein not found	1947	224.672	5.56689
L8HPG3	Serpin B5 OS=Bos grunniens mutus GN=M91_01993 PE=3 SV=1 - [L8HPG3_BOSMU]	6.92082	6.32	1	2	2	2				Protein not found	380	42.7557	5.89697

## Sheet: structural molecule activity
Accession	Description	Score	Coverage	# Proteins	# Unique Peptides	# Peptides	# PSMs	Molecular Function	Cellular Component	Biological Process	Pfam IDs	# AAs	MW [kDa]	calc. pI
E1BKT9	Uncharacterized protein OS=Bos taurus GN=DSP PE=4 SV=1 - [E1BKT9_BOVIN]	149.677	11.94	2	28	28	43	catalytic activity; motor activity; protein binding; structural molecule activity	chromosome; cytoplasm; cytoskeleton; membrane; mitochondrion; nucleus; organelle lumen	cell differentiation; cell organization and biogenesis; development; metabolic process; reproduction	Pf00038; Pf00681; Pf01540; Pf01576; Pf02463; Pf04111; Pf04156; Pf05483; Pf05557; Pf05622; Pf06637; Pf07888; Pf09726; Pf09731; Pf10174; Pf12128	2889	332.177	6.84424
Q8SPJ1	Junction plakoglobin OS=Bos taurus GN=JUP PE=2 SV=1 - [PLAK_BOVIN]	108.661	25.37	7	15	15	32	protein binding; structural molecule activity	cytoplasm; cytoskeleton; cytosol; membrane; nucleus; organelle lumen	cell communication; cell differentiation; cell organization and biogenesis; cellular component movement; development; metabolic process; regulation of biological process; reproduction; response to stimulus; transport	Pf00514	745	81.7688	6.13818
B0LKP3	Keratin 85 (Fragment) OS=Ovis aries PE=2 SV=1 - [B0LKP3_SHEEP]	89.5314	21.93	9	3	7	27	structural molecule activity	cytoskeleton		Pf00038	342	37.8538	5.03369
E3VW83	Keratin 81 (Fragment) OS=Ovis aries PE=2 SV=1 - [E3VW83_SHEEP]	87.4685	29.21	15	2	8	27	structural molecule activity	cytoskeleton		Pf00038; Pf12128	315	34.1148	5.16064
A4FUZ0	Keratin, type II cuticular Hb3 OS=Bos taurus GN=KRT83 PE=2 SV=1 - [KRT83_BOVIN]	62.8518	16.63	13	2	7	19	catalytic activity; motor activity; structural molecule activity	cytoskeleton; membrane; nucleus	transport	Pf00038; Pf01576; Pf02463; Pf05701; Pf07888; Pf07926; Pf09726; Pf10174; Pf11559; Pf12128	493	53.9545	5.47803
P02534	Keratin, type I microfibrillar 48 kDa, component 8C-1 OS=Ovis aries PE=1 SV=2 - [K1M1_SHEEP]	62.6474	28.16	34	2	11	18	catalytic activity; motor activity; structural molecule activity	cytoskeleton		Pf00038; Pf01576; Pf12128	412	46.6448	4.80518
F1MSA6	Uncharacterized protein OS=Bos taurus GN=KRT34 PE=3 SV=1 - [F1MSA6_BOVIN]	59.7287	29.92	32	2	11	17	structural molecule activity	cytoskeleton		Pf00038	391	44.699	4.90674
F1MKE7	Uncharacterized protein (Fragment) OS=Bos taurus PE=3 SV=2 - [F1MKE7_BOVIN]	36.8344	12.55	11	1	6	12	catalytic activity; motor activity; structural molecule activity	cytoskeleton; membrane		Pf00038; Pf01576	534	56.5574	8.6167
A6QP32	KRT85 protein OS=Bos taurus GN=KRT85 PE=2 SV=1 - [A6QP32_BOVIN]	30.9557	7.51	2	2	4	9	structural molecule activity	cytoskeleton		Pf00038	493	54.26	5.38916
Q148H7	Keratin, type II cytoskeletal 79 OS=Bos taurus GN=KRT79 PE=2 SV=1 - [K2C79_BOVIN]	29.099	8.6	12	2	4	10	structural molecule activity	cytoskeleton		Pf00038; Pf12128	535	57.6851	7.45947
G3N0V2	Uncharacterized protein OS=Bos taurus GN=KRT1 PE=3 SV=1 - [G3N0V2_BOVIN]	23.4462	11.22	16	4	6	8	structural molecule activity; transporter activity	cytoskeleton; membrane	transport	Pf00038; Pf01496; Pf12128; Pf12252	606	63.1131	8.27979
F1MC11	Keratin, type I cytoskeletal 14 OS=Bos taurus GN=KRT14 PE=3 SV=2 - [F1MC11_BOVIN]	22.5098	11.95	11	4	6	7	structural molecule activity; transporter activity	cytoplasm; cytoskeleton; membrane; mitochondrion; nucleus	cell differentiation; cell organization and biogenesis; transport	Pf00038; Pf01496; Pf12128	477	51.8787	5.16064
F1N362	Uncharacterized protein OS=Bos taurus GN=KRT84 PE=3 SV=2 - [F1N362_BOVIN]	18.7858	7.42	5	3	4	6	catalytic activity; motor activity; structural molecule activity	cytoskeleton		Pf00038; Pf01576; Pf05557	593	64.0911	7.38623
F1MI98	Uncharacterized protein OS=Bos taurus GN=KRT36 PE=3 SV=2 - [F1MI98_BOVIN]	15.6066	12.28	11	4	5	5	structural molecule activity	cytoskeleton		Pf00038; Pf12128	456	51.0773	4.98291
Q3T169	40S ribosomal protein S3 OS=Bos taurus GN=RPS3 PE=2 SV=1 - [RS3_BOVIN]	15.2971	23.87	8	5	5	5	catalytic activity; DNA binding; protein binding; RNA binding; structural molecule activity	cytoplasm; cytosol; membrane; nucleus; ribosome	cell death; metabolic process; regulation of biological process; response to stimulus	Pf00189; Pf07650	243	26.6714	9.65674
Q95140	60S acidic ribosomal protein P0 OS=Bos taurus GN=RPLP0 PE=2 SV=3 - [RLA0_BOVIN]	13.7505	15.09	8	4	4	4	structural molecule activity	cytoplasm; nucleus; ribosome	metabolic process	Pf00428; Pf00466	318	34.3489	5.97314
Q3ZBU7	Tubulin beta-4A chain OS=Bos taurus GN=TUBB4A PE=2 SV=1 - [TBB4A_BOVIN]	13.411	11.49	12	4	4	4	catalytic activity; nucleotide binding; structural molecule activity	cytoplasm; cytoskeleton	cell organization and biogenesis; cellular component movement; metabolic process	Pf00091; Pf03953; Pf10644	444	49.5539	4.88135
P81947	Tubulin alpha-1B chain OS=Bos taurus PE=1 SV=2 - [TBA1B_BOVIN]	13.1662	12.64	17	4	4	4	catalytic activity; nucleotide binding; structural molecule activity	cytoplasm; cytoskeleton	cell organization and biogenesis; cellular component movement; metabolic process	Pf00091; Pf03953	451	50.1196	5.05908
Q862L6	Similar to ribosomal protein L12 (Fragment) OS=Bos taurus PE=2 SV=1 - [Q862L6_BOVIN]	12.9133	27.59	8	3	3	4	RNA binding; structural molecule activity	cytoplasm; ribosome	metabolic process	Pf00298; Pf03946	145	15.6806	9.89111
A0JND2	Keratin, type II cytoskeletal 80 OS=Bos taurus GN=KRT80 PE=2 SV=1 - [K2C80_BOVIN]	9.2214	7.58	4	2	3	3	catalytic activity; motor activity; structural molecule activity; transporter activity	cytoskeleton; membrane	transport	Pf00038; Pf01496; Pf01576; Pf05557; Pf05667; Pf07888; Pf12128	422	47.408	5.31299
Q56JV9	40S ribosomal protein S3a OS=Bos taurus GN=RPS3A PE=2 SV=3 - [RS3A_BOVIN]	8.61767	14.02	5	3	3	3	structural molecule activity	cytoplasm; cytosol; nucleus; organelle lumen; ribosome	cell death; cell differentiation; metabolic process; regulation of biological process	Pf01015	264	29.9257	9.72998
G3N0K3	Uncharacterized protein OS=Bos taurus PE=2 SV=1 - [G3N0K3_BOVIN]	8.34129	13.74	16	3	3	3	RNA binding; structural molecule activity	cytoplasm; ribosome	metabolic process	Pf00900; Pf08071	262	29.4599	10.0815
A1XED5	RPS5 (Fragment) OS=Bos taurus PE=2 SV=1 - [A1XED5_BOVIN]	7.74487	10.42	2	1	1	2	RNA binding; structural molecule activity	cytoplasm; cytosol; ribosome	metabolic process; regulation of biological process	Pf00177	144	16.1217	10.3745
Q862H8	Similar to 40S ribosomal protein SA (P40) (Fragment) OS=Bos taurus PE=2 SV=1 - [Q862H8_BOVIN]	7.25615	17.54	5	2	2	2	protein binding; structural molecule activity	cytoplasm; cytosol; membrane; nucleus; ribosome	cell organization and biogenesis; metabolic process; transport	Pf00318	171	18.5978	9.12939
Q3SZI2	Lamin A/C OS=Bos taurus GN=LMNA PE=2 SV=1 - [Q3SZI2_BOVIN]	6.85492	5.07	3	2	2	2	structural molecule activity	cytoskeleton		Pf00038; Pf00932	572	65.0826	6.99072
A6QNZ7	Keratin 10 (Epidermolytic hyperkeratosis; keratosis palmaris et plantaris) OS=Bos taurus GN=KRT10 PE=2 SV=1 - [A6QNZ7_BOVIN]	6.03439	4.56	3	2	2	2	structural molecule activity	cytoplasm; cytoskeleton	cell differentiation; development; response to stimulus	Pf00038	526	54.8162	5.07178
F1MJ66	Uncharacterized protein (Fragment) OS=Bos taurus GN=KRT12 PE=3 SV=2 - [F1MJ66_BOVIN]	5.92813	3.85	2	1	2	2	catalytic activity; motor activity; structural molecule activity	cytoskeleton; membrane		Pf00038; Pf01576	467	50.0748	4.62744
A1XED3	RPL17 (Fragment) OS=Bos taurus PE=2 SV=1 - [A1XED3_BOVIN]	4.68055	18.6	19	1	1	1	structural molecule activity	cytoplasm; ribosome	metabolic process	Pf00237	86	10.0854	9.99365
A1XED8	RPS8 (Fragment) OS=Bos taurus PE=2 SV=1 - [A1XED8_BOVIN]	4.31845	13.98	3	1	1	1	structural molecule activity	cytoplasm; cytosol; ribosome	metabolic process	Pf01201	93	10.6979	9.78857
Q30B80	40S ribosomal protein S12 (Fragment) OS=Ovis aries PE=2 SV=1 - [Q30B80_SHEEP]	3.80723	11.9	3	1	1	1	structural molecule activity	cytoplasm; ribosome	metabolic process	Pf01248	126	13.6501	6.31592
F4YD26	Ribosomal protein S6 (Fragment) OS=Bubalus bubalis GN=RPS6 PE=2 SV=1 - [F4YD26_BUBBU]	3.58609	20.83	5	1	1	1	structural molecule activity	cytoplasm; ribosome	metabolic process	Pf01092	72	8.19031	10.3306
A1XED6	RPS11 (Fragment) OS=Bos taurus PE=2 SV=1 - [A1XED6_BOVIN]	3.23714	22.5	4	1	1	1	RNA binding; structural molecule activity	cytoplasm; cytosol; ribosome	metabolic process	Pf00366	80	9.57625	10.6821
Q0QEV5	60S ribosomal protein L18 (Fragment) OS=Bos taurus GN=RPL18 PE=2 SV=1 - [Q0QEV5_BOVIN]	3.20252	7.83	3	1	1	1	structural molecule activity	cytoplasm; cytosol; ribosome	metabolic process	Pf00828	166	18.8445	11.7808
F1MPU0	Clathrin heavy chain 1 (Fragment) OS=Bos taurus GN=CLTC PE=4 SV=2 - [F1MPU0_BOVIN]	3.19898	0.72	3	1	1	1	protein binding; structural molecule activity	cytoplasm; Golgi; membrane	transport	Pf00637; Pf01394; Pf04053; Pf09268	1661	189.817	5.63037
Q862N4	Similar to ribosomal protein L26 (Fragment) OS=Bos taurus PE=2 SV=1 - [Q862N4_BOVIN]	3.13346	6.98	3	1	1	1	structural molecule activity	cytoplasm; ribosome	metabolic process	Pf00467	129	15.2685	11.0923
G3N2X2	60S ribosomal protein L36 OS=Bos taurus PE=3 SV=1 - [G3N2X2_BOVIN]	2.94201	10.48	2	1	1	1	structural molecule activity	cytoplasm; ribosome	metabolic process	Pf01158	105	12.0706	10.6235
F4YD28	40S ribosomal protein S24 (Fragment) OS=Bubalus bubalis GN=RPS24 PE=2 SV=1 - [F4YD28_BUBBU]	2.86447	14.46	4	1	1	1	nucleotide binding; structural molecule activity	cytoplasm; ribosome	metabolic process	Pf01282	83	9.54219	10.6968
Q58DM9	Ribosomal protein L27a OS=Bos taurus GN=RPL27A PE=2 SV=1 - [Q58DM9_BOVIN]	2.86278	9.91	6	1	1	1	structural molecule activity	cytoplasm; ribosome	metabolic process	Pf00828	111	12.5398	10.228
Q30DV1	Claudin 1 (Fragment) OS=Ovis aries GN=CLDN1 PE=2 SV=1 - [Q30DV1_SHEEP]	2.76953	17.65	3	1	1	1	structural molecule activity	membrane		Pf00822	85	9.19664	8.48486
B0LRQ1	40S ribosomal protein S20-like protein (Fragment) OS=Ovis aries PE=2 SV=1 - [B0LRQ1_SHEEP]	2.75694	11.43	2	1	1	1	RNA binding; structural molecule activity	cytoplasm; ribosome	metabolic process	Pf00338	105	11.8336	10.228
Q862M9	Similar to ribosomal protein S2 (Fragment) OS=Bos taurus PE=2 SV=1 - [Q862M9_BOVIN]	2.72169	9.03	4	1	1	1	protein binding; RNA binding; structural molecule activity	cytoplasm; cytosol; nucleus; organelle lumen; ribosome	metabolic process	Pf00333	144	15.9779	9.92041
A6QLG5	40S ribosomal protein S9 OS=Bos taurus GN=RPS9 PE=2 SV=1 - [RS9_BOVIN]	2.66093	4.64	1	1	1	1	RNA binding; structural molecule activity; translation regulator activity	cytoplasm; cytosol; nucleus; organelle lumen; ribosome	cell proliferation; metabolic process; regulation of biological process	Pf00163; Pf01479	194	22.5776	10.6528
A6H769	40S ribosomal protein S7 OS=Bos taurus GN=RPS7 PE=2 SV=1 - [RS7_BOVIN]	2.63441	6.19	2	1	1	1	structural molecule activity	cytoplasm; cytoskeleton; cytosol; nucleus; organelle lumen; ribosome	metabolic process	Pf01251	194	22.1133	10.0962
L8HW76	Keratin, type II cytoskeletal 6A OS=Bos grunniens mutus GN=M91_10641 PE=3 SV=1 - [L8HW76_BOSMU]	43.0623	16.8	16	1	8	14				Protein not found	518	55.9633	8.08936
M0QVZ6	Keratin, type II cytoskeletal 5 OS=Bos taurus GN=KRT5 PE=3 SV=1 - [M0QVZ6_BOVIN]	28.9948	12.91	12	4	7	9				Protein not found	573	60.6293	7.81104
L8IFM9	Keratin, type I cytoskeletal 42 OS=Bos grunniens mutus GN=M91_17166 PE=3 SV=1 - [L8IFM9_BOSMU]	27.5475	10.13	3	2	4	8				Protein not found	464	51.1904	5.24951
L8IRL3	Cofilin-2 (Fragment) OS=Bos grunniens mutus GN=M91_01765 PE=4 SV=1 - [L8IRL3_BOSMU]	15.211	16.87	3	2	3	4				Protein not found	166	18.7219	7.88428
L8ILV6	Cofilin-1 (Fragment) OS=Bos grunniens mutus GN=M91_15924 PE=4 SV=1 - [L8ILV6_BOSMU]	5.99523	13.94	2	1	2	2				Protein not found	165	18.3756	8.00146
L8HPL3	Alpha-actinin-4 (Fragment) OS=Bos grunniens mutus GN=M91_13316 PE=4 SV=1 - [L8HPL3_BOSMU]	10.6879	4.09	10	3	3	3				Protein not found	880	101.438	5.60498
L8HUF2	Envoplakin OS=Bos grunniens mutus GN=M91_03345 PE=4 SV=1 - [L8HUF2_BOSMU]	8.68563	1.93	2	3	3	3				Protein not found	2024	230.2	7.15186
L8J4S1	Myosin-9 (Fragment) OS=Bos grunniens mutus GN=M91_10500 PE=4 SV=1 - [L8J4S1_BOSMU]	6.46655	1.28	2	2	2	2				Protein not found	1947	224.672	5.56689
L8IBW5	Ezrin (Fragment) OS=Bos grunniens mutus GN=M91_06270 PE=4 SV=1 - [L8IBW5_BOSMU]	3.6929	2.76	2	1	1	1				Protein not found	579	68.5394	6.30322
K7WAN6	Gelsolin isoform b (Fragment) OS=Ovis aries GN=GSN PE=4 SV=1 - [K7WAN6_SHEEP]	3.64145	18	6	1	1	1				Protein not found	100	10.7226	9.43701
L8IF65	Epiplakin (Fragment) OS=Bos grunniens mutus GN=M91_08867 PE=4 SV=1 - [L8IF65_BOSMU]	3.02721	5.16	1	1	1	1				Protein not found	310	34.2798	5.73193
F5AY94	Keratin-associated protein KAP11-1 OS=Ovis aries GN=KRTAP11-1 PE=4 SV=1 - [F5AY94_SHEEP]	2.85138	6.92	6	1	1	1				Pf05287	159	16.8757	7.95752

## Sheet: motor activity
Accession	Description	Score	Coverage	# Proteins	# Unique Peptides	# Peptides	# PSMs	Molecular Function	Cellular Component	Biological Process	Pfam IDs	# AAs	MW [kDa]	calc. pI
E1BKT9	Uncharacterized protein OS=Bos taurus GN=DSP PE=4 SV=1 - [E1BKT9_BOVIN]	149.677	11.94	2	28	28	43	catalytic activity; motor activity; protein binding; structural molecule activity	chromosome; cytoplasm; cytoskeleton; membrane; mitochondrion; nucleus; organelle lumen	cell differentiation; cell organization and biogenesis; development; metabolic process; reproduction	Pf00038; Pf00681; Pf01540; Pf01576; Pf02463; Pf04111; Pf04156; Pf05483; Pf05557; Pf05622; Pf06637; Pf07888; Pf09726; Pf09731; Pf10174; Pf12128	2889	332.177	6.84424
A4FUZ0	Keratin, type II cuticular Hb3 OS=Bos taurus GN=KRT83 PE=2 SV=1 - [KRT83_BOVIN]	62.8518	16.63	13	2	7	19	catalytic activity; motor activity; structural molecule activity	cytoskeleton; membrane; nucleus	transport	Pf00038; Pf01576; Pf02463; Pf05701; Pf07888; Pf07926; Pf09726; Pf10174; Pf11559; Pf12128	493	53.9545	5.47803
P02534	Keratin, type I microfibrillar 48 kDa, component 8C-1 OS=Ovis aries PE=1 SV=2 - [K1M1_SHEEP]	62.6474	28.16	34	2	11	18	catalytic activity; motor activity; structural molecule activity	cytoskeleton		Pf00038; Pf01576; Pf12128	412	46.6448	4.80518
F1MKE7	Uncharacterized protein (Fragment) OS=Bos taurus PE=3 SV=2 - [F1MKE7_BOVIN]	36.8344	12.55	11	1	6	12	catalytic activity; motor activity; structural molecule activity	cytoskeleton; membrane		Pf00038; Pf01576	534	56.5574	8.6167
F1N362	Uncharacterized protein OS=Bos taurus GN=KRT84 PE=3 SV=2 - [F1N362_BOVIN]	18.7858	7.42	5	3	4	6	catalytic activity; motor activity; structural molecule activity	cytoskeleton		Pf00038; Pf01576; Pf05557	593	64.0911	7.38623
A0JND2	Keratin, type II cytoskeletal 80 OS=Bos taurus GN=KRT80 PE=2 SV=1 - [K2C80_BOVIN]	9.2214	7.58	4	2	3	3	catalytic activity; motor activity; structural molecule activity; transporter activity	cytoskeleton; membrane	transport	Pf00038; Pf01496; Pf01576; Pf05557; Pf05667; Pf07888; Pf12128	422	47.408	5.31299
F1MJ66	Uncharacterized protein (Fragment) OS=Bos taurus GN=KRT12 PE=3 SV=2 - [F1MJ66_BOVIN]	5.92813	3.85	2	1	2	2	catalytic activity; motor activity; structural molecule activity	cytoskeleton; membrane		Pf00038; Pf01576	467	50.0748	4.62744
E1BDX8	Uncharacterized protein OS=Bos taurus GN=DYNC1H1 PE=4 SV=1 - [E1BDX8_BOVIN]	2.9331	0.28	1	1	1	1	catalytic activity; motor activity; nucleotide binding	cytoskeleton	cell organization and biogenesis; cellular component movement; metabolic process	Pf03028; Pf03915; Pf04156; Pf07246; Pf07728; Pf08385; Pf08393; Pf12774; Pf12775; Pf12777; Pf12780; Pf12781	4646	531.719	6.40479
L8J4S1	Myosin-9 (Fragment) OS=Bos grunniens mutus GN=M91_10500 PE=4 SV=1 - [L8J4S1_BOSMU]	6.46655	1.28	2	2	2	2				Protein not found	1947	224.672	5.56689

## Sheet: transporter activity
Accession	Description	Score	Coverage	# Proteins	# Unique Peptides	# Peptides	# PSMs	Molecular Function	Cellular Component	Biological Process	Pfam IDs	# AAs	MW [kDa]	calc. pI
G3N0V2	Uncharacterized protein OS=Bos taurus GN=KRT1 PE=3 SV=1 - [G3N0V2_BOVIN]	23.4462	11.22	16	4	6	8	structural molecule activity; transporter activity	cytoskeleton; membrane	transport	Pf00038; Pf01496; Pf12128; Pf12252	606	63.1131	8.27979
F1MC11	Keratin, type I cytoskeletal 14 OS=Bos taurus GN=KRT14 PE=3 SV=2 - [F1MC11_BOVIN]	22.5098	11.95	11	4	6	7	structural molecule activity; transporter activity	cytoplasm; cytoskeleton; membrane; mitochondrion; nucleus	cell differentiation; cell organization and biogenesis; transport	Pf00038; Pf01496; Pf12128	477	51.8787	5.16064
A0JND2	Keratin, type II cytoskeletal 80 OS=Bos taurus GN=KRT80 PE=2 SV=1 - [K2C80_BOVIN]	9.2214	7.58	4	2	3	3	catalytic activity; motor activity; structural molecule activity; transporter activity	cytoskeleton; membrane	transport	Pf00038; Pf01496; Pf01576; Pf05557; Pf05667; Pf07888; Pf12128	422	47.408	5.31299
Q9TTE4	Aquaporin 3 (Fragment) OS=Ovis aries PE=2 SV=1 - [Q9TTE4_SHEEP]	3.77423	7.91	3	1	1	1	transporter activity	membrane	transport	Pf00230	215	23.2609	6.25244
F1MLB8	ATP synthase subunit alpha OS=Bos taurus GN=ATP5A1 PE=3 SV=1 - [F1MLB8_BOVIN]	2.60854	2.89	3	1	1	1	catalytic activity; nucleotide binding; protein binding; transporter activity	cytoplasm; membrane; mitochondrion; nucleus	cell proliferation; development; metabolic process; regulation of biological process; transport	Pf00006; Pf00306; Pf02663; Pf02874; Pf05943	553	59.6527	9.18799
O18737	Calcium-binding and coiled-coil domain-containing protein 2 OS=Bos taurus GN=CALCOCO2 PE=2 SV=1 - [CACO2_BOVIN]	2.57933	3.78	2	1	1	1	catalytic activity; nucleotide binding; protein binding; transporter activity	cytoplasm; cytoskeleton; Golgi; membrane; nucleus	cell differentiation; cell organization and biogenesis; defense response; response to stimulus; transport	Pf01496; Pf02463; Pf02841; Pf03938; Pf03961; Pf04156; Pf05557; Pf05622; Pf07111; Pf07888; Pf08317; Pf08614; Pf09726; Pf09728; Pf12325	450	52.5178	5.12256

## Sheet: antioxidant activity
Accession	Description	Score	Coverage	# Proteins	# Unique Peptides	# Peptides	# PSMs	Molecular Function	Cellular Component	Biological Process	Pfam IDs	# AAs	MW [kDa]	calc. pI
O77834	Peroxiredoxin-6 OS=Bos taurus GN=PRDX6 PE=1 SV=3 - [PRDX6_BOVIN]	6.01877	12.5	1	2	2	2	antioxidant activity; catalytic activity	cytoplasm; cytosol; vacuole	metabolic process; response to stimulus	Pf00578; Pf08534; Pf10417	224	25.0511	6.37939
C8BKC5	Peroxiredoxin 2 OS=Ovis aries GN=PRDX2 PE=2 SV=1 - [C8BKC5_SHEEP]	5.99866	9.09	3	2	2	2	antioxidant activity; catalytic activity		metabolic process	Pf00578; Pf08534; Pf10417	198	21.8311	5.42725
Q5E947	Peroxiredoxin-1 OS=Bos taurus GN=PRDX1 PE=2 SV=1 - [PRDX1_BOVIN]	2.66175	5.03	3	1	1	1	antioxidant activity; catalytic activity; protein binding	cytoplasm; mitochondrion; nucleus	cell communication; cell proliferation; defense response; metabolic process; regulation of biological process; response to stimulus; transport	Pf00578; Pf08534; Pf10417	199	22.1954	8.39697
Q5E946	Protein DJ-1 OS=Bos taurus GN=PARK7 PE=2 SV=1 - [PARK7_BOVIN]	2.57335	5.82	1	1	1	1	antioxidant activity; catalytic activity; protein binding; RNA binding	cytoplasm; mitochondrion; nucleus	cell communication; cell death; cell organization and biogenesis; cellular homeostasis; defense response; metabolic process; regulation of biological process; reproduction; response to stimulus; transport	Pf01965	189	20.0226	7.32764
