# Supplementary material for: Available sustainable alternatives replace endangered animal horn based on their proteomic analysis and bio-effect evaluation
Source: Sci Rep. 2016 Oct 27;6:36027. doi: 10.1038/srep36027 (PMC5082367; doi:10.1038/srep36027)
Supplement: Supplementary Table S7 [file srep36027-s8.xls]

## Sheet: Sheet1
Accession	Description	Score	Coverage	# Proteins	# Unique Peptides	# Peptides	# PSMs	Molecular Function	Cellular Component	Biological Process	Pfam IDs	# AAs	MW [kDa]	calc. pI
L8HW98	Keratin, type II microfibrillar, component 5 OS=Bos grunniens mutus GN=M91_10633 PE=3 SV=1 - [L8HW98_BOSMU]	258.168	21.3	9	2	13	75				Protein not found	507	55.8748	6.45557
E1B898	Uncharacterized protein OS=Bos taurus GN=KRT86 PE=3 SV=1 - [E1B898_BOVIN]	250.749	29.22	12	1	15	77	catalytic activity; motor activity; structural molecule activity	cytoskeleton; membrane; nucleus	transport	Pf00038; Pf01576; Pf05557; Pf07926; Pf09726; Pf10174; Pf11559; Pf12128	486	53.2973	5.56689
Q28582	Hair type II keratin intermediate filament protein OS=Ovis aries GN=KII-9 PE=3 SV=1 - [Q28582_SHEEP]	250.228	27.95	14	1	15	77	catalytic activity; motor activity; structural molecule activity	cytoskeleton; membrane; nucleus	transport	Pf00038; Pf01576; Pf02463; Pf07926; Pf09726; Pf10174; Pf11559; Pf12128; Pf12718	508	55.2102	6.25244
P02534	Keratin, type I microfibrillar 48 kDa, component 8C-1 OS=Ovis aries PE=1 SV=2 - [K1M1_SHEEP]	204.647	28.64	27	1	11	58	catalytic activity; motor activity; structural molecule activity	cytoskeleton		Pf00038; Pf01576; Pf12128	412	46.6448	4.80518
A3KN26	KRT33B protein OS=Bos taurus GN=KRT33B PE=2 SV=1 - [A3KN26_BOVIN]	204.549	29.95	33	1	11	58	catalytic activity; motor activity; protein binding; structural molecule activity	cytoplasm; cytoskeleton; membrane	cell organization and biogenesis	Pf00038; Pf01576; Pf05622; Pf06160; Pf12128	384	43.2422	4.85596
F1MSA6	Uncharacterized protein OS=Bos taurus GN=KRT34 PE=3 SV=1 - [F1MSA6_BOVIN]	196.873	24.3	18	1	9	55	structural molecule activity	cytoskeleton		Pf00038	391	44.699	4.90674
A4FUZ0	Keratin, type II cuticular Hb3 OS=Bos taurus GN=KRT83 PE=2 SV=1 - [KRT83_BOVIN]	168.314	21.7	11	2	12	51	catalytic activity; motor activity; structural molecule activity	cytoskeleton; membrane; nucleus	transport	Pf00038; Pf01576; Pf02463; Pf05701; Pf07888; Pf07926; Pf09726; Pf10174; Pf11559; Pf12128	493	53.9545	5.47803
P25691	Keratin, type II microfibrillar, component 5 OS=Ovis aries PE=1 SV=1 - [K2M3_SHEEP]	157.365	18.33	7	2	12	47	structural molecule activity	cytoskeleton		Pf00038; Pf08317	502	55.2205	6.45557
E3VW79	Keratin 34 (Fragment) OS=Ovis aries PE=2 SV=1 - [E3VW79_SHEEP]	154.191	21.62	16	1	8	41	catalytic activity; motor activity; structural molecule activity	cytoskeleton		Pf00038; Pf01576	407	46.6289	5.021
L8HV38	Keratin, type II cuticular Hb5 OS=Bos grunniens mutus GN=M91_10632 PE=3 SV=1 - [L8HV38_BOSMU]	82.6989	14.57	1	1	8	24				Protein not found	494	54.5732	5.64307
L8INK7	Desmoplakin (Fragment) OS=Bos grunniens mutus GN=M91_06211 PE=4 SV=1 - [L8INK7_BOSMU]	61.8753	5.78	2	12	12	17				Protein not found	2839	327.347	6.81494
A4FV94	KRT6A protein OS=Bos taurus GN=KRT6A PE=2 SV=1 - [A4FV94_BOVIN]	59.9246	17.51	27	3	9	19	catalytic activity; motor activity; structural molecule activity	cytoskeleton		Pf00038; Pf01576; Pf05957; Pf07902; Pf12128	571	60.7826	8.08936
F1MKE7	Uncharacterized protein (Fragment) OS=Bos taurus PE=3 SV=2 - [F1MKE7_BOVIN]	53.0021	14.61	21	1	7	17	catalytic activity; motor activity; structural molecule activity	cytoskeleton; membrane		Pf00038; Pf01576	534	56.5574	8.6167
L8IFM9	Keratin, type I cytoskeletal 42 OS=Bos grunniens mutus GN=M91_17166 PE=3 SV=1 - [L8IFM9_BOSMU]	51.2758	15.09	4	0	7	16				Protein not found	464	51.1904	5.24951
G3N2P6	Uncharacterized protein OS=Bos taurus PE=3 SV=1 - [G3N2P6_BOVIN]	51.1064	22.78	1	1	5	16	structural molecule activity	cytoskeleton		Pf00038; Pf04156; Pf07889	237	27.1895	4.93213
F1MI98	Uncharacterized protein OS=Bos taurus GN=KRT36 PE=3 SV=2 - [F1MI98_BOVIN]	47.9771	26.54	14	9	11	16	structural molecule activity	cytoskeleton		Pf00038; Pf12128	456	51.0773	4.98291
F1N362	Uncharacterized protein OS=Bos taurus GN=KRT84 PE=3 SV=2 - [F1N362_BOVIN]	39.0326	13.32	6	8	9	13	catalytic activity; motor activity; structural molecule activity	cytoskeleton		Pf00038; Pf01576; Pf05557	593	64.0911	7.38623
L8HP74	Keratin, type I cytoskeletal 14 OS=Bos grunniens mutus GN=M91_06039 PE=3 SV=1 - [L8HP74_BOSMU]	33.259	15.09	7	5	8	10				Protein not found	477	51.8347	5.16064
M0QVZ6	Keratin, type II cytoskeletal 5 OS=Bos taurus GN=KRT5 PE=3 SV=1 - [M0QVZ6_BOVIN]	31.947	14.49	26	5	8	10				Protein not found	573	60.6293	7.81104
Q8SPJ1	Junction plakoglobin OS=Bos taurus GN=JUP PE=2 SV=1 - [PLAK_BOVIN]	31.2381	9.93	6	5	5	10	protein binding; structural molecule activity	cytoplasm; cytoskeleton; cytosol; membrane; nucleus; organelle lumen	cell communication; cell differentiation; cell organization and biogenesis; cellular component movement; development; metabolic process; regulation of biological process; reproduction; response to stimulus; transport	Pf00514	745	81.7688	6.13818
A5D984	Pyruvate kinase OS=Bos taurus GN=PKM2 PE=2 SV=1 - [A5D984_BOVIN]	18.4085	9.23	4	3	3	5	catalytic activity; metal ion binding	cytoplasm; mitochondrion	metabolic process	Pf00224; Pf02887	531	57.912	7.85498
G3N0V2	Uncharacterized protein OS=Bos taurus GN=KRT1 PE=3 SV=1 - [G3N0V2_BOVIN]	16.0848	5.78	4	2	3	5	structural molecule activity; transporter activity	cytoskeleton; membrane	transport	Pf00038; Pf01496; Pf12128; Pf12252	606	63.1131	8.27979
L8IQ70	Uncharacterized protein (Fragment) OS=Bos grunniens mutus GN=M91_19046 PE=3 SV=1 - [L8IQ70_BOSMU]	16.0164	12.61	25	1	1	7				Protein not found	119	13.1951	9.99365
L8I3T6	Keratin, type I cuticular Ha7 (Fragment) OS=Bos grunniens mutus GN=M91_00634 PE=3 SV=1 - [L8I3T6_BOSMU]	13.869	6.24	2	1	3	5				Protein not found	433	48.0545	4.90674
F1MB08	Alpha-enolase OS=Bos taurus GN=ENO1 PE=3 SV=1 - [F1MB08_BOVIN]	11.1796	11.98	7	3	3	3	catalytic activity; metal ion binding	cell surface; cytoplasm; cytosol; extracellular; membrane	metabolic process	Pf00113; Pf03952	434	47.2543	6.80029
G3N0I4	Cytosol aminopeptidase OS=Bos taurus GN=LAP3 PE=2 SV=1 - [G3N0I4_BOVIN]	10.5565	6.43	3	2	2	3	catalytic activity; metal ion binding	cytoplasm; membrane	metabolic process	Pf00883; Pf02789	498	54.0465	5.80811
L8I5K2	Histone H2A OS=Bos grunniens mutus GN=M91_03580 PE=3 SV=1 - [L8I5K2_BOSMU]	9.00119	21.88	27	2	2	3				Protein not found	128	13.8978	10.8872
Q17QM8	Dual specificity protein phosphatase 14 OS=Bos taurus GN=DUSP14 PE=2 SV=1 - [DUS14_BOVIN]	8.92642	14.65	1	2	2	3	catalytic activity		metabolic process	Pf00102; Pf00782	198	22.2226	9.56885
Q0VC36	14-3-3 protein sigma OS=Bos taurus GN=SFN PE=2 SV=1 - [1433S_BOVIN]	8.50136	8.47	22	2	2	3	protein binding	cytoplasm; extracellular; nucleus	cell communication; cell death; cell differentiation; cell growth; cell organization and biogenesis; cell proliferation; development; metabolic process; regulation of biological process; response to stimulus; transport	Pf00244	248	27.8317	4.71631
L8HRE9	Plakophilin-1 (Fragment) OS=Bos grunniens mutus GN=M91_13303 PE=4 SV=1 - [L8HRE9_BOSMU]	8.40655	3.41	4	2	2	3				Protein not found	675	74.2233	8.79248
E1B9F6	Elongation factor 1-alpha OS=Bos taurus GN=EEF1A1 PE=3 SV=2 - [E1B9F6_BOVIN]	8.38218	7.58	19	3	3	3	catalytic activity; nucleotide binding; RNA binding	cytoplasm	metabolic process	Pf00009; Pf03143; Pf03144	462	50.1382	9.0708
P04272	Annexin A2 OS=Bos taurus GN=ANXA2 PE=1 SV=2 - [ANXA2_BOVIN]	6.85938	8.85	2	2	2	2	enzyme regulator activity; metal ion binding; protein binding	cytoplasm; endosome; extracellular; membrane	cell organization and biogenesis; coagulation; development; regulation of biological process; response to stimulus; transport	Pf00191	339	38.5878	7.31299
Q862L2	Similar to alpha-tubulin isoform 1 (Fragment) OS=Bos taurus PE=2 SV=1 - [Q862L2_BOVIN]	6.52292	15.15	10	1	1	2	catalytic activity; nucleotide binding; structural molecule activity	cytoplasm; cytoskeleton	cell organization and biogenesis; cellular component movement	Pf00091	99	10.3731	9.05615
J9QEX1	Heat shock 70kDa-like protein 1 OS=Capra hircus GN=hspA1L PE=2 SV=1 - [J9QEX1_CAPHI]	6.50432	4.37	19	1	2	2				Pf00012; Pf06723	641	70.4668	5.70654
L8I3C0	Histone H4 (Fragment) OS=Bos grunniens mutus GN=M91_09398 PE=3 SV=1 - [L8I3C0_BOSMU]	6.06828	20.83	23	2	2	2				Protein not found	96	10.734	11.0337
Q2KJ32	Selenium-binding protein 1 OS=Bos taurus GN=SELENBP1 PE=1 SV=1 - [SBP1_BOVIN]	5.98152	2.75	1	1	1	2	protein binding	cytoplasm; cytosol; membrane; nucleus; organelle lumen	transport	Pf05694	472	52.5216	6.48096
I6YID3	Heat shock protein 70 (Fragment) OS=Ovis aries GN=HSP70 PE=2 SV=1 - [I6YID3_SHEEP]	5.84736	10.57	24	1	2	2			response to stimulus	Pf00012; Pf01968; Pf06723	265	29.2482	8.99756
L8IRQ8	ADP-ribosylation factor 5 (Fragment) OS=Bos grunniens mutus GN=M91_17738 PE=3 SV=1 - [L8IRQ8_BOSMU]	5.84566	5.88	5	1	1	2				Protein not found	170	19.5101	6.78564
E1B9D7	Uncharacterized protein OS=Bos taurus GN=DSG4 PE=3 SV=1 - [E1B9D7_BOVIN]	5.77765	2.31	2	2	2	2	metal ion binding	membrane	cell communication; cell differentiation; development; metabolic process; regulation of biological process; response to stimulus	Pf00028; Pf01049	1041	113.534	4.70361
G1DFU6	Cdc5-like protein OS=Capra hircus GN=CDC5L PE=2 SV=1 - [G1DFU6_CAPHI]	5.4232	1.12	3	1	1	2	DNA binding			Pf00249; Pf11831	802	92.1485	7.78174
L8IBI6	Desmoglein-1 OS=Bos grunniens mutus GN=M91_20076 PE=3 SV=1 - [L8IBI6_BOSMU]	4.0468	1.35	3	1	1	1				Protein not found	1039	111.787	5.021
E1BDE6	Uncharacterized protein OS=Bos taurus GN=LGALS7B PE=4 SV=2 - [E1BDE6_BOVIN]	3.58907	9.35	2	1	1	1				Pf00337	139	15.413	6.53662
O18931	Protein phosphatase type 1 beta catalytic subunit (Fragment) OS=Ovis aries GN=pplbc PE=2 SV=1 - [O18931_SHEEP]	3.58055	17.71	10	1	1	1	catalytic activity				96	10.9777	9.34912
Q862E2	Similar to acidic ribosomal phosphoprotein PO (Fragment) OS=Bos taurus PE=2 SV=1 - [Q862E2_BOVIN]	3.54967	7.64	5	1	1	1	structural molecule activity	cytoplasm; nucleus; ribosome	metabolic process	Pf00466	157	17.0225	5.88428
Q862T1	mRNA, similar to lamin A/C, clone: ORCS10105 (Fragment) OS=Bos taurus PE=2 SV=1 - [Q862T1_BOVIN]	3.50063	5.81	4	1	1	1	structural molecule activity	cytoskeleton; nucleus; organelle lumen	cell communication; cell death; cell differentiation; cell organization and biogenesis; cellular component movement; development; regulation of biological process; response to stimulus; transport	Pf00038	155	18.0064	5.74463
Q862H8	Similar to 40S ribosomal protein SA (P40) (Fragment) OS=Bos taurus PE=2 SV=1 - [Q862H8_BOVIN]	3.48927	9.94	5	1	1	1	protein binding; structural molecule activity	cytoplasm; cytosol; membrane; nucleus; ribosome	cell organization and biogenesis; metabolic process; transport	Pf00318	171	18.5978	9.12939
B3VHM9	Albumin (Fragment) OS=Capra hircus PE=2 SV=1 - [B3VHM9_CAPHI]	3.45288	2.06	5	1	1	1		extracellular	transport	Pf00273	583	66.2698	5.85889
Q9TTW4	Beta actin (Fragment) OS=Bos taurus PE=2 SV=1 - [Q9TTW4_BOVIN]	3.33724	22.5	12	1	1	1	nucleotide binding; protein binding; structural molecule activity	cytoplasm; cytoskeleton; cytosol; nucleus; organelle lumen	cell differentiation; cell organization and biogenesis; metabolic process	Pf00022	80	9.12762	6.68311
L8II39	Elongation factor 2 (Fragment) OS=Bos grunniens mutus GN=M91_12003 PE=4 SV=1 - [L8II39_BOSMU]	3.3064	1.4	2	1	1	1				Protein not found	858	95.304	6.82959
Q862N4	Similar to ribosomal protein L26 (Fragment) OS=Bos taurus PE=2 SV=1 - [Q862N4_BOVIN]	3.30439	6.98	3	1	1	1	structural molecule activity	cytoplasm; ribosome	metabolic process	Pf00467	129	15.2685	11.0923
Q3ZBK2	Redox-regulatory protein FAM213A OS=Bos taurus GN=FAM213A PE=2 SV=1 - [F213A_BOVIN]	3.21256	5.96	2	1	1	1	antioxidant activity; catalytic activity	cytoplasm; mitochondrion	cell differentiation; development; metabolic process; regulation of biological process	Pf00578	218	24.3397	8.63135
Q0QEM9	ATP synthase subunit beta (Fragment) OS=Bos taurus GN=ATP5B PE=2 SV=1 - [Q0QEM9_BOVIN]	3.20509	4.04	3	1	1	1	catalytic activity; nucleotide binding; protein binding; transporter activity	cell surface; cytoplasm; membrane; mitochondrion; organelle lumen	cellular component movement; cellular homeostasis; development; metabolic process; regulation of biological process; transport	Pf00006; Pf00306	322	34.7482	5.41455
L8HPG3	Serpin B5 OS=Bos grunniens mutus GN=M91_01993 PE=3 SV=1 - [L8HPG3_BOSMU]	3.1973	3.68	1	1	1	1				Protein not found	380	42.7557	5.89697
L8IKI3	Eukaryotic initiation factor 4A-I (Fragment) OS=Bos grunniens mutus GN=M91_20379 PE=3 SV=1 - [L8IKI3_BOSMU]	3.13065	2.5	4	1	1	1				Protein not found	400	45.5323	5.57959
L8J034	Tubulin alpha-4A chain (Fragment) OS=Bos grunniens mutus GN=M91_13955 PE=3 SV=1 - [L8J034_BOSMU]	3.07541	3.35	2	1	1	1				Protein not found	448	49.8594	5.05908
P67827	Casein kinase I isoform alpha OS=Bos taurus GN=CSNK1A1 PE=1 SV=1 - [KC1A_BOVIN]	3.05507	3.08	2	1	1	1	catalytic activity; nucleotide binding	chromosome; cytoplasm; cytoskeleton; nucleus; organelle lumen	cell communication; cell division; cell organization and biogenesis; metabolic process; regulation of biological process; response to stimulus	Pf00069; Pf07714	325	37.5432	9.48096
L8I1G8	60S ribosomal protein L8 (Fragment) OS=Bos grunniens mutus GN=M91_14937 PE=4 SV=1 - [L8I1G8_BOSMU]	3.04212	4.98	2	1	1	1				Protein not found	221	24.0521	10.6089
G3MYA0	Uncharacterized protein OS=Bos taurus GN=PIK3R5 PE=4 SV=1 - [G3MYA0_BOVIN]	3.02965	1.93	3	1	1	1		membrane		Pf10486	883	97.7348	7.09326
G3X748	Uncharacterized protein OS=Bos taurus PE=4 SV=1 - [G3X748_BOVIN]	3.02889	1.87	2	1	1	1					587	68.1733	7.6499
Q0QEV5	60S ribosomal protein L18 (Fragment) OS=Bos taurus GN=RPL18 PE=2 SV=1 - [Q0QEV5_BOVIN]	3.00674	7.83	3	1	1	1	structural molecule activity	cytoplasm; cytosol; ribosome	metabolic process	Pf00828	166	18.8445	11.7808
Q865A1	Heat shock protein 90 beta (Fragment) OS=Bos taurus GN=hsp90 beta PE=2 SV=1 - [Q865A1_BOVIN]	2.96164	5.98	10	1	1	1	nucleotide binding; protein binding	cytoplasm; mitochondrion	metabolic process; response to stimulus	Pf00183	234	27.8374	7.43018
L8I1B8	AF4/FMR2 family member 1 (Fragment) OS=Bos grunniens mutus GN=M91_11172 PE=4 SV=1 - [L8I1B8_BOSMU]	2.9192	0.92	2	1	1	1				Protein not found	1201	129.53	9.23193
O77679	Glyceraldehyde 3-phosphate dehydrogenase (Fragment) OS=Bos taurus GN=G3PDH PE=2 SV=1 - [O77679_BOVIN]	2.90376	15.05	8	1	1	1	catalytic activity; nucleotide binding; protein binding	cytoplasm; cytoskeleton; cytosol; nucleus	cell death; cell organization and biogenesis; metabolic process; regulation of biological process	Pf02800	93	10.3401	5.41455
F1MMI6	Uncharacterized protein OS=Bos taurus GN=100852093 PE=4 SV=2 - [F1MMI6_BOVIN]	2.89199	1.54	2	1	1	1	protein binding			Pf12799	584	64.5604	6.97607
L8HQR9	Uncharacterized protein OS=Bos grunniens mutus GN=M91_06944 PE=4 SV=1 - [L8HQR9_BOSMU]	2.87722	5.35	3	1	1	1				Protein not found	243	27.4145	10.4331
Q19RN6	Tubulin beta-3 (Fragment) OS=Bubalus bubalis PE=2 SV=1 - [Q19RN6_BUBBU]	2.85072	5.71	19	1	1	1	catalytic activity; nucleotide binding; structural molecule activity	cytoskeleton	cell organization and biogenesis; cellular component movement; metabolic process	Pf03953	175	20.0371	10.2134
O77834	Peroxiredoxin-6 OS=Bos taurus GN=PRDX6 PE=1 SV=3 - [PRDX6_BOVIN]	2.83945	4.46	1	1	1	1	antioxidant activity; catalytic activity	cytoplasm; cytosol; vacuole	metabolic process; response to stimulus	Pf00578; Pf08534; Pf10417	224	25.0511	6.37939
E1BH40	Uncharacterized protein OS=Bos taurus GN=MYCBP2 PE=4 SV=2 - [E1BH40_BOVIN]	2.80601	0.37	1	1	1	1	metal ion binding; protein binding	cytoskeleton	cell differentiation; cell organization and biogenesis; development; regulation of biological process; response to stimulus	Pf00415; Pf08005	4640	509.983	7.04932
Q862M9	Similar to ribosomal protein S2 (Fragment) OS=Bos taurus PE=2 SV=1 - [Q862M9_BOVIN]	2.78402	9.03	4	1	1	1	protein binding; RNA binding; structural molecule activity	cytoplasm; cytosol; nucleus; organelle lumen; ribosome	metabolic process	Pf00333	144	15.9779	9.92041
F1MLB8	ATP synthase subunit alpha OS=Bos taurus GN=ATP5A1 PE=3 SV=1 - [F1MLB8_BOVIN]	2.73784	2.89	3	1	1	1	catalytic activity; nucleotide binding; protein binding; transporter activity	cytoplasm; membrane; mitochondrion; nucleus	cell proliferation; development; metabolic process; regulation of biological process; transport	Pf00006; Pf00306; Pf02663; Pf02874; Pf05943	553	59.6527	9.18799
F1N6R7	Acyl-coenzyme A oxidase OS=Bos taurus GN=ACOXL PE=3 SV=2 - [F1N6R7_BOVIN]	2.73733	2.76	1	1	1	1	catalytic activity	cytoplasm; membrane	metabolic process	Pf00441; Pf01756; Pf02770	580	65.3636	9.1001
G3MZ21	Uncharacterized protein OS=Bos taurus PE=3 SV=1 - [G3MZ21_BOVIN]	2.73448	8.7	40	1	1	1	metal ion binding; transporter activity	cytoplasm; cytosol	transport	Pf00042	115	12.5556	5.84619
Q3ZBH5	Proliferation-associated 2G4, 38kDa OS=Bos taurus GN=PA2G4 PE=2 SV=1 - [Q3ZBH5_BOVIN]	2.72476	3.3	2	1	1	1	DNA binding; protein binding	cytoplasm; nucleus; organelle lumen	metabolic process; regulation of biological process	Pf00557	394	43.7752	6.55127
Q862P6	Similar to elongation factor-1-gamma (Fragment) OS=Bos taurus PE=2 SV=1 - [Q862P6_BOVIN]	2.70994	6.25	8	1	1	1	RNA binding	cytoplasm	metabolic process; response to stimulus	Pf00043	160	18.1975	9.1001
L8II38	Moesin (Fragment) OS=Bos grunniens mutus GN=M91_15303 PE=4 SV=1 - [L8II38_BOSMU]	2.65405	1.75	7	1	1	1				Protein not found	573	67.4756	6.04932
Q862Q5	Phosphoglycerate kinase (Fragment) OS=Bos taurus PE=2 SV=1 - [Q862Q5_BOVIN]	2.65284	9.71	5	1	1	1	catalytic activity; nucleotide binding	cytoplasm	metabolic process	Pf00162	175	19.0602	8.96826
L8IGL0	Uncharacterized protein (Fragment) OS=Bos grunniens mutus GN=M91_04064 PE=4 SV=1 - [L8IGL0_BOSMU]	2.65271	1.66	1	1	1	1				Protein not found	601	69.0086	9.90576
L8IEE9	Neurocan core protein OS=Bos grunniens mutus GN=M91_10158 PE=4 SV=1 - [L8IEE9_BOSMU]	2.65159	0.75	2	1	1	1				Protein not found	1342	144.863	5.5542
	antioxidant activity 1.6%	0.0162602
	transporter activity 3.3%	0.0325203
	motor activity 7.3%	0.0731707
	structural molecule activity 28.5%	0.284553
	enzyme regulator activity 1.6%	0.0162602
	catalytic activity 20.3%	0.203252
	binding 29.3%	0.292683
	others 8.9%	0.0894309

## Sheet: other
Accession	Description	Score	Coverage	# Proteins	# Unique Peptides	# Peptides	# PSMs	Molecular Function	Cellular Component	Biological Process	Pfam IDs	# AAs	MW [kDa]	calc. pI
L8IQ70	Uncharacterized protein (Fragment) OS=Bos grunniens mutus GN=M91_19046 PE=3 SV=1 - [L8IQ70_BOSMU]	16.0164	12.61	25	1	1	7				Protein not found	119	13.1951	9.99365
L8IRQ8	ADP-ribosylation factor 5 (Fragment) OS=Bos grunniens mutus GN=M91_17738 PE=3 SV=1 - [L8IRQ8_BOSMU]	5.84566	5.88	5	1	1	2				Protein not found	170	19.5101	6.78564
E1BDE6	Uncharacterized protein OS=Bos taurus GN=LGALS7B PE=4 SV=2 - [E1BDE6_BOVIN]	3.58907	9.35	2	1	1	1				Pf00337	139	15.413	6.53662
L8II39	Elongation factor 2 (Fragment) OS=Bos grunniens mutus GN=M91_12003 PE=4 SV=1 - [L8II39_BOSMU]	3.3064	1.4	2	1	1	1				Protein not found	858	95.304	6.82959
L8IKI3	Eukaryotic initiation factor 4A-I (Fragment) OS=Bos grunniens mutus GN=M91_20379 PE=3 SV=1 - [L8IKI3_BOSMU]	3.13065	2.5	4	1	1	1				Protein not found	400	45.5323	5.57959
G3MYA0	Uncharacterized protein OS=Bos taurus GN=PIK3R5 PE=4 SV=1 - [G3MYA0_BOVIN]	3.02965	1.93	3	1	1	1		membrane		Pf10486	883	97.7348	7.09326
G3X748	Uncharacterized protein OS=Bos taurus PE=4 SV=1 - [G3X748_BOVIN]	3.02889	1.87	2	1	1	1					587	68.1733	7.6499
L8I1B8	AF4/FMR2 family member 1 (Fragment) OS=Bos grunniens mutus GN=M91_11172 PE=4 SV=1 - [L8I1B8_BOSMU]	2.9192	0.92	2	1	1	1				Protein not found	1201	129.53	9.23193
L8HQR9	Uncharacterized protein OS=Bos grunniens mutus GN=M91_06944 PE=4 SV=1 - [L8HQR9_BOSMU]	2.87722	5.35	3	1	1	1				Protein not found	243	27.4145	10.4331
L8IGL0	Uncharacterized protein (Fragment) OS=Bos grunniens mutus GN=M91_04064 PE=4 SV=1 - [L8IGL0_BOSMU]	2.65271	1.66	1	1	1	1				Protein not found	601	69.0086	9.90576
L8IEE9	Neurocan core protein OS=Bos grunniens mutus GN=M91_10158 PE=4 SV=1 - [L8IEE9_BOSMU]	2.65159	0.75	2	1	1	1				Protein not found	1342	144.863	5.5542

## Sheet: binding
Accession	Description	Score	Coverage	# Proteins	# Unique Peptides	# Peptides	# PSMs	Molecular Function	Cellular Component	Biological Process	Pfam IDs	# AAs	MW [kDa]	calc. pI
A3KN26	KRT33B protein OS=Bos taurus GN=KRT33B PE=2 SV=1 - [A3KN26_BOVIN]	204.549	29.95	33	1	11	58	catalytic activity; motor activity; protein binding; structural molecule activity	cytoplasm; cytoskeleton; membrane	cell organization and biogenesis	Pf00038; Pf01576; Pf05622; Pf06160; Pf12128	384	43.2422	4.85596
Q8SPJ1	Junction plakoglobin OS=Bos taurus GN=JUP PE=2 SV=1 - [PLAK_BOVIN]	31.2381	9.93	6	5	5	10	protein binding; structural molecule activity	cytoplasm; cytoskeleton; cytosol; membrane; nucleus; organelle lumen	cell communication; cell differentiation; cell organization and biogenesis; cellular component movement; development; metabolic process; regulation of biological process; reproduction; response to stimulus; transport	Pf00514	745	81.7688	6.13818
A5D984	Pyruvate kinase OS=Bos taurus GN=PKM2 PE=2 SV=1 - [A5D984_BOVIN]	18.4085	9.23	4	3	3	5	catalytic activity; metal ion binding	cytoplasm; mitochondrion	metabolic process	Pf00224; Pf02887	531	57.912	7.85498
F1MB08	Alpha-enolase OS=Bos taurus GN=ENO1 PE=3 SV=1 - [F1MB08_BOVIN]	11.1796	11.98	7	3	3	3	catalytic activity; metal ion binding	cell surface; cytoplasm; cytosol; extracellular; membrane	metabolic process	Pf00113; Pf03952	434	47.2543	6.80029
G3N0I4	Cytosol aminopeptidase OS=Bos taurus GN=LAP3 PE=2 SV=1 - [G3N0I4_BOVIN]	10.5565	6.43	3	2	2	3	catalytic activity; metal ion binding	cytoplasm; membrane	metabolic process	Pf00883; Pf02789	498	54.0465	5.80811
Q0VC36	14-3-3 protein sigma OS=Bos taurus GN=SFN PE=2 SV=1 - [1433S_BOVIN]	8.50136	8.47	22	2	2	3	protein binding	cytoplasm; extracellular; nucleus	cell communication; cell death; cell differentiation; cell growth; cell organization and biogenesis; cell proliferation; development; metabolic process; regulation of biological process; response to stimulus; transport	Pf00244	248	27.8317	4.71631
E1B9F6	Elongation factor 1-alpha OS=Bos taurus GN=EEF1A1 PE=3 SV=2 - [E1B9F6_BOVIN]	8.38218	7.58	19	3	3	3	catalytic activity; nucleotide binding; RNA binding	cytoplasm	metabolic process	Pf00009; Pf03143; Pf03144	462	50.1382	9.0708
P04272	Annexin A2 OS=Bos taurus GN=ANXA2 PE=1 SV=2 - [ANXA2_BOVIN]	6.85938	8.85	2	2	2	2	enzyme regulator activity; metal ion binding; protein binding	cytoplasm; endosome; extracellular; membrane	cell organization and biogenesis; coagulation; development; regulation of biological process; response to stimulus; transport	Pf00191	339	38.5878	7.31299
Q862L2	Similar to alpha-tubulin isoform 1 (Fragment) OS=Bos taurus PE=2 SV=1 - [Q862L2_BOVIN]	6.52292	15.15	10	1	1	2	catalytic activity; nucleotide binding; structural molecule activity	cytoplasm; cytoskeleton	cell organization and biogenesis; cellular component movement	Pf00091	99	10.3731	9.05615
Q2KJ32	Selenium-binding protein 1 OS=Bos taurus GN=SELENBP1 PE=1 SV=1 - [SBP1_BOVIN]	5.98152	2.75	1	1	1	2	protein binding	cytoplasm; cytosol; membrane; nucleus; organelle lumen	transport	Pf05694	472	52.5216	6.48096
E1B9D7	Uncharacterized protein OS=Bos taurus GN=DSG4 PE=3 SV=1 - [E1B9D7_BOVIN]	5.77765	2.31	2	2	2	2	metal ion binding	membrane	cell communication; cell differentiation; development; metabolic process; regulation of biological process; response to stimulus	Pf00028; Pf01049	1041	113.534	4.70361
G1DFU6	Cdc5-like protein OS=Capra hircus GN=CDC5L PE=2 SV=1 - [G1DFU6_CAPHI]	5.4232	1.12	3	1	1	2	DNA binding			Pf00249; Pf11831	802	92.1485	7.78174
Q862H8	Similar to 40S ribosomal protein SA (P40) (Fragment) OS=Bos taurus PE=2 SV=1 - [Q862H8_BOVIN]	3.48927	9.94	5	1	1	1	protein binding; structural molecule activity	cytoplasm; cytosol; membrane; nucleus; ribosome	cell organization and biogenesis; metabolic process; transport	Pf00318	171	18.5978	9.12939
Q9TTW4	Beta actin (Fragment) OS=Bos taurus PE=2 SV=1 - [Q9TTW4_BOVIN]	3.33724	22.5	12	1	1	1	nucleotide binding; protein binding; structural molecule activity	cytoplasm; cytoskeleton; cytosol; nucleus; organelle lumen	cell differentiation; cell organization and biogenesis; metabolic process	Pf00022	80	9.12762	6.68311
Q0QEM9	ATP synthase subunit beta (Fragment) OS=Bos taurus GN=ATP5B PE=2 SV=1 - [Q0QEM9_BOVIN]	3.20509	4.04	3	1	1	1	catalytic activity; nucleotide binding; protein binding; transporter activity	cell surface; cytoplasm; membrane; mitochondrion; organelle lumen	cellular component movement; cellular homeostasis; development; metabolic process; regulation of biological process; transport	Pf00006; Pf00306	322	34.7482	5.41455
P67827	Casein kinase I isoform alpha OS=Bos taurus GN=CSNK1A1 PE=1 SV=1 - [KC1A_BOVIN]	3.05507	3.08	2	1	1	1	catalytic activity; nucleotide binding	chromosome; cytoplasm; cytoskeleton; nucleus; organelle lumen	cell communication; cell division; cell organization and biogenesis; metabolic process; regulation of biological process; response to stimulus	Pf00069; Pf07714	325	37.5432	9.48096
Q865A1	Heat shock protein 90 beta (Fragment) OS=Bos taurus GN=hsp90 beta PE=2 SV=1 - [Q865A1_BOVIN]	2.96164	5.98	10	1	1	1	nucleotide binding; protein binding	cytoplasm; mitochondrion	metabolic process; response to stimulus	Pf00183	234	27.8374	7.43018
O77679	Glyceraldehyde 3-phosphate dehydrogenase (Fragment) OS=Bos taurus GN=G3PDH PE=2 SV=1 - [O77679_BOVIN]	2.90376	15.05	8	1	1	1	catalytic activity; nucleotide binding; protein binding	cytoplasm; cytoskeleton; cytosol; nucleus	cell death; cell organization and biogenesis; metabolic process; regulation of biological process	Pf02800	93	10.3401	5.41455
F1MMI6	Uncharacterized protein OS=Bos taurus GN=100852093 PE=4 SV=2 - [F1MMI6_BOVIN]	2.89199	1.54	2	1	1	1	protein binding			Pf12799	584	64.5604	6.97607
Q19RN6	Tubulin beta-3 (Fragment) OS=Bubalus bubalis PE=2 SV=1 - [Q19RN6_BUBBU]	2.85072	5.71	19	1	1	1	catalytic activity; nucleotide binding; structural molecule activity	cytoskeleton	cell organization and biogenesis; cellular component movement; metabolic process	Pf03953	175	20.0371	10.2134
E1BH40	Uncharacterized protein OS=Bos taurus GN=MYCBP2 PE=4 SV=2 - [E1BH40_BOVIN]	2.80601	0.37	1	1	1	1	metal ion binding; protein binding	cytoskeleton	cell differentiation; cell organization and biogenesis; development; regulation of biological process; response to stimulus	Pf00415; Pf08005	4640	509.983	7.04932
Q862M9	Similar to ribosomal protein S2 (Fragment) OS=Bos taurus PE=2 SV=1 - [Q862M9_BOVIN]	2.78402	9.03	4	1	1	1	protein binding; RNA binding; structural molecule activity	cytoplasm; cytosol; nucleus; organelle lumen; ribosome	metabolic process	Pf00333	144	15.9779	9.92041
F1MLB8	ATP synthase subunit alpha OS=Bos taurus GN=ATP5A1 PE=3 SV=1 - [F1MLB8_BOVIN]	2.73784	2.89	3	1	1	1	catalytic activity; nucleotide binding; protein binding; transporter activity	cytoplasm; membrane; mitochondrion; nucleus	cell proliferation; development; metabolic process; regulation of biological process; transport	Pf00006; Pf00306; Pf02663; Pf02874; Pf05943	553	59.6527	9.18799
G3MZ21	Uncharacterized protein OS=Bos taurus PE=3 SV=1 - [G3MZ21_BOVIN]	2.73448	8.7	40	1	1	1	metal ion binding; transporter activity	cytoplasm; cytosol	transport	Pf00042	115	12.5556	5.84619
Q3ZBH5	Proliferation-associated 2G4, 38kDa OS=Bos taurus GN=PA2G4 PE=2 SV=1 - [Q3ZBH5_BOVIN]	2.72476	3.3	2	1	1	1	DNA binding; protein binding	cytoplasm; nucleus; organelle lumen	metabolic process; regulation of biological process	Pf00557	394	43.7752	6.55127
Q862P6	Similar to elongation factor-1-gamma (Fragment) OS=Bos taurus PE=2 SV=1 - [Q862P6_BOVIN]	2.70994	6.25	8	1	1	1	RNA binding	cytoplasm	metabolic process; response to stimulus	Pf00043	160	18.1975	9.1001
Q862Q5	Phosphoglycerate kinase (Fragment) OS=Bos taurus PE=2 SV=1 - [Q862Q5_BOVIN]	2.65284	9.71	5	1	1	1	catalytic activity; nucleotide binding	cytoplasm	metabolic process	Pf00162	175	19.0602	8.96826
L8INK7	Desmoplakin (Fragment) OS=Bos grunniens mutus GN=M91_06211 PE=4 SV=1 - [L8INK7_BOSMU]	61.8753	5.78	2	12	12	17				Protein not found	2839	327.347	6.81494
L8I3C0	Histone H4 (Fragment) OS=Bos grunniens mutus GN=M91_09398 PE=3 SV=1 - [L8I3C0_BOSMU]	6.06828	20.83	23	2	2	2				Protein not found	96	10.734	11.0337
L8IBI6	Desmoglein-1 OS=Bos grunniens mutus GN=M91_20076 PE=3 SV=1 - [L8IBI6_BOSMU]	4.0468	1.35	3	1	1	1				Protein not found	1039	111.787	5.021
L8I5K2	Histone H2A OS=Bos grunniens mutus GN=M91_03580 PE=3 SV=1 - [L8I5K2_BOSMU]	9.00119	21.88	27	2	2	3				Protein not found	128	13.8978	10.8872
J9QEX1	Heat shock 70kDa-like protein 1 OS=Capra hircus GN=hspA1L PE=2 SV=1 - [J9QEX1_CAPHI]	6.50432	4.37	19	1	2	2				Pf00012; Pf06723	641	70.4668	5.70654
I6YID3	Heat shock protein 70 (Fragment) OS=Ovis aries GN=HSP70 PE=2 SV=1 - [I6YID3_SHEEP]	5.84736	10.57	24	1	2	2			response to stimulus	Pf00012; Pf01968; Pf06723	265	29.2482	8.99756
B3VHM9	Albumin (Fragment) OS=Capra hircus PE=2 SV=1 - [B3VHM9_CAPHI]	3.45288	2.06	5	1	1	1		extracellular	transport	Pf00273	583	66.2698	5.85889
L8J034	Tubulin alpha-4A chain (Fragment) OS=Bos grunniens mutus GN=M91_13955 PE=3 SV=1 - [L8J034_BOSMU]	3.07541	3.35	2	1	1	1				Protein not found	448	49.8594	5.05908
L8I1G8	60S ribosomal protein L8 (Fragment) OS=Bos grunniens mutus GN=M91_14937 PE=4 SV=1 - [L8I1G8_BOSMU]	3.04212	4.98	2	1	1	1				Protein not found	221	24.0521	10.6089

## Sheet: catalytic activity
Accession	Description	Score	Coverage	# Proteins	# Unique Peptides	# Peptides	# PSMs	Molecular Function	Cellular Component	Biological Process	Pfam IDs	# AAs	MW [kDa]	calc. pI
E1B898	Uncharacterized protein OS=Bos taurus GN=KRT86 PE=3 SV=1 - [E1B898_BOVIN]	250.749	29.22	12	1	15	77	catalytic activity; motor activity; structural molecule activity	cytoskeleton; membrane; nucleus	transport	Pf00038; Pf01576; Pf05557; Pf07926; Pf09726; Pf10174; Pf11559; Pf12128	486	53.2973	5.56689
Q28582	Hair type II keratin intermediate filament protein OS=Ovis aries GN=KII-9 PE=3 SV=1 - [Q28582_SHEEP]	250.228	27.95	14	1	15	77	catalytic activity; motor activity; structural molecule activity	cytoskeleton; membrane; nucleus	transport	Pf00038; Pf01576; Pf02463; Pf07926; Pf09726; Pf10174; Pf11559; Pf12128; Pf12718	508	55.2102	6.25244
P02534	Keratin, type I microfibrillar 48 kDa, component 8C-1 OS=Ovis aries PE=1 SV=2 - [K1M1_SHEEP]	204.647	28.64	27	1	11	58	catalytic activity; motor activity; structural molecule activity	cytoskeleton		Pf00038; Pf01576; Pf12128	412	46.6448	4.80518
A3KN26	KRT33B protein OS=Bos taurus GN=KRT33B PE=2 SV=1 - [A3KN26_BOVIN]	204.549	29.95	33	1	11	58	catalytic activity; motor activity; protein binding; structural molecule activity	cytoplasm; cytoskeleton; membrane	cell organization and biogenesis	Pf00038; Pf01576; Pf05622; Pf06160; Pf12128	384	43.2422	4.85596
A4FUZ0	Keratin, type II cuticular Hb3 OS=Bos taurus GN=KRT83 PE=2 SV=1 - [KRT83_BOVIN]	168.314	21.7	11	2	12	51	catalytic activity; motor activity; structural molecule activity	cytoskeleton; membrane; nucleus	transport	Pf00038; Pf01576; Pf02463; Pf05701; Pf07888; Pf07926; Pf09726; Pf10174; Pf11559; Pf12128	493	53.9545	5.47803
E3VW79	Keratin 34 (Fragment) OS=Ovis aries PE=2 SV=1 - [E3VW79_SHEEP]	154.191	21.62	16	1	8	41	catalytic activity; motor activity; structural molecule activity	cytoskeleton		Pf00038; Pf01576	407	46.6289	5.021
A4FV94	KRT6A protein OS=Bos taurus GN=KRT6A PE=2 SV=1 - [A4FV94_BOVIN]	59.9246	17.51	27	3	9	19	catalytic activity; motor activity; structural molecule activity	cytoskeleton		Pf00038; Pf01576; Pf05957; Pf07902; Pf12128	571	60.7826	8.08936
F1MKE7	Uncharacterized protein (Fragment) OS=Bos taurus PE=3 SV=2 - [F1MKE7_BOVIN]	53.0021	14.61	21	1	7	17	catalytic activity; motor activity; structural molecule activity	cytoskeleton; membrane		Pf00038; Pf01576	534	56.5574	8.6167
F1N362	Uncharacterized protein OS=Bos taurus GN=KRT84 PE=3 SV=2 - [F1N362_BOVIN]	39.0326	13.32	6	8	9	13	catalytic activity; motor activity; structural molecule activity	cytoskeleton		Pf00038; Pf01576; Pf05557	593	64.0911	7.38623
A5D984	Pyruvate kinase OS=Bos taurus GN=PKM2 PE=2 SV=1 - [A5D984_BOVIN]	18.4085	9.23	4	3	3	5	catalytic activity; metal ion binding	cytoplasm; mitochondrion	metabolic process	Pf00224; Pf02887	531	57.912	7.85498
F1MB08	Alpha-enolase OS=Bos taurus GN=ENO1 PE=3 SV=1 - [F1MB08_BOVIN]	11.1796	11.98	7	3	3	3	catalytic activity; metal ion binding	cell surface; cytoplasm; cytosol; extracellular; membrane	metabolic process	Pf00113; Pf03952	434	47.2543	6.80029
G3N0I4	Cytosol aminopeptidase OS=Bos taurus GN=LAP3 PE=2 SV=1 - [G3N0I4_BOVIN]	10.5565	6.43	3	2	2	3	catalytic activity; metal ion binding	cytoplasm; membrane	metabolic process	Pf00883; Pf02789	498	54.0465	5.80811
Q17QM8	Dual specificity protein phosphatase 14 OS=Bos taurus GN=DUSP14 PE=2 SV=1 - [DUS14_BOVIN]	8.92642	14.65	1	2	2	3	catalytic activity		metabolic process	Pf00102; Pf00782	198	22.2226	9.56885
E1B9F6	Elongation factor 1-alpha OS=Bos taurus GN=EEF1A1 PE=3 SV=2 - [E1B9F6_BOVIN]	8.38218	7.58	19	3	3	3	catalytic activity; nucleotide binding; RNA binding	cytoplasm	metabolic process	Pf00009; Pf03143; Pf03144	462	50.1382	9.0708
Q862L2	Similar to alpha-tubulin isoform 1 (Fragment) OS=Bos taurus PE=2 SV=1 - [Q862L2_BOVIN]	6.52292	15.15	10	1	1	2	catalytic activity; nucleotide binding; structural molecule activity	cytoplasm; cytoskeleton	cell organization and biogenesis; cellular component movement	Pf00091	99	10.3731	9.05615
O18931	Protein phosphatase type 1 beta catalytic subunit (Fragment) OS=Ovis aries GN=pplbc PE=2 SV=1 - [O18931_SHEEP]	3.58055	17.71	10	1	1	1	catalytic activity				96	10.9777	9.34912
Q3ZBK2	Redox-regulatory protein FAM213A OS=Bos taurus GN=FAM213A PE=2 SV=1 - [F213A_BOVIN]	3.21256	5.96	2	1	1	1	antioxidant activity; catalytic activity	cytoplasm; mitochondrion	cell differentiation; development; metabolic process; regulation of biological process	Pf00578	218	24.3397	8.63135
Q0QEM9	ATP synthase subunit beta (Fragment) OS=Bos taurus GN=ATP5B PE=2 SV=1 - [Q0QEM9_BOVIN]	3.20509	4.04	3	1	1	1	catalytic activity; nucleotide binding; protein binding; transporter activity	cell surface; cytoplasm; membrane; mitochondrion; organelle lumen	cellular component movement; cellular homeostasis; development; metabolic process; regulation of biological process; transport	Pf00006; Pf00306	322	34.7482	5.41455
P67827	Casein kinase I isoform alpha OS=Bos taurus GN=CSNK1A1 PE=1 SV=1 - [KC1A_BOVIN]	3.05507	3.08	2	1	1	1	catalytic activity; nucleotide binding	chromosome; cytoplasm; cytoskeleton; nucleus; organelle lumen	cell communication; cell division; cell organization and biogenesis; metabolic process; regulation of biological process; response to stimulus	Pf00069; Pf07714	325	37.5432	9.48096
O77679	Glyceraldehyde 3-phosphate dehydrogenase (Fragment) OS=Bos taurus GN=G3PDH PE=2 SV=1 - [O77679_BOVIN]	2.90376	15.05	8	1	1	1	catalytic activity; nucleotide binding; protein binding	cytoplasm; cytoskeleton; cytosol; nucleus	cell death; cell organization and biogenesis; metabolic process; regulation of biological process	Pf02800	93	10.3401	5.41455
Q19RN6	Tubulin beta-3 (Fragment) OS=Bubalus bubalis PE=2 SV=1 - [Q19RN6_BUBBU]	2.85072	5.71	19	1	1	1	catalytic activity; nucleotide binding; structural molecule activity	cytoskeleton	cell organization and biogenesis; cellular component movement; metabolic process	Pf03953	175	20.0371	10.2134
O77834	Peroxiredoxin-6 OS=Bos taurus GN=PRDX6 PE=1 SV=3 - [PRDX6_BOVIN]	2.83945	4.46	1	1	1	1	antioxidant activity; catalytic activity	cytoplasm; cytosol; vacuole	metabolic process; response to stimulus	Pf00578; Pf08534; Pf10417	224	25.0511	6.37939
F1MLB8	ATP synthase subunit alpha OS=Bos taurus GN=ATP5A1 PE=3 SV=1 - [F1MLB8_BOVIN]	2.73784	2.89	3	1	1	1	catalytic activity; nucleotide binding; protein binding; transporter activity	cytoplasm; membrane; mitochondrion; nucleus	cell proliferation; development; metabolic process; regulation of biological process; transport	Pf00006; Pf00306; Pf02663; Pf02874; Pf05943	553	59.6527	9.18799
F1N6R7	Acyl-coenzyme A oxidase OS=Bos taurus GN=ACOXL PE=3 SV=2 - [F1N6R7_BOVIN]	2.73733	2.76	1	1	1	1	catalytic activity	cytoplasm; membrane	metabolic process	Pf00441; Pf01756; Pf02770	580	65.3636	9.1001
Q862Q5	Phosphoglycerate kinase (Fragment) OS=Bos taurus PE=2 SV=1 - [Q862Q5_BOVIN]	2.65284	9.71	5	1	1	1	catalytic activity; nucleotide binding	cytoplasm	metabolic process	Pf00162	175	19.0602	8.96826

## Sheet: enzyme regulator activity
Accession	Description	Score	Coverage	# Proteins	# Unique Peptides	# Peptides	# PSMs	Molecular Function	Cellular Component	Biological Process	Pfam IDs	# AAs	MW [kDa]	calc. pI
P04272	Annexin A2 OS=Bos taurus GN=ANXA2 PE=1 SV=2 - [ANXA2_BOVIN]	6.85938	8.85	2	2	2	2	enzyme regulator activity; metal ion binding; protein binding	cytoplasm; endosome; extracellular; membrane	cell organization and biogenesis; coagulation; development; regulation of biological process; response to stimulus; transport	Pf00191	339	38.5878	7.31299
L8HPG3	Serpin B5 OS=Bos grunniens mutus GN=M91_01993 PE=3 SV=1 - [L8HPG3_BOSMU]	3.1973	3.68	1	1	1	1				Protein not found	380	42.7557	5.89697

## Sheet: structural molecule activity
Accession	Description	Score	Coverage	# Proteins	# Unique Peptides	# Peptides	# PSMs	Molecular Function	Cellular Component	Biological Process	Pfam IDs	# AAs	MW [kDa]	calc. pI
E1B898	Uncharacterized protein OS=Bos taurus GN=KRT86 PE=3 SV=1 - [E1B898_BOVIN]	250.749	29.22	12	1	15	77	catalytic activity; motor activity; structural molecule activity	cytoskeleton; membrane; nucleus	transport	Pf00038; Pf01576; Pf05557; Pf07926; Pf09726; Pf10174; Pf11559; Pf12128	486	53.2973	5.56689
Q28582	Hair type II keratin intermediate filament protein OS=Ovis aries GN=KII-9 PE=3 SV=1 - [Q28582_SHEEP]	250.228	27.95	14	1	15	77	catalytic activity; motor activity; structural molecule activity	cytoskeleton; membrane; nucleus	transport	Pf00038; Pf01576; Pf02463; Pf07926; Pf09726; Pf10174; Pf11559; Pf12128; Pf12718	508	55.2102	6.25244
P02534	Keratin, type I microfibrillar 48 kDa, component 8C-1 OS=Ovis aries PE=1 SV=2 - [K1M1_SHEEP]	204.647	28.64	27	1	11	58	catalytic activity; motor activity; structural molecule activity	cytoskeleton		Pf00038; Pf01576; Pf12128	412	46.6448	4.80518
A3KN26	KRT33B protein OS=Bos taurus GN=KRT33B PE=2 SV=1 - [A3KN26_BOVIN]	204.549	29.95	33	1	11	58	catalytic activity; motor activity; protein binding; structural molecule activity	cytoplasm; cytoskeleton; membrane	cell organization and biogenesis	Pf00038; Pf01576; Pf05622; Pf06160; Pf12128	384	43.2422	4.85596
F1MSA6	Uncharacterized protein OS=Bos taurus GN=KRT34 PE=3 SV=1 - [F1MSA6_BOVIN]	196.873	24.3	18	1	9	55	structural molecule activity	cytoskeleton		Pf00038	391	44.699	4.90674
A4FUZ0	Keratin, type II cuticular Hb3 OS=Bos taurus GN=KRT83 PE=2 SV=1 - [KRT83_BOVIN]	168.314	21.7	11	2	12	51	catalytic activity; motor activity; structural molecule activity	cytoskeleton; membrane; nucleus	transport	Pf00038; Pf01576; Pf02463; Pf05701; Pf07888; Pf07926; Pf09726; Pf10174; Pf11559; Pf12128	493	53.9545	5.47803
P25691	Keratin, type II microfibrillar, component 5 OS=Ovis aries PE=1 SV=1 - [K2M3_SHEEP]	157.365	18.33	7	2	12	47	structural molecule activity	cytoskeleton		Pf00038; Pf08317	502	55.2205	6.45557
E3VW79	Keratin 34 (Fragment) OS=Ovis aries PE=2 SV=1 - [E3VW79_SHEEP]	154.191	21.62	16	1	8	41	catalytic activity; motor activity; structural molecule activity	cytoskeleton		Pf00038; Pf01576	407	46.6289	5.021
A4FV94	KRT6A protein OS=Bos taurus GN=KRT6A PE=2 SV=1 - [A4FV94_BOVIN]	59.9246	17.51	27	3	9	19	catalytic activity; motor activity; structural molecule activity	cytoskeleton		Pf00038; Pf01576; Pf05957; Pf07902; Pf12128	571	60.7826	8.08936
F1MKE7	Uncharacterized protein (Fragment) OS=Bos taurus PE=3 SV=2 - [F1MKE7_BOVIN]	53.0021	14.61	21	1	7	17	catalytic activity; motor activity; structural molecule activity	cytoskeleton; membrane		Pf00038; Pf01576	534	56.5574	8.6167
G3N2P6	Uncharacterized protein OS=Bos taurus PE=3 SV=1 - [G3N2P6_BOVIN]	51.1064	22.78	1	1	5	16	structural molecule activity	cytoskeleton		Pf00038; Pf04156; Pf07889	237	27.1895	4.93213
F1MI98	Uncharacterized protein OS=Bos taurus GN=KRT36 PE=3 SV=2 - [F1MI98_BOVIN]	47.9771	26.54	14	9	11	16	structural molecule activity	cytoskeleton		Pf00038; Pf12128	456	51.0773	4.98291
F1N362	Uncharacterized protein OS=Bos taurus GN=KRT84 PE=3 SV=2 - [F1N362_BOVIN]	39.0326	13.32	6	8	9	13	catalytic activity; motor activity; structural molecule activity	cytoskeleton		Pf00038; Pf01576; Pf05557	593	64.0911	7.38623
Q8SPJ1	Junction plakoglobin OS=Bos taurus GN=JUP PE=2 SV=1 - [PLAK_BOVIN]	31.2381	9.93	6	5	5	10	protein binding; structural molecule activity	cytoplasm; cytoskeleton; cytosol; membrane; nucleus; organelle lumen	cell communication; cell differentiation; cell organization and biogenesis; cellular component movement; development; metabolic process; regulation of biological process; reproduction; response to stimulus; transport	Pf00514	745	81.7688	6.13818
G3N0V2	Uncharacterized protein OS=Bos taurus GN=KRT1 PE=3 SV=1 - [G3N0V2_BOVIN]	16.0848	5.78	4	2	3	5	structural molecule activity; transporter activity	cytoskeleton; membrane	transport	Pf00038; Pf01496; Pf12128; Pf12252	606	63.1131	8.27979
Q862L2	Similar to alpha-tubulin isoform 1 (Fragment) OS=Bos taurus PE=2 SV=1 - [Q862L2_BOVIN]	6.52292	15.15	10	1	1	2	catalytic activity; nucleotide binding; structural molecule activity	cytoplasm; cytoskeleton	cell organization and biogenesis; cellular component movement	Pf00091	99	10.3731	9.05615
Q862E2	Similar to acidic ribosomal phosphoprotein PO (Fragment) OS=Bos taurus PE=2 SV=1 - [Q862E2_BOVIN]	3.54967	7.64	5	1	1	1	structural molecule activity	cytoplasm; nucleus; ribosome	metabolic process	Pf00466	157	17.0225	5.88428
Q862T1	mRNA, similar to lamin A/C, clone: ORCS10105 (Fragment) OS=Bos taurus PE=2 SV=1 - [Q862T1_BOVIN]	3.50063	5.81	4	1	1	1	structural molecule activity	cytoskeleton; nucleus; organelle lumen	cell communication; cell death; cell differentiation; cell organization and biogenesis; cellular component movement; development; regulation of biological process; response to stimulus; transport	Pf00038	155	18.0064	5.74463
Q862H8	Similar to 40S ribosomal protein SA (P40) (Fragment) OS=Bos taurus PE=2 SV=1 - [Q862H8_BOVIN]	3.48927	9.94	5	1	1	1	protein binding; structural molecule activity	cytoplasm; cytosol; membrane; nucleus; ribosome	cell organization and biogenesis; metabolic process; transport	Pf00318	171	18.5978	9.12939
Q9TTW4	Beta actin (Fragment) OS=Bos taurus PE=2 SV=1 - [Q9TTW4_BOVIN]	3.33724	22.5	12	1	1	1	nucleotide binding; protein binding; structural molecule activity	cytoplasm; cytoskeleton; cytosol; nucleus; organelle lumen	cell differentiation; cell organization and biogenesis; metabolic process	Pf00022	80	9.12762	6.68311
Q862N4	Similar to ribosomal protein L26 (Fragment) OS=Bos taurus PE=2 SV=1 - [Q862N4_BOVIN]	3.30439	6.98	3	1	1	1	structural molecule activity	cytoplasm; ribosome	metabolic process	Pf00467	129	15.2685	11.0923
Q0QEV5	60S ribosomal protein L18 (Fragment) OS=Bos taurus GN=RPL18 PE=2 SV=1 - [Q0QEV5_BOVIN]	3.00674	7.83	3	1	1	1	structural molecule activity	cytoplasm; cytosol; ribosome	metabolic process	Pf00828	166	18.8445	11.7808
Q19RN6	Tubulin beta-3 (Fragment) OS=Bubalus bubalis PE=2 SV=1 - [Q19RN6_BUBBU]	2.85072	5.71	19	1	1	1	catalytic activity; nucleotide binding; structural molecule activity	cytoskeleton	cell organization and biogenesis; cellular component movement; metabolic process	Pf03953	175	20.0371	10.2134
Q862M9	Similar to ribosomal protein S2 (Fragment) OS=Bos taurus PE=2 SV=1 - [Q862M9_BOVIN]	2.78402	9.03	4	1	1	1	protein binding; RNA binding; structural molecule activity	cytoplasm; cytosol; nucleus; organelle lumen; ribosome	metabolic process	Pf00333	144	15.9779	9.92041
L8INK7	Desmoplakin (Fragment) OS=Bos grunniens mutus GN=M91_06211 PE=4 SV=1 - [L8INK7_BOSMU]	61.8753	5.78	2	12	12	17				Protein not found	2839	327.347	6.81494
L8HW98	Keratin, type II microfibrillar, component 5 OS=Bos grunniens mutus GN=M91_10633 PE=3 SV=1 - [L8HW98_BOSMU]	258.168	21.3	9	2	13	75				Protein not found	507	55.8748	6.45557
L8HV38	Keratin, type II cuticular Hb5 OS=Bos grunniens mutus GN=M91_10632 PE=3 SV=1 - [L8HV38_BOSMU]	82.6989	14.57	1	1	8	24				Protein not found	494	54.5732	5.64307
L8IFM9	Keratin, type I cytoskeletal 42 OS=Bos grunniens mutus GN=M91_17166 PE=3 SV=1 - [L8IFM9_BOSMU]	51.2758	15.09	4	0	7	16				Protein not found	464	51.1904	5.24951
L8HP74	Keratin, type I cytoskeletal 14 OS=Bos grunniens mutus GN=M91_06039 PE=3 SV=1 - [L8HP74_BOSMU]	33.259	15.09	7	5	8	10				Protein not found	477	51.8347	5.16064
M0QVZ6	Keratin, type II cytoskeletal 5 OS=Bos taurus GN=KRT5 PE=3 SV=1 - [M0QVZ6_BOVIN]	31.947	14.49	26	5	8	10				Protein not found	573	60.6293	7.81104
L8I3T6	Keratin, type I cuticular Ha7 (Fragment) OS=Bos grunniens mutus GN=M91_00634 PE=3 SV=1 - [L8I3T6_BOSMU]	13.869	6.24	2	1	3	5				Protein not found	433	48.0545	4.90674
L8HRE9	Plakophilin-1 (Fragment) OS=Bos grunniens mutus GN=M91_13303 PE=4 SV=1 - [L8HRE9_BOSMU]	8.40655	3.41	4	2	2	3				Protein not found	675	74.2233	8.79248
L8II38	Moesin (Fragment) OS=Bos grunniens mutus GN=M91_15303 PE=4 SV=1 - [L8II38_BOSMU]	2.65405	1.75	7	1	1	1				Protein not found	573	67.4756	6.04932
L8I5K2	Histone H2A OS=Bos grunniens mutus GN=M91_03580 PE=3 SV=1 - [L8I5K2_BOSMU]	9.00119	21.88	27	2	2	3				Protein not found	128	13.8978	10.8872
L8J034	Tubulin alpha-4A chain (Fragment) OS=Bos grunniens mutus GN=M91_13955 PE=3 SV=1 - [L8J034_BOSMU]	3.07541	3.35	2	1	1	1				Protein not found	448	49.8594	5.05908

## Sheet: motor activity
Accession	Description	Score	Coverage	# Proteins	# Unique Peptides	# Peptides	# PSMs	Molecular Function	Cellular Component	Biological Process	Pfam IDs	# AAs	MW [kDa]	calc. pI
E1B898	Uncharacterized protein OS=Bos taurus GN=KRT86 PE=3 SV=1 - [E1B898_BOVIN]	250.749	29.22	12	1	15	77	catalytic activity; motor activity; structural molecule activity	cytoskeleton; membrane; nucleus	transport	Pf00038; Pf01576; Pf05557; Pf07926; Pf09726; Pf10174; Pf11559; Pf12128	486	53.2973	5.56689
Q28582	Hair type II keratin intermediate filament protein OS=Ovis aries GN=KII-9 PE=3 SV=1 - [Q28582_SHEEP]	250.228	27.95	14	1	15	77	catalytic activity; motor activity; structural molecule activity	cytoskeleton; membrane; nucleus	transport	Pf00038; Pf01576; Pf02463; Pf07926; Pf09726; Pf10174; Pf11559; Pf12128; Pf12718	508	55.2102	6.25244
P02534	Keratin, type I microfibrillar 48 kDa, component 8C-1 OS=Ovis aries PE=1 SV=2 - [K1M1_SHEEP]	204.647	28.64	27	1	11	58	catalytic activity; motor activity; structural molecule activity	cytoskeleton		Pf00038; Pf01576; Pf12128	412	46.6448	4.80518
A3KN26	KRT33B protein OS=Bos taurus GN=KRT33B PE=2 SV=1 - [A3KN26_BOVIN]	204.549	29.95	33	1	11	58	catalytic activity; motor activity; protein binding; structural molecule activity	cytoplasm; cytoskeleton; membrane	cell organization and biogenesis	Pf00038; Pf01576; Pf05622; Pf06160; Pf12128	384	43.2422	4.85596
A4FUZ0	Keratin, type II cuticular Hb3 OS=Bos taurus GN=KRT83 PE=2 SV=1 - [KRT83_BOVIN]	168.314	21.7	11	2	12	51	catalytic activity; motor activity; structural molecule activity	cytoskeleton; membrane; nucleus	transport	Pf00038; Pf01576; Pf02463; Pf05701; Pf07888; Pf07926; Pf09726; Pf10174; Pf11559; Pf12128	493	53.9545	5.47803
E3VW79	Keratin 34 (Fragment) OS=Ovis aries PE=2 SV=1 - [E3VW79_SHEEP]	154.191	21.62	16	1	8	41	catalytic activity; motor activity; structural molecule activity	cytoskeleton		Pf00038; Pf01576	407	46.6289	5.021
A4FV94	KRT6A protein OS=Bos taurus GN=KRT6A PE=2 SV=1 - [A4FV94_BOVIN]	59.9246	17.51	27	3	9	19	catalytic activity; motor activity; structural molecule activity	cytoskeleton		Pf00038; Pf01576; Pf05957; Pf07902; Pf12128	571	60.7826	8.08936
F1MKE7	Uncharacterized protein (Fragment) OS=Bos taurus PE=3 SV=2 - [F1MKE7_BOVIN]	53.0021	14.61	21	1	7	17	catalytic activity; motor activity; structural molecule activity	cytoskeleton; membrane		Pf00038; Pf01576	534	56.5574	8.6167
F1N362	Uncharacterized protein OS=Bos taurus GN=KRT84 PE=3 SV=2 - [F1N362_BOVIN]	39.0326	13.32	6	8	9	13	catalytic activity; motor activity; structural molecule activity	cytoskeleton		Pf00038; Pf01576; Pf05557	593	64.0911	7.38623

## Sheet: transporter activity
Accession	Description	Score	Coverage	# Proteins	# Unique Peptides	# Peptides	# PSMs	Molecular Function	Cellular Component	Biological Process	Pfam IDs	# AAs	MW [kDa]	calc. pI
G3N0V2	Uncharacterized protein OS=Bos taurus GN=KRT1 PE=3 SV=1 - [G3N0V2_BOVIN]	16.0848	5.78	4	2	3	5	structural molecule activity; transporter activity	cytoskeleton; membrane	transport	Pf00038; Pf01496; Pf12128; Pf12252	606	63.1131	8.27979
Q0QEM9	ATP synthase subunit beta (Fragment) OS=Bos taurus GN=ATP5B PE=2 SV=1 - [Q0QEM9_BOVIN]	3.20509	4.04	3	1	1	1	catalytic activity; nucleotide binding; protein binding; transporter activity	cell surface; cytoplasm; membrane; mitochondrion; organelle lumen	cellular component movement; cellular homeostasis; development; metabolic process; regulation of biological process; transport	Pf00006; Pf00306	322	34.7482	5.41455
F1MLB8	ATP synthase subunit alpha OS=Bos taurus GN=ATP5A1 PE=3 SV=1 - [F1MLB8_BOVIN]	2.73784	2.89	3	1	1	1	catalytic activity; nucleotide binding; protein binding; transporter activity	cytoplasm; membrane; mitochondrion; nucleus	cell proliferation; development; metabolic process; regulation of biological process; transport	Pf00006; Pf00306; Pf02663; Pf02874; Pf05943	553	59.6527	9.18799
G3MZ21	Uncharacterized protein OS=Bos taurus PE=3 SV=1 - [G3MZ21_BOVIN]	2.73448	8.7	40	1	1	1	metal ion binding; transporter activity	cytoplasm; cytosol	transport	Pf00042	115	12.5556	5.84619

## Sheet: antioxidant activity
Accession	Description	Score	Coverage	# Proteins	# Unique Peptides	# Peptides	# PSMs	Molecular Function	Cellular Component	Biological Process	Pfam IDs	# AAs	MW [kDa]	calc. pI
O77834	Peroxiredoxin-6 OS=Bos taurus GN=PRDX6 PE=1 SV=3 - [PRDX6_BOVIN]	2.83945	4.46	1	1	1	1	antioxidant activity; catalytic activity	cytoplasm; cytosol; vacuole	metabolic process; response to stimulus	Pf00578; Pf08534; Pf10417	224	25.0511	6.37939
Q3ZBK2	Redox-regulatory protein FAM213A OS=Bos taurus GN=FAM213A PE=2 SV=1 - [F213A_BOVIN]	3.21256	5.96	2	1	1	1	antioxidant activity; catalytic activity	cytoplasm; mitochondrion	cell differentiation; development; metabolic process; regulation of biological process	Pf00578	218	24.3397	8.63135
