# Supplementary material for: Available sustainable alternatives replace endangered animal horn based on their proteomic analysis and bio-effect evaluation
Source: Sci Rep. 2016 Oct 27;6:36027. doi: 10.1038/srep36027 (PMC5082367; doi:10.1038/srep36027)
Supplement: Supplementary Table S8 [file srep36027-s9.xls]

## Sheet: Sheet1
Accession	Description	Score	Coverage	# Proteins	# Unique Peptides	# Peptides	# PSMs	Molecular Function	Cellular Component	Biological Process	Pfam IDs	# AAs	MW [kDa]	calc. pI
E1BKT9	Uncharacterized protein OS=Bos taurus GN=DSP PE=4 SV=1 - [E1BKT9_BOVIN]	159.956	12.7	2	29	29	45	catalytic activity; motor activity; protein binding; structural molecule activity	chromosome; cytoplasm; cytoskeleton; membrane; mitochondrion; nucleus; organelle lumen	cell differentiation; cell organization and biogenesis; development; metabolic process; reproduction	Pf00038; Pf00681; Pf01540; Pf01576; Pf02463; Pf04111; Pf04156; Pf05483; Pf05557; Pf05622; Pf06637; Pf07888; Pf09726; Pf09731; Pf10174; Pf12128	2889	332.177	6.84424
E1B898	Uncharacterized protein OS=Bos taurus GN=KRT86 PE=3 SV=1 - [E1B898_BOVIN]	87.2433	24.28	12	0	11	26	catalytic activity; motor activity; structural molecule activity	cytoskeleton; membrane; nucleus	transport	Pf00038; Pf01576; Pf05557; Pf07926; Pf09726; Pf10174; Pf11559; Pf12128	486	53.2973	5.56689
P02534	Keratin, type I microfibrillar 48 kDa, component 8C-1 OS=Ovis aries PE=1 SV=2 - [K1M1_SHEEP]	80.4635	24.03	46	2	9	23	catalytic activity; motor activity; structural molecule activity	cytoskeleton		Pf00038; Pf01576; Pf12128	412	46.6448	4.80518
Q8SPJ1	Junction plakoglobin OS=Bos taurus GN=JUP PE=2 SV=1 - [PLAK_BOVIN]	80.1018	24.3	3	12	14	23	protein binding; structural molecule activity	cytoplasm; cytoskeleton; cytosol; membrane; nucleus; organelle lumen	cell communication; cell differentiation; cell organization and biogenesis; cellular component movement; development; metabolic process; regulation of biological process; reproduction; response to stimulus; transport	Pf00514	745	81.7688	6.13818
L8HW98	Keratin, type II microfibrillar, component 5 OS=Bos grunniens mutus GN=M91_10633 PE=3 SV=1 - [L8HW98_BOSMU]	80.0152	18.34	8	0	9	23				Protein not found	507	55.8748	6.45557
F1MSA6	Uncharacterized protein OS=Bos taurus GN=KRT34 PE=3 SV=1 - [F1MSA6_BOVIN]	76.7098	21.99	46	1	8	22	structural molecule activity	cytoskeleton		Pf00038	391	44.699	4.90674
E3VW87	Keratin 86 OS=Ovis aries PE=2 SV=1 - [E3VW87_SHEEP]	76.0049	24.28	10	0	11	23	catalytic activity; motor activity; structural molecule activity	cytoskeleton; membrane; nucleus	transport	Pf00038; Pf01576; Pf07926; Pf09726; Pf10174; Pf11559; Pf12128	486	53.1633	5.56689
Q06018	Intermediate filament type II keratin OS=Ovis aries GN=KRT2.13 PE=3 SV=1 - [Q06018_SHEEP]	73.0503	15.21	2	1	7	21	catalytic activity; motor activity; structural molecule activity; transporter activity	cytoskeleton; membrane	transport	Pf00038; Pf01496; Pf01576; Pf05667; Pf11559; Pf12128	480	53.0006	8.26514
P25691	Keratin, type II microfibrillar, component 5 OS=Ovis aries PE=1 SV=1 - [K2M3_SHEEP]	63.9407	13.55	5	2	7	18	structural molecule activity	cytoskeleton		Pf00038; Pf08317	502	55.2205	6.45557
A4FUZ0	Keratin, type II cuticular Hb3 OS=Bos taurus GN=KRT83 PE=2 SV=1 - [KRT83_BOVIN]	58.1067	18.66	9	1	9	18	catalytic activity; motor activity; structural molecule activity	cytoskeleton; membrane; nucleus	transport	Pf00038; Pf01576; Pf02463; Pf05701; Pf07888; Pf07926; Pf09726; Pf10174; Pf11559; Pf12128	493	53.9545	5.47803
A5D984	Pyruvate kinase OS=Bos taurus GN=PKM2 PE=2 SV=1 - [A5D984_BOVIN]	56.5451	20.15	5	8	8	16	catalytic activity; metal ion binding	cytoplasm; mitochondrion	metabolic process	Pf00224; Pf02887	531	57.912	7.85498
F1N566	Uncharacterized protein (Fragment) OS=Bos taurus PE=3 SV=1 - [F1N566_BOVIN]	45.9767	13.73	6	1	5	14	structural molecule activity	cytoskeleton		Pf00038	357	40.3752	4.94482
A7E3Q2	Heat shock 70kDa protein 1A OS=Bos taurus GN=HSPA2 PE=2 SV=1 - [A7E3Q2_BOVIN]	42.748	16.35	8	3	9	13	nucleotide binding	membrane	cell organization and biogenesis; response to stimulus	Pf00012; Pf06723	636	69.7658	5.66846
L8II39	Elongation factor 2 (Fragment) OS=Bos grunniens mutus GN=M91_12003 PE=4 SV=1 - [L8II39_BOSMU]	31.8912	12.12	2	9	9	10				Protein not found	858	95.304	6.82959
L8HW76	Keratin, type II cytoskeletal 6A OS=Bos grunniens mutus GN=M91_10641 PE=3 SV=1 - [L8HW76_BOSMU]	29.6066	13.13	15	5	6	10				Protein not found	518	55.9633	8.08936
I6ZQY0	Heat shock cognate 71 kDa protein OS=Capra hircus GN=HSPA8 PE=2 SV=1 - [I6ZQY0_CAPHI]	27.0093	12.11	8	1	7	8			response to stimulus	Pf00012; Pf02463; Pf06723	644	70.6181	5.89697
K8FK38	Heat Shock Protein 70 (Fragment) OS=Bos taurus GN=HSP70 PE=3 SV=1 - [K8FK38_BOVIN]	26.0572	14.04	30	3	7	8				Protein not found	634	69.3779	6.59521
L8HRE9	Plakophilin-1 (Fragment) OS=Bos grunniens mutus GN=M91_13303 PE=4 SV=1 - [L8HRE9_BOSMU]	25.9783	9.48	5	5	5	7				Protein not found	675	74.2233	8.79248
G3N0I4	Cytosol aminopeptidase OS=Bos taurus GN=LAP3 PE=2 SV=1 - [G3N0I4_BOVIN]	25.1876	8.63	3	3	3	7	catalytic activity; metal ion binding	cytoplasm; membrane	metabolic process	Pf00883; Pf02789	498	54.0465	5.80811
L8IBI6	Desmoglein-1 OS=Bos grunniens mutus GN=M91_20076 PE=3 SV=1 - [L8IBI6_BOSMU]	24.0796	5.87	3	4	4	7				Protein not found	1039	111.787	5.021
P04272	Annexin A2 OS=Bos taurus GN=ANXA2 PE=1 SV=2 - [ANXA2_BOVIN]	24.011	19.47	2	5	5	7	enzyme regulator activity; metal ion binding; protein binding	cytoplasm; endosome; extracellular; membrane	cell organization and biogenesis; coagulation; development; regulation of biological process; response to stimulus; transport	Pf00191	339	38.5878	7.31299
Q76LV1	Heat shock protein HSP 90-beta OS=Bos taurus GN=HSP90AB1 PE=2 SV=3 - [HS90B_BOVIN]	23.2611	7.18	8	2	4	7	nucleotide binding; protein binding	cytoplasm; mitochondrion	metabolic process; response to stimulus	Pf00183; Pf02518	724	83.2011	5.03369
G3X748	Uncharacterized protein OS=Bos taurus PE=4 SV=1 - [G3X748_BOVIN]	22.7936	10.73	2	5	5	7					587	68.1733	7.6499
B0LRM8	Putative guanine nucleotide binding protein beta polypeptide 2-like 1 protein (Fragment) OS=Ovis aries PE=2 SV=1 - [B0LRM8_SHEEP]	22.695	19.82	3	3	3	6	protein binding			Pf00400	227	24.9155	7.31299
E1BEG2	Uncharacterized protein OS=Bos taurus GN=HNRNPA3 PE=4 SV=2 - [E1BEG2_BOVIN]	21.3654	12.89	2	3	3	5	nucleotide binding			Pf00076	380	39.6256	9.18799
Q95140	60S acidic ribosomal protein P0 OS=Bos taurus GN=RPLP0 PE=2 SV=3 - [RLA0_BOVIN]	21.1783	22.96	8	6	6	6	structural molecule activity	cytoplasm; nucleus; ribosome	metabolic process	Pf00428; Pf00466	318	34.3489	5.97314
O77834	Peroxiredoxin-6 OS=Bos taurus GN=PRDX6 PE=1 SV=3 - [PRDX6_BOVIN]	20.7296	16.96	1	3	3	6	antioxidant activity; catalytic activity	cytoplasm; cytosol; vacuole	metabolic process; response to stimulus	Pf00578; Pf08534; Pf10417	224	25.0511	6.37939
A4IFM8	Actin, alpha 1, skeletal muscle OS=Bos taurus GN=ACTA1 PE=2 SV=1 - [A4IFM8_BOVIN]	20.6727	11.41	16	1	3	6	nucleotide binding	cytoplasm; cytoskeleton	cell differentiation; cell organization and biogenesis; development	Pf00022	377	41.9958	5.38916
P81947	Tubulin alpha-1B chain OS=Bos taurus PE=1 SV=2 - [TBA1B_BOVIN]	20.6164	19.51	17	2	6	7	catalytic activity; nucleotide binding; structural molecule activity	cytoplasm; cytoskeleton	cell organization and biogenesis; cellular component movement; metabolic process	Pf00091; Pf03953	451	50.1196	5.05908
Q76LV2	Heat shock protein HSP 90-alpha OS=Bos taurus GN=HSP90AA1 PE=2 SV=3 - [HS90A_BOVIN]	19.8885	7.78	6	2	4	6	catalytic activity; enzyme regulator activity; nucleotide binding; protein binding	cytoplasm	cell organization and biogenesis; metabolic process; regulation of biological process; response to stimulus; transport	Pf00183; Pf02518	733	84.6777	5.0083
P61286	Polyadenylate-binding protein 1 OS=Bos taurus GN=PABPC1 PE=2 SV=1 - [PABP1_BOVIN]	19.3986	13.05	9	6	6	6	nucleotide binding; protein binding; RNA binding	cytoplasm; nucleus; spliceosomal complex	metabolic process; regulation of biological process	Pf00076; Pf00658	636	70.6259	9.49561
L8IKI3	Eukaryotic initiation factor 4A-I (Fragment) OS=Bos grunniens mutus GN=M91_20379 PE=3 SV=1 - [L8IKI3_BOSMU]	19.3247	18.75	8	3	6	6				Protein not found	400	45.5323	5.57959
L8IFM9	Keratin, type I cytoskeletal 42 OS=Bos grunniens mutus GN=M91_17166 PE=3 SV=1 - [L8IFM9_BOSMU]	19.1522	9.48	14	2	4	6				Protein not found	464	51.1904	5.24951
L8HW69	Tubulin beta-1 chain (Fragment) OS=Bos grunniens mutus GN=M91_09580 PE=3 SV=1 - [L8HW69_BOSMU]	18.5648	13.27	23	4	4	5				Protein not found	392	43.9229	4.79248
L8J034	Tubulin alpha-4A chain (Fragment) OS=Bos grunniens mutus GN=M91_13955 PE=3 SV=1 - [L8J034_BOSMU]	18.537	17.63	9	1	5	6				Protein not found	448	49.8594	5.05908
L8IT83	Catenin beta-1 (Fragment) OS=Bos grunniens mutus GN=M91_15433 PE=4 SV=1 - [L8IT83_BOSMU]	18.3543	5.58	5	1	3	5				Protein not found	770	84.3126	5.79541
G3N0V2	Uncharacterized protein OS=Bos taurus GN=KRT1 PE=3 SV=1 - [G3N0V2_BOVIN]	18.3456	5.78	12	2	3	6	structural molecule activity; transporter activity	cytoskeleton; membrane	transport	Pf00038; Pf01496; Pf12128; Pf12252	606	63.1131	8.27979
Q08DQ0	Plakophilin-3 OS=Bos taurus GN=PKP3 PE=2 SV=1 - [PKP3_BOVIN]	17.9836	9.71	1	5	5	5	protein binding	nucleus		Pf00514	793	86.4756	9.42236
G3X807	Histone H4 (Fragment) OS=Bos taurus GN=LOC616167 PE=3 SV=1 - [G3X807_BOVIN]	17.9828	53.06	25	5	5	6	DNA binding; protein binding	chromosome; nucleus	cell organization and biogenesis; metabolic process	Pf00125	98	10.9422	11.356
L8HXV4	Keratin, type II cytoskeletal 75 (Fragment) OS=Bos grunniens mutus GN=M91_10637 PE=3 SV=1 - [L8HXV4_BOSMU]	17.9515	6.67	11	1	4	6				Protein not found	525	56.9455	6.48096
B7TJ13	Phosphoglycerate kinase OS=Ovis aries GN=PGK1 PE=2 SV=1 - [B7TJ13_SHEEP]	17.929	20.14	7	5	5	5	catalytic activity; nucleotide binding	cytoplasm; membrane	metabolic process	Pf00162	417	44.5371	8.26514
Q56JV9	40S ribosomal protein S3a OS=Bos taurus GN=RPS3A PE=2 SV=3 - [RS3A_BOVIN]	17.0178	20.45	6	4	4	5	structural molecule activity	cytoplasm; cytosol; nucleus; organelle lumen; ribosome	cell death; cell differentiation; metabolic process; regulation of biological process	Pf01015	264	29.9257	9.72998
L8IPP0	78 kDa glucose-regulated protein OS=Bos grunniens mutus GN=M91_20624 PE=3 SV=1 - [L8IPP0_BOSMU]	16.9073	11.45	6	4	5	5				Protein not found	655	72.3825	5.16064
F1MWU9	Uncharacterized protein OS=Bos taurus GN=HSPA6 PE=3 SV=2 - [F1MWU9_BOVIN]	16.8724	7.62	3	1	4	5	nucleotide binding	nucleus	cell organization and biogenesis	Pf00012; Pf06723	643	70.9123	6.03662
G8JKY0	40S ribosomal protein S8 (Fragment) OS=Bos taurus GN=RPS8 PE=2 SV=1 - [G8JKY0_BOVIN]	16.3531	20.77	4	3	3	4	structural molecule activity	cytoplasm; ribosome	metabolic process	Pf01201	207	24.0591	10.3159
Q0VC36	14-3-3 protein sigma OS=Bos taurus GN=SFN PE=2 SV=1 - [1433S_BOVIN]	15.6346	12.9	14	3	4	5	protein binding	cytoplasm; extracellular; nucleus	cell communication; cell death; cell differentiation; cell growth; cell organization and biogenesis; cell proliferation; development; metabolic process; regulation of biological process; response to stimulus; transport	Pf00244	248	27.8317	4.71631
Q3T169	40S ribosomal protein S3 OS=Bos taurus GN=RPS3 PE=2 SV=1 - [RS3_BOVIN]	15.1186	18.52	8	4	4	5	catalytic activity; DNA binding; protein binding; RNA binding; structural molecule activity	cytoplasm; cytosol; membrane; nucleus; ribosome	cell death; metabolic process; regulation of biological process; response to stimulus	Pf00189; Pf07650	243	26.6714	9.65674
G3X7S2	Heat shock protein beta-1 OS=Bos taurus GN=HSPB1 PE=2 SV=1 - [G3X7S2_BOVIN]	14.4318	24.03	6	3	3	4	protein binding	cell surface	metabolic process; response to stimulus	Pf00011	154	17.4318	7.02002
L8IZ34	Uncharacterized protein OS=Bos grunniens mutus GN=M91_00743 PE=4 SV=1 - [L8IZ34_BOSMU]	14.4019	18.42	10	3	3	4				Protein not found	266	29.1071	8.99756
L8IRL3	Cofilin-2 (Fragment) OS=Bos grunniens mutus GN=M91_01765 PE=4 SV=1 - [L8IRL3_BOSMU]	14.3361	16.87	4	3	3	4				Protein not found	166	18.7219	7.88428
F1MI98	Uncharacterized protein OS=Bos taurus GN=KRT36 PE=3 SV=2 - [F1MI98_BOVIN]	14.2898	12.28	19	3	5	5	structural molecule activity	cytoskeleton		Pf00038; Pf12128	456	51.0773	4.98291
F1MLQ1	Histone H2A OS=Bos taurus GN=LOC524236 PE=3 SV=2 - [F1MLQ1_BOVIN]	14.1246	32.31	27	3	3	4	DNA binding; protein binding	chromosome; nucleus	cell organization and biogenesis; metabolic process	Pf00125	130	14.2039	10.5649
G3N0K3	Uncharacterized protein OS=Bos taurus PE=2 SV=1 - [G3N0K3_BOVIN]	14.0108	16.41	15	3	3	4	RNA binding; structural molecule activity	cytoplasm; ribosome	metabolic process	Pf00900; Pf08071	262	29.4599	10.0815
L8HLW6	Eukaryotic initiation factor 4A-II OS=Bos grunniens mutus GN=M91_05081 PE=3 SV=1 - [L8HLW6_BOSMU]	13.982	13.27	8	1	4	4				Protein not found	407	46.3888	5.47803
L8HP95	Protein-glutamine gamma-glutamyltransferase K OS=Bos grunniens mutus GN=M91_13227 PE=3 SV=1 - [L8HP95_BOSMU]	13.807	7.31	3	4	4	4				Protein not found	835	91.7254	6.60986
A0A1F3	L-lactate dehydrogenase A chain OS=Bos mutus grunniens GN=LDHA PE=2 SV=3 - [LDHA_BOSMU]	13.7553	15.66	18	4	4	4	catalytic activity; nucleotide binding	cytoplasm	metabolic process	Pf00056; Pf02866	332	36.6624	8.06006
A6YRY8	40S ribosomal protein SA OS=Ovis aries GN=RPSA PE=2 SV=1 - [RSSA_SHEEP]	13.7311	18.31	8	4	4	4	structural molecule activity	cytoplasm; membrane; nucleus; ribosome	metabolic process	Pf00318	295	32.8645	4.93213
F1MB08	Alpha-enolase OS=Bos taurus GN=ENO1 PE=3 SV=1 - [F1MB08_BOVIN]	13.6655	9.91	7	3	3	4	catalytic activity; metal ion binding	cell surface; cytoplasm; cytosol; extracellular; membrane	metabolic process	Pf00113; Pf03952	434	47.2543	6.80029
Q5U7H2	Ribosomal protein L15 (Fragment) OS=Bos taurus PE=2 SV=1 - [Q5U7H2_BOVIN]	13.4032	19.55	5	2	2	4	structural molecule activity	cytoplasm; ribosome	metabolic process	Pf00827	133	15.4013	11.5171
F1MRD0	Actin, cytoplasmic 1 OS=Bos taurus GN=ACTB PE=2 SV=2 - [F1MRD0_BOVIN]	13.3667	14.67	24	2	4	4	nucleotide binding	cytoplasm; cytoskeleton		Pf00022	375	41.8247	5.31299
L8HPG3	Serpin B5 OS=Bos grunniens mutus GN=M91_01993 PE=3 SV=1 - [L8HPG3_BOSMU]	12.7657	8.42	2	3	3	4				Protein not found	380	42.7557	5.89697
Q2KJ32	Selenium-binding protein 1 OS=Bos taurus GN=SELENBP1 PE=1 SV=1 - [SBP1_BOVIN]	12.4185	8.69	1	3	3	4	protein binding	cytoplasm; cytosol; membrane; nucleus; organelle lumen	transport	Pf05694	472	52.5216	6.48096
Q3SZI2	Lamin A/C OS=Bos taurus GN=LMNA PE=2 SV=1 - [Q3SZI2_BOVIN]	12.4103	8.92	4	4	4	4	structural molecule activity	cytoskeleton		Pf00038; Pf00932	572	65.0826	6.99072
Q28554	Glyceraldehyde-3-phosphate dehydrogenase (Fragment) OS=Ovis aries GN=GAPDH PE=2 SV=4 - [G3P_SHEEP]	11.9651	18.63	13	3	4	4	catalytic activity; nucleotide binding; protein binding	cytoplasm; cytoskeleton; cytosol; nucleus	cell death; cell organization and biogenesis; metabolic process; regulation of biological process	Pf00044; Pf02800	322	34.7097	7.86963
E1B9F6	Elongation factor 1-alpha OS=Bos taurus GN=EEF1A1 PE=3 SV=2 - [E1B9F6_BOVIN]	11.581	9.31	19	4	4	4	catalytic activity; nucleotide binding; RNA binding	cytoplasm	metabolic process	Pf00009; Pf03143; Pf03144	462	50.1382	9.0708
Q5E9A1	Nascent polypeptide-associated complex subunit alpha OS=Bos taurus GN=NACA PE=1 SV=1 - [NACA_BOVIN]	10.7611	19.53	2	3	3	3	DNA binding; protein binding	cytoplasm; nucleus	metabolic process; transport	Pf01849	215	23.3557	4.56396
F1N362	Uncharacterized protein OS=Bos taurus GN=KRT84 PE=3 SV=2 - [F1N362_BOVIN]	10.7581	6.91	10	3	4	4	catalytic activity; motor activity; structural molecule activity	cytoskeleton		Pf00038; Pf01576; Pf05557	593	64.0911	7.38623
P00829	ATP synthase subunit beta, mitochondrial OS=Bos taurus GN=ATP5B PE=1 SV=2 - [ATPB_BOVIN]	10.5661	8.9	3	3	3	3	catalytic activity; nucleotide binding; protein binding; transporter activity	cell surface; cytoplasm; membrane; mitochondrion; organelle lumen	cellular component movement; cellular homeostasis; development; metabolic process; regulation of biological process; transport	Pf00006; Pf00306; Pf02874	528	56.2486	5.2749
Q5EA61	Creatine kinase B-type OS=Bos taurus GN=CKB PE=2 SV=1 - [KCRB_BOVIN]	10.5459	7.87	3	2	2	3	catalytic activity; nucleotide binding	cytoplasm; mitochondrion	cellular homeostasis; development; metabolic process	Pf00217; Pf02807	381	42.6924	5.78271
L8HRU2	14-3-3 protein eta (Fragment) OS=Bos grunniens mutus GN=M91_11940 PE=3 SV=1 - [L8HRU2_BOSMU]	10.1507	11.47	16	1	2	3				Protein not found	218	25.0605	4.86865
L8J2M8	14-3-3 protein epsilon (Fragment) OS=Bos grunniens mutus GN=M91_14679 PE=3 SV=1 - [L8J2M8_BOSMU]	10.0994	12.92	15	1	2	3				Protein not found	209	23.698	5.07178
L8I8P1	40S ribosomal protein S14 (Fragment) OS=Bos grunniens mutus GN=M91_17987 PE=3 SV=1 - [L8I8P1_BOSMU]	9.99434	26.25	5	3	3	3				Protein not found	160	17.3301	10.3013
Q5E9J1	Heterogeneous nuclear ribonucleoprotein F OS=Bos taurus GN=HNRNPF PE=2 SV=3 - [HNRPF_BOVIN]	9.81614	8.21	1	1	2	3	nucleotide binding; RNA binding	nucleus; organelle lumen; spliceosomal complex	metabolic process; regulation of biological process	Pf00076; Pf08080	414	45.6599	5.49072
L8II24	60S ribosomal protein L7a (Fragment) OS=Bos grunniens mutus GN=M91_19665 PE=4 SV=1 - [L8II24_BOSMU]	9.77756	10.15	3	2	2	3				Protein not found	266	30.0041	10.6089
E1BLZ8	Uncharacterized protein (Fragment) OS=Bos taurus GN=EIF3F PE=3 SV=2 - [E1BLZ8_BOVIN]	9.77105	11.2	3	3	3	3	protein binding; RNA binding	cytoplasm	metabolic process	Pf01398	384	40.1633	5.46533
O18789	40S ribosomal protein S2 OS=Bos taurus GN=RPS2 PE=2 SV=2 - [RS2_BOVIN]	9.5157	14.33	5	3	3	3	protein binding; RNA binding; structural molecule activity	cytoplasm; cytosol; nucleus; organelle lumen; ribosome	metabolic process	Pf00333; Pf03719	293	31.2156	10.2427
L8IC82	Transitional endoplasmic reticulum ATPase (Fragment) OS=Bos grunniens mutus GN=M91_01524 PE=4 SV=1 - [L8IC82_BOSMU]	9.34248	3.63	3	2	2	3				Protein not found	799	88.5174	5.35107
L8J494	Eukaryotic translation initiation factor 3 subunit D (Fragment) OS=Bos grunniens mutus GN=M91_10497 PE=3 SV=1 - [L8J494_BOSMU]	9.3313	4.41	2	2	2	3				Protein not found	544	63.4322	6.50732
F1N2K8	Uncharacterized protein (Fragment) OS=Bos taurus GN=PPL PE=4 SV=1 - [F1N2K8_BOVIN]	9.14507	2.02	2	3	3	3		cytoskeleton			1734	200.121	5.43994
L8J0N7	40S ribosomal protein S12 (Fragment) OS=Bos grunniens mutus GN=M91_20930 PE=3 SV=1 - [L8J0N7_BOSMU]	9.09756	33.07	3	3	3	3				Protein not found	127	13.9883	7.92822
F1MPU0	Clathrin heavy chain 1 (Fragment) OS=Bos taurus GN=CLTC PE=4 SV=2 - [F1MPU0_BOVIN]	8.98538	2.23	3	3	3	3	protein binding; structural molecule activity	cytoplasm; Golgi; membrane	transport	Pf00637; Pf01394; Pf04053; Pf09268	1661	189.817	5.63037
L8J3H9	14-3-3 protein zeta/delta (Fragment) OS=Bos grunniens mutus GN=M91_19634 PE=4 SV=1 - [L8J3H9_BOSMU]	8.9779	9.57	17	1	2	3				Protein not found	230	26.1672	5.05908
A4IFE6	ABCE1 protein OS=Bos taurus GN=ABCE1 PE=2 SV=1 - [A4IFE6_BOVIN]	8.8711	5.51	1	2	2	3	catalytic activity; nucleotide binding	cytoplasm; mitochondrion	metabolic process	Pf00005; Pf04068	599	67.245	8.33838
L8ITF0	Ubiquitin thioesterase OTU1 OS=Bos grunniens mutus GN=M91_02276 PE=4 SV=1 - [L8ITF0_BOSMU]	8.85255	4.31	2	1	1	2				Protein not found	348	38.027	5.70654
Q0VCM0	Protein S100-A16 OS=Bos taurus GN=S100A16 PE=3 SV=1 - [S10AG_BOVIN]	8.74728	33.98	1	3	3	3	metal ion binding; protein binding	cytoplasm; cytosol; membrane; nucleus; organelle lumen	response to stimulus	Pf01023	103	11.7691	8.93896
F4YD28	40S ribosomal protein S24 (Fragment) OS=Bubalus bubalis GN=RPS24 PE=2 SV=1 - [F4YD28_BUBBU]	8.69916	18.07	5	1	1	3	nucleotide binding; structural molecule activity	cytoplasm; ribosome	metabolic process	Pf01282	83	9.54219	10.6968
A0JND2	Keratin, type II cytoskeletal 80 OS=Bos taurus GN=KRT80 PE=2 SV=1 - [K2C80_BOVIN]	8.57286	9	9	2	3	3	catalytic activity; motor activity; structural molecule activity; transporter activity	cytoskeleton; membrane	transport	Pf00038; Pf01496; Pf01576; Pf05557; Pf05667; Pf07888; Pf12128	422	47.408	5.31299
L8HTD3	Eukaryotic translation initiation factor 4 gamma 1 OS=Bos grunniens mutus GN=M91_03607 PE=4 SV=1 - [L8HTD3_BOSMU]	8.27812	1.99	6	3	3	3				Protein not found	1607	176.415	5.36377
P08728	Keratin, type I cytoskeletal 19 OS=Bos taurus GN=KRT19 PE=2 SV=1 - [K1C19_BOVIN]	8.19538	6.77	21	1	3	3	structural molecule activity	cytoplasm; cytoskeleton; membrane	cell differentiation; cell organization and biogenesis; development; response to stimulus	Pf00038	399	43.8581	5.0083
L8I3T6	Keratin, type I cuticular Ha7 (Fragment) OS=Bos grunniens mutus GN=M91_00634 PE=3 SV=1 - [L8I3T6_BOSMU]	8.15456	5.77	22	1	3	3				Protein not found	433	48.0545	4.90674
Q5E947	Peroxiredoxin-1 OS=Bos taurus GN=PRDX1 PE=2 SV=1 - [PRDX1_BOVIN]	8.14184	15.58	7	3	3	3	antioxidant activity; catalytic activity; protein binding	cytoplasm; mitochondrion; nucleus	cell communication; cell proliferation; defense response; metabolic process; regulation of biological process; response to stimulus; transport	Pf00578; Pf08534; Pf10417	199	22.1954	8.39697
Q3SZ62	Phosphoglycerate mutase 1 OS=Bos taurus GN=PGAM1 PE=2 SV=3 - [PGAM1_BOVIN]	7.91038	11.81	2	2	2	2	catalytic activity; protein binding	cytoplasm; cytosol	metabolic process; regulation of biological process	Pf00300	254	28.8338	7.18115
L8IQ70	Uncharacterized protein (Fragment) OS=Bos grunniens mutus GN=M91_19046 PE=3 SV=1 - [L8IQ70_BOSMU]	7.72782	12.61	25	1	1	3				Protein not found	119	13.1951	9.99365
P42899	60S acidic ribosomal protein P2 OS=Bos taurus GN=RPLP2 PE=3 SV=1 - [RLA2_BOVIN]	7.65722	24.35	6	2	2	2	structural molecule activity	cytoplasm; ribosome	metabolic process	Pf00428	115	11.6949	4.61475
Q862J1	Similar to ribosomal protein L17 (Fragment) OS=Bos taurus PE=2 SV=1 - [Q862J1_BOVIN]	7.53098	29.21	20	2	2	2	structural molecule activity	cytoplasm; ribosome	metabolic process	Pf00237	89	10.3693	9.65674
A1XED6	RPS11 (Fragment) OS=Bos taurus PE=2 SV=1 - [A1XED6_BOVIN]	7.43193	22.5	4	1	1	2	RNA binding; structural molecule activity	cytoplasm; cytosol; ribosome	metabolic process	Pf00366	80	9.57625	10.6821
C8BKC5	Peroxiredoxin 2 OS=Ovis aries GN=PRDX2 PE=2 SV=1 - [C8BKC5_SHEEP]	7.10629	9.09	3	2	2	2	antioxidant activity; catalytic activity		metabolic process	Pf00578; Pf08534; Pf10417	198	21.8311	5.42725
A5D973	Alpha isoform of regulatory subunit A, protein phosphatase 2 OS=Bos taurus GN=PPP2R1A PE=2 SV=1 - [A5D973_BOVIN]	7.07035	5.77	3	2	2	2	catalytic activity; protein binding	chromosome; cytoplasm; cytosol	cell death; metabolic process; regulation of biological process		589	65.2399	5.10986
B3VHM9	Albumin (Fragment) OS=Capra hircus PE=2 SV=1 - [B3VHM9_CAPHI]	7.02969	2.06	5	1	1	2		extracellular	transport	Pf00273	583	66.2698	5.85889
L8IBW5	Ezrin (Fragment) OS=Bos grunniens mutus GN=M91_06270 PE=4 SV=1 - [L8IBW5_BOSMU]	7.02779	2.76	2	1	1	2				Protein not found	579	68.5394	6.30322
C6KGS5	Catalase (Fragment) OS=Capra hircus GN=CAT PE=2 SV=1 - [C6KGS5_CAPHI]	7.0231	3.15	2	1	1	2	antioxidant activity; catalytic activity; metal ion binding	membrane	metabolic process; response to stimulus	Pf00199; Pf06628	508	57.9188	7.23975
L8I3F2	Uncharacterized protein (Fragment) OS=Bos grunniens mutus GN=M91_14041 PE=3 SV=1 - [L8I3F2_BOSMU]	6.9519	7.62	4	1	1	2				Protein not found	210	23.8083	6.72705
E1BF20	Uncharacterized protein OS=Bos taurus GN=HNRNPH1 PE=4 SV=2 - [E1BF20_BOVIN]	6.9348	7.2	3	1	2	2	nucleotide binding			Pf00076; Pf08080	472	51.2181	6.80029
L8HUF2	Envoplakin OS=Bos grunniens mutus GN=M91_03345 PE=4 SV=1 - [L8HUF2_BOSMU]	6.80557	1.14	2	2	2	2				Protein not found	2024	230.2	7.15186
Q3ZBH5	Proliferation-associated 2G4, 38kDa OS=Bos taurus GN=PA2G4 PE=2 SV=1 - [Q3ZBH5_BOVIN]	6.79707	7.87	2	2	2	2	DNA binding; protein binding	cytoplasm; nucleus; organelle lumen	metabolic process; regulation of biological process	Pf00557	394	43.7752	6.55127
Q3ZC84	Cytosolic non-specific dipeptidase OS=Bos taurus GN=CNDP2 PE=2 SV=1 - [CNDP2_BOVIN]	6.75989	3.37	2	1	1	2	catalytic activity; metal ion binding	cytoplasm	metabolic process	Pf01546; Pf07687	475	52.6217	5.87158
L8I8T5	Uncharacterized protein OS=Bos grunniens mutus GN=M91_04646 PE=3 SV=1 - [L8I8T5_BOSMU]	6.70389	14.68	4	1	1	2				Protein not found	109	11.0215	4.32275
Q0QEV5	60S ribosomal protein L18 (Fragment) OS=Bos taurus GN=RPL18 PE=2 SV=1 - [Q0QEV5_BOVIN]	6.6473	14.46	3	2	2	2	structural molecule activity	cytoplasm; cytosol; ribosome	metabolic process	Pf00828	166	18.8445	11.7808
A6QQF3	TJP2 protein OS=Bos taurus GN=TJP2 PE=2 SV=1 - [A6QQF3_BOVIN]	6.64169	1.95	3	1	1	2	protein binding			Pf00595; Pf00625	821	92.6902	6.354
L8I3C7	Uncharacterized protein (Fragment) OS=Bos grunniens mutus GN=M91_00905 PE=3 SV=1 - [L8I3C7_BOSMU]	6.56624	25.93	5	2	2	2				Protein not found	108	12.0463	9.46631
A6QLL8	Fructose-bisphosphate aldolase OS=Bos taurus GN=ALDOA PE=2 SV=1 - [A6QLL8_BOVIN]	6.52471	7.97	2	2	2	2	catalytic activity		metabolic process	Pf00274	364	39.4113	8.19189
L8IEQ0	Programmed cell death 6-interacting protein OS=Bos grunniens mutus GN=M91_21217 PE=4 SV=1 - [L8IEQ0_BOSMU]	6.52286	2.84	2	2	2	2				Protein not found	880	97.523	6.52197
L8HZW1	Profilin-1 (Fragment) OS=Bos grunniens mutus GN=M91_06885 PE=4 SV=1 - [L8HZW1_BOSMU]	6.48734	14.58	4	1	1	2				Protein not found	96	10.4053	9.24658
Q5E988	40S ribosomal protein S5 OS=Bos taurus GN=RPS5 PE=2 SV=3 - [RS5_BOVIN]	6.47955	13.73	2	2	2	2	RNA binding; structural molecule activity	cytoplasm; cytosol; ribosome	metabolic process; regulation of biological process	Pf00177	204	22.8621	9.71533
L8IZK5	60S ribosomal protein L38 (Fragment) OS=Bos grunniens mutus GN=M91_02368 PE=3 SV=1 - [L8IZK5_BOSMU]	6.41509	32.86	3	2	2	2				Protein not found	70	8.20975	10.0962
F1MUX6	Uncharacterized protein (Fragment) OS=Bos taurus GN=GSTM3 PE=2 SV=2 - [F1MUX6_BOVIN]	6.3854	13.4	4	2	2	2	catalytic activity; protein binding		metabolic process	Pf00043; Pf02798	209	25.0504	6.771
F1N7U3	Uncharacterized protein OS=Bos taurus PE=4 SV=2 - [F1N7U3_BOVIN]	6.35635	16.25	6	2	2	2	structural molecule activity	cytoplasm; ribosome	metabolic process	Pf01157	160	18.5109	10.1841
H6WAG8	Thioredoxin reductase 1 (Fragment) OS=Bubalus bubalis GN=TXNRD1 PE=3 SV=2 - [H6WAG8_BUBBU]	6.30617	3.47	4	1	1	2	antioxidant activity; catalytic activity; nucleotide binding	cytoplasm; membrane	cellular homeostasis; metabolic process; regulation of biological process	Pf00070; Pf02852; Pf07992	432	47.8214	6.45557
F1MTC2	Glutamine--tRNA ligase OS=Bos taurus GN=QARS PE=3 SV=2 - [F1MTC2_BOVIN]	6.24678	1.81	3	1	1	2	catalytic activity; nucleotide binding	cytoplasm	metabolic process	Pf00749; Pf03950; Pf04557; Pf04558	774	87.3717	7.57666
Q862L6	Similar to ribosomal protein L12 (Fragment) OS=Bos taurus PE=2 SV=1 - [Q862L6_BOVIN]	6.24561	21.38	4	2	2	2	RNA binding; structural molecule activity	cytoplasm; ribosome	metabolic process	Pf00298; Pf03946	145	15.6806	9.89111
L8IC36	60S ribosomal protein L3 (Fragment) OS=Bos grunniens mutus GN=M91_18846 PE=3 SV=1 - [L8IC36_BOSMU]	6.20075	4.98	3	2	2	2				Protein not found	402	45.8357	10.228
F6RAG5	Uncharacterized protein OS=Bos taurus GN=KIF5C PE=3 SV=1 - [F6RAG5_BOVIN]	6.15377	3.03	5	2	2	2	catalytic activity; motor activity; nucleotide binding	cytoskeleton	cellular component movement	Pf00225; Pf04156; Pf12128	956	109.119	6.22705
L8HZZ8	60S ribosomal protein L11 (Fragment) OS=Bos grunniens mutus GN=M91_02239 PE=3 SV=1 - [L8HZZ8_BOSMU]	6.14798	12.92	2	2	2	2				Protein not found	178	20.2597	9.51025
L8IAX9	Vinculin (Fragment) OS=Bos grunniens mutus GN=M91_15902 PE=4 SV=1 - [L8IAX9_BOSMU]	6.12141	2.56	2	2	2	2				Protein not found	1055	115.281	5.8208
L8J4S1	Myosin-9 (Fragment) OS=Bos grunniens mutus GN=M91_10500 PE=4 SV=1 - [L8J4S1_BOSMU]	6.11936	1.34	3	2	2	2				Protein not found	1947	224.672	5.56689
L8HPL3	Alpha-actinin-4 (Fragment) OS=Bos grunniens mutus GN=M91_13316 PE=4 SV=1 - [L8HPL3_BOSMU]	6.01396	2.5	5	2	2	2				Protein not found	880	101.438	5.60498
Q5E9F5	Transgelin-2 OS=Bos taurus GN=TAGLN2 PE=2 SV=3 - [TAGL2_BOVIN]	5.99231	14.07	2	2	2	2	protein binding	membrane; nucleus	development	Pf00307; Pf00402	199	22.4122	8.23584
G3N2H8	Uncharacterized protein OS=Bos taurus PE=4 SV=1 - [G3N2H8_BOVIN]	5.98639	14.66	14	2	2	2	RNA binding; structural molecule activity	cytoplasm; ribosome	metabolic process	Pf00347	191	21.6465	9.70068
Q3MHP3	Protein S100-A14 OS=Bos taurus GN=S100A14 PE=3 SV=1 - [S10AE_BOVIN]	5.96974	25	1	2	2	2	metal ion binding; protein binding	cytoplasm; cytoskeleton; membrane	cell communication; cellular component movement; defense response; regulation of biological process; response to stimulus	Pf01023	104	11.4026	4.66553
Q0QEQ4	Isocitrate dehydrogenase [NADP] (Fragment) OS=Bos taurus GN=IDH1 PE=2 SV=1 - [Q0QEQ4_BOVIN]	5.71645	6.54	5	2	2	2	catalytic activity; metal ion binding; nucleotide binding; protein binding	cytoplasm; cytosol; mitochondrion	metabolic process; response to stimulus	Pf00180; Pf01960	367	41.3156	6.55127
A6QNZ7	Keratin 10 (Epidermolytic hyperkeratosis; keratosis palmaris et plantaris) OS=Bos taurus GN=KRT10 PE=2 SV=1 - [A6QNZ7_BOVIN]	5.63312	3.04	11	1	2	2	structural molecule activity	cytoplasm; cytoskeleton	cell differentiation; development; response to stimulus	Pf00038	526	54.8162	5.07178
F1MKH6	Asparagine--tRNA ligase, cytoplasmic OS=Bos taurus GN=NARS PE=3 SV=1 - [F1MKH6_BOVIN]	5.60879	4.47	4	2	2	2	catalytic activity; nucleotide binding	cytoplasm	metabolic process	Pf00152; Pf01336	559	64.3895	6.7417
Q08D83	Reticulon-3 OS=Bos taurus GN=RTN3 PE=2 SV=1 - [RTN3_BOVIN]	5.53016	8.98	7	2	2	2		cytoplasm; endoplasmic reticulum; Golgi; membrane	cell death; transport	Pf02453	256	27.4374	8.23584
Q2KJE5	Glyceraldehyde-3-phosphate dehydrogenase, testis-specific OS=Bos taurus GN=GAPDHS PE=2 SV=1 - [G3PT_BOVIN]	5.49675	7.85	5	1	2	2	catalytic activity; nucleotide binding	cytoplasm	cellular component movement; metabolic process	Pf00044; Pf02800; Pf02826	395	43.2603	8.11865
A7E355	SYNCRIP protein (Fragment) OS=Bos taurus GN=SYNCRIP PE=2 SV=1 - [A7E355_BOVIN]	5.31528	4.61	4	2	2	2	nucleotide binding			Pf00076	456	51.0551	6.7124
L8IY78	EF-hand domain-containing protein D2 (Fragment) OS=Bos grunniens mutus GN=M91_10961 PE=4 SV=1 - [L8IY78_BOSMU]	5.22566	7.25	4	1	1	2				Protein not found	138	15.8131	5.70654
O18931	Protein phosphatase type 1 beta catalytic subunit (Fragment) OS=Ovis aries GN=pplbc PE=2 SV=1 - [O18931_SHEEP]	5.07393	17.71	10	1	1	1	catalytic activity				96	10.9777	9.34912
Q1JPH2	Ras related v-ral simian leukemia viral oncogene homolog A (Fragment) OS=Bos taurus GN=RALA PE=2 SV=1 - [Q1JPH2_BOVIN]	4.94191	8.2	2	1	1	1	catalytic activity; nucleotide binding; protein binding	cell surface; cytoplasm; membrane	cell communication; cell division; cell organization and biogenesis; metabolic process; regulation of biological process; response to stimulus	Pf00025; Pf00071; Pf08477	183	20.7583	4.91943
Q862N7	Similar to basic transcription factor 3a (BTF3) (Fragment) OS=Bos taurus PE=2 SV=1 - [Q862N7_BOVIN]	4.68012	12.67	4	1	1	1				Pf01849	150	16.3827	9.36377
G1DG51	Inorganic pyrophosphatase OS=Capra hircus GN=PPA1 PE=2 SV=1 - [G1DG51_CAPHI]	4.50184	5.54	3	1	1	1	catalytic activity; metal ion binding	cytoplasm; membrane	metabolic process	Pf00719	289	32.8412	5.47803
Q2HJ65	Histone H2A OS=Bos taurus GN=H2AFY PE=2 SV=1 - [Q2HJ65_BOVIN]	4.42507	5.39	2	1	1	1	DNA binding; protein binding	chromosome; nucleus; organelle lumen	cell organization and biogenesis; metabolic process; regulation of biological process	Pf00125; Pf01661	371	39.5084	9.77393
Q9TTX8	Ribosomal protein L32 (Fragment) OS=Ovis aries PE=2 SV=1 - [Q9TTX8_SHEEP]	4.28831	11.02	2	1	1	1	structural molecule activity	cytoplasm; ribosome	metabolic process	Pf01655	118	13.9669	11.5024
E1BH02	Uncharacterized protein OS=Bos taurus GN=LOC526200 PE=4 SV=2 - [E1BH02_BOVIN]	4.25761	0.93	2	1	1	1				Pf00030; Pf00652	1712	187.469	5.85889
E1BMK2	Uncharacterized protein OS=Bos taurus PE=4 SV=2 - [E1BMK2_BOVIN]	4.11583	6.98	3	1	1	1	DNA binding; protein binding	nucleus		Pf00505	215	24.9212	5.60498
Q7M2Q9	Rho protein GDP-dissociation inhibitor (Fragments) OS=Bos taurus PE=1 SV=1 - [Q7M2Q9_BOVIN]	4.0144	22.22	3	1	1	1	enzyme regulator activity	cytoplasm		Pf02115	72	8.07298	4.53857
L8I2G1	Cell division control protein 42-like protein (Fragment) OS=Bos grunniens mutus GN=M91_02258 PE=3 SV=1 - [L8I2G1_BOSMU]	3.92976	10	5	1	1	1				Protein not found	170	18.986	6.02393
Q0VCM4	Glycogen phosphorylase, liver form OS=Bos taurus GN=PYGL PE=2 SV=1 - [PYGL_BOVIN]	3.82399	1.65	2	1	1	1	catalytic activity; nucleotide binding	cytoplasm; membrane	metabolic process	Pf00343	851	97.3942	7.12256
B0LRP3	Seryl-tRNA synthetase (Fragment) OS=Ovis aries PE=2 SV=1 - [B0LRP3_SHEEP]	3.76198	6.12	3	1	1	1	catalytic activity; nucleotide binding	cytoplasm	metabolic process	Pf00587	245	28.0329	5.50342
L8INI1	60S ribosomal protein L4 (Fragment) OS=Bos grunniens mutus GN=M91_20536 PE=4 SV=1 - [L8INI1_BOSMU]	3.76146	4.5	2	1	1	1				Protein not found	422	47.3791	10.9604
Q3MI06	DNM2 protein (Fragment) OS=Bos taurus GN=DNM2 PE=2 SV=1 - [Q3MI06_BOVIN]	3.73064	3.13	3	1	1	1	catalytic activity; nucleotide binding; protein binding	cytoplasm; cytoskeleton; membrane	metabolic process; transport	Pf00169; Pf01031; Pf02212	479	53.9459	7.85498
Q3ZCK1	Eukaryotic translation initiation factor 3 subunit L OS=Bos taurus GN=EIF3L PE=2 SV=1 - [EIF3L_BOVIN]	3.72522	2.84	1	1	1	1	protein binding; RNA binding	cytoplasm; nucleus; organelle lumen	metabolic process	Pf10255	564	66.6844	6.34131
L8I257	Heterogeneous nuclear ribonucleoproteins A2/B1 (Fragment) OS=Bos grunniens mutus GN=M91_04236 PE=4 SV=1 - [L8I257_BOSMU]	3.71927	4.72	2	1	1	1				Protein not found	339	35.7238	8.83643
A5D9E1	Tumor protein D52 OS=Bos taurus GN=TPD52 PE=2 SV=1 - [A5D9E1_BOVIN]	3.70228	8.15	5	1	1	1				Pf04201	184	19.8652	4.95752
L8ILS9	Eukaryotic translation initiation factor 3 subunit C OS=Bos grunniens mutus GN=EIF3C PE=3 SV=1 - [L8ILS9_BOSMU]	3.64857	1.75	2	1	1	1				Protein not found	912	105.314	5.80811
A8KC77	EIF5 protein (Fragment) OS=Bos taurus GN=EIF5 PE=2 SV=1 - [A8KC77_BOVIN]	3.64515	5	2	1	1	1	protein binding		metabolic process	Pf02020	300	34.4614	5.07178
L8IB99	T-complex protein 1 subunit beta (Fragment) OS=Bos grunniens mutus GN=M91_18919 PE=3 SV=1 - [L8IB99_BOSMU]	3.57751	3.37	2	1	1	1				Protein not found	534	57.1461	6.771
L8IYD0	60S ribosomal protein L7 (Fragment) OS=Bos grunniens mutus GN=M91_10795 PE=4 SV=1 - [L8IYD0_BOSMU]	3.56252	11.2	8	1	1	1				Protein not found	125	14.2866	9.83252
L8IQE8	Splicing factor, proline-and glutamine-rich (Fragment) OS=Bos grunniens mutus GN=M91_04488 PE=4 SV=1 - [L8IQE8_BOSMU]	3.54699	3.7	2	1	1	1				Protein not found	432	49.3083	7.48877
E1BA23	Uncharacterized protein (Fragment) OS=Bos taurus PE=4 SV=2 - [E1BA23_BOVIN]	3.54651	1.81	1	1	1	1	catalytic activity		metabolic process	Pf00962	773	89.2091	7.13721
F4YD27	Ribosomal protein S15a (Fragment) OS=Bubalus bubalis GN=rps15a PE=2 SV=1 - [F4YD27_BUBBU]	3.48122	19.18	15	1	1	1	structural molecule activity	cytoplasm; ribosome	metabolic process	Pf00410	73	8.42455	9.62744
Q862D6	Similar to ribosomal protein L30 (Fragment) OS=Bos taurus PE=2 SV=1 - [Q862D6_BOVIN]	3.45006	9.77	2	1	1	1		cytoplasm; cytosol; ribosome		Pf01246	133	14.9675	11.561
Q862N4	Similar to ribosomal protein L26 (Fragment) OS=Bos taurus PE=2 SV=1 - [Q862N4_BOVIN]	3.44634	6.98	3	1	1	1	structural molecule activity	cytoplasm; ribosome	metabolic process	Pf00467	129	15.2685	11.0923
F1N6Y7	Uncharacterized protein (Fragment) OS=Bos taurus GN=EIF5B PE=4 SV=2 - [F1N6Y7_BOVIN]	3.39564	1.31	1	1	1	1	catalytic activity; nucleotide binding	membrane	metabolic process	Pf00009; Pf01926; Pf11987	1220	138.193	5.41455
L8I1G8	60S ribosomal protein L8 (Fragment) OS=Bos grunniens mutus GN=M91_14937 PE=4 SV=1 - [L8I1G8_BOSMU]	3.31117	7.24	2	1	1	1				Protein not found	221	24.0521	10.6089
Q0P5L1	GCN1L1 protein (Fragment) OS=Bos taurus GN=GCN1L1 PE=2 SV=1 - [Q0P5L1_BOVIN]	3.29955	1.77	3	1	1	1					791	86.5315	7.45947
F1MN49	Uncharacterized protein OS=Bos taurus GN=EIF5A2 PE=4 SV=2 - [F1MN49_BOVIN]	3.29327	7.84	4	1	1	1	RNA binding		cell organization and biogenesis; cell proliferation; metabolic process; regulation of biological process	Pf01287	153	16.7822	5.57959
Q3ZBZ8	Stress-induced-phosphoprotein 1 OS=Bos taurus GN=STIP1 PE=2 SV=1 - [STIP1_BOVIN]	3.28962	1.84	2	1	1	1	protein binding	cytoplasm; nucleus		Pf00515	543	62.4423	6.43018
G3X6T8	Uncharacterized protein (Fragment) OS=Bos taurus PE=3 SV=1 - [G3X6T8_BOVIN]	3.28412	6.06	4	1	1	1		nucleus	cell organization and biogenesis; metabolic process	Pf00956	231	26.9614	4.29736
P21282	V-type proton ATPase subunit C 1 OS=Bos taurus GN=ATP6V1C1 PE=1 SV=3 - [VATC1_BOVIN]	3.27502	4.19	2	1	1	1	catalytic activity; transporter activity	membrane	transport	Pf03223	382	43.9579	7.41553
Q2KJ25	26S proteasome non-ATPase regulatory subunit 12 OS=Bos taurus GN=PSMD12 PE=2 SV=3 - [PSD12_BOVIN]	3.27128	2.85	2	1	1	1	protein binding	proteasome		Pf01399	456	53.0186	7.35693
G3JXZ2	Gap junction protein OS=Bubalus bubalis GN=Cx43 PE=2 SV=1 - [G3JXZ2_BUBBU]	3.26343	3.92	1	1	1	1	transporter activity	membrane	cell communication; development; transport	Pf00029; Pf03508; Pf10582	383	43.1299	8.66064
Q3ZCF0	Dynactin subunit 2 OS=Bos taurus GN=DCTN2 PE=2 SV=1 - [DCTN2_BOVIN]	3.24799	3.47	1	1	1	1	catalytic activity; motor activity	cytoplasm; cytoskeleton; membrane; nucleus	cell proliferation	Pf04912	403	44.2668	5.16064
A6QLS9	RAB10 protein OS=Bos taurus GN=RAB10 PE=2 SV=1 - [A6QLS9_BOVIN]	3.24268	5.5	2	1	1	1	nucleotide binding	cytoplasm; Golgi; nucleus	cell communication; regulation of biological process; response to stimulus; transport	Pf00025; Pf00071; Pf04670; Pf08477	200	22.5266	8.38232
Q3ZCH0	Stress-70 protein, mitochondrial OS=Bos taurus GN=HSPA9 PE=2 SV=1 - [GRP75_BOVIN]	3.23386	2.36	2	1	1	1	nucleotide binding; protein binding	cell surface; cytoplasm; mitochondrion; nucleus; organelle lumen	cell organization and biogenesis; metabolic process; transport	Pf00012; Pf06723	679	73.6958	6.30322
F1MLB8	ATP synthase subunit alpha OS=Bos taurus GN=ATP5A1 PE=3 SV=1 - [F1MLB8_BOVIN]	3.22989	2.89	3	1	1	1	catalytic activity; nucleotide binding; protein binding; transporter activity	cytoplasm; membrane; mitochondrion; nucleus	cell proliferation; development; metabolic process; regulation of biological process; transport	Pf00006; Pf00306; Pf02663; Pf02874; Pf05943	553	59.6527	9.18799
L8I220	Nucleolar protein 58 (Fragment) OS=Bos grunniens mutus GN=M91_06401 PE=4 SV=1 - [L8I220_BOSMU]	3.21684	3.42	3	1	1	1				Protein not found	526	59.1683	8.646
G8JEB0	Coatomer protein complex subunit zeta OS=Capra hircus PE=2 SV=1 - [G8JEB0_CAPHI]	3.20432	7.91	2	1	1	1		cytoplasm; membrane	transport	Pf01217	177	20.2435	4.88135
A5D7J6	CALR protein OS=Bos taurus GN=CALR PE=2 SV=1 - [A5D7J6_BOVIN]	3.19316	3.12	3	1	1	1	metal ion binding; protein binding	cell surface; cytoplasm; cytosol; endoplasmic reticulum; extracellular; membrane; organelle lumen	cell communication; cell differentiation; cell organization and biogenesis; cell proliferation; development; metabolic process; regulation of biological process; reproduction; response to stimulus; transport	Pf00262	417	48.0679	4.4751
F1MWD3	Uncharacterized protein OS=Bos taurus GN=CCT5 PE=1 SV=2 - [F1MWD3_BOVIN]	3.18646	3.14	2	1	1	1	nucleotide binding; protein binding	cytoplasm; cytoskeleton; cytosol; nucleus; organelle lumen	metabolic process; response to stimulus	Pf00118	541	59.5769	5.90967
F1MVW5	Protein transport protein Sec23A OS=Bos taurus GN=SEC23A PE=2 SV=2 - [F1MVW5_BOVIN]	3.16815	1.83	3	1	1	1	metal ion binding	cytoplasm; Golgi; membrane	transport	Pf00626; Pf04810; Pf04811; Pf04815; Pf08033	767	86.4893	7.04932
L8J0D7	Uncharacterized protein OS=Bos grunniens mutus GN=M91_04323 PE=4 SV=1 - [L8J0D7_BOSMU]	3.15934	14.81	6	1	1	1				Protein not found	81	9.24287	8.88037
Q2LGB5	Toll-interacting protein OS=Bos taurus GN=TOLLIP PE=2 SV=1 - [TOLIP_BOVIN]	3.14543	5.13	1	1	1	1	protein binding	cytoplasm	cell communication; defense response; metabolic process; regulation of biological process; response to stimulus	Pf00168; Pf02845	273	30.0621	5.46533
F1MB60	40S ribosomal protein S26 (Fragment) OS=Bos taurus GN=RPS26 PE=4 SV=1 - [F1MB60_BOVIN]	3.14076	7.83	4	1	1	1	structural molecule activity	cytoplasm; ribosome	metabolic process	Pf01283	115	13.0041	11.0044
F4YD26	Ribosomal protein S6 (Fragment) OS=Bubalus bubalis GN=RPS6 PE=2 SV=1 - [F4YD26_BUBBU]	3.11804	20.83	5	1	1	1	structural molecule activity	cytoplasm; ribosome	metabolic process	Pf01092	72	8.19031	10.3306
L8IF47	Myosin-VI (Fragment) OS=Bos grunniens mutus GN=M91_21276 PE=4 SV=1 - [L8IF47_BOSMU]	3.11681	2.9	2	1	1	1				Protein not found	517	58.3462	6.13818
A7Z033	T-complex protein 11-like protein 2 OS=Bos taurus GN=TCP11L2 PE=2 SV=1 - [T11L2_BOVIN]	3.07877	2.5	2	1	1	1				Pf05794	519	58.1205	4.93213
F1MKF8	Uncharacterized protein OS=Bos taurus GN=SQRDL PE=2 SV=1 - [F1MKF8_BOVIN]	3.07502	3.94	4	1	1	1	catalytic activity	cytoplasm; membrane; mitochondrion	metabolic process		355	39.1385	9.33447
H9BIJ5	FABP4 (Fragment) OS=Ovis aries GN=FAPB4 PE=4 SV=1 - [H9BIJ5_SHEEP]	3.07079	50	9	1	1	1	transporter activity		transport		24	2.81324	4.28467
A5PKJ5	UNC45A protein OS=Bos taurus GN=UNC45A PE=2 SV=1 - [A5PKJ5_BOVIN]	3.05746	1.29	1	1	1	1	protein binding		metabolic process	Pf11701	929	101.804	6.52197
A5D7E8	PDIA3 protein OS=Bos taurus GN=PDIA3 PE=2 SV=1 - [A5D7E8_BOVIN]	3.03441	2.38	3	1	1	1	catalytic activity	cytoplasm; endoplasmic reticulum; organelle lumen	cell death; cellular homeostasis; metabolic process; regulation of biological process	Pf00085	505	56.8939	6.81494
G3MYA0	Uncharacterized protein OS=Bos taurus GN=PIK3R5 PE=4 SV=1 - [G3MYA0_BOVIN]	3.03393	1.93	3	1	1	1		membrane		Pf10486	883	97.7348	7.09326
Q0VC55	Microtubule-associated protein, RP/EB family, member 3 OS=Bos taurus GN=MAPRE3 PE=2 SV=1 - [Q0VC55_BOVIN]	3.03349	4.51	2	1	1	1	protein binding	cytoplasm; cytoskeleton	metabolic process; regulation of biological process	Pf00307; Pf03271	266	30.3751	5.30029
P17248	Tryptophan--tRNA ligase, cytoplasmic OS=Bos taurus GN=WARS PE=1 SV=3 - [SYWC_BOVIN]	3.00217	3.36	2	1	1	1	catalytic activity; nucleotide binding	cytoplasm	development; metabolic process; regulation of biological process	Pf00458; Pf00579	476	53.7778	5.78271
D5K776	Heterogeneous nuclear ribonuclear protein K OS=Capra hircus GN=hnRNP K PE=2 SV=1 - [D5K776_CAPHI]	2.99998	2.72	3	1	1	1	RNA binding			Pf00013; Pf08067	441	48.7512	5.19873
A7MB16	Eukaryotic translation initiation factor 3 subunit B OS=Bos taurus GN=EIF3B PE=2 SV=1 - [EIF3B_BOVIN]	2.99538	1.65	2	1	1	1	nucleotide binding; protein binding; RNA binding	cytoplasm	metabolic process; regulation of biological process	Pf00076; Pf08662	786	88.863	4.97021
E1B9D7	Uncharacterized protein OS=Bos taurus GN=DSG4 PE=3 SV=1 - [E1B9D7_BOVIN]	2.99044	1.25	2	1	1	1	metal ion binding	membrane	cell communication; cell differentiation; development; metabolic process; regulation of biological process; response to stimulus	Pf00028; Pf01049	1041	113.534	4.70361
A7MBJ5	Cullin-associated NEDD8-dissociated protein 1 OS=Bos taurus GN=CAND1 PE=2 SV=1 - [CAND1_BOVIN]	2.98581	0.98	2	1	1	1		cytoplasm; membrane; nucleus	cell differentiation; metabolic process; regulation of biological process; transport	Pf01602; Pf08623	1230	136.289	5.78271
L8I0G2	Tyrosyl-tRNA synthetase, cytoplasmic (Fragment) OS=Bos grunniens mutus GN=M91_11110 PE=4 SV=1 - [L8I0G2_BOSMU]	2.97824	1.76	3	1	1	1				Protein not found	511	57.1921	7.43018
L8IEQ9	Endoplasmin (Fragment) OS=Bos grunniens mutus GN=M91_11828 PE=3 SV=1 - [L8IEQ9_BOSMU]	2.96707	1.38	2	1	1	1				Protein not found	795	91.3677	4.84326
A6QLG5	40S ribosomal protein S9 OS=Bos taurus GN=RPS9 PE=2 SV=1 - [RS9_BOVIN]	2.96185	4.64	1	1	1	1	RNA binding; structural molecule activity; translation regulator activity	cytoplasm; cytosol; nucleus; organelle lumen; ribosome	cell proliferation; metabolic process; regulation of biological process	Pf00163; Pf01479	194	22.5776	10.6528
Q6PVY3	Macrophage migration inhibitory factor (Fragment) OS=Bos taurus PE=2 SV=1 - [Q6PVY3_BOVIN]	2.95099	9	3	1	1	1	catalytic activity; protein binding	cell surface; cytoplasm; extracellular	cell communication; cell death; cell organization and biogenesis; cell proliferation; defense response; metabolic process; regulation of biological process; response to stimulus; transport	Pf01187	100	10.6643	7.21045
E1BFB0	Uncharacterized protein OS=Bos taurus GN=SPTAN1 PE=4 SV=2 - [E1BFB0_BOVIN]	2.94913	0.4	2	1	1	1	metal ion binding; protein binding	cytoplasm; cytoskeleton; membrane		Pf00018; Pf00036; Pf00435; Pf07653; Pf08726	2472	284.401	5.32568
A7E3W4	Transketolase OS=Bos taurus GN=TKT PE=2 SV=1 - [A7E3W4_BOVIN]	2.94265	2.01	5	1	1	1	catalytic activity; metal ion binding		metabolic process; regulation of biological process	Pf00456; Pf00676; Pf02779; Pf02780; Pf09364	596	64.8341	7.13721
G3X7D5	Uncharacterized protein (Fragment) OS=Bos taurus GN=LOC787803 PE=3 SV=1 - [G3X7D5_BOVIN]	2.94184	8.51	6	1	1	1	structural molecule activity	cytoplasm; ribosome	metabolic process	Pf00164	141	15.5655	10.2866
L8I8A8	Malate dehydrogenase (Fragment) OS=Bos grunniens mutus GN=M91_21510 PE=3 SV=1 - [L8I8A8_BOSMU]	2.93019	3.89	2	1	1	1				Protein not found	334	36.412	6.58057
A6QQU2	DGCR14 protein OS=Bos taurus GN=DGCR14 PE=2 SV=1 - [A6QQU2_BOVIN]	2.92625	2.93	1	1	1	1		nucleus; spliceosomal complex	development	Pf09751	478	52.0867	8.99756
E1BBP5	Uncharacterized protein OS=Bos taurus GN=VSIG8 PE=4 SV=1 - [E1BBP5_BOVIN]	2.91793	2.38	1	1	1	1	protein binding			Pf07686	421	44.3892	7.28369
A6QPJ3	TRABD protein OS=Bos taurus GN=TRABD PE=2 SV=1 - [A6QPJ3_BOVIN]	2.91603	5.26	2	1	1	1	catalytic activity; nucleotide binding	cytoplasm	metabolic process	Pf01963; Pf02092	342	38.3178	7.53271
A6H7G2	Drebrin-like protein OS=Bos taurus GN=DBNL PE=2 SV=1 - [DBNL_BOVIN]	2.91354	3.55	2	1	1	1	protein binding	cytoplasm; cytoskeleton	cell communication; regulation of biological process; response to stimulus; transport	Pf00018; Pf00241; Pf07653	423	47.6934	4.98291
G1DFU6	Cdc5-like protein OS=Capra hircus GN=CDC5L PE=2 SV=1 - [G1DFU6_CAPHI]	2.9063	1.12	3	1	1	1	DNA binding			Pf00249; Pf11831	802	92.1485	7.78174
Q3ZBK2	Redox-regulatory protein FAM213A OS=Bos taurus GN=FAM213A PE=2 SV=1 - [F213A_BOVIN]	2.90477	5.96	2	1	1	1	antioxidant activity; catalytic activity	cytoplasm; mitochondrion	cell differentiation; development; metabolic process; regulation of biological process	Pf00578	218	24.3397	8.63135
G1K1A3	Nucleoside diphosphate kinase (Fragment) OS=Bos taurus GN=NME1 PE=2 SV=1 - [G1K1A3_BOVIN]	2.89341	15.45	7	1	1	1	catalytic activity; nucleotide binding		metabolic process	Pf00334	110	12.4142	5.45264
P20072	Annexin A7 OS=Bos taurus GN=ANXA7 PE=1 SV=2 - [ANXA7_BOVIN]	2.89253	1.94	2	1	1	1	metal ion binding; protein binding	cytoplasm; cytosol; membrane; nucleus	cell organization and biogenesis; cell proliferation; cellular homeostasis; regulation of biological process; response to stimulus	Pf00191	463	49.9083	6.80029
L8ICF7	Uncharacterized protein OS=Bos grunniens mutus GN=M91_08580 PE=3 SV=1 - [L8ICF7_BOSMU]	2.89155	10.07	3	1	1	1				Protein not found	149	17.0035	10.3599
G1DFS8	40S ribosomal protein S10 OS=Capra hircus GN=RPS10 PE=2 SV=1 - [G1DFS8_CAPHI]	2.8867	5.45	4	1	1	1		cytoplasm; ribosome		Pf03501	165	18.6486	10.0376
Q2HJ57	Coactosin-like protein OS=Bos taurus GN=COTL1 PE=2 SV=3 - [COTL1_BOVIN]	2.87902	8.45	1	1	1	1	protein binding	cytoplasm; cytoskeleton	defense response; response to stimulus	Pf00241	142	16	5.22412
O77800	Ubiquitin activating enzyme 1 (Fragment) OS=Bos taurus PE=2 SV=1 - [O77800_BOVIN]	2.87886	21.43	3	1	1	1	catalytic activity; nucleotide binding		metabolic process	Pf10585	70	8.14521	4.83057
P32262	Antithrombin-III OS=Ovis aries GN=SERPINC1 PE=2 SV=1 - [ANT3_SHEEP]	2.87669	2.8	1	1	1	1	enzyme regulator activity	extracellular	coagulation; metabolic process; regulation of biological process; response to stimulus	Pf00079	465	52.4658	6.85889
L8HWZ1	Leucyl-tRNA synthetase, cytoplasmic (Fragment) OS=Bos grunniens mutus GN=M91_02384 PE=3 SV=1 - [L8HWZ1_BOSMU]	2.83878	1.36	2	1	1	1				Protein not found	1175	134.733	6.90283
L8IML3	40S ribosomal protein S21 OS=Bos grunniens mutus GN=M91_18943 PE=3 SV=1 - [L8IML3_BOSMU]	2.82478	17.28	3	1	1	1				Protein not found	81	8.84446	8.49951
A6H769	40S ribosomal protein S7 OS=Bos taurus GN=RPS7 PE=2 SV=1 - [RS7_BOVIN]	2.82229	5.67	2	1	1	1	structural molecule activity	cytoplasm; cytoskeleton; cytosol; nucleus; organelle lumen; ribosome	metabolic process	Pf01251	194	22.1133	10.0962
Q29460	Platelet-activating factor acetylhydrolase IB subunit gamma OS=Bos taurus GN=PAFAH1B3 PE=1 SV=1 - [PA1B3_BOVIN]	2.80941	3.88	1	1	1	1	catalytic activity	cytoplasm	metabolic process; reproduction	Pf00657	232	25.8493	6.96143
L8IKU4	D-3-phosphoglycerate dehydrogenase OS=Bos grunniens mutus GN=M91_04626 PE=3 SV=1 - [L8IKU4_BOSMU]	2.80363	2.08	2	1	1	1				Protein not found	529	55.8589	7.09326
Q862K7	Similar to cytoplasmic dynein light chain 1 (Fragment) OS=Bos taurus PE=2 SV=1 - [Q862K7_BOVIN]	2.78485	14.1	7	1	1	1	catalytic activity; motor activity; protein binding	cytoplasm; cytoskeleton; cytosol; mitochondrion; nucleus	cell death; metabolic process; regulation of biological process; reproduction; transport	Pf01221	78	9.24545	6.90283
F1N0L5	Uncharacterized protein OS=Bos taurus GN=RBM19 PE=4 SV=2 - [F1N0L5_BOVIN]	2.78003	0.98	2	1	1	1	nucleotide binding	cytoplasm; nucleus; organelle lumen	development; regulation of biological process	Pf00076	920	102.541	6.01123
Q3MHY1	Cysteine and glycine-rich protein 1 OS=Bos taurus GN=CSRP1 PE=2 SV=3 - [CSRP1_BOVIN]	2.77885	8.81	1	1	1	1	metal ion binding	nucleus		Pf00412	193	20.5988	8.57275
Q6PN67	Proteasome 26S ATPase subunit 3 (Fragment) OS=Bos mutus grunniens GN=PSMC3 PE=2 SV=1 - [Q6PN67_BOSMU]	2.77478	9.35	5	1	1	1	nucleotide binding	proteasome		Pf00004	107	12.049	5.52881
E1BDE6	Uncharacterized protein OS=Bos taurus GN=LGALS7B PE=4 SV=2 - [E1BDE6_BOVIN]	2.76328	9.35	2	1	1	1				Pf00337	139	15.413	6.53662
Q3SZP2	Microtubule-associated protein RP/EB family member 2 OS=Bos taurus GN=MAPRE2 PE=2 SV=1 - [MARE2_BOVIN]	2.76303	3.68	1	1	1	1	protein binding	cytoplasm; cytoskeleton	cell division; cell organization and biogenesis	Pf00307; Pf03271	326	36.9652	5.56689
L8IKQ6	60S ribosomal protein L5 (Fragment) OS=Bos grunniens mutus GN=M91_06372 PE=3 SV=1 - [L8IKQ6_BOSMU]	2.76224	5.74	3	1	1	1				Protein not found	296	34.1917	9.71533
F1MQI3	Uncharacterized protein OS=Bos taurus GN=NEB PE=2 SV=2 - [F1MQI3_BOVIN]	2.75789	0.22	1	1	1	1	protein binding			Pf00880	6909	801.382	9.12939
Q58DM9	Ribosomal protein L27a OS=Bos taurus GN=RPL27A PE=2 SV=1 - [Q58DM9_BOVIN]	2.75067	9.91	6	1	1	1	structural molecule activity	cytoplasm; ribosome	metabolic process	Pf00828	111	12.5398	10.228
G1K231	Carbonyl reductase [NADPH] 1 OS=Bos taurus GN=CBR1 PE=3 SV=1 - [G1K231_BOVIN]	2.75015	5.42	5	1	1	1	catalytic activity; nucleotide binding	cytoplasm	metabolic process	Pf00106; Pf01370; Pf08659	277	30.5598	8.1626
L8IRQ8	ADP-ribosylation factor 5 (Fragment) OS=Bos grunniens mutus GN=M91_17738 PE=3 SV=1 - [L8IRQ8_BOSMU]	2.72432	5.88	5	1	1	1				Protein not found	170	19.5101	6.78564
Q3ZBY4	Fructose-bisphosphate aldolase OS=Bos taurus GN=ALDOC PE=2 SV=2 - [Q3ZBY4_BOVIN]	2.71893	4.12	2	1	1	1	catalytic activity; protein binding	cytoplasm; mitochondrion	metabolic process	Pf00274	364	39.3572	6.65381
Q862P6	Similar to elongation factor-1-gamma (Fragment) OS=Bos taurus PE=2 SV=1 - [Q862P6_BOVIN]	2.70398	6.25	8	1	1	1	RNA binding	cytoplasm	metabolic process; response to stimulus	Pf00043	160	18.1975	9.1001
Q2KJD1	SERPINE1 mRNA binding protein 1 OS=Bos taurus GN=SERBP1 PE=2 SV=1 - [Q2KJD1_BOVIN]	2.69984	9.09	3	1	1	1	protein binding; RNA binding		cell organization and biogenesis		176	18.4331	8.1333
Q56JV6	Twinfilin-1 OS=Bos taurus GN=TWF1 PE=2 SV=1 - [TWF1_BOVIN]	2.69812	2.57	1	1	1	1	catalytic activity; nucleotide binding; protein binding	cytoplasm; cytoskeleton; membrane	cell organization and biogenesis; metabolic process; regulation of biological process	Pf00241	350	40.2236	6.96143
E1BDX8	Uncharacterized protein OS=Bos taurus GN=DYNC1H1 PE=4 SV=1 - [E1BDX8_BOVIN]	2.68987	0.28	1	1	1	1	catalytic activity; motor activity; nucleotide binding	cytoskeleton	cell organization and biogenesis; cellular component movement; metabolic process	Pf03028; Pf03915; Pf04156; Pf07246; Pf07728; Pf08385; Pf08393; Pf12774; Pf12775; Pf12777; Pf12780; Pf12781	4646	531.719	6.40479
E1BNN6	Uncharacterized protein OS=Bos taurus PE=4 SV=1 - [E1BNN6_BOVIN]	2.68924	0.75	2	1	1	1	nucleotide binding; protein binding	nucleus	cell death; regulation of biological process	Pf00619; Pf05729	1466	165.403	6.48096
F4YD24	Ribosomal protein L23a (Fragment) OS=Bubalus bubalis GN=RPL23A PE=2 SV=1 - [F4YD24_BUBBU]	2.68503	9.65	11	1	1	1	nucleotide binding; structural molecule activity	cytoplasm; ribosome	metabolic process	Pf00276	114	13.2064	10.1987
L8HMH2	Olfactory receptor 51G2 (Fragment) OS=Bos grunniens mutus GN=M91_00398 PE=4 SV=1 - [L8HMH2_BOSMU]	2.67752	3.75	3	1	1	1				Protein not found	293	32.6093	8.20654
A1L5B0	Myosin regulatory light polypeptide 9 (Fragment) OS=Bos taurus GN=MYL9 PE=2 SV=1 - [A1L5B0_BOVIN]	2.67139	5.95	10	1	1	1	metal ion binding	cytoplasm; cytoskeleton		Pf00036	168	19.3992	4.85596
L8IMZ8	Poly(RC)-binding protein 1 OS=Bos grunniens mutus GN=M91_09606 PE=4 SV=1 - [L8IMZ8_BOSMU]	2.66938	4.49	2	1	1	1				Protein not found	356	37.4899	7.09326
L8I0Q7	Uncharacterized protein (Fragment) OS=Bos grunniens mutus GN=M91_07623 PE=4 SV=1 - [L8I0Q7_BOSMU]	2.66927	3.07	2	1	1	1				Protein not found	1044	109.697	5.71924
Q0V8C4	Protein disulfide isomerase-associated 6 (Fragment) OS=Bos taurus GN=PDIA6 PE=2 SV=1 - [Q0V8C4_BOVIN]	2.664	6.97	3	1	1	1	catalytic activity	cytoplasm	cellular homeostasis; metabolic process; regulation of biological process	Pf00085	201	22.1439	5.43994
F1N2W8	60S ribosomal protein L19 (Fragment) OS=Bos taurus GN=RPL19 PE=2 SV=1 - [F1N2W8_BOVIN]	2.66158	5.06	4	1	1	1	structural molecule activity	cytoplasm; cytosol; ribosome	metabolic process	Pf01280	158	19.1129	11.5317
Q30B88	Fatty acid binding protein 5 (Fragment) OS=Ovis aries PE=2 SV=1 - [Q30B88_SHEEP]	2.65927	7.09	3	1	1	1	transporter activity		transport	Pf00061	127	14.0611	7.69385
G8JKZ8	Thioredoxin (Fragment) OS=Bos taurus GN=TXN PE=2 SV=1 - [G8JKZ8_BOVIN]	2.6544	9.28	2	1	1	1	catalytic activity		cellular homeostasis; metabolic process; regulation of biological process	Pf00085	97	10.8613	4.84326
Q08DH6	HNRNPU protein OS=Bos taurus GN=HNRNPU PE=2 SV=1 - [Q08DH6_BOVIN]	2.65152	2.73	3	1	1	1	protein binding			Pf00622	550	61.8067	9.30518
Q25BC4	Fibrillarin (Fragment) OS=Bos taurus GN=FBL PE=2 SV=1 - [Q25BC4_BOVIN]	2.65004	5.34	6	1	1	1	catalytic activity; RNA binding	nucleus; organelle lumen	metabolic process	Pf01135; Pf01269	206	22.5768	8.01611
L8ITS9	60S ribosomal protein L14 (Fragment) OS=Bos grunniens mutus GN=M91_15429 PE=4 SV=1 - [L8ITS9_BOSMU]	2.64508	5.66	3	1	1	1				Protein not found	212	23.259	10.7847
L8HKT4	Calcium/calmodulin-dependent protein kinase type II subunit delta (Fragment) OS=Bos grunniens mutus GN=M91_07398 PE=4 SV=1 - [L8HKT4_BOSMU]	2.64369	2.76	10	1	1	1				Protein not found	435	49.302	7.13721
D7PPP8	Cyclin B1 (Fragment) OS=Bubalus bubalis GN=CCNB1 PE=2 SV=1 - [D7PPP8_BUBBU]	2.63666	16.84	1	1	1	1		membrane; nucleus		Pf02984	95	10.8615	6.87354
L8IGL0	Uncharacterized protein (Fragment) OS=Bos grunniens mutus GN=M91_04064 PE=4 SV=1 - [L8IGL0_BOSMU]	2.62781	1.66	1	1	1	1				Protein not found	601	69.0086	9.90576
F4YD05	Calmodulin 2 (Fragment) OS=Bubalus bubalis GN=CALM2 PE=2 SV=1 - [F4YD05_BUBBU]	2.62392	11.89	9	1	1	1	metal ion binding			Pf00036; Pf08726; Pf12763	143	16.1365	4.18311
A5PK63	40S ribosomal protein S17 OS=Bos taurus GN=RPS17 PE=2 SV=1 - [RS17_BOVIN]	2.62112	7.41	3	1	1	1	structural molecule activity	cytoplasm; cytosol; ribosome	cell organization and biogenesis; metabolic process	Pf00833	135	15.5724	9.72998
E5KBL6	Zinc finger protein 33B OS=Ovis aries GN=ZNF33B PE=2 SV=1 - [E5KBL6_SHEEP]	2.6097	4.96	1	1	1	1	catalytic activity; RNA binding		metabolic process; regulation of biological process	Pf00078; Pf01352	242	27.753	5.21143
G1DGH9	Phenylalanyl-tRNA synthetase beta chain OS=Capra hircus GN=FARSB PE=2 SV=1 - [G1DGH9_CAPHI]	2.6041	8.21	3	1	1	1	catalytic activity; nucleotide binding				134	15.2651	6.20166
Q2KIY7	Transcription factor BTF3 homolog 4 OS=Bos taurus GN=BTF3L4 PE=2 SV=1 - [BT3L4_BOVIN]	2.59986	10.13	3	1	1	1				Pf01849	158	17.304	6.354
G8JKV2	Eukaryotic translation initiation factor 3 subunit J OS=Bos taurus GN=EIF3J PE=3 SV=1 - [G8JKV2_BOVIN]	2.59676	4.71	2	1	1	1				Pf08597	255	28.8764	4.83057
L8IIZ2	Uncharacterized protein (Fragment) OS=Bos grunniens mutus GN=M91_18366 PE=3 SV=1 - [L8IIZ2_BOSMU]	2.58564	12.3	1	1	1	1				Protein not found	122	13.7103	9.86182
C3V6M5	Calpastatin isoform IV OS=Ovis aries GN=CAST PE=2 SV=1 - [C3V6M5_SHEEP]	2.58242	3.88	6	1	1	1	enzyme regulator activity			Pf00748	438	47.3095	4.86865
E1B9G9	Uncharacterized protein OS=Bos taurus GN=KRTAP13-2 PE=4 SV=2 - [E1B9G9_BOVIN]	2.56202	6.41	2	1	1	1				Pf05287	156	17.0789	9.0415
F1MSP8	Uncharacterized protein (Fragment) OS=Bos taurus PE=4 SV=2 - [F1MSP8_BOVIN]	2.56082	0.29	1	1	1	1	catalytic activity; motor activity; nucleotide binding	cytoskeleton; membrane	cellular component movement; metabolic process	Pf03028; Pf07728; Pf08385; Pf08393; Pf12774; Pf12775; Pf12777; Pf12780; Pf12781	4470	513.878	5.57959
Q307G8	Ras-related protein RAB11A (Fragment) OS=Ovis aries PE=2 SV=1 - [Q307G8_SHEEP]	2.54565	6.25	7	1	1	1	nucleotide binding		cell communication; regulation of biological process; response to stimulus; transport	Pf00025; Pf00071; Pf08477	208	23.6251	7.44482
Q1LZN4	O-acyltransferase OS=Bubalus bubalis GN=DGAT1 PE=3 SV=1 - [Q1LZN4_BUBBU]	2.54242	3.27	1	1	1	1	catalytic activity	membrane		Pf03062	489	55.543	9.53955
E1BAL6	Uncharacterized protein OS=Bos taurus GN=EIF2AK4 PE=4 SV=2 - [E1BAL6_BOVIN]	2.54211	0.55	2	1	1	1	catalytic activity; nucleotide binding; protein binding; RNA binding	cytoplasm; membrane	metabolic process; regulation of biological process	Pf00069; Pf00587; Pf05773; Pf07714; Pf12745	1649	186.53	6.3667
A6H7J6	P4HB protein OS=Bos taurus GN=P4HB PE=2 SV=1 - [A6H7J6_BOVIN]	2.53975	1.96	3	1	1	1	catalytic activity; metal ion binding	cell surface; cytoplasm; endoplasmic reticulum; membrane; organelle lumen	cellular homeostasis; metabolic process; regulation of biological process	Pf00085; Pf01216	510	57.1678	4.90674
Q2T9U1	Signal recognition particle 54 kDa protein OS=Bos taurus GN=SRP54 PE=2 SV=1 - [SRP54_BOVIN]	2.5318	2.58	1	1	1	1	catalytic activity; nucleotide binding; RNA binding	cytoplasm; nucleus	metabolic process; response to stimulus; transport	Pf00448; Pf01656; Pf02881; Pf02978; Pf03205; Pf09974	504	55.6683	8.74854
	cytoskeleton 11.7%	0.117271
	membrane 11.5%	0.115139
	nucleus 11.1%	0.110874
	cytoplasm 26.0%	0.260128
	cytosol 5.8%	0.0575693
	organelle lumen 4.3%	0.0426439
	cell surface 1.7%	0.0170576
	extracellular 2.3%	0.0234542
	ribosome 9.8%	0.098081
	endosome 0.2%	0.0021322
	mitochondrion 4.3%	0.0426439
	proteasome 0.4%	0.00426439
	vacuole 0.2%	0.0021322
	others 12.4%	0.123667

## Sheet: others
Accession	Description	Score	Coverage	# Proteins	# Unique Peptides	# Peptides	# PSMs	Molecular Function	Cellular Component	Biological Process	Pfam IDs	# AAs	MW [kDa]	calc. pI
I6ZQY0	Heat shock cognate 71 kDa protein OS=Capra hircus GN=HSPA8 PE=2 SV=1 - [I6ZQY0_CAPHI]	27.0093	12.11	8	1	7	8			response to stimulus	Pf00012; Pf02463; Pf06723	644	70.6181	5.89697
G3X748	Uncharacterized protein OS=Bos taurus PE=4 SV=1 - [G3X748_BOVIN]	22.7936	10.73	2	5	5	7					587	68.1733	7.6499
E1BEG2	Uncharacterized protein OS=Bos taurus GN=HNRNPA3 PE=4 SV=2 - [E1BEG2_BOVIN]	21.3654	12.89	2	3	3	5	nucleotide binding			Pf00076	380	39.6256	9.18799
L8IKI3	Eukaryotic initiation factor 4A-I (Fragment) OS=Bos grunniens mutus GN=M91_20379 PE=3 SV=1 - [L8IKI3_BOSMU]	19.3247	18.75	8	3	6	6				Protein not found	400	45.5323	5.57959
L8IT83	Catenin beta-1 (Fragment) OS=Bos grunniens mutus GN=M91_15433 PE=4 SV=1 - [L8IT83_BOSMU]	18.3543	5.58	5	1	3	5				Protein not found	770	84.3126	5.79541
L8IPP0	78 kDa glucose-regulated protein OS=Bos grunniens mutus GN=M91_20624 PE=3 SV=1 - [L8IPP0_BOSMU]	16.9073	11.45	6	4	5	5				Protein not found	655	72.3825	5.16064
L8IZ34	Uncharacterized protein OS=Bos grunniens mutus GN=M91_00743 PE=4 SV=1 - [L8IZ34_BOSMU]	14.4019	18.42	10	3	3	4				Protein not found	266	29.1071	8.99756
L8HLW6	Eukaryotic initiation factor 4A-II OS=Bos grunniens mutus GN=M91_05081 PE=3 SV=1 - [L8HLW6_BOSMU]	13.982	13.27	8	1	4	4				Protein not found	407	46.3888	5.47803
L8HP95	Protein-glutamine gamma-glutamyltransferase K OS=Bos grunniens mutus GN=M91_13227 PE=3 SV=1 - [L8HP95_BOSMU]	13.807	7.31	3	4	4	4				Protein not found	835	91.7254	6.60986
L8IC82	Transitional endoplasmic reticulum ATPase (Fragment) OS=Bos grunniens mutus GN=M91_01524 PE=4 SV=1 - [L8IC82_BOSMU]	9.34248	3.63	3	2	2	3				Protein not found	799	88.5174	5.35107
L8ITF0	Ubiquitin thioesterase OTU1 OS=Bos grunniens mutus GN=M91_02276 PE=4 SV=1 - [L8ITF0_BOSMU]	8.85255	4.31	2	1	1	2				Protein not found	348	38.027	5.70654
L8HTD3	Eukaryotic translation initiation factor 4 gamma 1 OS=Bos grunniens mutus GN=M91_03607 PE=4 SV=1 - [L8HTD3_BOSMU]	8.27812	1.99	6	3	3	3				Protein not found	1607	176.415	5.36377
L8I3F2	Uncharacterized protein (Fragment) OS=Bos grunniens mutus GN=M91_14041 PE=3 SV=1 - [L8I3F2_BOSMU]	6.9519	7.62	4	1	1	2				Protein not found	210	23.8083	6.72705
E1BF20	Uncharacterized protein OS=Bos taurus GN=HNRNPH1 PE=4 SV=2 - [E1BF20_BOVIN]	6.9348	7.2	3	1	2	2	nucleotide binding			Pf00076; Pf08080	472	51.2181	6.80029
L8IEQ0	Programmed cell death 6-interacting protein OS=Bos grunniens mutus GN=M91_21217 PE=4 SV=1 - [L8IEQ0_BOSMU]	6.52286	2.84	2	2	2	2				Protein not found	880	97.523	6.52197
A7E355	SYNCRIP protein (Fragment) OS=Bos taurus GN=SYNCRIP PE=2 SV=1 - [A7E355_BOVIN]	5.31528	4.61	4	2	2	2	nucleotide binding			Pf00076	456	51.0551	6.7124
L8IY78	EF-hand domain-containing protein D2 (Fragment) OS=Bos grunniens mutus GN=M91_10961 PE=4 SV=1 - [L8IY78_BOSMU]	5.22566	7.25	4	1	1	2				Protein not found	138	15.8131	5.70654
O18931	Protein phosphatase type 1 beta catalytic subunit (Fragment) OS=Ovis aries GN=pplbc PE=2 SV=1 - [O18931_SHEEP]	5.07393	17.71	10	1	1	1	catalytic activity				96	10.9777	9.34912
Q862N7	Similar to basic transcription factor 3a (BTF3) (Fragment) OS=Bos taurus PE=2 SV=1 - [Q862N7_BOVIN]	4.68012	12.67	4	1	1	1				Pf01849	150	16.3827	9.36377
E1BH02	Uncharacterized protein OS=Bos taurus GN=LOC526200 PE=4 SV=2 - [E1BH02_BOVIN]	4.25761	0.93	2	1	1	1				Pf00030; Pf00652	1712	187.469	5.85889
L8I2G1	Cell division control protein 42-like protein (Fragment) OS=Bos grunniens mutus GN=M91_02258 PE=3 SV=1 - [L8I2G1_BOSMU]	3.92976	10	5	1	1	1				Protein not found	170	18.986	6.02393
L8I257	Heterogeneous nuclear ribonucleoproteins A2/B1 (Fragment) OS=Bos grunniens mutus GN=M91_04236 PE=4 SV=1 - [L8I257_BOSMU]	3.71927	4.72	2	1	1	1				Protein not found	339	35.7238	8.83643
A5D9E1	Tumor protein D52 OS=Bos taurus GN=TPD52 PE=2 SV=1 - [A5D9E1_BOVIN]	3.70228	8.15	5	1	1	1				Pf04201	184	19.8652	4.95752
L8IB99	T-complex protein 1 subunit beta (Fragment) OS=Bos grunniens mutus GN=M91_18919 PE=3 SV=1 - [L8IB99_BOSMU]	3.57751	3.37	2	1	1	1				Protein not found	534	57.1461	6.771
L8IQE8	Splicing factor, proline-and glutamine-rich (Fragment) OS=Bos grunniens mutus GN=M91_04488 PE=4 SV=1 - [L8IQE8_BOSMU]	3.54699	3.7	2	1	1	1				Protein not found	432	49.3083	7.48877
E1BA23	Uncharacterized protein (Fragment) OS=Bos taurus PE=4 SV=2 - [E1BA23_BOVIN]	3.54651	1.81	1	1	1	1	catalytic activity		metabolic process	Pf00962	773	89.2091	7.13721
Q0P5L1	GCN1L1 protein (Fragment) OS=Bos taurus GN=GCN1L1 PE=2 SV=1 - [Q0P5L1_BOVIN]	3.29955	1.77	3	1	1	1					791	86.5315	7.45947
F1MN49	Uncharacterized protein OS=Bos taurus GN=EIF5A2 PE=4 SV=2 - [F1MN49_BOVIN]	3.29327	7.84	4	1	1	1	RNA binding		cell organization and biogenesis; cell proliferation; metabolic process; regulation of biological process	Pf01287	153	16.7822	5.57959
L8I220	Nucleolar protein 58 (Fragment) OS=Bos grunniens mutus GN=M91_06401 PE=4 SV=1 - [L8I220_BOSMU]	3.21684	3.42	3	1	1	1				Protein not found	526	59.1683	8.646
L8J0D7	Uncharacterized protein OS=Bos grunniens mutus GN=M91_04323 PE=4 SV=1 - [L8J0D7_BOSMU]	3.15934	14.81	6	1	1	1				Protein not found	81	9.24287	8.88037
A7Z033	T-complex protein 11-like protein 2 OS=Bos taurus GN=TCP11L2 PE=2 SV=1 - [T11L2_BOVIN]	3.07877	2.5	2	1	1	1				Pf05794	519	58.1205	4.93213
A5PKJ5	UNC45A protein OS=Bos taurus GN=UNC45A PE=2 SV=1 - [A5PKJ5_BOVIN]	3.05746	1.29	1	1	1	1	protein binding		metabolic process	Pf11701	929	101.804	6.52197
D5K776	Heterogeneous nuclear ribonuclear protein K OS=Capra hircus GN=hnRNP K PE=2 SV=1 - [D5K776_CAPHI]	2.99998	2.72	3	1	1	1	RNA binding			Pf00013; Pf08067	441	48.7512	5.19873
L8I0G2	Tyrosyl-tRNA synthetase, cytoplasmic (Fragment) OS=Bos grunniens mutus GN=M91_11110 PE=4 SV=1 - [L8I0G2_BOSMU]	2.97824	1.76	3	1	1	1				Protein not found	511	57.1921	7.43018
L8IEQ9	Endoplasmin (Fragment) OS=Bos grunniens mutus GN=M91_11828 PE=3 SV=1 - [L8IEQ9_BOSMU]	2.96707	1.38	2	1	1	1				Protein not found	795	91.3677	4.84326
A7E3W4	Transketolase OS=Bos taurus GN=TKT PE=2 SV=1 - [A7E3W4_BOVIN]	2.94265	2.01	5	1	1	1	catalytic activity; metal ion binding		metabolic process; regulation of biological process	Pf00456; Pf00676; Pf02779; Pf02780; Pf09364	596	64.8341	7.13721
L8I8A8	Malate dehydrogenase (Fragment) OS=Bos grunniens mutus GN=M91_21510 PE=3 SV=1 - [L8I8A8_BOSMU]	2.93019	3.89	2	1	1	1				Protein not found	334	36.412	6.58057
E1BBP5	Uncharacterized protein OS=Bos taurus GN=VSIG8 PE=4 SV=1 - [E1BBP5_BOVIN]	2.91793	2.38	1	1	1	1	protein binding			Pf07686	421	44.3892	7.28369
G1DFU6	Cdc5-like protein OS=Capra hircus GN=CDC5L PE=2 SV=1 - [G1DFU6_CAPHI]	2.9063	1.12	3	1	1	1	DNA binding			Pf00249; Pf11831	802	92.1485	7.78174
O77800	Ubiquitin activating enzyme 1 (Fragment) OS=Bos taurus PE=2 SV=1 - [O77800_BOVIN]	2.87886	21.43	3	1	1	1	catalytic activity; nucleotide binding		metabolic process	Pf10585	70	8.14521	4.83057
L8IKU4	D-3-phosphoglycerate dehydrogenase OS=Bos grunniens mutus GN=M91_04626 PE=3 SV=1 - [L8IKU4_BOSMU]	2.80363	2.08	2	1	1	1				Protein not found	529	55.8589	7.09326
E1BDE6	Uncharacterized protein OS=Bos taurus GN=LGALS7B PE=4 SV=2 - [E1BDE6_BOVIN]	2.76328	9.35	2	1	1	1				Pf00337	139	15.413	6.53662
F1MQI3	Uncharacterized protein OS=Bos taurus GN=NEB PE=2 SV=2 - [F1MQI3_BOVIN]	2.75789	0.22	1	1	1	1	protein binding			Pf00880	6909	801.382	9.12939
L8IRQ8	ADP-ribosylation factor 5 (Fragment) OS=Bos grunniens mutus GN=M91_17738 PE=3 SV=1 - [L8IRQ8_BOSMU]	2.72432	5.88	5	1	1	1				Protein not found	170	19.5101	6.78564
Q2KJD1	SERPINE1 mRNA binding protein 1 OS=Bos taurus GN=SERBP1 PE=2 SV=1 - [Q2KJD1_BOVIN]	2.69984	9.09	3	1	1	1	protein binding; RNA binding		cell organization and biogenesis		176	18.4331	8.1333
L8HMH2	Olfactory receptor 51G2 (Fragment) OS=Bos grunniens mutus GN=M91_00398 PE=4 SV=1 - [L8HMH2_BOSMU]	2.67752	3.75	3	1	1	1				Protein not found	293	32.6093	8.20654
L8IMZ8	Poly(RC)-binding protein 1 OS=Bos grunniens mutus GN=M91_09606 PE=4 SV=1 - [L8IMZ8_BOSMU]	2.66938	4.49	2	1	1	1				Protein not found	356	37.4899	7.09326
L8I0Q7	Uncharacterized protein (Fragment) OS=Bos grunniens mutus GN=M91_07623 PE=4 SV=1 - [L8I0Q7_BOSMU]	2.66927	3.07	2	1	1	1				Protein not found	1044	109.697	5.71924
Q30B88	Fatty acid binding protein 5 (Fragment) OS=Ovis aries PE=2 SV=1 - [Q30B88_SHEEP]	2.65927	7.09	3	1	1	1	transporter activity		transport	Pf00061	127	14.0611	7.69385
L8HKT4	Calcium/calmodulin-dependent protein kinase type II subunit delta (Fragment) OS=Bos grunniens mutus GN=M91_07398 PE=4 SV=1 - [L8HKT4_BOSMU]	2.64369	2.76	10	1	1	1				Protein not found	435	49.302	7.13721
L8IGL0	Uncharacterized protein (Fragment) OS=Bos grunniens mutus GN=M91_04064 PE=4 SV=1 - [L8IGL0_BOSMU]	2.62781	1.66	1	1	1	1				Protein not found	601	69.0086	9.90576
F4YD05	Calmodulin 2 (Fragment) OS=Bubalus bubalis GN=CALM2 PE=2 SV=1 - [F4YD05_BUBBU]	2.62392	11.89	9	1	1	1	metal ion binding			Pf00036; Pf08726; Pf12763	143	16.1365	4.18311
E5KBL6	Zinc finger protein 33B OS=Ovis aries GN=ZNF33B PE=2 SV=1 - [E5KBL6_SHEEP]	2.6097	4.96	1	1	1	1	catalytic activity; RNA binding		metabolic process; regulation of biological process	Pf00078; Pf01352	242	27.753	5.21143
G1DGH9	Phenylalanyl-tRNA synthetase beta chain OS=Capra hircus GN=FARSB PE=2 SV=1 - [G1DGH9_CAPHI]	2.6041	8.21	3	1	1	1	catalytic activity; nucleotide binding				134	15.2651	6.20166
Q2KIY7	Transcription factor BTF3 homolog 4 OS=Bos taurus GN=BTF3L4 PE=2 SV=1 - [BT3L4_BOVIN]	2.59986	10.13	3	1	1	1				Pf01849	158	17.304	6.354
C3V6M5	Calpastatin isoform IV OS=Ovis aries GN=CAST PE=2 SV=1 - [C3V6M5_SHEEP]	2.58242	3.88	6	1	1	1	enzyme regulator activity			Pf00748	438	47.3095	4.86865
E1B9G9	Uncharacterized protein OS=Bos taurus GN=KRTAP13-2 PE=4 SV=2 - [E1B9G9_BOVIN]	2.56202	6.41	2	1	1	1				Pf05287	156	17.0789	9.0415
Q307G8	Ras-related protein RAB11A (Fragment) OS=Ovis aries PE=2 SV=1 - [Q307G8_SHEEP]	2.54565	6.25	7	1	1	1	nucleotide binding		cell communication; regulation of biological process; response to stimulus; transport	Pf00025; Pf00071; Pf08477	208	23.6251	7.44482

## Sheet: vacuole
Accession	Description	Score	Coverage	# Proteins	# Unique Peptides	# Peptides	# PSMs	Molecular Function	Cellular Component	Biological Process	Pfam IDs	# AAs	MW [kDa]	calc. pI
O77834	Peroxiredoxin-6 OS=Bos taurus GN=PRDX6 PE=1 SV=3 - [PRDX6_BOVIN]	20.7296	16.96	1	3	3	6	antioxidant activity; catalytic activity	cytoplasm; cytosol; vacuole	metabolic process; response to stimulus	Pf00578; Pf08534; Pf10417	224	25.0511	6.37939

## Sheet: proteasome
Accession	Description	Score	Coverage	# Proteins	# Unique Peptides	# Peptides	# PSMs	Molecular Function	Cellular Component	Biological Process	Pfam IDs	# AAs	MW [kDa]	calc. pI
Q2KJ25	26S proteasome non-ATPase regulatory subunit 12 OS=Bos taurus GN=PSMD12 PE=2 SV=3 - [PSD12_BOVIN]	3.27128	2.85	2	1	1	1	protein binding	proteasome		Pf01399	456	53.0186	7.35693
Q6PN67	Proteasome 26S ATPase subunit 3 (Fragment) OS=Bos mutus grunniens GN=PSMC3 PE=2 SV=1 - [Q6PN67_BOSMU]	2.77478	9.35	5	1	1	1	nucleotide binding	proteasome		Pf00004	107	12.049	5.52881

## Sheet: mitochondrion
Accession	Description	Score	Coverage	# Proteins	# Unique Peptides	# Peptides	# PSMs	Molecular Function	Cellular Component	Biological Process	Pfam IDs	# AAs	MW [kDa]	calc. pI
E1BKT9	Uncharacterized protein OS=Bos taurus GN=DSP PE=4 SV=1 - [E1BKT9_BOVIN]	159.956	12.7	2	29	29	45	catalytic activity; motor activity; protein binding; structural molecule activity	chromosome; cytoplasm; cytoskeleton; membrane; mitochondrion; nucleus; organelle lumen	cell differentiation; cell organization and biogenesis; development; metabolic process; reproduction	Pf00038; Pf00681; Pf01540; Pf01576; Pf02463; Pf04111; Pf04156; Pf05483; Pf05557; Pf05622; Pf06637; Pf07888; Pf09726; Pf09731; Pf10174; Pf12128	2889	332.177	6.84424
A5D984	Pyruvate kinase OS=Bos taurus GN=PKM2 PE=2 SV=1 - [A5D984_BOVIN]	56.5451	20.15	5	8	8	16	catalytic activity; metal ion binding	cytoplasm; mitochondrion	metabolic process	Pf00224; Pf02887	531	57.912	7.85498
Q76LV1	Heat shock protein HSP 90-beta OS=Bos taurus GN=HSP90AB1 PE=2 SV=3 - [HS90B_BOVIN]	23.2611	7.18	8	2	4	7	nucleotide binding; protein binding	cytoplasm; mitochondrion	metabolic process; response to stimulus	Pf00183; Pf02518	724	83.2011	5.03369
P00829	ATP synthase subunit beta, mitochondrial OS=Bos taurus GN=ATP5B PE=1 SV=2 - [ATPB_BOVIN]	10.5661	8.9	3	3	3	3	catalytic activity; nucleotide binding; protein binding; transporter activity	cell surface; cytoplasm; membrane; mitochondrion; organelle lumen	cellular component movement; cellular homeostasis; development; metabolic process; regulation of biological process; transport	Pf00006; Pf00306; Pf02874	528	56.2486	5.2749
Q5EA61	Creatine kinase B-type OS=Bos taurus GN=CKB PE=2 SV=1 - [KCRB_BOVIN]	10.5459	7.87	3	2	2	3	catalytic activity; nucleotide binding	cytoplasm; mitochondrion	cellular homeostasis; development; metabolic process	Pf00217; Pf02807	381	42.6924	5.78271
A4IFE6	ABCE1 protein OS=Bos taurus GN=ABCE1 PE=2 SV=1 - [A4IFE6_BOVIN]	8.8711	5.51	1	2	2	3	catalytic activity; nucleotide binding	cytoplasm; mitochondrion	metabolic process	Pf00005; Pf04068	599	67.245	8.33838
Q5E947	Peroxiredoxin-1 OS=Bos taurus GN=PRDX1 PE=2 SV=1 - [PRDX1_BOVIN]	8.14184	15.58	7	3	3	3	antioxidant activity; catalytic activity; protein binding	cytoplasm; mitochondrion; nucleus	cell communication; cell proliferation; defense response; metabolic process; regulation of biological process; response to stimulus; transport	Pf00578; Pf08534; Pf10417	199	22.1954	8.39697
Q0QEQ4	Isocitrate dehydrogenase [NADP] (Fragment) OS=Bos taurus GN=IDH1 PE=2 SV=1 - [Q0QEQ4_BOVIN]	5.71645	6.54	5	2	2	2	catalytic activity; metal ion binding; nucleotide binding; protein binding	cytoplasm; cytosol; mitochondrion	metabolic process; response to stimulus	Pf00180; Pf01960	367	41.3156	6.55127
Q3ZCH0	Stress-70 protein, mitochondrial OS=Bos taurus GN=HSPA9 PE=2 SV=1 - [GRP75_BOVIN]	3.23386	2.36	2	1	1	1	nucleotide binding; protein binding	cell surface; cytoplasm; mitochondrion; nucleus; organelle lumen	cell organization and biogenesis; metabolic process; transport	Pf00012; Pf06723	679	73.6958	6.30322
F1MLB8	ATP synthase subunit alpha OS=Bos taurus GN=ATP5A1 PE=3 SV=1 - [F1MLB8_BOVIN]	3.22989	2.89	3	1	1	1	catalytic activity; nucleotide binding; protein binding; transporter activity	cytoplasm; membrane; mitochondrion; nucleus	cell proliferation; development; metabolic process; regulation of biological process; transport	Pf00006; Pf00306; Pf02663; Pf02874; Pf05943	553	59.6527	9.18799
F1MKF8	Uncharacterized protein OS=Bos taurus GN=SQRDL PE=2 SV=1 - [F1MKF8_BOVIN]	3.07502	3.94	4	1	1	1	catalytic activity	cytoplasm; membrane; mitochondrion	metabolic process		355	39.1385	9.33447
Q3ZBK2	Redox-regulatory protein FAM213A OS=Bos taurus GN=FAM213A PE=2 SV=1 - [F213A_BOVIN]	2.90477	5.96	2	1	1	1	antioxidant activity; catalytic activity	cytoplasm; mitochondrion	cell differentiation; development; metabolic process; regulation of biological process	Pf00578	218	24.3397	8.63135
Q862K7	Similar to cytoplasmic dynein light chain 1 (Fragment) OS=Bos taurus PE=2 SV=1 - [Q862K7_BOVIN]	2.78485	14.1	7	1	1	1	catalytic activity; motor activity; protein binding	cytoplasm; cytoskeleton; cytosol; mitochondrion; nucleus	cell death; metabolic process; regulation of biological process; reproduction; transport	Pf01221	78	9.24545	6.90283
Q3ZBY4	Fructose-bisphosphate aldolase OS=Bos taurus GN=ALDOC PE=2 SV=2 - [Q3ZBY4_BOVIN]	2.71893	4.12	2	1	1	1	catalytic activity; protein binding	cytoplasm; mitochondrion	metabolic process	Pf00274	364	39.3572	6.65381
K8FK38	Heat Shock Protein 70 (Fragment) OS=Bos taurus GN=HSP70 PE=3 SV=1 - [K8FK38_BOVIN]	26.0572	14.04	30	3	7	8				Protein not found	634	69.3779	6.59521
L8HRU2	14-3-3 protein eta (Fragment) OS=Bos grunniens mutus GN=M91_11940 PE=3 SV=1 - [L8HRU2_BOSMU]	10.1507	11.47	16	1	2	3				Protein not found	218	25.0605	4.86865
L8J2M8	14-3-3 protein epsilon (Fragment) OS=Bos grunniens mutus GN=M91_14679 PE=3 SV=1 - [L8J2M8_BOSMU]	10.0994	12.92	15	1	2	3				Protein not found	209	23.698	5.07178
L8J3H9	14-3-3 protein zeta/delta (Fragment) OS=Bos grunniens mutus GN=M91_19634 PE=4 SV=1 - [L8J3H9_BOSMU]	8.9779	9.57	17	1	2	3				Protein not found	230	26.1672	5.05908
B0LRM8	Putative guanine nucleotide binding protein beta polypeptide 2-like 1 protein (Fragment) OS=Ovis aries PE=2 SV=1 - [B0LRM8_SHEEP]	22.695	19.82	3	3	3	6	protein binding			Pf00400	227	24.9155	7.31299
G8JKZ8	Thioredoxin (Fragment) OS=Bos taurus GN=TXN PE=2 SV=1 - [G8JKZ8_BOVIN]	2.6544	9.28	2	1	1	1	catalytic activity		cellular homeostasis; metabolic process; regulation of biological process	Pf00085	97	10.8613	4.84326

## Sheet: endosome
Accession	Description	Score	Coverage	# Proteins	# Unique Peptides	# Peptides	# PSMs	Molecular Function	Cellular Component	Biological Process	Pfam IDs	# AAs	MW [kDa]	calc. pI
P04272	Annexin A2 OS=Bos taurus GN=ANXA2 PE=1 SV=2 - [ANXA2_BOVIN]	24.011	19.47	2	5	5	7	enzyme regulator activity; metal ion binding; protein binding	cytoplasm; endosome; extracellular; membrane	cell organization and biogenesis; coagulation; development; regulation of biological process; response to stimulus; transport	Pf00191	339	38.5878	7.31299

## Sheet: ribosome
Accession	Description	Score	Coverage	# Proteins	# Unique Peptides	# Peptides	# PSMs	Molecular Function	Cellular Component	Biological Process	Pfam IDs	# AAs	MW [kDa]	calc. pI
Q95140	60S acidic ribosomal protein P0 OS=Bos taurus GN=RPLP0 PE=2 SV=3 - [RLA0_BOVIN]	21.1783	22.96	8	6	6	6	structural molecule activity	cytoplasm; nucleus; ribosome	metabolic process	Pf00428; Pf00466	318	34.3489	5.97314
Q56JV9	40S ribosomal protein S3a OS=Bos taurus GN=RPS3A PE=2 SV=3 - [RS3A_BOVIN]	17.0178	20.45	6	4	4	5	structural molecule activity	cytoplasm; cytosol; nucleus; organelle lumen; ribosome	cell death; cell differentiation; metabolic process; regulation of biological process	Pf01015	264	29.9257	9.72998
G8JKY0	40S ribosomal protein S8 (Fragment) OS=Bos taurus GN=RPS8 PE=2 SV=1 - [G8JKY0_BOVIN]	16.3531	20.77	4	3	3	4	structural molecule activity	cytoplasm; ribosome	metabolic process	Pf01201	207	24.0591	10.3159
Q3T169	40S ribosomal protein S3 OS=Bos taurus GN=RPS3 PE=2 SV=1 - [RS3_BOVIN]	15.1186	18.52	8	4	4	5	catalytic activity; DNA binding; protein binding; RNA binding; structural molecule activity	cytoplasm; cytosol; membrane; nucleus; ribosome	cell death; metabolic process; regulation of biological process; response to stimulus	Pf00189; Pf07650	243	26.6714	9.65674
G3N0K3	Uncharacterized protein OS=Bos taurus PE=2 SV=1 - [G3N0K3_BOVIN]	14.0108	16.41	15	3	3	4	RNA binding; structural molecule activity	cytoplasm; ribosome	metabolic process	Pf00900; Pf08071	262	29.4599	10.0815
A6YRY8	40S ribosomal protein SA OS=Ovis aries GN=RPSA PE=2 SV=1 - [RSSA_SHEEP]	13.7311	18.31	8	4	4	4	structural molecule activity	cytoplasm; membrane; nucleus; ribosome	metabolic process	Pf00318	295	32.8645	4.93213
Q5U7H2	Ribosomal protein L15 (Fragment) OS=Bos taurus PE=2 SV=1 - [Q5U7H2_BOVIN]	13.4032	19.55	5	2	2	4	structural molecule activity	cytoplasm; ribosome	metabolic process	Pf00827	133	15.4013	11.5171
O18789	40S ribosomal protein S2 OS=Bos taurus GN=RPS2 PE=2 SV=2 - [RS2_BOVIN]	9.5157	14.33	5	3	3	3	protein binding; RNA binding; structural molecule activity	cytoplasm; cytosol; nucleus; organelle lumen; ribosome	metabolic process	Pf00333; Pf03719	293	31.2156	10.2427
F4YD28	40S ribosomal protein S24 (Fragment) OS=Bubalus bubalis GN=RPS24 PE=2 SV=1 - [F4YD28_BUBBU]	8.69916	18.07	5	1	1	3	nucleotide binding; structural molecule activity	cytoplasm; ribosome	metabolic process	Pf01282	83	9.54219	10.6968
P42899	60S acidic ribosomal protein P2 OS=Bos taurus GN=RPLP2 PE=3 SV=1 - [RLA2_BOVIN]	7.65722	24.35	6	2	2	2	structural molecule activity	cytoplasm; ribosome	metabolic process	Pf00428	115	11.6949	4.61475
Q862J1	Similar to ribosomal protein L17 (Fragment) OS=Bos taurus PE=2 SV=1 - [Q862J1_BOVIN]	7.53098	29.21	20	2	2	2	structural molecule activity	cytoplasm; ribosome	metabolic process	Pf00237	89	10.3693	9.65674
A1XED6	RPS11 (Fragment) OS=Bos taurus PE=2 SV=1 - [A1XED6_BOVIN]	7.43193	22.5	4	1	1	2	RNA binding; structural molecule activity	cytoplasm; cytosol; ribosome	metabolic process	Pf00366	80	9.57625	10.6821
Q0QEV5	60S ribosomal protein L18 (Fragment) OS=Bos taurus GN=RPL18 PE=2 SV=1 - [Q0QEV5_BOVIN]	6.6473	14.46	3	2	2	2	structural molecule activity	cytoplasm; cytosol; ribosome	metabolic process	Pf00828	166	18.8445	11.7808
Q5E988	40S ribosomal protein S5 OS=Bos taurus GN=RPS5 PE=2 SV=3 - [RS5_BOVIN]	6.47955	13.73	2	2	2	2	RNA binding; structural molecule activity	cytoplasm; cytosol; ribosome	metabolic process; regulation of biological process	Pf00177	204	22.8621	9.71533
F1N7U3	Uncharacterized protein OS=Bos taurus PE=4 SV=2 - [F1N7U3_BOVIN]	6.35635	16.25	6	2	2	2	structural molecule activity	cytoplasm; ribosome	metabolic process	Pf01157	160	18.5109	10.1841
Q862L6	Similar to ribosomal protein L12 (Fragment) OS=Bos taurus PE=2 SV=1 - [Q862L6_BOVIN]	6.24561	21.38	4	2	2	2	RNA binding; structural molecule activity	cytoplasm; ribosome	metabolic process	Pf00298; Pf03946	145	15.6806	9.89111
G3N2H8	Uncharacterized protein OS=Bos taurus PE=4 SV=1 - [G3N2H8_BOVIN]	5.98639	14.66	14	2	2	2	RNA binding; structural molecule activity	cytoplasm; ribosome	metabolic process	Pf00347	191	21.6465	9.70068
Q9TTX8	Ribosomal protein L32 (Fragment) OS=Ovis aries PE=2 SV=1 - [Q9TTX8_SHEEP]	4.28831	11.02	2	1	1	1	structural molecule activity	cytoplasm; ribosome	metabolic process	Pf01655	118	13.9669	11.5024
F4YD27	Ribosomal protein S15a (Fragment) OS=Bubalus bubalis GN=rps15a PE=2 SV=1 - [F4YD27_BUBBU]	3.48122	19.18	15	1	1	1	structural molecule activity	cytoplasm; ribosome	metabolic process	Pf00410	73	8.42455	9.62744
Q862D6	Similar to ribosomal protein L30 (Fragment) OS=Bos taurus PE=2 SV=1 - [Q862D6_BOVIN]	3.45006	9.77	2	1	1	1		cytoplasm; cytosol; ribosome		Pf01246	133	14.9675	11.561
Q862N4	Similar to ribosomal protein L26 (Fragment) OS=Bos taurus PE=2 SV=1 - [Q862N4_BOVIN]	3.44634	6.98	3	1	1	1	structural molecule activity	cytoplasm; ribosome	metabolic process	Pf00467	129	15.2685	11.0923
F1MB60	40S ribosomal protein S26 (Fragment) OS=Bos taurus GN=RPS26 PE=4 SV=1 - [F1MB60_BOVIN]	3.14076	7.83	4	1	1	1	structural molecule activity	cytoplasm; ribosome	metabolic process	Pf01283	115	13.0041	11.0044
F4YD26	Ribosomal protein S6 (Fragment) OS=Bubalus bubalis GN=RPS6 PE=2 SV=1 - [F4YD26_BUBBU]	3.11804	20.83	5	1	1	1	structural molecule activity	cytoplasm; ribosome	metabolic process	Pf01092	72	8.19031	10.3306
A6QLG5	40S ribosomal protein S9 OS=Bos taurus GN=RPS9 PE=2 SV=1 - [RS9_BOVIN]	2.96185	4.64	1	1	1	1	RNA binding; structural molecule activity; translation regulator activity	cytoplasm; cytosol; nucleus; organelle lumen; ribosome	cell proliferation; metabolic process; regulation of biological process	Pf00163; Pf01479	194	22.5776	10.6528
G3X7D5	Uncharacterized protein (Fragment) OS=Bos taurus GN=LOC787803 PE=3 SV=1 - [G3X7D5_BOVIN]	2.94184	8.51	6	1	1	1	structural molecule activity	cytoplasm; ribosome	metabolic process	Pf00164	141	15.5655	10.2866
G1DFS8	40S ribosomal protein S10 OS=Capra hircus GN=RPS10 PE=2 SV=1 - [G1DFS8_CAPHI]	2.8867	5.45	4	1	1	1		cytoplasm; ribosome		Pf03501	165	18.6486	10.0376
A6H769	40S ribosomal protein S7 OS=Bos taurus GN=RPS7 PE=2 SV=1 - [RS7_BOVIN]	2.82229	5.67	2	1	1	1	structural molecule activity	cytoplasm; cytoskeleton; cytosol; nucleus; organelle lumen; ribosome	metabolic process	Pf01251	194	22.1133	10.0962
Q58DM9	Ribosomal protein L27a OS=Bos taurus GN=RPL27A PE=2 SV=1 - [Q58DM9_BOVIN]	2.75067	9.91	6	1	1	1	structural molecule activity	cytoplasm; ribosome	metabolic process	Pf00828	111	12.5398	10.228
F4YD24	Ribosomal protein L23a (Fragment) OS=Bubalus bubalis GN=RPL23A PE=2 SV=1 - [F4YD24_BUBBU]	2.68503	9.65	11	1	1	1	nucleotide binding; structural molecule activity	cytoplasm; ribosome	metabolic process	Pf00276	114	13.2064	10.1987
F1N2W8	60S ribosomal protein L19 (Fragment) OS=Bos taurus GN=RPL19 PE=2 SV=1 - [F1N2W8_BOVIN]	2.66158	5.06	4	1	1	1	structural molecule activity	cytoplasm; cytosol; ribosome	metabolic process	Pf01280	158	19.1129	11.5317
A5PK63	40S ribosomal protein S17 OS=Bos taurus GN=RPS17 PE=2 SV=1 - [RS17_BOVIN]	2.62112	7.41	3	1	1	1	structural molecule activity	cytoplasm; cytosol; ribosome	cell organization and biogenesis; metabolic process	Pf00833	135	15.5724	9.72998
L8I8P1	40S ribosomal protein S14 (Fragment) OS=Bos grunniens mutus GN=M91_17987 PE=3 SV=1 - [L8I8P1_BOSMU]	9.99434	26.25	5	3	3	3				Protein not found	160	17.3301	10.3013
L8II24	60S ribosomal protein L7a (Fragment) OS=Bos grunniens mutus GN=M91_19665 PE=4 SV=1 - [L8II24_BOSMU]	9.77756	10.15	3	2	2	3				Protein not found	266	30.0041	10.6089
L8J0N7	40S ribosomal protein S12 (Fragment) OS=Bos grunniens mutus GN=M91_20930 PE=3 SV=1 - [L8J0N7_BOSMU]	9.09756	33.07	3	3	3	3				Protein not found	127	13.9883	7.92822
L8IZK5	60S ribosomal protein L38 (Fragment) OS=Bos grunniens mutus GN=M91_02368 PE=3 SV=1 - [L8IZK5_BOSMU]	6.41509	32.86	3	2	2	2				Protein not found	70	8.20975	10.0962
L8IC36	60S ribosomal protein L3 (Fragment) OS=Bos grunniens mutus GN=M91_18846 PE=3 SV=1 - [L8IC36_BOSMU]	6.20075	4.98	3	2	2	2				Protein not found	402	45.8357	10.228
L8HZZ8	60S ribosomal protein L11 (Fragment) OS=Bos grunniens mutus GN=M91_02239 PE=3 SV=1 - [L8HZZ8_BOSMU]	6.14798	12.92	2	2	2	2				Protein not found	178	20.2597	9.51025
L8INI1	60S ribosomal protein L4 (Fragment) OS=Bos grunniens mutus GN=M91_20536 PE=4 SV=1 - [L8INI1_BOSMU]	3.76146	4.5	2	1	1	1				Protein not found	422	47.3791	10.9604
L8IYD0	60S ribosomal protein L7 (Fragment) OS=Bos grunniens mutus GN=M91_10795 PE=4 SV=1 - [L8IYD0_BOSMU]	3.56252	11.2	8	1	1	1				Protein not found	125	14.2866	9.83252
L8I1G8	60S ribosomal protein L8 (Fragment) OS=Bos grunniens mutus GN=M91_14937 PE=4 SV=1 - [L8I1G8_BOSMU]	3.31117	7.24	2	1	1	1				Protein not found	221	24.0521	10.6089
L8IML3	40S ribosomal protein S21 OS=Bos grunniens mutus GN=M91_18943 PE=3 SV=1 - [L8IML3_BOSMU]	2.82478	17.28	3	1	1	1				Protein not found	81	8.84446	8.49951
L8IKQ6	60S ribosomal protein L5 (Fragment) OS=Bos grunniens mutus GN=M91_06372 PE=3 SV=1 - [L8IKQ6_BOSMU]	2.76224	5.74	3	1	1	1				Protein not found	296	34.1917	9.71533
L8ITS9	60S ribosomal protein L14 (Fragment) OS=Bos grunniens mutus GN=M91_15429 PE=4 SV=1 - [L8ITS9_BOSMU]	2.64508	5.66	3	1	1	1				Protein not found	212	23.259	10.7847
L8I8T5	Uncharacterized protein OS=Bos grunniens mutus GN=M91_04646 PE=3 SV=1 - [L8I8T5_BOSMU]	6.70389	14.68	4	1	1	2				Protein not found	109	11.0215	4.32275
L8I3C7	Uncharacterized protein (Fragment) OS=Bos grunniens mutus GN=M91_00905 PE=3 SV=1 - [L8I3C7_BOSMU]	6.56624	25.93	5	2	2	2				Protein not found	108	12.0463	9.46631
L8ICF7	Uncharacterized protein OS=Bos grunniens mutus GN=M91_08580 PE=3 SV=1 - [L8ICF7_BOSMU]	2.89155	10.07	3	1	1	1				Protein not found	149	17.0035	10.3599

## Sheet: extracellular
Accession	Description	Score	Coverage	# Proteins	# Unique Peptides	# Peptides	# PSMs	Molecular Function	Cellular Component	Biological Process	Pfam IDs	# AAs	MW [kDa]	calc. pI
P04272	Annexin A2 OS=Bos taurus GN=ANXA2 PE=1 SV=2 - [ANXA2_BOVIN]	24.011	19.47	2	5	5	7	enzyme regulator activity; metal ion binding; protein binding	cytoplasm; endosome; extracellular; membrane	cell organization and biogenesis; coagulation; development; regulation of biological process; response to stimulus; transport	Pf00191	339	38.5878	7.31299
Q0VC36	14-3-3 protein sigma OS=Bos taurus GN=SFN PE=2 SV=1 - [1433S_BOVIN]	15.6346	12.9	14	3	4	5	protein binding	cytoplasm; extracellular; nucleus	cell communication; cell death; cell differentiation; cell growth; cell organization and biogenesis; cell proliferation; development; metabolic process; regulation of biological process; response to stimulus; transport	Pf00244	248	27.8317	4.71631
F1MB08	Alpha-enolase OS=Bos taurus GN=ENO1 PE=3 SV=1 - [F1MB08_BOVIN]	13.6655	9.91	7	3	3	4	catalytic activity; metal ion binding	cell surface; cytoplasm; cytosol; extracellular; membrane	metabolic process	Pf00113; Pf03952	434	47.2543	6.80029
B3VHM9	Albumin (Fragment) OS=Capra hircus PE=2 SV=1 - [B3VHM9_CAPHI]	7.02969	2.06	5	1	1	2		extracellular	transport	Pf00273	583	66.2698	5.85889
A5D7J6	CALR protein OS=Bos taurus GN=CALR PE=2 SV=1 - [A5D7J6_BOVIN]	3.19316	3.12	3	1	1	1	metal ion binding; protein binding	cell surface; cytoplasm; cytosol; endoplasmic reticulum; extracellular; membrane; organelle lumen	cell communication; cell differentiation; cell organization and biogenesis; cell proliferation; development; metabolic process; regulation of biological process; reproduction; response to stimulus; transport	Pf00262	417	48.0679	4.4751
Q6PVY3	Macrophage migration inhibitory factor (Fragment) OS=Bos taurus PE=2 SV=1 - [Q6PVY3_BOVIN]	2.95099	9	3	1	1	1	catalytic activity; protein binding	cell surface; cytoplasm; extracellular	cell communication; cell death; cell organization and biogenesis; cell proliferation; defense response; metabolic process; regulation of biological process; response to stimulus; transport	Pf01187	100	10.6643	7.21045
P32262	Antithrombin-III OS=Ovis aries GN=SERPINC1 PE=2 SV=1 - [ANT3_SHEEP]	2.87669	2.8	1	1	1	1	enzyme regulator activity	extracellular	coagulation; metabolic process; regulation of biological process; response to stimulus	Pf00079	465	52.4658	6.85889
B0LRM8	Putative guanine nucleotide binding protein beta polypeptide 2-like 1 protein (Fragment) OS=Ovis aries PE=2 SV=1 - [B0LRM8_SHEEP]	22.695	19.82	3	3	3	6	protein binding			Pf00400	227	24.9155	7.31299
L8HPG3	Serpin B5 OS=Bos grunniens mutus GN=M91_01993 PE=3 SV=1 - [L8HPG3_BOSMU]	12.7657	8.42	2	3	3	4				Protein not found	380	42.7557	5.89697
C8BKC5	Peroxiredoxin 2 OS=Ovis aries GN=PRDX2 PE=2 SV=1 - [C8BKC5_SHEEP]	7.10629	9.09	3	2	2	2	antioxidant activity; catalytic activity		metabolic process	Pf00578; Pf08534; Pf10417	198	21.8311	5.42725
A6QLL8	Fructose-bisphosphate aldolase OS=Bos taurus GN=ALDOA PE=2 SV=1 - [A6QLL8_BOVIN]	6.52471	7.97	2	2	2	2	catalytic activity		metabolic process	Pf00274	364	39.4113	8.19189

## Sheet: cell surface
Accession	Description	Score	Coverage	# Proteins	# Unique Peptides	# Peptides	# PSMs	Molecular Function	Cellular Component	Biological Process	Pfam IDs	# AAs	MW [kDa]	calc. pI
G3X7S2	Heat shock protein beta-1 OS=Bos taurus GN=HSPB1 PE=2 SV=1 - [G3X7S2_BOVIN]	14.4318	24.03	6	3	3	4	protein binding	cell surface	metabolic process; response to stimulus	Pf00011	154	17.4318	7.02002
F1MB08	Alpha-enolase OS=Bos taurus GN=ENO1 PE=3 SV=1 - [F1MB08_BOVIN]	13.6655	9.91	7	3	3	4	catalytic activity; metal ion binding	cell surface; cytoplasm; cytosol; extracellular; membrane	metabolic process	Pf00113; Pf03952	434	47.2543	6.80029
P00829	ATP synthase subunit beta, mitochondrial OS=Bos taurus GN=ATP5B PE=1 SV=2 - [ATPB_BOVIN]	10.5661	8.9	3	3	3	3	catalytic activity; nucleotide binding; protein binding; transporter activity	cell surface; cytoplasm; membrane; mitochondrion; organelle lumen	cellular component movement; cellular homeostasis; development; metabolic process; regulation of biological process; transport	Pf00006; Pf00306; Pf02874	528	56.2486	5.2749
Q1JPH2	Ras related v-ral simian leukemia viral oncogene homolog A (Fragment) OS=Bos taurus GN=RALA PE=2 SV=1 - [Q1JPH2_BOVIN]	4.94191	8.2	2	1	1	1	catalytic activity; nucleotide binding; protein binding	cell surface; cytoplasm; membrane	cell communication; cell division; cell organization and biogenesis; metabolic process; regulation of biological process; response to stimulus	Pf00025; Pf00071; Pf08477	183	20.7583	4.91943
Q3ZCH0	Stress-70 protein, mitochondrial OS=Bos taurus GN=HSPA9 PE=2 SV=1 - [GRP75_BOVIN]	3.23386	2.36	2	1	1	1	nucleotide binding; protein binding	cell surface; cytoplasm; mitochondrion; nucleus; organelle lumen	cell organization and biogenesis; metabolic process; transport	Pf00012; Pf06723	679	73.6958	6.30322
A5D7J6	CALR protein OS=Bos taurus GN=CALR PE=2 SV=1 - [A5D7J6_BOVIN]	3.19316	3.12	3	1	1	1	metal ion binding; protein binding	cell surface; cytoplasm; cytosol; endoplasmic reticulum; extracellular; membrane; organelle lumen	cell communication; cell differentiation; cell organization and biogenesis; cell proliferation; development; metabolic process; regulation of biological process; reproduction; response to stimulus; transport	Pf00262	417	48.0679	4.4751
Q6PVY3	Macrophage migration inhibitory factor (Fragment) OS=Bos taurus PE=2 SV=1 - [Q6PVY3_BOVIN]	2.95099	9	3	1	1	1	catalytic activity; protein binding	cell surface; cytoplasm; extracellular	cell communication; cell death; cell organization and biogenesis; cell proliferation; defense response; metabolic process; regulation of biological process; response to stimulus; transport	Pf01187	100	10.6643	7.21045
A6H7J6	P4HB protein OS=Bos taurus GN=P4HB PE=2 SV=1 - [A6H7J6_BOVIN]	2.53975	1.96	3	1	1	1	catalytic activity; metal ion binding	cell surface; cytoplasm; endoplasmic reticulum; membrane; organelle lumen	cellular homeostasis; metabolic process; regulation of biological process	Pf00085; Pf01216	510	57.1678	4.90674

## Sheet: organelle lumen
Accession	Description	Score	Coverage	# Proteins	# Unique Peptides	# Peptides	# PSMs	Molecular Function	Cellular Component	Biological Process	Pfam IDs	# AAs	MW [kDa]	calc. pI
E1BKT9	Uncharacterized protein OS=Bos taurus GN=DSP PE=4 SV=1 - [E1BKT9_BOVIN]	159.956	12.7	2	29	29	45	catalytic activity; motor activity; protein binding; structural molecule activity	chromosome; cytoplasm; cytoskeleton; membrane; mitochondrion; nucleus; organelle lumen	cell differentiation; cell organization and biogenesis; development; metabolic process; reproduction	Pf00038; Pf00681; Pf01540; Pf01576; Pf02463; Pf04111; Pf04156; Pf05483; Pf05557; Pf05622; Pf06637; Pf07888; Pf09726; Pf09731; Pf10174; Pf12128	2889	332.177	6.84424
Q8SPJ1	Junction plakoglobin OS=Bos taurus GN=JUP PE=2 SV=1 - [PLAK_BOVIN]	80.1018	24.3	3	12	14	23	protein binding; structural molecule activity	cytoplasm; cytoskeleton; cytosol; membrane; nucleus; organelle lumen	cell communication; cell differentiation; cell organization and biogenesis; cellular component movement; development; metabolic process; regulation of biological process; reproduction; response to stimulus; transport	Pf00514	745	81.7688	6.13818
Q56JV9	40S ribosomal protein S3a OS=Bos taurus GN=RPS3A PE=2 SV=3 - [RS3A_BOVIN]	17.0178	20.45	6	4	4	5	structural molecule activity	cytoplasm; cytosol; nucleus; organelle lumen; ribosome	cell death; cell differentiation; metabolic process; regulation of biological process	Pf01015	264	29.9257	9.72998
Q2KJ32	Selenium-binding protein 1 OS=Bos taurus GN=SELENBP1 PE=1 SV=1 - [SBP1_BOVIN]	12.4185	8.69	1	3	3	4	protein binding	cytoplasm; cytosol; membrane; nucleus; organelle lumen	transport	Pf05694	472	52.5216	6.48096
P00829	ATP synthase subunit beta, mitochondrial OS=Bos taurus GN=ATP5B PE=1 SV=2 - [ATPB_BOVIN]	10.5661	8.9	3	3	3	3	catalytic activity; nucleotide binding; protein binding; transporter activity	cell surface; cytoplasm; membrane; mitochondrion; organelle lumen	cellular component movement; cellular homeostasis; development; metabolic process; regulation of biological process; transport	Pf00006; Pf00306; Pf02874	528	56.2486	5.2749
Q5E9J1	Heterogeneous nuclear ribonucleoprotein F OS=Bos taurus GN=HNRNPF PE=2 SV=3 - [HNRPF_BOVIN]	9.81614	8.21	1	1	2	3	nucleotide binding; RNA binding	nucleus; organelle lumen; spliceosomal complex	metabolic process; regulation of biological process	Pf00076; Pf08080	414	45.6599	5.49072
O18789	40S ribosomal protein S2 OS=Bos taurus GN=RPS2 PE=2 SV=2 - [RS2_BOVIN]	9.5157	14.33	5	3	3	3	protein binding; RNA binding; structural molecule activity	cytoplasm; cytosol; nucleus; organelle lumen; ribosome	metabolic process	Pf00333; Pf03719	293	31.2156	10.2427
Q0VCM0	Protein S100-A16 OS=Bos taurus GN=S100A16 PE=3 SV=1 - [S10AG_BOVIN]	8.74728	33.98	1	3	3	3	metal ion binding; protein binding	cytoplasm; cytosol; membrane; nucleus; organelle lumen	response to stimulus	Pf01023	103	11.7691	8.93896
Q3ZBH5	Proliferation-associated 2G4, 38kDa OS=Bos taurus GN=PA2G4 PE=2 SV=1 - [Q3ZBH5_BOVIN]	6.79707	7.87	2	2	2	2	DNA binding; protein binding	cytoplasm; nucleus; organelle lumen	metabolic process; regulation of biological process	Pf00557	394	43.7752	6.55127
Q2HJ65	Histone H2A OS=Bos taurus GN=H2AFY PE=2 SV=1 - [Q2HJ65_BOVIN]	4.42507	5.39	2	1	1	1	DNA binding; protein binding	chromosome; nucleus; organelle lumen	cell organization and biogenesis; metabolic process; regulation of biological process	Pf00125; Pf01661	371	39.5084	9.77393
Q3ZCK1	Eukaryotic translation initiation factor 3 subunit L OS=Bos taurus GN=EIF3L PE=2 SV=1 - [EIF3L_BOVIN]	3.72522	2.84	1	1	1	1	protein binding; RNA binding	cytoplasm; nucleus; organelle lumen	metabolic process	Pf10255	564	66.6844	6.34131
Q3ZCH0	Stress-70 protein, mitochondrial OS=Bos taurus GN=HSPA9 PE=2 SV=1 - [GRP75_BOVIN]	3.23386	2.36	2	1	1	1	nucleotide binding; protein binding	cell surface; cytoplasm; mitochondrion; nucleus; organelle lumen	cell organization and biogenesis; metabolic process; transport	Pf00012; Pf06723	679	73.6958	6.30322
A5D7J6	CALR protein OS=Bos taurus GN=CALR PE=2 SV=1 - [A5D7J6_BOVIN]	3.19316	3.12	3	1	1	1	metal ion binding; protein binding	cell surface; cytoplasm; cytosol; endoplasmic reticulum; extracellular; membrane; organelle lumen	cell communication; cell differentiation; cell organization and biogenesis; cell proliferation; development; metabolic process; regulation of biological process; reproduction; response to stimulus; transport	Pf00262	417	48.0679	4.4751
F1MWD3	Uncharacterized protein OS=Bos taurus GN=CCT5 PE=1 SV=2 - [F1MWD3_BOVIN]	3.18646	3.14	2	1	1	1	nucleotide binding; protein binding	cytoplasm; cytoskeleton; cytosol; nucleus; organelle lumen	metabolic process; response to stimulus	Pf00118	541	59.5769	5.90967
A5D7E8	PDIA3 protein OS=Bos taurus GN=PDIA3 PE=2 SV=1 - [A5D7E8_BOVIN]	3.03441	2.38	3	1	1	1	catalytic activity	cytoplasm; endoplasmic reticulum; organelle lumen	cell death; cellular homeostasis; metabolic process; regulation of biological process	Pf00085	505	56.8939	6.81494
A6QLG5	40S ribosomal protein S9 OS=Bos taurus GN=RPS9 PE=2 SV=1 - [RS9_BOVIN]	2.96185	4.64	1	1	1	1	RNA binding; structural molecule activity; translation regulator activity	cytoplasm; cytosol; nucleus; organelle lumen; ribosome	cell proliferation; metabolic process; regulation of biological process	Pf00163; Pf01479	194	22.5776	10.6528
A6H769	40S ribosomal protein S7 OS=Bos taurus GN=RPS7 PE=2 SV=1 - [RS7_BOVIN]	2.82229	5.67	2	1	1	1	structural molecule activity	cytoplasm; cytoskeleton; cytosol; nucleus; organelle lumen; ribosome	metabolic process	Pf01251	194	22.1133	10.0962
F1N0L5	Uncharacterized protein OS=Bos taurus GN=RBM19 PE=4 SV=2 - [F1N0L5_BOVIN]	2.78003	0.98	2	1	1	1	nucleotide binding	cytoplasm; nucleus; organelle lumen	development; regulation of biological process	Pf00076	920	102.541	6.01123
Q25BC4	Fibrillarin (Fragment) OS=Bos taurus GN=FBL PE=2 SV=1 - [Q25BC4_BOVIN]	2.65004	5.34	6	1	1	1	catalytic activity; RNA binding	nucleus; organelle lumen	metabolic process	Pf01135; Pf01269	206	22.5768	8.01611
A6H7J6	P4HB protein OS=Bos taurus GN=P4HB PE=2 SV=1 - [A6H7J6_BOVIN]	2.53975	1.96	3	1	1	1	catalytic activity; metal ion binding	cell surface; cytoplasm; endoplasmic reticulum; membrane; organelle lumen	cellular homeostasis; metabolic process; regulation of biological process	Pf00085; Pf01216	510	57.1678	4.90674

[truncated: 5 more sheets: cytosol, cytoplasm, nucleus, membrane, cytoskeleton]
