# Supplementary material for: Available sustainable alternatives replace endangered animal horn based on their proteomic analysis and bio-effect evaluation
Source: Sci Rep. 2016 Oct 27;6:36027. doi: 10.1038/srep36027 (PMC5082367; doi:10.1038/srep36027)
Supplement: Supplementary Table S11 [file srep36027-s12.xls]

## Sheet: Sheet1
Accession	Description	Score	Coverage	# Proteins	# Unique Peptides	# Peptides	# PSMs	Molecular Function	Cellular Component	Biological Process	Pfam IDs	# AAs	MW [kDa]	calc. pI
Q148H4	Keratin, type II cuticular Hb1 OS=Bos taurus GN=KRT81 PE=2 SV=1 - [KRT81_BOVIN]	441.581	42	10	0	26	128	catalytic activity; motor activity; structural molecule activity	cytoskeleton; membrane		Pf00038; Pf01576; Pf09726; Pf10174; Pf12128	500	54.5779	5.68115
Q28582	Hair type II keratin intermediate filament protein OS=Ovis aries GN=KII-9 PE=3 SV=1 - [Q28582_SHEEP]	440.863	39.17	4	0	24	128	catalytic activity; motor activity; structural molecule activity	cytoskeleton; membrane; nucleus	transport	Pf00038; Pf01576; Pf02463; Pf07926; Pf09726; Pf10174; Pf11559; Pf12128; Pf12718	508	55.2102	6.25244
E1B898	Uncharacterized protein OS=Bos taurus GN=KRT86 PE=3 SV=1 - [E1B898_BOVIN]	439.34	43.21	8	1	25	127	catalytic activity; motor activity; structural molecule activity	cytoskeleton; membrane; nucleus	transport	Pf00038; Pf01576; Pf05557; Pf07926; Pf09726; Pf10174; Pf11559; Pf12128	486	53.2973	5.56689
A5PJJ1	KRT33A protein OS=Bos taurus GN=KRT33A PE=2 SV=1 - [A5PJJ1_BOVIN]	370.801	37.66	7	4	16	105	catalytic activity; motor activity; structural molecule activity	cytoskeleton		Pf00038; Pf01576; Pf12128	401	45.6893	4.86865
P02534	Keratin, type I microfibrillar 48 kDa, component 8C-1 OS=Ovis aries PE=1 SV=2 - [K1M1_SHEEP]	367.51	35.92	12	3	16	105	catalytic activity; motor activity; structural molecule activity	cytoskeleton		Pf00038; Pf01576; Pf12128	412	46.6448	4.80518
F1MSA6	Uncharacterized protein OS=Bos taurus GN=KRT34 PE=3 SV=1 - [F1MSA6_BOVIN]	347.073	29.67	4	1	13	98	structural molecule activity	cytoskeleton		Pf00038	391	44.699	4.90674
Q06018	Intermediate filament type II keratin OS=Ovis aries GN=KRT2.13 PE=3 SV=1 - [Q06018_SHEEP]	318.296	24.58	2	5	13	91	catalytic activity; motor activity; structural molecule activity; transporter activity	cytoskeleton; membrane	transport	Pf00038; Pf01496; Pf01576; Pf05667; Pf11559; Pf12128	480	53.0006	8.26514
E3VW85	Keratin 83 OS=Ovis aries PE=2 SV=1 - [E3VW85_SHEEP]	298.073	39.55	9	5	24	90	catalytic activity; motor activity; structural molecule activity	cytoskeleton; membrane; nucleus	transport	Pf00038; Pf01576; Pf02463; Pf07888; Pf07926; Pf08317; Pf09726; Pf10174; Pf11559; Pf12128	493	53.8814	5.40186
E3VW79	Keratin 34 (Fragment) OS=Ovis aries PE=2 SV=1 - [E3VW79_SHEEP]	297.065	28.01	4	1	13	81	catalytic activity; motor activity; structural molecule activity	cytoskeleton		Pf00038; Pf01576	407	46.6289	5.021
P25691	Keratin, type II microfibrillar, component 5 OS=Ovis aries PE=1 SV=1 - [K2M3_SHEEP]	218.457	34.46	2	8	21	67	structural molecule activity	cytoskeleton		Pf00038; Pf08317	502	55.2205	6.45557
A6QP32	KRT85 protein OS=Bos taurus GN=KRT85 PE=2 SV=1 - [A6QP32_BOVIN]	119.38	17.04	1	3	12	37	structural molecule activity	cytoskeleton		Pf00038	493	54.26	5.38916
P02539	Keratin, type II microfibrillar (Fragment) OS=Ovis aries PE=1 SV=1 - [K2M1_SHEEP]	115.528	42.2	1	1	7	31	structural molecule activity	cytoskeleton		Pf00038	109	12.6753	4.58936
F1MI98	Uncharacterized protein OS=Bos taurus GN=KRT36 PE=3 SV=2 - [F1MI98_BOVIN]	110.767	29.17	3	9	11	31	structural molecule activity	cytoskeleton		Pf00038; Pf12128	456	51.0773	4.98291
F1N362	Uncharacterized protein OS=Bos taurus GN=KRT84 PE=3 SV=2 - [F1N362_BOVIN]	73.3408	16.53	9	6	10	23	catalytic activity; motor activity; structural molecule activity	cytoskeleton		Pf00038; Pf01576; Pf05557	593	64.0911	7.38623
M0QVZ6	Keratin, type II cytoskeletal 5 OS=Bos taurus GN=KRT5 PE=3 SV=1 - [M0QVZ6_BOVIN]	64.6394	22.69	10	9	11	20				Protein not found	573	60.6293	7.81104
B3VHM9	Albumin (Fragment) OS=Capra hircus PE=2 SV=1 - [B3VHM9_CAPHI]	61.7759	19.9	3	4	9	18		extracellular	transport	Pf00273	583	66.2698	5.85889
F1MUY2	Uncharacterized protein OS=Bos taurus GN=KRT6B PE=2 SV=1 - [F1MUY2_BOVIN]	56.2186	26.44	11	1	13	16	catalytic activity; motor activity; structural molecule activity	cytoskeleton		Pf00038; Pf01576; Pf05957; Pf07902; Pf12128	571	60.8186	8.35303
L8HW76	Keratin, type II cytoskeletal 6A OS=Bos grunniens mutus GN=M91_10641 PE=3 SV=1 - [L8HW76_BOSMU]	53.9524	27.99	11	1	13	16				Protein not found	518	55.9633	8.08936
A0JND2	Keratin, type II cytoskeletal 80 OS=Bos taurus GN=KRT80 PE=2 SV=1 - [K2C80_BOVIN]	42.3776	8.29	4	2	3	13	catalytic activity; motor activity; structural molecule activity; transporter activity	cytoskeleton; membrane	transport	Pf00038; Pf01496; Pf01576; Pf05557; Pf05667; Pf07888; Pf12128	422	47.408	5.31299
P02769	Serum albumin OS=Bos taurus GN=ALB PE=1 SV=4 - [ALBU_BOVIN]	42.3402	16.31	4	2	7	12	DNA binding; metal ion binding; protein binding	cytoplasm; extracellular	cell communication; cell death; regulation of biological process; response to stimulus; transport	Pf00273	607	69.2484	6.17627
Q8SPJ1	Junction plakoglobin OS=Bos taurus GN=JUP PE=2 SV=1 - [PLAK_BOVIN]	38.3715	17.05	7	9	9	11	protein binding; structural molecule activity	cytoplasm; cytoskeleton; cytosol; membrane; nucleus; organelle lumen	cell communication; cell differentiation; cell organization and biogenesis; cellular component movement; development; metabolic process; regulation of biological process; reproduction; response to stimulus; transport	Pf00514	745	81.7688	6.13818
E1BKT9	Uncharacterized protein OS=Bos taurus GN=DSP PE=4 SV=1 - [E1BKT9_BOVIN]	37.712	4.29	2	9	9	11	catalytic activity; motor activity; protein binding; structural molecule activity	chromosome; cytoplasm; cytoskeleton; membrane; mitochondrion; nucleus; organelle lumen	cell differentiation; cell organization and biogenesis; development; metabolic process; reproduction	Pf00038; Pf00681; Pf01540; Pf01576; Pf02463; Pf04111; Pf04156; Pf05483; Pf05557; Pf05622; Pf06637; Pf07888; Pf09726; Pf09731; Pf10174; Pf12128	2889	332.177	6.84424
F1MC11	Keratin, type I cytoskeletal 14 OS=Bos taurus GN=KRT14 PE=3 SV=2 - [F1MC11_BOVIN]	34.1668	20.75	15	4	10	11	structural molecule activity; transporter activity	cytoplasm; cytoskeleton; membrane; mitochondrion; nucleus	cell differentiation; cell organization and biogenesis; transport	Pf00038; Pf01496; Pf12128	477	51.8787	5.16064
A1L595	Keratin, type I cytoskeletal 17 OS=Bos taurus GN=KRT17 PE=2 SV=1 - [K1C17_BOVIN]	25.5605	12.93	9	2	6	8	protein binding; receptor activity; signal transducer activity; structural molecule activity	cytoplasm; cytoskeleton	cell differentiation; cell growth; cell organization and biogenesis; development; metabolic process; regulation of biological process	Pf00038; Pf07888; Pf12128	441	48.6823	5.14795
P05786	Keratin, type II cytoskeletal 8 OS=Bos taurus GN=KRT8 PE=2 SV=3 - [K2C8_BOVIN]	25.2715	9.21	8	1	4	8	catalytic activity; motor activity; structural molecule activity	cytoplasm; cytoskeleton; nucleus; organelle lumen		Pf00038; Pf01576	478	53.5942	5.69385
Q17QM8	Dual specificity protein phosphatase 14 OS=Bos taurus GN=DUSP14 PE=2 SV=1 - [DUS14_BOVIN]	22.731	21.72	1	3	3	7	catalytic activity		metabolic process	Pf00102; Pf00782	198	22.2226	9.56885
L8I3P6	Leucine-rich repeat-containing protein 15 (Fragment) OS=Bos grunniens mutus GN=M91_13765 PE=4 SV=1 - [L8I3P6_BOSMU]	20.7894	9.85	2	4	4	6				Protein not found	589	65.0547	7.09326
F1MB08	Alpha-enolase OS=Bos taurus GN=ENO1 PE=3 SV=1 - [F1MB08_BOVIN]	20.4688	13.82	7	4	4	6	catalytic activity; metal ion binding	cell surface; cytoplasm; cytosol; extracellular; membrane	metabolic process	Pf00113; Pf03952	434	47.2543	6.80029
G3N0V2	Uncharacterized protein OS=Bos taurus GN=KRT1 PE=3 SV=1 - [G3N0V2_BOVIN]	19.1306	7.76	12	3	4	6	structural molecule activity; transporter activity	cytoskeleton; membrane	transport	Pf00038; Pf01496; Pf12128; Pf12252	606	63.1131	8.27979
L8HPG3	Serpin B5 OS=Bos grunniens mutus GN=M91_01993 PE=3 SV=1 - [L8HPG3_BOSMU]	18.4611	18.68	2	6	6	6				Protein not found	380	42.7557	5.89697
B7TJ13	Phosphoglycerate kinase OS=Ovis aries GN=PGK1 PE=2 SV=1 - [B7TJ13_SHEEP]	15.651	16.07	7	4	4	5	catalytic activity; nucleotide binding	cytoplasm; membrane	metabolic process	Pf00162	417	44.5371	8.26514
L8IQ70	Uncharacterized protein (Fragment) OS=Bos grunniens mutus GN=M91_19046 PE=3 SV=1 - [L8IQ70_BOSMU]	14.8834	12.61	25	1	1	6				Protein not found	119	13.1951	9.99365
L8IBI6	Desmoglein-1 OS=Bos grunniens mutus GN=M91_20076 PE=3 SV=1 - [L8IBI6_BOSMU]	14.6839	2.89	3	2	2	4				Protein not found	1039	111.787	5.021
Q2KJ32	Selenium-binding protein 1 OS=Bos taurus GN=SELENBP1 PE=1 SV=1 - [SBP1_BOVIN]	14.6373	13.56	1	5	5	5	protein binding	cytoplasm; cytosol; membrane; nucleus; organelle lumen	transport	Pf05694	472	52.5216	6.48096
Q5EA61	Creatine kinase B-type OS=Bos taurus GN=CKB PE=2 SV=1 - [KCRB_BOVIN]	14.4223	15.49	3	4	4	4	catalytic activity; nucleotide binding	cytoplasm; mitochondrion	cellular homeostasis; development; metabolic process	Pf00217; Pf02807	381	42.6924	5.78271
L8IFM9	Keratin, type I cytoskeletal 42 OS=Bos grunniens mutus GN=M91_17166 PE=3 SV=1 - [L8IFM9_BOSMU]	13.948	7.97	3	1	3	4				Protein not found	464	51.1904	5.24951
E1BDE6	Uncharacterized protein OS=Bos taurus GN=LGALS7B PE=4 SV=2 - [E1BDE6_BOVIN]	13.6023	29.5	2	3	3	4				Pf00337	139	15.413	6.53662
P81947	Tubulin alpha-1B chain OS=Bos taurus PE=1 SV=2 - [TBA1B_BOVIN]	13.3313	9.98	14	1	3	4	catalytic activity; nucleotide binding; structural molecule activity	cytoplasm; cytoskeleton	cell organization and biogenesis; cellular component movement; metabolic process	Pf00091; Pf03953	451	50.1196	5.05908
D1MGL8	Lactate dehydrogenase OS=Capra hircus GN=LDH-A PE=2 SV=1 - [D1MGL8_CAPHI]	13.2812	16.57	13	4	4	4	catalytic activity; nucleotide binding	cytoplasm; membrane	metabolic process	Pf00056; Pf02866	332	36.5433	8.20654
L8J034	Tubulin alpha-4A chain (Fragment) OS=Bos grunniens mutus GN=M91_13955 PE=3 SV=1 - [L8J034_BOSMU]	13.022	10.04	6	1	3	4				Protein not found	448	49.8594	5.05908
A5D984	Pyruvate kinase OS=Bos taurus GN=PKM2 PE=2 SV=1 - [A5D984_BOVIN]	12.7098	8.47	3	3	3	4	catalytic activity; metal ion binding	cytoplasm; mitochondrion	metabolic process	Pf00224; Pf02887	531	57.912	7.85498
H9NAL6	Keratin 14 (Fragment) OS=Capra hircus GN=KRT14 PE=4 SV=1 - [H9NAL6_CAPHI]	12.517	37.31	1	1	2	4		cytoskeleton			67	6.24589	9.5249
G3X807	Histone H4 (Fragment) OS=Bos taurus GN=LOC616167 PE=3 SV=1 - [G3X807_BOVIN]	12.2565	34.69	24	3	3	4	DNA binding; protein binding	chromosome; nucleus	cell organization and biogenesis; metabolic process	Pf00125	98	10.9422	11.356
G3N0I4	Cytosol aminopeptidase OS=Bos taurus GN=LAP3 PE=2 SV=1 - [G3N0I4_BOVIN]	12.0241	9.64	4	4	4	4	catalytic activity; metal ion binding	cytoplasm; membrane	metabolic process	Pf00883; Pf02789	498	54.0465	5.80811
F1MRD0	Actin, cytoplasmic 1 OS=Bos taurus GN=ACTB PE=2 SV=2 - [F1MRD0_BOVIN]	11.2364	15.2	34	4	4	4	nucleotide binding	cytoplasm; cytoskeleton		Pf00022	375	41.8247	5.31299
Q0VC36	14-3-3 protein sigma OS=Bos taurus GN=SFN PE=2 SV=1 - [1433S_BOVIN]	11.1277	14.92	22	3	3	3	protein binding	cytoplasm; extracellular; nucleus	cell communication; cell death; cell differentiation; cell growth; cell organization and biogenesis; cell proliferation; development; metabolic process; regulation of biological process; response to stimulus; transport	Pf00244	248	27.8317	4.71631
L8IGX3	60S ribosomal protein L23 (Fragment) OS=Bos grunniens mutus GN=M91_05261 PE=3 SV=1 - [L8IGX3_BOSMU]	9.50944	25.74	4	2	2	3				Protein not found	136	14.3538	10.3599
O77834	Peroxiredoxin-6 OS=Bos taurus GN=PRDX6 PE=1 SV=3 - [PRDX6_BOVIN]	8.89521	11.61	1	2	2	3	antioxidant activity; catalytic activity	cytoplasm; cytosol; vacuole	metabolic process; response to stimulus	Pf00578; Pf08534; Pf10417	224	25.0511	6.37939
L8IK69	Histone H2A OS=Bos grunniens mutus GN=M91_14430 PE=3 SV=1 - [L8IK69_BOSMU]	7.40705	24.36	16	1	1	2				Protein not found	78	8.56185	9.81787
L8INH5	Annexin (Fragment) OS=Bos grunniens mutus GN=M91_09602 PE=3 SV=1 - [L8INH5_BOSMU]	7.06759	10.03	5	2	2	2				Protein not found	319	35.8631	5.71924
G8JKZ8	Thioredoxin (Fragment) OS=Bos taurus GN=TXN PE=2 SV=1 - [G8JKZ8_BOVIN]	6.8583	24.74	3	2	2	2	catalytic activity		cellular homeostasis; metabolic process; regulation of biological process	Pf00085	97	10.8613	4.84326
Q99149	Transferrin (Fragment) OS=Ovis aries GN=TF PE=2 SV=2 - [Q99149_SHEEP]	6.85803	31.82	5	1	1	2	metal ion binding	extracellular	cellular homeostasis; transport	Pf00405	44	4.89257	9.24658
L8II39	Elongation factor 2 (Fragment) OS=Bos grunniens mutus GN=M91_12003 PE=4 SV=1 - [L8II39_BOSMU]	6.78076	3.26	2	2	2	2				Protein not found	858	95.304	6.82959
C8BKC5	Peroxiredoxin 2 OS=Ovis aries GN=PRDX2 PE=2 SV=1 - [C8BKC5_SHEEP]	6.75481	8.59	3	1	1	2	antioxidant activity; catalytic activity		metabolic process	Pf00578; Pf08534; Pf10417	198	21.8311	5.42725
L8IPP0	78 kDa glucose-regulated protein OS=Bos grunniens mutus GN=M91_20624 PE=3 SV=1 - [L8IPP0_BOSMU]	6.6875	4.27	14	1	2	2				Protein not found	655	72.3825	5.16064
L8II24	60S ribosomal protein L7a (Fragment) OS=Bos grunniens mutus GN=M91_19665 PE=4 SV=1 - [L8II24_BOSMU]	6.36775	10.15	3	2	2	2				Protein not found	266	30.0041	10.6089
Q19RN6	Tubulin beta-3 (Fragment) OS=Bubalus bubalis PE=2 SV=1 - [Q19RN6_BUBBU]	6.25006	15.43	17	2	2	2	catalytic activity; nucleotide binding; structural molecule activity	cytoskeleton	cell organization and biogenesis; cellular component movement; metabolic process	Pf03953	175	20.0371	10.2134
P19120	Heat shock cognate 71 kDa protein OS=Bos taurus GN=HSPA8 PE=1 SV=2 - [HSP7C_BOVIN]	6.11956	4.31	11	1	2	2	catalytic activity; nucleotide binding; protein binding	cell surface; cytoplasm; cytosol; extracellular; nucleus; organelle lumen; spliceosomal complex	cell organization and biogenesis; metabolic process; regulation of biological process; response to stimulus	Pf00012; Pf02463; Pf06723	650	71.1964	5.51611
Q3T149	Heat shock protein beta-1 OS=Bos taurus GN=HSPB1 PE=2 SV=1 - [HSPB1_BOVIN]	5.81358	13.43	6	2	2	2		cytoplasm; cytoskeleton; nucleus	response to stimulus	Pf00011	201	22.3793	6.40479
E1B7J1	Elongation factor 1-alpha OS=Bos taurus PE=3 SV=1 - [E1B7J1_BOVIN]	5.62614	5	18	2	2	2	catalytic activity; nucleotide binding; RNA binding	cytoplasm	metabolic process	Pf00009; Pf03143; Pf03144	460	50.0479	8.83643
L8HZW1	Profilin-1 (Fragment) OS=Bos grunniens mutus GN=M91_06885 PE=4 SV=1 - [L8HZW1_BOSMU]	5.51946	14.58	4	1	1	2				Protein not found	96	10.4053	9.24658
Q862P8	40S ribosomal protein S8 (Fragment) OS=Bos taurus PE=2 SV=1 - [Q862P8_BOVIN]	4.26576	10.49	3	1	1	1	structural molecule activity	cytoplasm; cytosol; ribosome	metabolic process	Pf01201	143	16.7261	10.5649
F1N650	Annexin OS=Bos taurus GN=ANXA1 PE=3 SV=1 - [F1N650_BOVIN]	4.21557	4.34	4	1	1	1	enzyme regulator activity; metal ion binding; protein binding; structural molecule activity	cytoskeleton; membrane	cell communication; cell differentiation; cell organization and biogenesis; cell proliferation; development; metabolic process; regulation of biological process; response to stimulus; transport	Pf00191	346	38.9553	6.81494
L8I798	Fibrinogen alpha chain (Fragment) OS=Bos grunniens mutus GN=M91_16184 PE=4 SV=1 - [L8I798_BOSMU]	3.93173	1.68	1	1	1	1				Protein not found	776	85.898	6.31592
G8JKX9	Uncharacterized protein OS=Bos taurus PE=4 SV=1 - [G8JKX9_BOVIN]	3.82343	6.07	3	1	1	1	structural molecule activity	cytoplasm; ribosome	metabolic process	Pf00252	214	24.5608	10.1401
O18931	Protein phosphatase type 1 beta catalytic subunit (Fragment) OS=Ovis aries GN=pplbc PE=2 SV=1 - [O18931_SHEEP]	3.81526	17.71	10	1	1	1	catalytic activity				96	10.9777	9.34912
H9BIJ5	FABP4 (Fragment) OS=Ovis aries GN=FAPB4 PE=4 SV=1 - [H9BIJ5_SHEEP]	3.70467	50	9	1	1	1	transporter activity		transport		24	2.81324	4.28467
L8IQ43	L-lactate dehydrogenase OS=Bos grunniens mutus GN=M91_09245 PE=3 SV=1 - [L8IQ43_BOSMU]	3.69064	7.18	8	1	1	1				Protein not found	209	22.9662	8.52881
L8HL92	Uncharacterized protein OS=Bos grunniens mutus GN=M91_12354 PE=4 SV=1 - [L8HL92_BOSMU]	3.64259	18.89	1	1	1	1				Protein not found	90	9.61361	8.1333
E1B9D7	Uncharacterized protein OS=Bos taurus GN=DSG4 PE=3 SV=1 - [E1B9D7_BOVIN]	3.55705	1.63	2	1	1	1	metal ion binding	membrane	cell communication; cell differentiation; development; metabolic process; regulation of biological process; response to stimulus	Pf00028; Pf01049	1041	113.534	4.70361
L8ITS9	60S ribosomal protein L14 (Fragment) OS=Bos grunniens mutus GN=M91_15429 PE=4 SV=1 - [L8ITS9_BOSMU]	3.53826	5.66	3	1	1	1				Protein not found	212	23.259	10.7847
L8IV51	Collagen alpha-1(I) chain OS=Bos grunniens mutus GN=M91_15600 PE=4 SV=1 - [L8IV51_BOSMU]	3.45228	1.23	2	1	1	1				Protein not found	1459	138.337	5.78271
F1MUX6	Uncharacterized protein (Fragment) OS=Bos taurus GN=GSTM3 PE=2 SV=2 - [F1MUX6_BOVIN]	3.43402	7.66	3	1	1	1	catalytic activity; protein binding		metabolic process	Pf00043; Pf02798	209	25.0504	6.771
L8IZK5	60S ribosomal protein L38 (Fragment) OS=Bos grunniens mutus GN=M91_02368 PE=3 SV=1 - [L8IZK5_BOSMU]	3.3809	18.57	2	1	1	1				Protein not found	70	8.20975	10.0962
Q95329	Glyceraldehyde-3-phosphate dehydrogenase (Fragment) OS=Ovis aries PE=2 SV=1 - [Q95329_SHEEP]	3.37725	18.29	8	1	1	1	catalytic activity		metabolic process	Pf02800	82	8.52758	9.64209
L8HKR7	Ig gamma-3 chain C region (Fragment) OS=Bos grunniens mutus GN=M91_08147 PE=4 SV=1 - [L8HKR7_BOSMU]	3.35575	5.44	2	1	1	1				Protein not found	294	33.2588	7.73779
L8INI1	60S ribosomal protein L4 (Fragment) OS=Bos grunniens mutus GN=M91_20536 PE=4 SV=1 - [L8INI1_BOSMU]	3.32339	4.5	2	1	1	1				Protein not found	422	47.3791	10.9604
E1BBP5	Uncharacterized protein OS=Bos taurus GN=VSIG8 PE=4 SV=1 - [E1BBP5_BOVIN]	3.25035	2.38	1	1	1	1	protein binding			Pf07686	421	44.3892	7.28369
A1XEE1	RPLP2 OS=Bos taurus PE=3 SV=1 - [A1XEE1_BOVIN]	3.24045	10.43	4	1	1	1	structural molecule activity	cytoplasm; ribosome	metabolic process	Pf00428	115	11.831	4.76709
Q5E9F5	Transgelin-2 OS=Bos taurus GN=TAGLN2 PE=2 SV=3 - [TAGL2_BOVIN]	3.2388	7.04	2	1	1	1	protein binding	membrane; nucleus	development	Pf00307; Pf00402	199	22.4122	8.23584
F4YD27	Ribosomal protein S15a (Fragment) OS=Bubalus bubalis GN=rps15a PE=2 SV=1 - [F4YD27_BUBBU]	3.22052	19.18	15	1	1	1	structural molecule activity	cytoplasm; ribosome	metabolic process	Pf00410	73	8.42455	9.62744
Q5E956	Triosephosphate isomerase OS=Bos taurus GN=TPI1 PE=2 SV=3 - [TPIS_BOVIN]	3.21163	7.23	2	1	1	1	catalytic activity		development; metabolic process	Pf00121	249	26.6728	6.91748
Q862L6	Similar to ribosomal protein L12 (Fragment) OS=Bos taurus PE=2 SV=1 - [Q862L6_BOVIN]	3.2085	10.34	4	1	1	1	RNA binding; structural molecule activity	cytoplasm; ribosome	metabolic process	Pf00298; Pf03946	145	15.6806	9.89111
G3N1Y3	Uncharacterized protein (Fragment) OS=Bos taurus PE=3 SV=1 - [G3N1Y3_BOVIN]	3.2031	10.26	13	1	1	1	metal ion binding; transporter activity	cytoplasm; cytosol; membrane	transport	Pf00042	117	12.9657	7.45947
Q9MZA9	Vimentin (Fragment) OS=Ovis aries GN=VIM PE=2 SV=3 - [VIME_SHEEP]	3.18107	6.49	5	1	1	1	structural molecule activity	cytoskeleton		Pf00038; Pf04732	154	17.1608	9.92041
F4YD28	40S ribosomal protein S24 (Fragment) OS=Bubalus bubalis GN=RPS24 PE=2 SV=1 - [F4YD28_BUBBU]	3.16105	18.07	5	1	1	1	nucleotide binding; structural molecule activity	cytoplasm; ribosome	metabolic process	Pf01282	83	9.54219	10.6968
Q862K6	Similar to ribosomal protein L21 (Fragment) OS=Bos taurus PE=2 SV=1 - [Q862K6_BOVIN]	3.06164	13.39	5	1	1	1	structural molecule activity	cytoplasm; ribosome	metabolic process	Pf01157	112	12.9831	11.1362
C0LJF6	Keratin associated protein 6 (Fragment) OS=Ovis aries GN=KAP6 PE=4 SV=1 - [C0LJF6_SHEEP]	3.05015	19.72	16	1	1	1		cytoskeleton			71	7.35595	8.47021
P02102	Hemoglobin subunit epsilon-1 OS=Capra hircus GN=HBE1 PE=2 SV=2 - [HBE1_CAPHI]	3.03338	8.84	2	1	1	1	metal ion binding; transporter activity	cytoplasm; cytosol	transport	Pf00042	147	16.0605	8.67529
G3X8C8	Uncharacterized protein (Fragment) OS=Bos taurus PE=4 SV=1 - [G3X8C8_BOVIN]	3.00872	6.58	6	1	1	1	catalytic activity	membrane	metabolic process	Pf01048	228	25.1657	6.87354
A7E3W4	Transketolase OS=Bos taurus GN=TKT PE=2 SV=1 - [A7E3W4_BOVIN]	2.98835	2.01	5	1	1	1	catalytic activity; metal ion binding		metabolic process; regulation of biological process	Pf00456; Pf00676; Pf02779; Pf02780; Pf09364	596	64.8341	7.13721
Q862H8	Similar to 40S ribosomal protein SA (P40) (Fragment) OS=Bos taurus PE=2 SV=1 - [Q862H8_BOVIN]	2.98086	9.94	5	1	1	1	protein binding; structural molecule activity	cytoplasm; cytosol; membrane; nucleus; ribosome	cell organization and biogenesis; metabolic process; transport	Pf00318	171	18.5978	9.12939
Q9N138	Peptidyl-prolyl cis-trans isomerase (Fragment) OS=Bos taurus PE=2 SV=1 - [Q9N138_BOVIN]	2.91659	9.57	9	1	1	1	catalytic activity	cytoplasm; cytosol; extracellular; nucleus	metabolic process; regulation of biological process; reproduction	Pf00160	94	10.3491	6.771
P02510	Alpha-crystallin B chain OS=Bos taurus GN=CRYAB PE=1 SV=2 - [CRYAB_BOVIN]	2.90671	6.29	2	1	1	1	metal ion binding; protein binding; structural molecule activity	cytoplasm; cytosol; membrane; mitochondrion; nucleus	cell death; cell differentiation; cell organization and biogenesis; development; metabolic process; regulation of biological process; response to stimulus; transport	Pf00011; Pf00525	175	20.0244	7.32764
Q862J1	Similar to ribosomal protein L17 (Fragment) OS=Bos taurus PE=2 SV=1 - [Q862J1_BOVIN]	2.89621	11.24	13	1	1	1	structural molecule activity	cytoplasm; ribosome	metabolic process	Pf00237	89	10.3693	9.65674
L8HT14	Uncharacterized protein OS=Bos grunniens mutus GN=M91_21668 PE=4 SV=1 - [L8HT14_BOSMU]	2.876	15.15	4	1	1	1				Protein not found	99	11.2941	10.5356
C6ZP46	I alpha globin OS=Ammotragus lervia GN=HBAI PE=3 SV=1 - [C6ZP46_AMMLE]	2.86369	10.56	6	1	1	1	metal ion binding; transporter activity	cytoplasm; cytosol	transport	Pf00042	142	15.1689	8.67529
L8HP95	Protein-glutamine gamma-glutamyltransferase K OS=Bos grunniens mutus GN=M91_13227 PE=3 SV=1 - [L8HP95_BOSMU]	2.84539	1.68	3	1	1	1				Protein not found	835	91.7254	6.60986
L8ILV6	Cofilin-1 (Fragment) OS=Bos grunniens mutus GN=M91_15924 PE=4 SV=1 - [L8ILV6_BOSMU]	2.84329	6.67	4	1	1	1				Protein not found	165	18.3756	8.00146
L8HWD3	Uncharacterized protein OS=Bos grunniens mutus GN=M91_03358 PE=3 SV=1 - [L8HWD3_BOSMU]	2.83546	8.33	6	1	1	1				Protein not found	132	14.6887	9.67139
L8I257	Heterogeneous nuclear ribonucleoproteins A2/B1 (Fragment) OS=Bos grunniens mutus GN=M91_04236 PE=4 SV=1 - [L8I257_BOSMU]	2.79622	2.95	2	1	1	1				Protein not found	339	35.7238	8.83643
L8I5I2	Uncharacterized protein (Fragment) OS=Bos grunniens mutus GN=M91_03651 PE=4 SV=1 - [L8I5I2_BOSMU]	2.7814	8.8	4	1	1	1				Protein not found	125	14.5318	10.1987
L8IEH1	Putative ATP-dependent RNA helicase DHX58 OS=Bos grunniens mutus GN=M91_17150 PE=4 SV=1 - [L8IEH1_BOSMU]	2.78022	2.07	2	1	1	1				Protein not found	677	76.6998	8.63135
F1N5L6	Desmocollin-3 (Fragment) OS=Bos taurus GN=DSC3 PE=2 SV=2 - [F1N5L6_BOVIN]	2.77984	1.08	5	1	1	1	metal ion binding	membrane		Pf00028; Pf08758	837	92.9967	5.43994
Q9TS96	Superoxide dismutase [Cu-Zn] (Fragments) OS=Bos taurus PE=3 SV=1 - [Q9TS96_BOVIN]	2.76591	11.61	11	1	1	1	antioxidant activity; catalytic activity; metal ion binding	cytoplasm; mitochondrion	metabolic process; response to stimulus	Pf00080	112	11.3368	5.74463
L8IKI3	Eukaryotic initiation factor 4A-I (Fragment) OS=Bos grunniens mutus GN=M91_20379 PE=3 SV=1 - [L8IKI3_BOSMU]	2.75779	2.5	4	1	1	1				Protein not found	400	45.5323	5.57959
P04272	Annexin A2 OS=Bos taurus GN=ANXA2 PE=1 SV=2 - [ANXA2_BOVIN]	2.75177	4.13	2	1	1	1	enzyme regulator activity; metal ion binding; protein binding	cytoplasm; endosome; extracellular; membrane	cell organization and biogenesis; coagulation; development; regulation of biological process; response to stimulus; transport	Pf00191	339	38.5878	7.31299
Q28875	Band 6 polypeptide B6P (Fragment) OS=Bos sp. PE=2 SV=1 - [Q28875_9CETA]	2.74308	2.71	3	1	1	1	protein binding			Pf00514	295	33.1042	7.12256
F6K452	Ribosomal protein S3 (Fragment) OS=Bubalus bubalis GN=RPS3 PE=2 SV=1 - [F6K452_BUBBU]	2.74255	26.47	7	1	1	1		cytoplasm; ribosome			34	3.91606	6.59521
Q862I9	Similar to acidic ribosomal phosphoprotein PO (Fragment) OS=Bos taurus PE=2 SV=1 - [Q862I9_BOVIN]	2.72849	7.74	4	1	1	1	structural molecule activity	cytoplasm; cytosol; nucleus; ribosome	metabolic process	Pf00466	168	18.4978	9.67139
L8HPF5	Ig gamma-1 chain C region (Fragment) OS=Bos grunniens mutus GN=M91_07836 PE=4 SV=1 - [L8HPF5_BOSMU]	2.72261	11.88	1	1	1	1				Protein not found	101	11.3608	6.29053
L8HNQ1	40S ribosomal protein S9 (Fragment) OS=Bos grunniens mutus GN=M91_02034 PE=3 SV=1 - [L8HNQ1_BOSMU]	2.71637	4.65	2	1	1	1				Protein not found	172	20.4526	11.2388
G1DFS8	40S ribosomal protein S10 OS=Capra hircus GN=RPS10 PE=2 SV=1 - [G1DFS8_CAPHI]	2.71003	5.45	4	1	1	1		cytoplasm; ribosome		Pf03501	165	18.6486	10.0376
A7E311	HNF4G protein OS=Bos taurus GN=HNF4G PE=2 SV=1 - [A7E311_BOVIN]	2.70683	3.92	3	1	1	1	DNA binding; metal ion binding; receptor activity; signal transducer activity	nucleus	cell communication; metabolic process; regulation of biological process; response to stimulus	Pf00104; Pf00105; Pf03408	408	45.7822	8.33838
L8I3C7	Uncharacterized protein (Fragment) OS=Bos grunniens mutus GN=M91_00905 PE=3 SV=1 - [L8I3C7_BOSMU]	2.6698	11.11	5	1	1	1				Protein not found	108	12.0463	9.46631
F1MU08	Poly [ADP-ribose] polymerase 1 OS=Bos taurus GN=PARP1 PE=4 SV=2 - [F1MU08_BOVIN]	2.61781	1.57	2	1	1	1	catalytic activity; DNA binding; metal ion binding; nucleotide binding; protein binding	nucleus; organelle lumen	cell organization and biogenesis; metabolic process; regulation of biological process; response to stimulus	Pf00533; Pf00644; Pf00645; Pf02877; Pf05406; Pf08063	1016	113.296	8.83643
	antioxidant activity 1.7%	0.0165746
	transporter activity 4.4%	0.0441989
	motor activity 7.2%	0.0718232
	structural molecule activity 25.4%	0.254144
	enzyme regulator activity 2.2%	0.0220994
	catalytic activity 21.5%	0.21547
	binding 29.8%	0.298343
	others 8.3%	0.0828729

## Sheet: other
Accession	Description	Score	Coverage	# Proteins	# Unique Peptides	# Peptides	# PSMs	Molecular Function	Cellular Component	Biological Process	Pfam IDs	# AAs	MW [kDa]	calc. pI
L8I3P6	Leucine-rich repeat-containing protein 15 (Fragment) OS=Bos grunniens mutus GN=M91_13765 PE=4 SV=1 - [L8I3P6_BOSMU]	20.7894	9.85	2	4	4	6				Protein not found	589	65.0547	7.09326
L8IQ70	Uncharacterized protein (Fragment) OS=Bos grunniens mutus GN=M91_19046 PE=3 SV=1 - [L8IQ70_BOSMU]	14.8834	12.61	25	1	1	6				Protein not found	119	13.1951	9.99365
E1BDE6	Uncharacterized protein OS=Bos taurus GN=LGALS7B PE=4 SV=2 - [E1BDE6_BOVIN]	13.6023	29.5	2	3	3	4				Pf00337	139	15.413	6.53662
L8II39	Elongation factor 2 (Fragment) OS=Bos grunniens mutus GN=M91_12003 PE=4 SV=1 - [L8II39_BOSMU]	6.78076	3.26	2	2	2	2				Protein not found	858	95.304	6.82959
L8IPP0	78 kDa glucose-regulated protein OS=Bos grunniens mutus GN=M91_20624 PE=3 SV=1 - [L8IPP0_BOSMU]	6.6875	4.27	14	1	2	2				Protein not found	655	72.3825	5.16064
L8I798	Fibrinogen alpha chain (Fragment) OS=Bos grunniens mutus GN=M91_16184 PE=4 SV=1 - [L8I798_BOSMU]	3.93173	1.68	1	1	1	1				Protein not found	776	85.898	6.31592
L8HL92	Uncharacterized protein OS=Bos grunniens mutus GN=M91_12354 PE=4 SV=1 - [L8HL92_BOSMU]	3.64259	18.89	1	1	1	1				Protein not found	90	9.61361	8.1333
L8HKR7	Ig gamma-3 chain C region (Fragment) OS=Bos grunniens mutus GN=M91_08147 PE=4 SV=1 - [L8HKR7_BOSMU]	3.35575	5.44	2	1	1	1				Protein not found	294	33.2588	7.73779
L8HT14	Uncharacterized protein OS=Bos grunniens mutus GN=M91_21668 PE=4 SV=1 - [L8HT14_BOSMU]	2.876	15.15	4	1	1	1				Protein not found	99	11.2941	10.5356
L8HWD3	Uncharacterized protein OS=Bos grunniens mutus GN=M91_03358 PE=3 SV=1 - [L8HWD3_BOSMU]	2.83546	8.33	6	1	1	1				Protein not found	132	14.6887	9.67139
L8I257	Heterogeneous nuclear ribonucleoproteins A2/B1 (Fragment) OS=Bos grunniens mutus GN=M91_04236 PE=4 SV=1 - [L8I257_BOSMU]	2.79622	2.95	2	1	1	1				Protein not found	339	35.7238	8.83643
L8I5I2	Uncharacterized protein (Fragment) OS=Bos grunniens mutus GN=M91_03651 PE=4 SV=1 - [L8I5I2_BOSMU]	2.7814	8.8	4	1	1	1				Protein not found	125	14.5318	10.1987
L8IKI3	Eukaryotic initiation factor 4A-I (Fragment) OS=Bos grunniens mutus GN=M91_20379 PE=3 SV=1 - [L8IKI3_BOSMU]	2.75779	2.5	4	1	1	1				Protein not found	400	45.5323	5.57959
L8HPF5	Ig gamma-1 chain C region (Fragment) OS=Bos grunniens mutus GN=M91_07836 PE=4 SV=1 - [L8HPF5_BOSMU]	2.72261	11.88	1	1	1	1				Protein not found	101	11.3608	6.29053
L8I3C7	Uncharacterized protein (Fragment) OS=Bos grunniens mutus GN=M91_00905 PE=3 SV=1 - [L8I3C7_BOSMU]	2.6698	11.11	5	1	1	1				Protein not found	108	12.0463	9.46631

## Sheet: binding
Accession	Description	Score	Coverage	# Proteins	# Unique Peptides	# Peptides	# PSMs	Molecular Function	Cellular Component	Biological Process	Pfam IDs	# AAs	MW [kDa]	calc. pI
P02769	Serum albumin OS=Bos taurus GN=ALB PE=1 SV=4 - [ALBU_BOVIN]	42.3402	16.31	4	2	7	12	DNA binding; metal ion binding; protein binding	cytoplasm; extracellular	cell communication; cell death; regulation of biological process; response to stimulus; transport	Pf00273	607	69.2484	6.17627
Q8SPJ1	Junction plakoglobin OS=Bos taurus GN=JUP PE=2 SV=1 - [PLAK_BOVIN]	38.3715	17.05	7	9	9	11	protein binding; structural molecule activity	cytoplasm; cytoskeleton; cytosol; membrane; nucleus; organelle lumen	cell communication; cell differentiation; cell organization and biogenesis; cellular component movement; development; metabolic process; regulation of biological process; reproduction; response to stimulus; transport	Pf00514	745	81.7688	6.13818
E1BKT9	Uncharacterized protein OS=Bos taurus GN=DSP PE=4 SV=1 - [E1BKT9_BOVIN]	37.712	4.29	2	9	9	11	catalytic activity; motor activity; protein binding; structural molecule activity	chromosome; cytoplasm; cytoskeleton; membrane; mitochondrion; nucleus; organelle lumen	cell differentiation; cell organization and biogenesis; development; metabolic process; reproduction	Pf00038; Pf00681; Pf01540; Pf01576; Pf02463; Pf04111; Pf04156; Pf05483; Pf05557; Pf05622; Pf06637; Pf07888; Pf09726; Pf09731; Pf10174; Pf12128	2889	332.177	6.84424
A1L595	Keratin, type I cytoskeletal 17 OS=Bos taurus GN=KRT17 PE=2 SV=1 - [K1C17_BOVIN]	25.5605	12.93	9	2	6	8	protein binding; receptor activity; signal transducer activity; structural molecule activity	cytoplasm; cytoskeleton	cell differentiation; cell growth; cell organization and biogenesis; development; metabolic process; regulation of biological process	Pf00038; Pf07888; Pf12128	441	48.6823	5.14795
F1MB08	Alpha-enolase OS=Bos taurus GN=ENO1 PE=3 SV=1 - [F1MB08_BOVIN]	20.4688	13.82	7	4	4	6	catalytic activity; metal ion binding	cell surface; cytoplasm; cytosol; extracellular; membrane	metabolic process	Pf00113; Pf03952	434	47.2543	6.80029
B7TJ13	Phosphoglycerate kinase OS=Ovis aries GN=PGK1 PE=2 SV=1 - [B7TJ13_SHEEP]	15.651	16.07	7	4	4	5	catalytic activity; nucleotide binding	cytoplasm; membrane	metabolic process	Pf00162	417	44.5371	8.26514
Q2KJ32	Selenium-binding protein 1 OS=Bos taurus GN=SELENBP1 PE=1 SV=1 - [SBP1_BOVIN]	14.6373	13.56	1	5	5	5	protein binding	cytoplasm; cytosol; membrane; nucleus; organelle lumen	transport	Pf05694	472	52.5216	6.48096
Q5EA61	Creatine kinase B-type OS=Bos taurus GN=CKB PE=2 SV=1 - [KCRB_BOVIN]	14.4223	15.49	3	4	4	4	catalytic activity; nucleotide binding	cytoplasm; mitochondrion	cellular homeostasis; development; metabolic process	Pf00217; Pf02807	381	42.6924	5.78271
P81947	Tubulin alpha-1B chain OS=Bos taurus PE=1 SV=2 - [TBA1B_BOVIN]	13.3313	9.98	14	1	3	4	catalytic activity; nucleotide binding; structural molecule activity	cytoplasm; cytoskeleton	cell organization and biogenesis; cellular component movement; metabolic process	Pf00091; Pf03953	451	50.1196	5.05908
D1MGL8	Lactate dehydrogenase OS=Capra hircus GN=LDH-A PE=2 SV=1 - [D1MGL8_CAPHI]	13.2812	16.57	13	4	4	4	catalytic activity; nucleotide binding	cytoplasm; membrane	metabolic process	Pf00056; Pf02866	332	36.5433	8.20654
A5D984	Pyruvate kinase OS=Bos taurus GN=PKM2 PE=2 SV=1 - [A5D984_BOVIN]	12.7098	8.47	3	3	3	4	catalytic activity; metal ion binding	cytoplasm; mitochondrion	metabolic process	Pf00224; Pf02887	531	57.912	7.85498
G3X807	Histone H4 (Fragment) OS=Bos taurus GN=LOC616167 PE=3 SV=1 - [G3X807_BOVIN]	12.2565	34.69	24	3	3	4	DNA binding; protein binding	chromosome; nucleus	cell organization and biogenesis; metabolic process	Pf00125	98	10.9422	11.356
G3N0I4	Cytosol aminopeptidase OS=Bos taurus GN=LAP3 PE=2 SV=1 - [G3N0I4_BOVIN]	12.0241	9.64	4	4	4	4	catalytic activity; metal ion binding	cytoplasm; membrane	metabolic process	Pf00883; Pf02789	498	54.0465	5.80811
F1MRD0	Actin, cytoplasmic 1 OS=Bos taurus GN=ACTB PE=2 SV=2 - [F1MRD0_BOVIN]	11.2364	15.2	34	4	4	4	nucleotide binding	cytoplasm; cytoskeleton		Pf00022	375	41.8247	5.31299
Q0VC36	14-3-3 protein sigma OS=Bos taurus GN=SFN PE=2 SV=1 - [1433S_BOVIN]	11.1277	14.92	22	3	3	3	protein binding	cytoplasm; extracellular; nucleus	cell communication; cell death; cell differentiation; cell growth; cell organization and biogenesis; cell proliferation; development; metabolic process; regulation of biological process; response to stimulus; transport	Pf00244	248	27.8317	4.71631
Q99149	Transferrin (Fragment) OS=Ovis aries GN=TF PE=2 SV=2 - [Q99149_SHEEP]	6.85803	31.82	5	1	1	2	metal ion binding	extracellular	cellular homeostasis; transport	Pf00405	44	4.89257	9.24658
Q19RN6	Tubulin beta-3 (Fragment) OS=Bubalus bubalis PE=2 SV=1 - [Q19RN6_BUBBU]	6.25006	15.43	17	2	2	2	catalytic activity; nucleotide binding; structural molecule activity	cytoskeleton	cell organization and biogenesis; cellular component movement; metabolic process	Pf03953	175	20.0371	10.2134
P19120	Heat shock cognate 71 kDa protein OS=Bos taurus GN=HSPA8 PE=1 SV=2 - [HSP7C_BOVIN]	6.11956	4.31	11	1	2	2	catalytic activity; nucleotide binding; protein binding	cell surface; cytoplasm; cytosol; extracellular; nucleus; organelle lumen; spliceosomal complex	cell organization and biogenesis; metabolic process; regulation of biological process; response to stimulus	Pf00012; Pf02463; Pf06723	650	71.1964	5.51611
E1B7J1	Elongation factor 1-alpha OS=Bos taurus PE=3 SV=1 - [E1B7J1_BOVIN]	5.62614	5	18	2	2	2	catalytic activity; nucleotide binding; RNA binding	cytoplasm	metabolic process	Pf00009; Pf03143; Pf03144	460	50.0479	8.83643
F1N650	Annexin OS=Bos taurus GN=ANXA1 PE=3 SV=1 - [F1N650_BOVIN]	4.21557	4.34	4	1	1	1	enzyme regulator activity; metal ion binding; protein binding; structural molecule activity	cytoskeleton; membrane	cell communication; cell differentiation; cell organization and biogenesis; cell proliferation; development; metabolic process; regulation of biological process; response to stimulus; transport	Pf00191	346	38.9553	6.81494
E1B9D7	Uncharacterized protein OS=Bos taurus GN=DSG4 PE=3 SV=1 - [E1B9D7_BOVIN]	3.55705	1.63	2	1	1	1	metal ion binding	membrane	cell communication; cell differentiation; development; metabolic process; regulation of biological process; response to stimulus	Pf00028; Pf01049	1041	113.534	4.70361
F1MUX6	Uncharacterized protein (Fragment) OS=Bos taurus GN=GSTM3 PE=2 SV=2 - [F1MUX6_BOVIN]	3.43402	7.66	3	1	1	1	catalytic activity; protein binding		metabolic process	Pf00043; Pf02798	209	25.0504	6.771
E1BBP5	Uncharacterized protein OS=Bos taurus GN=VSIG8 PE=4 SV=1 - [E1BBP5_BOVIN]	3.25035	2.38	1	1	1	1	protein binding			Pf07686	421	44.3892	7.28369
Q5E9F5	Transgelin-2 OS=Bos taurus GN=TAGLN2 PE=2 SV=3 - [TAGL2_BOVIN]	3.2388	7.04	2	1	1	1	protein binding	membrane; nucleus	development	Pf00307; Pf00402	199	22.4122	8.23584
Q862L6	Similar to ribosomal protein L12 (Fragment) OS=Bos taurus PE=2 SV=1 - [Q862L6_BOVIN]	3.2085	10.34	4	1	1	1	RNA binding; structural molecule activity	cytoplasm; ribosome	metabolic process	Pf00298; Pf03946	145	15.6806	9.89111
G3N1Y3	Uncharacterized protein (Fragment) OS=Bos taurus PE=3 SV=1 - [G3N1Y3_BOVIN]	3.2031	10.26	13	1	1	1	metal ion binding; transporter activity	cytoplasm; cytosol; membrane	transport	Pf00042	117	12.9657	7.45947
F4YD28	40S ribosomal protein S24 (Fragment) OS=Bubalus bubalis GN=RPS24 PE=2 SV=1 - [F4YD28_BUBBU]	3.16105	18.07	5	1	1	1	nucleotide binding; structural molecule activity	cytoplasm; ribosome	metabolic process	Pf01282	83	9.54219	10.6968
P02102	Hemoglobin subunit epsilon-1 OS=Capra hircus GN=HBE1 PE=2 SV=2 - [HBE1_CAPHI]	3.03338	8.84	2	1	1	1	metal ion binding; transporter activity	cytoplasm; cytosol	transport	Pf00042	147	16.0605	8.67529
A7E3W4	Transketolase OS=Bos taurus GN=TKT PE=2 SV=1 - [A7E3W4_BOVIN]	2.98835	2.01	5	1	1	1	catalytic activity; metal ion binding		metabolic process; regulation of biological process	Pf00456; Pf00676; Pf02779; Pf02780; Pf09364	596	64.8341	7.13721
Q862H8	Similar to 40S ribosomal protein SA (P40) (Fragment) OS=Bos taurus PE=2 SV=1 - [Q862H8_BOVIN]	2.98086	9.94	5	1	1	1	protein binding; structural molecule activity	cytoplasm; cytosol; membrane; nucleus; ribosome	cell organization and biogenesis; metabolic process; transport	Pf00318	171	18.5978	9.12939
P02510	Alpha-crystallin B chain OS=Bos taurus GN=CRYAB PE=1 SV=2 - [CRYAB_BOVIN]	2.90671	6.29	2	1	1	1	metal ion binding; protein binding; structural molecule activity	cytoplasm; cytosol; membrane; mitochondrion; nucleus	cell death; cell differentiation; cell organization and biogenesis; development; metabolic process; regulation of biological process; response to stimulus; transport	Pf00011; Pf00525	175	20.0244	7.32764
C6ZP46	I alpha globin OS=Ammotragus lervia GN=HBAI PE=3 SV=1 - [C6ZP46_AMMLE]	2.86369	10.56	6	1	1	1	metal ion binding; transporter activity	cytoplasm; cytosol	transport	Pf00042	142	15.1689	8.67529
F1N5L6	Desmocollin-3 (Fragment) OS=Bos taurus GN=DSC3 PE=2 SV=2 - [F1N5L6_BOVIN]	2.77984	1.08	5	1	1	1	metal ion binding	membrane		Pf00028; Pf08758	837	92.9967	5.43994
Q9TS96	Superoxide dismutase [Cu-Zn] (Fragments) OS=Bos taurus PE=3 SV=1 - [Q9TS96_BOVIN]	2.76591	11.61	11	1	1	1	antioxidant activity; catalytic activity; metal ion binding	cytoplasm; mitochondrion	metabolic process; response to stimulus	Pf00080	112	11.3368	5.74463
P04272	Annexin A2 OS=Bos taurus GN=ANXA2 PE=1 SV=2 - [ANXA2_BOVIN]	2.75177	4.13	2	1	1	1	enzyme regulator activity; metal ion binding; protein binding	cytoplasm; endosome; extracellular; membrane	cell organization and biogenesis; coagulation; development; regulation of biological process; response to stimulus; transport	Pf00191	339	38.5878	7.31299
Q28875	Band 6 polypeptide B6P (Fragment) OS=Bos sp. PE=2 SV=1 - [Q28875_9CETA]	2.74308	2.71	3	1	1	1	protein binding			Pf00514	295	33.1042	7.12256
A7E311	HNF4G protein OS=Bos taurus GN=HNF4G PE=2 SV=1 - [A7E311_BOVIN]	2.70683	3.92	3	1	1	1	DNA binding; metal ion binding; receptor activity; signal transducer activity	nucleus	cell communication; metabolic process; regulation of biological process; response to stimulus	Pf00104; Pf00105; Pf03408	408	45.7822	8.33838
F1MU08	Poly [ADP-ribose] polymerase 1 OS=Bos taurus GN=PARP1 PE=4 SV=2 - [F1MU08_BOVIN]	2.61781	1.57	2	1	1	1	catalytic activity; DNA binding; metal ion binding; nucleotide binding; protein binding	nucleus; organelle lumen	cell organization and biogenesis; metabolic process; regulation of biological process; response to stimulus	Pf00533; Pf00644; Pf00645; Pf02877; Pf05406; Pf08063	1016	113.296	8.83643
L8IBI6	Desmoglein-1 OS=Bos grunniens mutus GN=M91_20076 PE=3 SV=1 - [L8IBI6_BOSMU]	14.6839	2.89	3	2	2	4				Protein not found	1039	111.787	5.021
L8IK69	Histone H2A OS=Bos grunniens mutus GN=M91_14430 PE=3 SV=1 - [L8IK69_BOSMU]	7.40705	24.36	16	1	1	2				Protein not found	78	8.56185	9.81787
L8HZW1	Profilin-1 (Fragment) OS=Bos grunniens mutus GN=M91_06885 PE=4 SV=1 - [L8HZW1_BOSMU]	5.51946	14.58	4	1	1	2				Protein not found	96	10.4053	9.24658
L8ILV6	Cofilin-1 (Fragment) OS=Bos grunniens mutus GN=M91_15924 PE=4 SV=1 - [L8ILV6_BOSMU]	2.84329	6.67	4	1	1	1				Protein not found	165	18.3756	8.00146
L8IEH1	Putative ATP-dependent RNA helicase DHX58 OS=Bos grunniens mutus GN=M91_17150 PE=4 SV=1 - [L8IEH1_BOSMU]	2.78022	2.07	2	1	1	1				Protein not found	677	76.6998	8.63135
B3VHM9	Albumin (Fragment) OS=Capra hircus PE=2 SV=1 - [B3VHM9_CAPHI]	61.7759	19.9	3	4	9	18		extracellular	transport	Pf00273	583	66.2698	5.85889
L8J034	Tubulin alpha-4A chain (Fragment) OS=Bos grunniens mutus GN=M91_13955 PE=3 SV=1 - [L8J034_BOSMU]	13.022	10.04	6	1	3	4				Protein not found	448	49.8594	5.05908
L8IGX3	60S ribosomal protein L23 (Fragment) OS=Bos grunniens mutus GN=M91_05261 PE=3 SV=1 - [L8IGX3_BOSMU]	9.50944	25.74	4	2	2	3				Protein not found	136	14.3538	10.3599
L8II24	60S ribosomal protein L7a (Fragment) OS=Bos grunniens mutus GN=M91_19665 PE=4 SV=1 - [L8II24_BOSMU]	6.36775	10.15	3	2	2	2				Protein not found	266	30.0041	10.6089
L8ITS9	60S ribosomal protein L14 (Fragment) OS=Bos grunniens mutus GN=M91_15429 PE=4 SV=1 - [L8ITS9_BOSMU]	3.53826	5.66	3	1	1	1				Protein not found	212	23.259	10.7847
L8IZK5	60S ribosomal protein L38 (Fragment) OS=Bos grunniens mutus GN=M91_02368 PE=3 SV=1 - [L8IZK5_BOSMU]	3.3809	18.57	2	1	1	1				Protein not found	70	8.20975	10.0962
L8INI1	60S ribosomal protein L4 (Fragment) OS=Bos grunniens mutus GN=M91_20536 PE=4 SV=1 - [L8INI1_BOSMU]	3.32339	4.5	2	1	1	1				Protein not found	422	47.3791	10.9604
L8HNQ1	40S ribosomal protein S9 (Fragment) OS=Bos grunniens mutus GN=M91_02034 PE=3 SV=1 - [L8HNQ1_BOSMU]	2.71637	4.65	2	1	1	1				Protein not found	172	20.4526	11.2388
G1DFS8	40S ribosomal protein S10 OS=Capra hircus GN=RPS10 PE=2 SV=1 - [G1DFS8_CAPHI]	2.71003	5.45	4	1	1	1		cytoplasm; ribosome		Pf03501	165	18.6486	10.0376
Q3T149	Heat shock protein beta-1 OS=Bos taurus GN=HSPB1 PE=2 SV=1 - [HSPB1_BOVIN]	5.81358	13.43	6	2	2	2		cytoplasm; cytoskeleton; nucleus	response to stimulus	Pf00011	201	22.3793	6.40479
F6K452	Ribosomal protein S3 (Fragment) OS=Bubalus bubalis GN=RPS3 PE=2 SV=1 - [F6K452_BUBBU]	2.74255	26.47	7	1	1	1		cytoplasm; ribosome			34	3.91606	6.59521

## Sheet: catalytic activity
Accession	Description	Score	Coverage	# Proteins	# Unique Peptides	# Peptides	# PSMs	Molecular Function	Cellular Component	Biological Process	Pfam IDs	# AAs	MW [kDa]	calc. pI
Q148H4	Keratin, type II cuticular Hb1 OS=Bos taurus GN=KRT81 PE=2 SV=1 - [KRT81_BOVIN]	441.581	42	10	0	26	128	catalytic activity; motor activity; structural molecule activity	cytoskeleton; membrane		Pf00038; Pf01576; Pf09726; Pf10174; Pf12128	500	54.5779	5.68115
Q28582	Hair type II keratin intermediate filament protein OS=Ovis aries GN=KII-9 PE=3 SV=1 - [Q28582_SHEEP]	440.863	39.17	4	0	24	128	catalytic activity; motor activity; structural molecule activity	cytoskeleton; membrane; nucleus	transport	Pf00038; Pf01576; Pf02463; Pf07926; Pf09726; Pf10174; Pf11559; Pf12128; Pf12718	508	55.2102	6.25244
E1B898	Uncharacterized protein OS=Bos taurus GN=KRT86 PE=3 SV=1 - [E1B898_BOVIN]	439.34	43.21	8	1	25	127	catalytic activity; motor activity; structural molecule activity	cytoskeleton; membrane; nucleus	transport	Pf00038; Pf01576; Pf05557; Pf07926; Pf09726; Pf10174; Pf11559; Pf12128	486	53.2973	5.56689
A5PJJ1	KRT33A protein OS=Bos taurus GN=KRT33A PE=2 SV=1 - [A5PJJ1_BOVIN]	370.801	37.66	7	4	16	105	catalytic activity; motor activity; structural molecule activity	cytoskeleton		Pf00038; Pf01576; Pf12128	401	45.6893	4.86865
P02534	Keratin, type I microfibrillar 48 kDa, component 8C-1 OS=Ovis aries PE=1 SV=2 - [K1M1_SHEEP]	367.51	35.92	12	3	16	105	catalytic activity; motor activity; structural molecule activity	cytoskeleton		Pf00038; Pf01576; Pf12128	412	46.6448	4.80518
Q06018	Intermediate filament type II keratin OS=Ovis aries GN=KRT2.13 PE=3 SV=1 - [Q06018_SHEEP]	318.296	24.58	2	5	13	91	catalytic activity; motor activity; structural molecule activity; transporter activity	cytoskeleton; membrane	transport	Pf00038; Pf01496; Pf01576; Pf05667; Pf11559; Pf12128	480	53.0006	8.26514
E3VW85	Keratin 83 OS=Ovis aries PE=2 SV=1 - [E3VW85_SHEEP]	298.073	39.55	9	5	24	90	catalytic activity; motor activity; structural molecule activity	cytoskeleton; membrane; nucleus	transport	Pf00038; Pf01576; Pf02463; Pf07888; Pf07926; Pf08317; Pf09726; Pf10174; Pf11559; Pf12128	493	53.8814	5.40186
E3VW79	Keratin 34 (Fragment) OS=Ovis aries PE=2 SV=1 - [E3VW79_SHEEP]	297.065	28.01	4	1	13	81	catalytic activity; motor activity; structural molecule activity	cytoskeleton		Pf00038; Pf01576	407	46.6289	5.021
F1N362	Uncharacterized protein OS=Bos taurus GN=KRT84 PE=3 SV=2 - [F1N362_BOVIN]	73.3408	16.53	9	6	10	23	catalytic activity; motor activity; structural molecule activity	cytoskeleton		Pf00038; Pf01576; Pf05557	593	64.0911	7.38623
F1MUY2	Uncharacterized protein OS=Bos taurus GN=KRT6B PE=2 SV=1 - [F1MUY2_BOVIN]	56.2186	26.44	11	1	13	16	catalytic activity; motor activity; structural molecule activity	cytoskeleton		Pf00038; Pf01576; Pf05957; Pf07902; Pf12128	571	60.8186	8.35303
A0JND2	Keratin, type II cytoskeletal 80 OS=Bos taurus GN=KRT80 PE=2 SV=1 - [K2C80_BOVIN]	42.3776	8.29	4	2	3	13	catalytic activity; motor activity; structural molecule activity; transporter activity	cytoskeleton; membrane	transport	Pf00038; Pf01496; Pf01576; Pf05557; Pf05667; Pf07888; Pf12128	422	47.408	5.31299
E1BKT9	Uncharacterized protein OS=Bos taurus GN=DSP PE=4 SV=1 - [E1BKT9_BOVIN]	37.712	4.29	2	9	9	11	catalytic activity; motor activity; protein binding; structural molecule activity	chromosome; cytoplasm; cytoskeleton; membrane; mitochondrion; nucleus; organelle lumen	cell differentiation; cell organization and biogenesis; development; metabolic process; reproduction	Pf00038; Pf00681; Pf01540; Pf01576; Pf02463; Pf04111; Pf04156; Pf05483; Pf05557; Pf05622; Pf06637; Pf07888; Pf09726; Pf09731; Pf10174; Pf12128	2889	332.177	6.84424
P05786	Keratin, type II cytoskeletal 8 OS=Bos taurus GN=KRT8 PE=2 SV=3 - [K2C8_BOVIN]	25.2715	9.21	8	1	4	8	catalytic activity; motor activity; structural molecule activity	cytoplasm; cytoskeleton; nucleus; organelle lumen		Pf00038; Pf01576	478	53.5942	5.69385
Q17QM8	Dual specificity protein phosphatase 14 OS=Bos taurus GN=DUSP14 PE=2 SV=1 - [DUS14_BOVIN]	22.731	21.72	1	3	3	7	catalytic activity		metabolic process	Pf00102; Pf00782	198	22.2226	9.56885
F1MB08	Alpha-enolase OS=Bos taurus GN=ENO1 PE=3 SV=1 - [F1MB08_BOVIN]	20.4688	13.82	7	4	4	6	catalytic activity; metal ion binding	cell surface; cytoplasm; cytosol; extracellular; membrane	metabolic process	Pf00113; Pf03952	434	47.2543	6.80029
B7TJ13	Phosphoglycerate kinase OS=Ovis aries GN=PGK1 PE=2 SV=1 - [B7TJ13_SHEEP]	15.651	16.07	7	4	4	5	catalytic activity; nucleotide binding	cytoplasm; membrane	metabolic process	Pf00162	417	44.5371	8.26514
Q5EA61	Creatine kinase B-type OS=Bos taurus GN=CKB PE=2 SV=1 - [KCRB_BOVIN]	14.4223	15.49	3	4	4	4	catalytic activity; nucleotide binding	cytoplasm; mitochondrion	cellular homeostasis; development; metabolic process	Pf00217; Pf02807	381	42.6924	5.78271
P81947	Tubulin alpha-1B chain OS=Bos taurus PE=1 SV=2 - [TBA1B_BOVIN]	13.3313	9.98	14	1	3	4	catalytic activity; nucleotide binding; structural molecule activity	cytoplasm; cytoskeleton	cell organization and biogenesis; cellular component movement; metabolic process	Pf00091; Pf03953	451	50.1196	5.05908
D1MGL8	Lactate dehydrogenase OS=Capra hircus GN=LDH-A PE=2 SV=1 - [D1MGL8_CAPHI]	13.2812	16.57	13	4	4	4	catalytic activity; nucleotide binding	cytoplasm; membrane	metabolic process	Pf00056; Pf02866	332	36.5433	8.20654
A5D984	Pyruvate kinase OS=Bos taurus GN=PKM2 PE=2 SV=1 - [A5D984_BOVIN]	12.7098	8.47	3	3	3	4	catalytic activity; metal ion binding	cytoplasm; mitochondrion	metabolic process	Pf00224; Pf02887	531	57.912	7.85498
G3N0I4	Cytosol aminopeptidase OS=Bos taurus GN=LAP3 PE=2 SV=1 - [G3N0I4_BOVIN]	12.0241	9.64	4	4	4	4	catalytic activity; metal ion binding	cytoplasm; membrane	metabolic process	Pf00883; Pf02789	498	54.0465	5.80811
O77834	Peroxiredoxin-6 OS=Bos taurus GN=PRDX6 PE=1 SV=3 - [PRDX6_BOVIN]	8.89521	11.61	1	2	2	3	antioxidant activity; catalytic activity	cytoplasm; cytosol; vacuole	metabolic process; response to stimulus	Pf00578; Pf08534; Pf10417	224	25.0511	6.37939
G8JKZ8	Thioredoxin (Fragment) OS=Bos taurus GN=TXN PE=2 SV=1 - [G8JKZ8_BOVIN]	6.8583	24.74	3	2	2	2	catalytic activity		cellular homeostasis; metabolic process; regulation of biological process	Pf00085	97	10.8613	4.84326
C8BKC5	Peroxiredoxin 2 OS=Ovis aries GN=PRDX2 PE=2 SV=1 - [C8BKC5_SHEEP]	6.75481	8.59	3	1	1	2	antioxidant activity; catalytic activity		metabolic process	Pf00578; Pf08534; Pf10417	198	21.8311	5.42725
Q19RN6	Tubulin beta-3 (Fragment) OS=Bubalus bubalis PE=2 SV=1 - [Q19RN6_BUBBU]	6.25006	15.43	17	2	2	2	catalytic activity; nucleotide binding; structural molecule activity	cytoskeleton	cell organization and biogenesis; cellular component movement; metabolic process	Pf03953	175	20.0371	10.2134
P19120	Heat shock cognate 71 kDa protein OS=Bos taurus GN=HSPA8 PE=1 SV=2 - [HSP7C_BOVIN]	6.11956	4.31	11	1	2	2	catalytic activity; nucleotide binding; protein binding	cell surface; cytoplasm; cytosol; extracellular; nucleus; organelle lumen; spliceosomal complex	cell organization and biogenesis; metabolic process; regulation of biological process; response to stimulus	Pf00012; Pf02463; Pf06723	650	71.1964	5.51611
E1B7J1	Elongation factor 1-alpha OS=Bos taurus PE=3 SV=1 - [E1B7J1_BOVIN]	5.62614	5	18	2	2	2	catalytic activity; nucleotide binding; RNA binding	cytoplasm	metabolic process	Pf00009; Pf03143; Pf03144	460	50.0479	8.83643
O18931	Protein phosphatase type 1 beta catalytic subunit (Fragment) OS=Ovis aries GN=pplbc PE=2 SV=1 - [O18931_SHEEP]	3.81526	17.71	10	1	1	1	catalytic activity				96	10.9777	9.34912
F1MUX6	Uncharacterized protein (Fragment) OS=Bos taurus GN=GSTM3 PE=2 SV=2 - [F1MUX6_BOVIN]	3.43402	7.66	3	1	1	1	catalytic activity; protein binding		metabolic process	Pf00043; Pf02798	209	25.0504	6.771
Q95329	Glyceraldehyde-3-phosphate dehydrogenase (Fragment) OS=Ovis aries PE=2 SV=1 - [Q95329_SHEEP]	3.37725	18.29	8	1	1	1	catalytic activity		metabolic process	Pf02800	82	8.52758	9.64209
Q5E956	Triosephosphate isomerase OS=Bos taurus GN=TPI1 PE=2 SV=3 - [TPIS_BOVIN]	3.21163	7.23	2	1	1	1	catalytic activity		development; metabolic process	Pf00121	249	26.6728	6.91748
G3X8C8	Uncharacterized protein (Fragment) OS=Bos taurus PE=4 SV=1 - [G3X8C8_BOVIN]	3.00872	6.58	6	1	1	1	catalytic activity	membrane	metabolic process	Pf01048	228	25.1657	6.87354
A7E3W4	Transketolase OS=Bos taurus GN=TKT PE=2 SV=1 - [A7E3W4_BOVIN]	2.98835	2.01	5	1	1	1	catalytic activity; metal ion binding		metabolic process; regulation of biological process	Pf00456; Pf00676; Pf02779; Pf02780; Pf09364	596	64.8341	7.13721
Q9N138	Peptidyl-prolyl cis-trans isomerase (Fragment) OS=Bos taurus PE=2 SV=1 - [Q9N138_BOVIN]	2.91659	9.57	9	1	1	1	catalytic activity	cytoplasm; cytosol; extracellular; nucleus	metabolic process; regulation of biological process; reproduction	Pf00160	94	10.3491	6.771
Q9TS96	Superoxide dismutase [Cu-Zn] (Fragments) OS=Bos taurus PE=3 SV=1 - [Q9TS96_BOVIN]	2.76591	11.61	11	1	1	1	antioxidant activity; catalytic activity; metal ion binding	cytoplasm; mitochondrion	metabolic process; response to stimulus	Pf00080	112	11.3368	5.74463
F1MU08	Poly [ADP-ribose] polymerase 1 OS=Bos taurus GN=PARP1 PE=4 SV=2 - [F1MU08_BOVIN]	2.61781	1.57	2	1	1	1	catalytic activity; DNA binding; metal ion binding; nucleotide binding; protein binding	nucleus; organelle lumen	cell organization and biogenesis; metabolic process; regulation of biological process; response to stimulus	Pf00533; Pf00644; Pf00645; Pf02877; Pf05406; Pf08063	1016	113.296	8.83643
L8IQ43	L-lactate dehydrogenase OS=Bos grunniens mutus GN=M91_09245 PE=3 SV=1 - [L8IQ43_BOSMU]	3.69064	7.18	8	1	1	1				Protein not found	209	22.9662	8.52881
L8HP95	Protein-glutamine gamma-glutamyltransferase K OS=Bos grunniens mutus GN=M91_13227 PE=3 SV=1 - [L8HP95_BOSMU]	2.84539	1.68	3	1	1	1				Protein not found	835	91.7254	6.60986
L8IEH1	Putative ATP-dependent RNA helicase DHX58 OS=Bos grunniens mutus GN=M91_17150 PE=4 SV=1 - [L8IEH1_BOSMU]	2.78022	2.07	2	1	1	1				Protein not found	677	76.6998	8.63135

## Sheet: enzyme regulator activity
Accession	Description	Score	Coverage	# Proteins	# Unique Peptides	# Peptides	# PSMs	Molecular Function	Cellular Component	Biological Process	Pfam IDs	# AAs	MW [kDa]	calc. pI
F1N650	Annexin OS=Bos taurus GN=ANXA1 PE=3 SV=1 - [F1N650_BOVIN]	4.21557	4.34	4	1	1	1	enzyme regulator activity; metal ion binding; protein binding; structural molecule activity	cytoskeleton; membrane	cell communication; cell differentiation; cell organization and biogenesis; cell proliferation; development; metabolic process; regulation of biological process; response to stimulus; transport	Pf00191	346	38.9553	6.81494
P04272	Annexin A2 OS=Bos taurus GN=ANXA2 PE=1 SV=2 - [ANXA2_BOVIN]	2.75177	4.13	2	1	1	1	enzyme regulator activity; metal ion binding; protein binding	cytoplasm; endosome; extracellular; membrane	cell organization and biogenesis; coagulation; development; regulation of biological process; response to stimulus; transport	Pf00191	339	38.5878	7.31299
L8HPG3	Serpin B5 OS=Bos grunniens mutus GN=M91_01993 PE=3 SV=1 - [L8HPG3_BOSMU]	18.4611	18.68	2	6	6	6				Protein not found	380	42.7557	5.89697
L8INH5	Annexin (Fragment) OS=Bos grunniens mutus GN=M91_09602 PE=3 SV=1 - [L8INH5_BOSMU]	7.06759	10.03	5	2	2	2				Protein not found	319	35.8631	5.71924

## Sheet: structural molecule activity
Accession	Description	Score	Coverage	# Proteins	# Unique Peptides	# Peptides	# PSMs	Molecular Function	Cellular Component	Biological Process	Pfam IDs	# AAs	MW [kDa]	calc. pI
Q148H4	Keratin, type II cuticular Hb1 OS=Bos taurus GN=KRT81 PE=2 SV=1 - [KRT81_BOVIN]	441.581	42	10	0	26	128	catalytic activity; motor activity; structural molecule activity	cytoskeleton; membrane		Pf00038; Pf01576; Pf09726; Pf10174; Pf12128	500	54.5779	5.68115
Q28582	Hair type II keratin intermediate filament protein OS=Ovis aries GN=KII-9 PE=3 SV=1 - [Q28582_SHEEP]	440.863	39.17	4	0	24	128	catalytic activity; motor activity; structural molecule activity	cytoskeleton; membrane; nucleus	transport	Pf00038; Pf01576; Pf02463; Pf07926; Pf09726; Pf10174; Pf11559; Pf12128; Pf12718	508	55.2102	6.25244
E1B898	Uncharacterized protein OS=Bos taurus GN=KRT86 PE=3 SV=1 - [E1B898_BOVIN]	439.34	43.21	8	1	25	127	catalytic activity; motor activity; structural molecule activity	cytoskeleton; membrane; nucleus	transport	Pf00038; Pf01576; Pf05557; Pf07926; Pf09726; Pf10174; Pf11559; Pf12128	486	53.2973	5.56689
A5PJJ1	KRT33A protein OS=Bos taurus GN=KRT33A PE=2 SV=1 - [A5PJJ1_BOVIN]	370.801	37.66	7	4	16	105	catalytic activity; motor activity; structural molecule activity	cytoskeleton		Pf00038; Pf01576; Pf12128	401	45.6893	4.86865
P02534	Keratin, type I microfibrillar 48 kDa, component 8C-1 OS=Ovis aries PE=1 SV=2 - [K1M1_SHEEP]	367.51	35.92	12	3	16	105	catalytic activity; motor activity; structural molecule activity	cytoskeleton		Pf00038; Pf01576; Pf12128	412	46.6448	4.80518
F1MSA6	Uncharacterized protein OS=Bos taurus GN=KRT34 PE=3 SV=1 - [F1MSA6_BOVIN]	347.073	29.67	4	1	13	98	structural molecule activity	cytoskeleton		Pf00038	391	44.699	4.90674
Q06018	Intermediate filament type II keratin OS=Ovis aries GN=KRT2.13 PE=3 SV=1 - [Q06018_SHEEP]	318.296	24.58	2	5	13	91	catalytic activity; motor activity; structural molecule activity; transporter activity	cytoskeleton; membrane	transport	Pf00038; Pf01496; Pf01576; Pf05667; Pf11559; Pf12128	480	53.0006	8.26514
E3VW85	Keratin 83 OS=Ovis aries PE=2 SV=1 - [E3VW85_SHEEP]	298.073	39.55	9	5	24	90	catalytic activity; motor activity; structural molecule activity	cytoskeleton; membrane; nucleus	transport	Pf00038; Pf01576; Pf02463; Pf07888; Pf07926; Pf08317; Pf09726; Pf10174; Pf11559; Pf12128	493	53.8814	5.40186
E3VW79	Keratin 34 (Fragment) OS=Ovis aries PE=2 SV=1 - [E3VW79_SHEEP]	297.065	28.01	4	1	13	81	catalytic activity; motor activity; structural molecule activity	cytoskeleton		Pf00038; Pf01576	407	46.6289	5.021
P25691	Keratin, type II microfibrillar, component 5 OS=Ovis aries PE=1 SV=1 - [K2M3_SHEEP]	218.457	34.46	2	8	21	67	structural molecule activity	cytoskeleton		Pf00038; Pf08317	502	55.2205	6.45557
A6QP32	KRT85 protein OS=Bos taurus GN=KRT85 PE=2 SV=1 - [A6QP32_BOVIN]	119.38	17.04	1	3	12	37	structural molecule activity	cytoskeleton		Pf00038	493	54.26	5.38916
P02539	Keratin, type II microfibrillar (Fragment) OS=Ovis aries PE=1 SV=1 - [K2M1_SHEEP]	115.528	42.2	1	1	7	31	structural molecule activity	cytoskeleton		Pf00038	109	12.6753	4.58936
F1MI98	Uncharacterized protein OS=Bos taurus GN=KRT36 PE=3 SV=2 - [F1MI98_BOVIN]	110.767	29.17	3	9	11	31	structural molecule activity	cytoskeleton		Pf00038; Pf12128	456	51.0773	4.98291
F1N362	Uncharacterized protein OS=Bos taurus GN=KRT84 PE=3 SV=2 - [F1N362_BOVIN]	73.3408	16.53	9	6	10	23	catalytic activity; motor activity; structural molecule activity	cytoskeleton		Pf00038; Pf01576; Pf05557	593	64.0911	7.38623
F1MUY2	Uncharacterized protein OS=Bos taurus GN=KRT6B PE=2 SV=1 - [F1MUY2_BOVIN]	56.2186	26.44	11	1	13	16	catalytic activity; motor activity; structural molecule activity	cytoskeleton		Pf00038; Pf01576; Pf05957; Pf07902; Pf12128	571	60.8186	8.35303
A0JND2	Keratin, type II cytoskeletal 80 OS=Bos taurus GN=KRT80 PE=2 SV=1 - [K2C80_BOVIN]	42.3776	8.29	4	2	3	13	catalytic activity; motor activity; structural molecule activity; transporter activity	cytoskeleton; membrane	transport	Pf00038; Pf01496; Pf01576; Pf05557; Pf05667; Pf07888; Pf12128	422	47.408	5.31299
Q8SPJ1	Junction plakoglobin OS=Bos taurus GN=JUP PE=2 SV=1 - [PLAK_BOVIN]	38.3715	17.05	7	9	9	11	protein binding; structural molecule activity	cytoplasm; cytoskeleton; cytosol; membrane; nucleus; organelle lumen	cell communication; cell differentiation; cell organization and biogenesis; cellular component movement; development; metabolic process; regulation of biological process; reproduction; response to stimulus; transport	Pf00514	745	81.7688	6.13818
E1BKT9	Uncharacterized protein OS=Bos taurus GN=DSP PE=4 SV=1 - [E1BKT9_BOVIN]	37.712	4.29	2	9	9	11	catalytic activity; motor activity; protein binding; structural molecule activity	chromosome; cytoplasm; cytoskeleton; membrane; mitochondrion; nucleus; organelle lumen	cell differentiation; cell organization and biogenesis; development; metabolic process; reproduction	Pf00038; Pf00681; Pf01540; Pf01576; Pf02463; Pf04111; Pf04156; Pf05483; Pf05557; Pf05622; Pf06637; Pf07888; Pf09726; Pf09731; Pf10174; Pf12128	2889	332.177	6.84424
F1MC11	Keratin, type I cytoskeletal 14 OS=Bos taurus GN=KRT14 PE=3 SV=2 - [F1MC11_BOVIN]	34.1668	20.75	15	4	10	11	structural molecule activity; transporter activity	cytoplasm; cytoskeleton; membrane; mitochondrion; nucleus	cell differentiation; cell organization and biogenesis; transport	Pf00038; Pf01496; Pf12128	477	51.8787	5.16064
A1L595	Keratin, type I cytoskeletal 17 OS=Bos taurus GN=KRT17 PE=2 SV=1 - [K1C17_BOVIN]	25.5605	12.93	9	2	6	8	protein binding; receptor activity; signal transducer activity; structural molecule activity	cytoplasm; cytoskeleton	cell differentiation; cell growth; cell organization and biogenesis; development; metabolic process; regulation of biological process	Pf00038; Pf07888; Pf12128	441	48.6823	5.14795
P05786	Keratin, type II cytoskeletal 8 OS=Bos taurus GN=KRT8 PE=2 SV=3 - [K2C8_BOVIN]	25.2715	9.21	8	1	4	8	catalytic activity; motor activity; structural molecule activity	cytoplasm; cytoskeleton; nucleus; organelle lumen		Pf00038; Pf01576	478	53.5942	5.69385
G3N0V2	Uncharacterized protein OS=Bos taurus GN=KRT1 PE=3 SV=1 - [G3N0V2_BOVIN]	19.1306	7.76	12	3	4	6	structural molecule activity; transporter activity	cytoskeleton; membrane	transport	Pf00038; Pf01496; Pf12128; Pf12252	606	63.1131	8.27979
P81947	Tubulin alpha-1B chain OS=Bos taurus PE=1 SV=2 - [TBA1B_BOVIN]	13.3313	9.98	14	1	3	4	catalytic activity; nucleotide binding; structural molecule activity	cytoplasm; cytoskeleton	cell organization and biogenesis; cellular component movement; metabolic process	Pf00091; Pf03953	451	50.1196	5.05908
Q19RN6	Tubulin beta-3 (Fragment) OS=Bubalus bubalis PE=2 SV=1 - [Q19RN6_BUBBU]	6.25006	15.43	17	2	2	2	catalytic activity; nucleotide binding; structural molecule activity	cytoskeleton	cell organization and biogenesis; cellular component movement; metabolic process	Pf03953	175	20.0371	10.2134
Q862P8	40S ribosomal protein S8 (Fragment) OS=Bos taurus PE=2 SV=1 - [Q862P8_BOVIN]	4.26576	10.49	3	1	1	1	structural molecule activity	cytoplasm; cytosol; ribosome	metabolic process	Pf01201	143	16.7261	10.5649
F1N650	Annexin OS=Bos taurus GN=ANXA1 PE=3 SV=1 - [F1N650_BOVIN]	4.21557	4.34	4	1	1	1	enzyme regulator activity; metal ion binding; protein binding; structural molecule activity	cytoskeleton; membrane	cell communication; cell differentiation; cell organization and biogenesis; cell proliferation; development; metabolic process; regulation of biological process; response to stimulus; transport	Pf00191	346	38.9553	6.81494
G8JKX9	Uncharacterized protein OS=Bos taurus PE=4 SV=1 - [G8JKX9_BOVIN]	3.82343	6.07	3	1	1	1	structural molecule activity	cytoplasm; ribosome	metabolic process	Pf00252	214	24.5608	10.1401
A1XEE1	RPLP2 OS=Bos taurus PE=3 SV=1 - [A1XEE1_BOVIN]	3.24045	10.43	4	1	1	1	structural molecule activity	cytoplasm; ribosome	metabolic process	Pf00428	115	11.831	4.76709
F4YD27	Ribosomal protein S15a (Fragment) OS=Bubalus bubalis GN=rps15a PE=2 SV=1 - [F4YD27_BUBBU]	3.22052	19.18	15	1	1	1	structural molecule activity	cytoplasm; ribosome	metabolic process	Pf00410	73	8.42455	9.62744
Q862L6	Similar to ribosomal protein L12 (Fragment) OS=Bos taurus PE=2 SV=1 - [Q862L6_BOVIN]	3.2085	10.34	4	1	1	1	RNA binding; structural molecule activity	cytoplasm; ribosome	metabolic process	Pf00298; Pf03946	145	15.6806	9.89111
Q9MZA9	Vimentin (Fragment) OS=Ovis aries GN=VIM PE=2 SV=3 - [VIME_SHEEP]	3.18107	6.49	5	1	1	1	structural molecule activity	cytoskeleton		Pf00038; Pf04732	154	17.1608	9.92041
F4YD28	40S ribosomal protein S24 (Fragment) OS=Bubalus bubalis GN=RPS24 PE=2 SV=1 - [F4YD28_BUBBU]	3.16105	18.07	5	1	1	1	nucleotide binding; structural molecule activity	cytoplasm; ribosome	metabolic process	Pf01282	83	9.54219	10.6968
Q862K6	Similar to ribosomal protein L21 (Fragment) OS=Bos taurus PE=2 SV=1 - [Q862K6_BOVIN]	3.06164	13.39	5	1	1	1	structural molecule activity	cytoplasm; ribosome	metabolic process	Pf01157	112	12.9831	11.1362
Q862H8	Similar to 40S ribosomal protein SA (P40) (Fragment) OS=Bos taurus PE=2 SV=1 - [Q862H8_BOVIN]	2.98086	9.94	5	1	1	1	protein binding; structural molecule activity	cytoplasm; cytosol; membrane; nucleus; ribosome	cell organization and biogenesis; metabolic process; transport	Pf00318	171	18.5978	9.12939
P02510	Alpha-crystallin B chain OS=Bos taurus GN=CRYAB PE=1 SV=2 - [CRYAB_BOVIN]	2.90671	6.29	2	1	1	1	metal ion binding; protein binding; structural molecule activity	cytoplasm; cytosol; membrane; mitochondrion; nucleus	cell death; cell differentiation; cell organization and biogenesis; development; metabolic process; regulation of biological process; response to stimulus; transport	Pf00011; Pf00525	175	20.0244	7.32764
Q862J1	Similar to ribosomal protein L17 (Fragment) OS=Bos taurus PE=2 SV=1 - [Q862J1_BOVIN]	2.89621	11.24	13	1	1	1	structural molecule activity	cytoplasm; ribosome	metabolic process	Pf00237	89	10.3693	9.65674
Q862I9	Similar to acidic ribosomal phosphoprotein PO (Fragment) OS=Bos taurus PE=2 SV=1 - [Q862I9_BOVIN]	2.72849	7.74	4	1	1	1	structural molecule activity	cytoplasm; cytosol; nucleus; ribosome	metabolic process	Pf00466	168	18.4978	9.67139
M0QVZ6	Keratin, type II cytoskeletal 5 OS=Bos taurus GN=KRT5 PE=3 SV=1 - [M0QVZ6_BOVIN]	64.6394	22.69	10	9	11	20				Protein not found	573	60.6293	7.81104
L8HW76	Keratin, type II cytoskeletal 6A OS=Bos grunniens mutus GN=M91_10641 PE=3 SV=1 - [L8HW76_BOSMU]	53.9524	27.99	11	1	13	16				Protein not found	518	55.9633	8.08936
L8IFM9	Keratin, type I cytoskeletal 42 OS=Bos grunniens mutus GN=M91_17166 PE=3 SV=1 - [L8IFM9_BOSMU]	13.948	7.97	3	1	3	4				Protein not found	464	51.1904	5.24951
H9NAL6	Keratin 14 (Fragment) OS=Capra hircus GN=KRT14 PE=4 SV=1 - [H9NAL6_CAPHI]	12.517	37.31	1	1	2	4		cytoskeleton			67	6.24589	9.5249
L8HZW1	Profilin-1 (Fragment) OS=Bos grunniens mutus GN=M91_06885 PE=4 SV=1 - [L8HZW1_BOSMU]	5.51946	14.58	4	1	1	2				Protein not found	96	10.4053	9.24658
L8IV51	Collagen alpha-1(I) chain OS=Bos grunniens mutus GN=M91_15600 PE=4 SV=1 - [L8IV51_BOSMU]	3.45228	1.23	2	1	1	1				Protein not found	1459	138.337	5.78271
L8ILV6	Cofilin-1 (Fragment) OS=Bos grunniens mutus GN=M91_15924 PE=4 SV=1 - [L8ILV6_BOSMU]	2.84329	6.67	4	1	1	1				Protein not found	165	18.3756	8.00146
L8J034	Tubulin alpha-4A chain (Fragment) OS=Bos grunniens mutus GN=M91_13955 PE=3 SV=1 - [L8J034_BOSMU]	13.022	10.04	6	1	3	4				Protein not found	448	49.8594	5.05908
C0LJF6	Keratin associated protein 6 (Fragment) OS=Ovis aries GN=KAP6 PE=4 SV=1 - [C0LJF6_SHEEP]	3.05015	19.72	16	1	1	1		cytoskeleton			71	7.35595	8.47021

## Sheet: motor activity
Accession	Description	Score	Coverage	# Proteins	# Unique Peptides	# Peptides	# PSMs	Molecular Function	Cellular Component	Biological Process	Pfam IDs	# AAs	MW [kDa]	calc. pI
Q148H4	Keratin, type II cuticular Hb1 OS=Bos taurus GN=KRT81 PE=2 SV=1 - [KRT81_BOVIN]	441.581	42	10	0	26	128	catalytic activity; motor activity; structural molecule activity	cytoskeleton; membrane		Pf00038; Pf01576; Pf09726; Pf10174; Pf12128	500	54.5779	5.68115
Q28582	Hair type II keratin intermediate filament protein OS=Ovis aries GN=KII-9 PE=3 SV=1 - [Q28582_SHEEP]	440.863	39.17	4	0	24	128	catalytic activity; motor activity; structural molecule activity	cytoskeleton; membrane; nucleus	transport	Pf00038; Pf01576; Pf02463; Pf07926; Pf09726; Pf10174; Pf11559; Pf12128; Pf12718	508	55.2102	6.25244
E1B898	Uncharacterized protein OS=Bos taurus GN=KRT86 PE=3 SV=1 - [E1B898_BOVIN]	439.34	43.21	8	1	25	127	catalytic activity; motor activity; structural molecule activity	cytoskeleton; membrane; nucleus	transport	Pf00038; Pf01576; Pf05557; Pf07926; Pf09726; Pf10174; Pf11559; Pf12128	486	53.2973	5.56689
A5PJJ1	KRT33A protein OS=Bos taurus GN=KRT33A PE=2 SV=1 - [A5PJJ1_BOVIN]	370.801	37.66	7	4	16	105	catalytic activity; motor activity; structural molecule activity	cytoskeleton		Pf00038; Pf01576; Pf12128	401	45.6893	4.86865
P02534	Keratin, type I microfibrillar 48 kDa, component 8C-1 OS=Ovis aries PE=1 SV=2 - [K1M1_SHEEP]	367.51	35.92	12	3	16	105	catalytic activity; motor activity; structural molecule activity	cytoskeleton		Pf00038; Pf01576; Pf12128	412	46.6448	4.80518
Q06018	Intermediate filament type II keratin OS=Ovis aries GN=KRT2.13 PE=3 SV=1 - [Q06018_SHEEP]	318.296	24.58	2	5	13	91	catalytic activity; motor activity; structural molecule activity; transporter activity	cytoskeleton; membrane	transport	Pf00038; Pf01496; Pf01576; Pf05667; Pf11559; Pf12128	480	53.0006	8.26514
E3VW85	Keratin 83 OS=Ovis aries PE=2 SV=1 - [E3VW85_SHEEP]	298.073	39.55	9	5	24	90	catalytic activity; motor activity; structural molecule activity	cytoskeleton; membrane; nucleus	transport	Pf00038; Pf01576; Pf02463; Pf07888; Pf07926; Pf08317; Pf09726; Pf10174; Pf11559; Pf12128	493	53.8814	5.40186
E3VW79	Keratin 34 (Fragment) OS=Ovis aries PE=2 SV=1 - [E3VW79_SHEEP]	297.065	28.01	4	1	13	81	catalytic activity; motor activity; structural molecule activity	cytoskeleton		Pf00038; Pf01576	407	46.6289	5.021
F1N362	Uncharacterized protein OS=Bos taurus GN=KRT84 PE=3 SV=2 - [F1N362_BOVIN]	73.3408	16.53	9	6	10	23	catalytic activity; motor activity; structural molecule activity	cytoskeleton		Pf00038; Pf01576; Pf05557	593	64.0911	7.38623
F1MUY2	Uncharacterized protein OS=Bos taurus GN=KRT6B PE=2 SV=1 - [F1MUY2_BOVIN]	56.2186	26.44	11	1	13	16	catalytic activity; motor activity; structural molecule activity	cytoskeleton		Pf00038; Pf01576; Pf05957; Pf07902; Pf12128	571	60.8186	8.35303
A0JND2	Keratin, type II cytoskeletal 80 OS=Bos taurus GN=KRT80 PE=2 SV=1 - [K2C80_BOVIN]	42.3776	8.29	4	2	3	13	catalytic activity; motor activity; structural molecule activity; transporter activity	cytoskeleton; membrane	transport	Pf00038; Pf01496; Pf01576; Pf05557; Pf05667; Pf07888; Pf12128	422	47.408	5.31299
E1BKT9	Uncharacterized protein OS=Bos taurus GN=DSP PE=4 SV=1 - [E1BKT9_BOVIN]	37.712	4.29	2	9	9	11	catalytic activity; motor activity; protein binding; structural molecule activity	chromosome; cytoplasm; cytoskeleton; membrane; mitochondrion; nucleus; organelle lumen	cell differentiation; cell organization and biogenesis; development; metabolic process; reproduction	Pf00038; Pf00681; Pf01540; Pf01576; Pf02463; Pf04111; Pf04156; Pf05483; Pf05557; Pf05622; Pf06637; Pf07888; Pf09726; Pf09731; Pf10174; Pf12128	2889	332.177	6.84424
P05786	Keratin, type II cytoskeletal 8 OS=Bos taurus GN=KRT8 PE=2 SV=3 - [K2C8_BOVIN]	25.2715	9.21	8	1	4	8	catalytic activity; motor activity; structural molecule activity	cytoplasm; cytoskeleton; nucleus; organelle lumen		Pf00038; Pf01576	478	53.5942	5.69385

## Sheet: transporter activity
Accession	Description	Score	Coverage	# Proteins	# Unique Peptides	# Peptides	# PSMs	Molecular Function	Cellular Component	Biological Process	Pfam IDs	# AAs	MW [kDa]	calc. pI
Q06018	Intermediate filament type II keratin OS=Ovis aries GN=KRT2.13 PE=3 SV=1 - [Q06018_SHEEP]	318.296	24.58	2	5	13	91	catalytic activity; motor activity; structural molecule activity; transporter activity	cytoskeleton; membrane	transport	Pf00038; Pf01496; Pf01576; Pf05667; Pf11559; Pf12128	480	53.0006	8.26514
A0JND2	Keratin, type II cytoskeletal 80 OS=Bos taurus GN=KRT80 PE=2 SV=1 - [K2C80_BOVIN]	42.3776	8.29	4	2	3	13	catalytic activity; motor activity; structural molecule activity; transporter activity	cytoskeleton; membrane	transport	Pf00038; Pf01496; Pf01576; Pf05557; Pf05667; Pf07888; Pf12128	422	47.408	5.31299
F1MC11	Keratin, type I cytoskeletal 14 OS=Bos taurus GN=KRT14 PE=3 SV=2 - [F1MC11_BOVIN]	34.1668	20.75	15	4	10	11	structural molecule activity; transporter activity	cytoplasm; cytoskeleton; membrane; mitochondrion; nucleus	cell differentiation; cell organization and biogenesis; transport	Pf00038; Pf01496; Pf12128	477	51.8787	5.16064
G3N0V2	Uncharacterized protein OS=Bos taurus GN=KRT1 PE=3 SV=1 - [G3N0V2_BOVIN]	19.1306	7.76	12	3	4	6	structural molecule activity; transporter activity	cytoskeleton; membrane	transport	Pf00038; Pf01496; Pf12128; Pf12252	606	63.1131	8.27979
H9BIJ5	FABP4 (Fragment) OS=Ovis aries GN=FAPB4 PE=4 SV=1 - [H9BIJ5_SHEEP]	3.70467	50	9	1	1	1	transporter activity		transport		24	2.81324	4.28467
G3N1Y3	Uncharacterized protein (Fragment) OS=Bos taurus PE=3 SV=1 - [G3N1Y3_BOVIN]	3.2031	10.26	13	1	1	1	metal ion binding; transporter activity	cytoplasm; cytosol; membrane	transport	Pf00042	117	12.9657	7.45947
P02102	Hemoglobin subunit epsilon-1 OS=Capra hircus GN=HBE1 PE=2 SV=2 - [HBE1_CAPHI]	3.03338	8.84	2	1	1	1	metal ion binding; transporter activity	cytoplasm; cytosol	transport	Pf00042	147	16.0605	8.67529
C6ZP46	I alpha globin OS=Ammotragus lervia GN=HBAI PE=3 SV=1 - [C6ZP46_AMMLE]	2.86369	10.56	6	1	1	1	metal ion binding; transporter activity	cytoplasm; cytosol	transport	Pf00042	142	15.1689	8.67529

## Sheet: antioxidant activity
Accession	Description	Score	Coverage	# Proteins	# Unique Peptides	# Peptides	# PSMs	Molecular Function	Cellular Component	Biological Process	Pfam IDs	# AAs	MW [kDa]	calc. pI
O77834	Peroxiredoxin-6 OS=Bos taurus GN=PRDX6 PE=1 SV=3 - [PRDX6_BOVIN]	8.89521	11.61	1	2	2	3	antioxidant activity; catalytic activity	cytoplasm; cytosol; vacuole	metabolic process; response to stimulus	Pf00578; Pf08534; Pf10417	224	25.0511	6.37939
C8BKC5	Peroxiredoxin 2 OS=Ovis aries GN=PRDX2 PE=2 SV=1 - [C8BKC5_SHEEP]	6.75481	8.59	3	1	1	2	antioxidant activity; catalytic activity		metabolic process	Pf00578; Pf08534; Pf10417	198	21.8311	5.42725
Q9TS96	Superoxide dismutase [Cu-Zn] (Fragments) OS=Bos taurus PE=3 SV=1 - [Q9TS96_BOVIN]	2.76591	11.61	11	1	1	1	antioxidant activity; catalytic activity; metal ion binding	cytoplasm; mitochondrion	metabolic process; response to stimulus	Pf00080	112	11.3368	5.74463
