# Supplementary material for: Available sustainable alternatives replace endangered animal horn based on their proteomic analysis and bio-effect evaluation
Source: Sci Rep. 2016 Oct 27;6:36027. doi: 10.1038/srep36027 (PMC5082367; doi:10.1038/srep36027)
Supplement: Supplementary Table S13 [file srep36027-s14.xls]

## Sheet: Sheet1
Accession	Description	Score	Coverage	# Proteins	# Unique Peptides	# Peptides	# PSMs	Molecular Function	Cellular Component	Biological Process	Pfam IDs	# AAs	MW [kDa]	calc. pI
A5PJJ1	KRT33A protein OS=Bos taurus GN=KRT33A PE=2 SV=1 - [A5PJJ1_BOVIN]	150.911	34.41	18	3	14	46	catalytic activity; motor activity; structural molecule activity	cytoskeleton		Pf00038; Pf01576; Pf12128	401	45.6893	4.86865
Q6R651	Hair acidic keratin 1 OS=Capra hircus PE=2 SV=1 - [Q6R651_CAPHI]	148.853	32.45	10	3	14	45	catalytic activity; motor activity; protein binding; structural molecule activity	cytoplasm; cytoskeleton; membrane	cell organization and biogenesis	Pf00038; Pf01576; Pf05622; Pf06160; Pf12128	413	46.847	4.83057
F1MSA6	Uncharacterized protein OS=Bos taurus GN=KRT34 PE=3 SV=1 - [F1MSA6_BOVIN]	147.165	32.99	6	1	13	44	structural molecule activity	cytoskeleton		Pf00038	391	44.699	4.90674
E3VW87	Keratin 86 OS=Ovis aries PE=2 SV=1 - [E3VW87_SHEEP]	144.08	36.83	11	0	18	50	catalytic activity; motor activity; structural molecule activity	cytoskeleton; membrane; nucleus	transport	Pf00038; Pf01576; Pf07926; Pf09726; Pf10174; Pf11559; Pf12128	486	53.1633	5.56689
E1B898	Uncharacterized protein OS=Bos taurus GN=KRT86 PE=3 SV=1 - [E1B898_BOVIN]	141.204	36.83	11	1	18	49	catalytic activity; motor activity; structural molecule activity	cytoskeleton; membrane; nucleus	transport	Pf00038; Pf01576; Pf05557; Pf07926; Pf09726; Pf10174; Pf11559; Pf12128	486	53.2973	5.56689
E3VW79	Keratin 34 (Fragment) OS=Ovis aries PE=2 SV=1 - [E3VW79_SHEEP]	120.819	28.01	6	1	11	34	catalytic activity; motor activity; structural molecule activity	cytoskeleton		Pf00038; Pf01576	407	46.6289	5.021
A4FUZ0	Keratin, type II cuticular Hb3 OS=Bos taurus GN=KRT83 PE=2 SV=1 - [KRT83_BOVIN]	108.145	32.86	10	3	17	38	catalytic activity; motor activity; structural molecule activity	cytoskeleton; membrane; nucleus	transport	Pf00038; Pf01576; Pf02463; Pf05701; Pf07888; Pf07926; Pf09726; Pf10174; Pf11559; Pf12128	493	53.9545	5.47803
Q06018	Intermediate filament type II keratin OS=Ovis aries GN=KRT2.13 PE=3 SV=1 - [Q06018_SHEEP]	100.161	23.54	2	5	13	35	catalytic activity; motor activity; structural molecule activity; transporter activity	cytoskeleton; membrane	transport	Pf00038; Pf01496; Pf01576; Pf05667; Pf11559; Pf12128	480	53.0006	8.26514
L8INK7	Desmoplakin (Fragment) OS=Bos grunniens mutus GN=M91_06211 PE=4 SV=1 - [L8INK7_BOSMU]	84.7776	10.99	2	24	24	28				Protein not found	2839	327.347	6.81494
P25691	Keratin, type II microfibrillar, component 5 OS=Ovis aries PE=1 SV=1 - [K2M3_SHEEP]	82.5424	20.12	5	3	11	28	structural molecule activity	cytoskeleton		Pf00038; Pf08317	502	55.2205	6.45557
F1MUY2	Uncharacterized protein OS=Bos taurus GN=KRT6B PE=2 SV=1 - [F1MUY2_BOVIN]	54.661	18.91	14	1	9	19	catalytic activity; motor activity; structural molecule activity	cytoskeleton		Pf00038; Pf01576; Pf05957; Pf07902; Pf12128	571	60.8186	8.35303
L8HW76	Keratin, type II cytoskeletal 6A OS=Bos grunniens mutus GN=M91_10641 PE=3 SV=1 - [L8HW76_BOSMU]	52.9387	19.69	14	1	9	19				Protein not found	518	55.9633	8.08936
Q8SPJ1	Junction plakoglobin OS=Bos taurus GN=JUP PE=2 SV=1 - [PLAK_BOVIN]	50.2429	22.15	7	13	13	17	protein binding; structural molecule activity	cytoplasm; cytoskeleton; cytosol; membrane; nucleus; organelle lumen	cell communication; cell differentiation; cell organization and biogenesis; cellular component movement; development; metabolic process; regulation of biological process; reproduction; response to stimulus; transport	Pf00514	745	81.7688	6.13818
A5D984	Pyruvate kinase OS=Bos taurus GN=PKM2 PE=2 SV=1 - [A5D984_BOVIN]	47.8204	29.38	8	11	11	15	catalytic activity; metal ion binding	cytoplasm; mitochondrion	metabolic process	Pf00224; Pf02887	531	57.912	7.85498
Q28161	Plakophilin-1 OS=Bos taurus GN=PKP1 PE=2 SV=1 - [PKP1_BOVIN]	46.7823	23.8	5	13	13	15	protein binding	nucleus		Pf00514	727	80.1293	8.95361
F1MI98	Uncharacterized protein OS=Bos taurus GN=KRT36 PE=3 SV=2 - [F1MI98_BOVIN]	44.2768	21.05	3	6	8	15	structural molecule activity	cytoskeleton		Pf00038; Pf12128	456	51.0773	4.98291
M0QVZ6	Keratin, type II cytoskeletal 5 OS=Bos taurus GN=KRT5 PE=3 SV=1 - [M0QVZ6_BOVIN]	38.225	12.22	11	5	6	15				Protein not found	573	60.6293	7.81104
L8HV38	Keratin, type II cuticular Hb5 OS=Bos grunniens mutus GN=M91_10632 PE=3 SV=1 - [L8HV38_BOSMU]	37.4754	13.56	2	2	8	13				Protein not found	494	54.5732	5.64307
P02539	Keratin, type II microfibrillar (Fragment) OS=Ovis aries PE=1 SV=1 - [K2M1_SHEEP]	33.6465	34.86	1	2	5	12	structural molecule activity	cytoskeleton		Pf00038	109	12.6753	4.58936
L8II39	Elongation factor 2 (Fragment) OS=Bos grunniens mutus GN=M91_12003 PE=4 SV=1 - [L8II39_BOSMU]	31.6124	13.64	2	9	9	11				Protein not found	858	95.304	6.82959
G3N0V2	Uncharacterized protein OS=Bos taurus GN=KRT1 PE=3 SV=1 - [G3N0V2_BOVIN]	31.0696	5.78	11	2	3	12	structural molecule activity; transporter activity	cytoskeleton; membrane	transport	Pf00038; Pf01496; Pf12128; Pf12252	606	63.1131	8.27979
B7TJ13	Phosphoglycerate kinase OS=Ovis aries GN=PGK1 PE=2 SV=1 - [B7TJ13_SHEEP]	29.9979	31.18	7	9	9	10	catalytic activity; nucleotide binding	cytoplasm; membrane	metabolic process	Pf00162	417	44.5371	8.26514
Q5EA61	Creatine kinase B-type OS=Bos taurus GN=CKB PE=2 SV=1 - [KCRB_BOVIN]	29.4648	21	3	5	5	10	catalytic activity; nucleotide binding	cytoplasm; mitochondrion	cellular homeostasis; development; metabolic process	Pf00217; Pf02807	381	42.6924	5.78271
L8I0I7	Elongation factor 1-alpha OS=Bos grunniens mutus GN=M91_14294 PE=3 SV=1 - [L8I0I7_BOSMU]	28.0206	9.96	20	4	4	9				Protein not found	462	50.084	8.80713
F1MU12	Keratin, type II cytoskeletal 8 OS=Bos taurus GN=KRT8 PE=3 SV=1 - [F1MU12_BOVIN]	27.5227	4.81	9	1	2	11	catalytic activity; motor activity; structural molecule activity	cytoskeleton		Pf00038; Pf01576	478	53.4941	5.98584
Q2KJ32	Selenium-binding protein 1 OS=Bos taurus GN=SELENBP1 PE=1 SV=1 - [SBP1_BOVIN]	24.9134	19.49	1	7	7	8	protein binding	cytoplasm; cytosol; membrane; nucleus; organelle lumen	transport	Pf05694	472	52.5216	6.48096
L8IBI6	Desmoglein-1 OS=Bos grunniens mutus GN=M91_20076 PE=3 SV=1 - [L8IBI6_BOSMU]	22.9895	8.76	3	7	7	8				Protein not found	1039	111.787	5.021
O77834	Peroxiredoxin-6 OS=Bos taurus GN=PRDX6 PE=1 SV=3 - [PRDX6_BOVIN]	22.8811	28.57	1	5	5	8	antioxidant activity; catalytic activity	cytoplasm; cytosol; vacuole	metabolic process; response to stimulus	Pf00578; Pf08534; Pf10417	224	25.0511	6.37939
E1BDE6	Uncharacterized protein OS=Bos taurus GN=LGALS7B PE=4 SV=2 - [E1BDE6_BOVIN]	21.6351	20.86	2	2	2	6				Pf00337	139	15.413	6.53662
Q08DQ0	Plakophilin-3 OS=Bos taurus GN=PKP3 PE=2 SV=1 - [PKP3_BOVIN]	20.9327	10.21	1	6	6	7	protein binding	nucleus		Pf00514	793	86.4756	9.42236
F1MC11	Keratin, type I cytoskeletal 14 OS=Bos taurus GN=KRT14 PE=3 SV=2 - [F1MC11_BOVIN]	20.8651	13	17	3	7	7	structural molecule activity; transporter activity	cytoplasm; cytoskeleton; membrane; mitochondrion; nucleus	cell differentiation; cell organization and biogenesis; transport	Pf00038; Pf01496; Pf12128	477	51.8787	5.16064
E1BJB1	Tubulin beta-2B chain OS=Bos taurus GN=TUBB2B PE=2 SV=1 - [E1BJB1_BOVIN]	20.3841	18.65	17	1	6	7	catalytic activity; nucleotide binding; structural molecule activity	cytoplasm; cytoskeleton	cell organization and biogenesis; cellular component movement; metabolic process	Pf00091; Pf03953	445	49.875	4.89404
Q2KJD0	Tubulin beta-5 chain OS=Bos taurus GN=TUBB5 PE=2 SV=1 - [TBB5_BOVIN]	20.3517	19.37	22	1	6	7	catalytic activity; nucleotide binding; protein binding; structural molecule activity	cytoplasm; cytoskeleton; nucleus	cell organization and biogenesis; cellular component movement; metabolic process	Pf00091; Pf03953; Pf10644	444	49.639	4.89404
L8I3P6	Leucine-rich repeat-containing protein 15 (Fragment) OS=Bos grunniens mutus GN=M91_13765 PE=4 SV=1 - [L8I3P6_BOSMU]	19.0516	11.38	2	5	5	6				Protein not found	589	65.0547	7.09326
L8HPG3	Serpin B5 OS=Bos grunniens mutus GN=M91_01993 PE=3 SV=1 - [L8HPG3_BOSMU]	18.0934	21.05	2	6	6	6				Protein not found	380	42.7557	5.89697
G3N0K3	Uncharacterized protein OS=Bos taurus PE=2 SV=1 - [G3N0K3_BOVIN]	17.1374	17.94	17	4	4	5	RNA binding; structural molecule activity	cytoplasm; ribosome	metabolic process	Pf00900; Pf08071	262	29.4599	10.0815
Q0VC36	14-3-3 protein sigma OS=Bos taurus GN=SFN PE=2 SV=1 - [1433S_BOVIN]	16.5005	19.35	15	3	4	6	protein binding	cytoplasm; extracellular; nucleus	cell communication; cell death; cell differentiation; cell growth; cell organization and biogenesis; cell proliferation; development; metabolic process; regulation of biological process; response to stimulus; transport	Pf00244	248	27.8317	4.71631
F1MB08	Alpha-enolase OS=Bos taurus GN=ENO1 PE=3 SV=1 - [F1MB08_BOVIN]	16.2221	13.82	7	4	4	5	catalytic activity; metal ion binding	cell surface; cytoplasm; cytosol; extracellular; membrane	metabolic process	Pf00113; Pf03952	434	47.2543	6.80029
L8IC82	Transitional endoplasmic reticulum ATPase (Fragment) OS=Bos grunniens mutus GN=M91_01524 PE=4 SV=1 - [L8IC82_BOSMU]	16.1594	8.89	3	5	5	5				Protein not found	799	88.5174	5.35107
P63243	Guanine nucleotide-binding protein subunit beta-2-like 1 OS=Bos taurus GN=GNB2L1 PE=2 SV=3 - [GBLP_BOVIN]	16.1154	17.35	3	4	4	5	enzyme regulator activity; protein binding	cytoplasm; cytoskeleton; membrane; nucleus	cell communication; cell death; cell division; cell growth; cell organization and biogenesis; cellular component movement; development; metabolic process; regulation of biological process; response to stimulus; transport	Pf00400	317	35.0546	7.69385
F1N2K8	Uncharacterized protein (Fragment) OS=Bos taurus GN=PPL PE=4 SV=1 - [F1N2K8_BOVIN]	15.9662	3.86	2	6	6	6		cytoskeleton			1734	200.121	5.43994
A6YRY8	40S ribosomal protein SA OS=Ovis aries GN=RPSA PE=2 SV=1 - [RSSA_SHEEP]	15.3357	21.36	8	5	5	5	structural molecule activity	cytoplasm; membrane; nucleus; ribosome	metabolic process	Pf00318	295	32.8645	4.93213
I6ZQY0	Heat shock cognate 71 kDa protein OS=Capra hircus GN=HSPA8 PE=2 SV=1 - [I6ZQY0_CAPHI]	14.6866	8.39	20	1	4	5			response to stimulus	Pf00012; Pf02463; Pf06723	644	70.6181	5.89697
Q28554	Glyceraldehyde-3-phosphate dehydrogenase (Fragment) OS=Ovis aries GN=GAPDH PE=2 SV=4 - [G3P_SHEEP]	14.5226	17.39	12	3	4	5	catalytic activity; nucleotide binding; protein binding	cytoplasm; cytoskeleton; cytosol; nucleus	cell death; cell organization and biogenesis; metabolic process; regulation of biological process	Pf00044; Pf02800	322	34.7097	7.86963
L8IKQ6	60S ribosomal protein L5 (Fragment) OS=Bos grunniens mutus GN=M91_06372 PE=3 SV=1 - [L8IKQ6_BOSMU]	14.4031	16.55	4	3	3	4				Protein not found	296	34.1917	9.71533
L8IPP0	78 kDa glucose-regulated protein OS=Bos grunniens mutus GN=M91_20624 PE=3 SV=1 - [L8IPP0_BOSMU]	14.0654	9.31	7	3	5	5				Protein not found	655	72.3825	5.16064
Q862I9	Similar to acidic ribosomal phosphoprotein PO (Fragment) OS=Bos taurus PE=2 SV=1 - [Q862I9_BOVIN]	14.0629	33.33	8	5	5	5	structural molecule activity	cytoplasm; cytosol; nucleus; ribosome	metabolic process	Pf00466	168	18.4978	9.67139
L8I6N7	Uncharacterized protein (Fragment) OS=Bos grunniens mutus GN=M91_06025 PE=4 SV=1 - [L8I6N7_BOSMU]	14.0412	14.92	8	3	3	5				Protein not found	315	33.613	9.24658
F1MYG5	Uncharacterized protein OS=Bos taurus GN=LMNA PE=2 SV=1 - [F1MYG5_BOVIN]	14.0396	8.13	4	4	4	5	structural molecule activity	cytoskeleton; nucleus; organelle lumen	cell communication; cell death; cell differentiation; cell organization and biogenesis; cellular component movement; development; regulation of biological process; response to stimulus; transport	Pf00038; Pf00932	664	74.0818	7.38623
E1BEG2	Uncharacterized protein OS=Bos taurus GN=HNRNPA3 PE=4 SV=2 - [E1BEG2_BOVIN]	13.5277	13.42	3	3	3	4	nucleotide binding			Pf00076	380	39.6256	9.18799
G3N262	40S ribosomal protein S3a OS=Bos taurus GN=RPS3A PE=3 SV=1 - [G3N262_BOVIN]	13.4512	22.73	6	5	5	5	structural molecule activity	cytoplasm; ribosome	metabolic process	Pf01015	264	29.9106	9.65674
A7E394	EIF6 protein (Fragment) OS=Bos taurus GN=EIF6 PE=2 SV=1 - [A7E394_BOVIN]	13.3932	8.09	3	5	5	5	protein binding; RNA binding		metabolic process	Pf01399	828	98.8268	8.30908
L8IQ70	Uncharacterized protein (Fragment) OS=Bos grunniens mutus GN=M91_19046 PE=3 SV=1 - [L8IQ70_BOSMU]	13.3099	12.61	25	1	1	7				Protein not found	119	13.1951	9.99365
L8I3C7	Uncharacterized protein (Fragment) OS=Bos grunniens mutus GN=M91_00905 PE=3 SV=1 - [L8I3C7_BOSMU]	12.7585	37.04	5	3	3	4				Protein not found	108	12.0463	9.46631
A1L595	Keratin, type I cytoskeletal 17 OS=Bos taurus GN=KRT17 PE=2 SV=1 - [K1C17_BOVIN]	12.4741	7.03	14	1	4	4	protein binding; receptor activity; signal transducer activity; structural molecule activity	cytoplasm; cytoskeleton	cell differentiation; cell growth; cell organization and biogenesis; development; metabolic process; regulation of biological process	Pf00038; Pf07888; Pf12128	441	48.6823	5.14795
Q5U7H2	Ribosomal protein L15 (Fragment) OS=Bos taurus PE=2 SV=1 - [Q5U7H2_BOVIN]	12.3216	31.58	5	3	3	5	structural molecule activity	cytoplasm; ribosome	metabolic process	Pf00827	133	15.4013	11.5171
A0A1F3	L-lactate dehydrogenase A chain OS=Bos mutus grunniens GN=LDHA PE=2 SV=3 - [LDHA_BOSMU]	12.0764	15.36	18	3	4	4	catalytic activity; nucleotide binding	cytoplasm	metabolic process	Pf00056; Pf02866	332	36.6624	8.06006
G5E507	Heat shock protein HSP 90-beta OS=Bos taurus GN=HSP90AB1 PE=2 SV=1 - [G5E507_BOVIN]	12.064	7.73	9	2	4	4	nucleotide binding; protein binding	cytoplasm; membrane	metabolic process; response to stimulus	Pf00183; Pf02518	724	82.7628	5.0083
F1MLQ1	Histone H2A OS=Bos taurus GN=LOC524236 PE=3 SV=2 - [F1MLQ1_BOVIN]	12.0515	25.38	16	3	3	4	DNA binding; protein binding	chromosome; nucleus	cell organization and biogenesis; metabolic process	Pf00125	130	14.2039	10.5649
P81947	Tubulin alpha-1B chain OS=Bos taurus PE=1 SV=2 - [TBA1B_BOVIN]	11.7082	13.75	19	4	4	4	catalytic activity; nucleotide binding; structural molecule activity	cytoplasm; cytoskeleton	cell organization and biogenesis; cellular component movement; metabolic process	Pf00091; Pf03953	451	50.1196	5.05908
L8IC36	60S ribosomal protein L3 (Fragment) OS=Bos grunniens mutus GN=M91_18846 PE=3 SV=1 - [L8IC36_BOSMU]	11.7062	7.21	3	3	3	4				Protein not found	402	45.8357	10.228
Q76LV2	Heat shock protein HSP 90-alpha OS=Bos taurus GN=HSP90AA1 PE=2 SV=3 - [HS90A_BOVIN]	11.2996	7.37	9	3	4	4	catalytic activity; enzyme regulator activity; nucleotide binding; protein binding	cytoplasm	cell organization and biogenesis; metabolic process; regulation of biological process; response to stimulus; transport	Pf00183; Pf02518	733	84.6777	5.0083
L8HPL3	Alpha-actinin-4 (Fragment) OS=Bos grunniens mutus GN=M91_13316 PE=4 SV=1 - [L8HPL3_BOSMU]	11.1	5.23	10	4	4	4				Protein not found	880	101.438	5.60498
L8J3H9	14-3-3 protein zeta/delta (Fragment) OS=Bos grunniens mutus GN=M91_19634 PE=4 SV=1 - [L8J3H9_BOSMU]	10.8228	14.78	21	2	3	4				Protein not found	230	26.1672	5.05908
B8R1K3	Transferrin OS=Bos mutus grunniens PE=2 SV=1 - [B8R1K3_BOSMU]	10.6895	6.96	5	4	4	4	metal ion binding	extracellular	cellular homeostasis; transport	Pf00405	704	77.6078	7.1665
G3X807	Histone H4 (Fragment) OS=Bos taurus GN=LOC616167 PE=3 SV=1 - [G3X807_BOVIN]	10.4989	33.67	25	4	4	4	DNA binding; protein binding	chromosome; nucleus	cell organization and biogenesis; metabolic process	Pf00125	98	10.9422	11.356
B3VHM9	Albumin (Fragment) OS=Capra hircus PE=2 SV=1 - [B3VHM9_CAPHI]	10.495	8.75	6	4	4	4		extracellular	transport	Pf00273	583	66.2698	5.85889
E1BDX8	Uncharacterized protein OS=Bos taurus GN=DYNC1H1 PE=4 SV=1 - [E1BDX8_BOVIN]	10.3812	1.1	1	4	4	4	catalytic activity; motor activity; nucleotide binding	cytoskeleton	cell organization and biogenesis; cellular component movement; metabolic process	Pf03028; Pf03915; Pf04156; Pf07246; Pf07728; Pf08385; Pf08393; Pf12774; Pf12775; Pf12777; Pf12780; Pf12781	4646	531.719	6.40479
G8JKY0	40S ribosomal protein S8 (Fragment) OS=Bos taurus GN=RPS8 PE=2 SV=1 - [G8JKY0_BOVIN]	10.2819	19.32	4	3	3	3	structural molecule activity	cytoplasm; ribosome	metabolic process	Pf01201	207	24.0591	10.3159
L8IEQ9	Endoplasmin (Fragment) OS=Bos grunniens mutus GN=M91_11828 PE=3 SV=1 - [L8IEQ9_BOSMU]	10.1868	4.91	2	2	3	4				Protein not found	795	91.3677	4.84326
P02510	Alpha-crystallin B chain OS=Bos taurus GN=CRYAB PE=1 SV=2 - [CRYAB_BOVIN]	10.0996	22.86	2	4	4	4	metal ion binding; protein binding; structural molecule activity	cytoplasm; cytosol; membrane; mitochondrion; nucleus	cell death; cell differentiation; cell organization and biogenesis; development; metabolic process; regulation of biological process; response to stimulus; transport	Pf00011; Pf00525	175	20.0244	7.32764
Q5E988	40S ribosomal protein S5 OS=Bos taurus GN=RPS5 PE=2 SV=3 - [RS5_BOVIN]	10.0886	13.73	2	2	2	3	RNA binding; structural molecule activity	cytoplasm; cytosol; ribosome	metabolic process; regulation of biological process	Pf00177	204	22.8621	9.71533
P42899	60S acidic ribosomal protein P2 OS=Bos taurus GN=RPLP2 PE=3 SV=1 - [RLA2_BOVIN]	10.0488	40.87	6	3	3	3	structural molecule activity	cytoplasm; ribosome	metabolic process	Pf00428	115	11.6949	4.61475
E1BNH2	Uncharacterized protein OS=Bos taurus GN=LOC100850676 PE=3 SV=2 - [E1BNH2_BOVIN]	9.86061	10.86	3	3	3	3	catalytic activity; protein binding	cytoplasm	cell communication; cell death; metabolic process; regulation of biological process; response to stimulus	Pf00155; Pf00266; Pf01041; Pf01053; Pf01212	405	44.3513	6.46826
Q3SZ62	Phosphoglycerate mutase 1 OS=Bos taurus GN=PGAM1 PE=2 SV=3 - [PGAM1_BOVIN]	9.64562	15.75	6	3	3	3	catalytic activity; protein binding	cytoplasm; cytosol	metabolic process; regulation of biological process	Pf00300	254	28.8338	7.18115
L8IKI3	Eukaryotic initiation factor 4A-I (Fragment) OS=Bos grunniens mutus GN=M91_20379 PE=3 SV=1 - [L8IKI3_BOSMU]	9.46455	9.25	9	3	3	3				Protein not found	400	45.5323	5.57959
P04272	Annexin A2 OS=Bos taurus GN=ANXA2 PE=1 SV=2 - [ANXA2_BOVIN]	9.27328	8.85	2	2	2	3	enzyme regulator activity; metal ion binding; protein binding	cytoplasm; endosome; extracellular; membrane	cell organization and biogenesis; coagulation; development; regulation of biological process; response to stimulus; transport	Pf00191	339	38.5878	7.31299
L8J2M8	14-3-3 protein epsilon (Fragment) OS=Bos grunniens mutus GN=M91_14679 PE=3 SV=1 - [L8J2M8_BOSMU]	8.90185	12.92	16	1	2	3				Protein not found	209	23.698	5.07178
G3N0I4	Cytosol aminopeptidase OS=Bos taurus GN=LAP3 PE=2 SV=1 - [G3N0I4_BOVIN]	8.65915	8.23	3	3	3	3	catalytic activity; metal ion binding	cytoplasm; membrane	metabolic process	Pf00883; Pf02789	498	54.0465	5.80811
L8IDB8	Polyubiquitin-C (Fragment) OS=Bos grunniens mutus GN=M91_18159 PE=4 SV=1 - [L8IDB8_BOSMU]	8.33707	44.67	15	3	3	3				Protein not found	685	76.9915	7.66455
Q3T169	40S ribosomal protein S3 OS=Bos taurus GN=RPS3 PE=2 SV=1 - [RS3_BOVIN]	8.30886	12.35	6	3	3	3	catalytic activity; DNA binding; protein binding; RNA binding; structural molecule activity	cytoplasm; cytosol; membrane; nucleus; ribosome	cell death; metabolic process; regulation of biological process; response to stimulus	Pf00189; Pf07650	243	26.6714	9.65674
F1N362	Uncharacterized protein OS=Bos taurus GN=KRT84 PE=3 SV=2 - [F1N362_BOVIN]	8.28902	5.73	11	2	3	3	catalytic activity; motor activity; structural molecule activity	cytoskeleton		Pf00038; Pf01576; Pf05557	593	64.0911	7.38623
E1BF20	Uncharacterized protein OS=Bos taurus GN=HNRNPH1 PE=4 SV=2 - [E1BF20_BOVIN]	8.28589	9.32	5	3	3	3	nucleotide binding			Pf00076; Pf08080	472	51.2181	6.80029
Q30B80	40S ribosomal protein S12 (Fragment) OS=Ovis aries PE=2 SV=1 - [Q30B80_SHEEP]	8.28346	26.98	3	3	3	3	structural molecule activity	cytoplasm; ribosome	metabolic process	Pf01248	126	13.6501	6.31592
L8J5R8	Polyadenylate-binding protein 1 (Fragment) OS=Bos grunniens mutus GN=M91_19633 PE=4 SV=1 - [L8J5R8_BOSMU]	8.22053	6.64	7	3	3	3				Protein not found	572	63.4954	9.62744
H9BIJ5	FABP4 (Fragment) OS=Ovis aries GN=FAPB4 PE=4 SV=1 - [H9BIJ5_SHEEP]	8.06283	50	9	1	1	3	transporter activity		transport		24	2.81324	4.28467
P02253	Histone H1.2 OS=Bos taurus GN=HIST1H1C PE=1 SV=2 - [H12_BOVIN]	8.02564	14.08	8	3	3	3	DNA binding	chromosome; nucleus	cell organization and biogenesis; metabolic process	Pf00538	213	21.3427	11.0044
G5E631	Uncharacterized protein OS=Bos taurus GN=DDX3X PE=3 SV=1 - [G5E631_BOVIN]	7.99613	5.14	5	3	3	3	catalytic activity; nucleotide binding			Pf00270; Pf00271	661	73.0829	7.18115
F1MPL4	Nucleoside diphosphate kinase B OS=Bos taurus GN=NME2 PE=2 SV=2 - [F1MPL4_BOVIN]	7.8802	34.21	8	3	3	3	catalytic activity; nucleotide binding		metabolic process	Pf00334	114	12.7828	9.5835
F1N5L6	Desmocollin-3 (Fragment) OS=Bos taurus GN=DSC3 PE=2 SV=2 - [F1N5L6_BOVIN]	7.86253	5.02	5	3	3	3	metal ion binding	membrane		Pf00028; Pf08758	837	92.9967	5.43994
F1MUX6	Uncharacterized protein (Fragment) OS=Bos taurus GN=GSTM3 PE=2 SV=2 - [F1MUX6_BOVIN]	7.56172	7.66	3	1	1	2	catalytic activity; protein binding		metabolic process	Pf00043; Pf02798	209	25.0504	6.771
D5K776	Heterogeneous nuclear ribonuclear protein K OS=Capra hircus GN=hnRNP K PE=2 SV=1 - [D5K776_CAPHI]	7.52306	10.2	3	3	3	3	RNA binding			Pf00013; Pf08067	441	48.7512	5.19873
K8FK38	Heat Shock Protein 70 (Fragment) OS=Bos taurus GN=HSP70 PE=3 SV=1 - [K8FK38_BOVIN]	7.44419	5.99	30	1	3	3				Protein not found	634	69.3779	6.59521
Q2KJE5	Glyceraldehyde-3-phosphate dehydrogenase, testis-specific OS=Bos taurus GN=GAPDHS PE=2 SV=1 - [G3PT_BOVIN]	7.33396	7.85	6	1	2	2	catalytic activity; nucleotide binding	cytoplasm	cellular component movement; metabolic process	Pf00044; Pf02800; Pf02826	395	43.2603	8.11865
Q862N7	Similar to basic transcription factor 3a (BTF3) (Fragment) OS=Bos taurus PE=2 SV=1 - [Q862N7_BOVIN]	7.22576	12.67	4	1	1	2				Pf01849	150	16.3827	9.36377
L8INI1	60S ribosomal protein L4 (Fragment) OS=Bos grunniens mutus GN=M91_20536 PE=4 SV=1 - [L8INI1_BOSMU]	7.10589	5.92	6	2	2	2				Protein not found	422	47.3791	10.9604
Q3T0Y1	OTU domain, ubiquitin aldehyde binding 1 OS=Bos taurus GN=OTUB1 PE=2 SV=1 - [Q3T0Y1_BOVIN]	7.09747	5.54	1	1	1	2	catalytic activity; protein binding		metabolic process	Pf02338; Pf10275	271	31.2885	4.99561
L8II24	60S ribosomal protein L7a (Fragment) OS=Bos grunniens mutus GN=M91_19665 PE=4 SV=1 - [L8II24_BOSMU]	7.05065	10.9	3	2	2	2				Protein not found	266	30.0041	10.6089
Q2HJ65	Histone H2A OS=Bos taurus GN=H2AFY PE=2 SV=1 - [Q2HJ65_BOVIN]	6.9741	9.97	4	2	2	2	DNA binding; protein binding	chromosome; nucleus; organelle lumen	cell organization and biogenesis; metabolic process; regulation of biological process	Pf00125; Pf01661	371	39.5084	9.77393
Q862J1	Similar to ribosomal protein L17 (Fragment) OS=Bos taurus PE=2 SV=1 - [Q862J1_BOVIN]	6.88836	29.21	20	2	2	2	structural molecule activity	cytoplasm; ribosome	metabolic process	Pf00237	89	10.3693	9.65674
Q8HXS2	Ribosomal protein L19 (Fragment) OS=Ovis aries PE=4 SV=1 - [Q8HXS2_SHEEP]	6.70334	9.83	3	1	1	2	structural molecule activity	cytoplasm; ribosome	metabolic process	Pf01280	173	20.8068	11.4438
L8J4S1	Myosin-9 (Fragment) OS=Bos grunniens mutus GN=M91_10500 PE=4 SV=1 - [L8J4S1_BOSMU]	6.66578	0.92	2	1	1	2				Protein not found	1947	224.672	5.56689
H9NAL6	Keratin 14 (Fragment) OS=Capra hircus GN=KRT14 PE=4 SV=1 - [H9NAL6_CAPHI]	6.57816	37.31	2	1	2	2		cytoskeleton			67	6.24589	9.5249
E1B9D7	Uncharacterized protein OS=Bos taurus GN=DSG4 PE=3 SV=1 - [E1B9D7_BOVIN]	6.4381	2.11	2	2	2	2	metal ion binding	membrane	cell communication; cell differentiation; development; metabolic process; regulation of biological process; response to stimulus	Pf00028; Pf01049	1041	113.534	4.70361
O18789	40S ribosomal protein S2 OS=Bos taurus GN=RPS2 PE=2 SV=2 - [RS2_BOVIN]	6.43289	8.87	5	2	2	2	protein binding; RNA binding; structural molecule activity	cytoplasm; cytosol; nucleus; organelle lumen; ribosome	metabolic process	Pf00333; Pf03719	293	31.2156	10.2427
C5IJ88	GDI2 OS=Ovis aries PE=2 SV=1 - [C5IJ88_SHEEP]	6.41321	6.97	3	2	2	2	enzyme regulator activity		transport	Pf00996	445	50.4417	6.25244
Q9MZW1	Beta-actin (Fragment) OS=Ovis aries PE=2 SV=1 - [Q9MZW1_SHEEP]	6.36428	15.04	22	1	2	2				Pf00022	226	25.2475	4.93213
Q3MHP3	Protein S100-A14 OS=Bos taurus GN=S100A14 PE=3 SV=1 - [S10AE_BOVIN]	6.26835	14.42	1	1	1	2	metal ion binding; protein binding	cytoplasm; cytoskeleton; membrane	cell communication; cellular component movement; defense response; regulation of biological process; response to stimulus	Pf01023	104	11.4026	4.66553
F1MKC4	Uncharacterized protein OS=Bos taurus PE=2 SV=2 - [F1MKC4_BOVIN]	6.2314	8.51	23	1	2	2	nucleotide binding	cytoplasm; cytoskeleton		Pf00022	376	41.8978	6.1001
Q717R8	Elongation factor 1-delta OS=Ovis aries GN=EEF1D PE=2 SV=1 - [EF1D_SHEEP]	6.21805	8.66	4	2	2	2	RNA binding	cytoplasm	metabolic process	Pf00736	277	30.8016	5.60498
G1DFT0	Ribosomal protein OS=Capra hircus GN=RPL10A PE=2 SV=1 - [G1DFT0_CAPHI]	6.10285	20.3	7	2	2	2	RNA binding; structural molecule activity	cytoplasm; ribosome	metabolic process	Pf00687	133	15.2004	9.99365
A0FH34	Lactate dehydrogenase B OS=Bos mutus grunniens PE=2 SV=1 - [A0FH34_BOSMU]	6.08253	6.89	14	1	2	2	catalytic activity; nucleotide binding	cytoplasm	metabolic process	Pf00056; Pf02866	334	36.7182	6.44287
E1BFB0	Uncharacterized protein OS=Bos taurus GN=SPTAN1 PE=4 SV=2 - [E1BFB0_BOVIN]	6.0641	1.01	3	2	2	2	metal ion binding; protein binding	cytoplasm; cytoskeleton; membrane		Pf00018; Pf00036; Pf00435; Pf07653; Pf08726	2472	284.401	5.32568
L8I257	Heterogeneous nuclear ribonucleoproteins A2/B1 (Fragment) OS=Bos grunniens mutus GN=M91_04236 PE=4 SV=1 - [L8I257_BOSMU]	6.05528	7.67	2	2	2	2				Protein not found	339	35.7238	8.83643
Q0QEV5	60S ribosomal protein L18 (Fragment) OS=Bos taurus GN=RPL18 PE=2 SV=1 - [Q0QEV5_BOVIN]	6.05139	7.83	3	1	1	2	structural molecule activity	cytoplasm; cytosol; ribosome	metabolic process	Pf00828	166	18.8445	11.7808
L8HTD3	Eukaryotic translation initiation factor 4 gamma 1 OS=Bos grunniens mutus GN=M91_03607 PE=4 SV=1 - [L8HTD3_BOSMU]	6.0483	1.43	6	2	2	2				Protein not found	1607	176.415	5.36377
D4P8S5	Corneodesmosome protein OS=Ovis aries GN=CDSN PE=4 SV=1 - [D4P8S5_SHEEP]	6.01552	4.22	4	2	2	2			development		545	51.7118	8.67529
L8IEQ0	Programmed cell death 6-interacting protein OS=Bos grunniens mutus GN=M91_21217 PE=4 SV=1 - [L8IEQ0_BOSMU]	5.99009	3.52	2	2	2	2				Protein not found	880	97.523	6.52197
A8NJ40	60S ribosomal protein L6 OS=Bos taurus GN=RPL6 PE=2 SV=1 - [A8NJ40_BOVIN]	5.98905	13.02	3	1	2	2	structural molecule activity	cytoplasm; ribosome	metabolic process	Pf01159; Pf03868	215	24.0129	11.0337
Q862P6	Similar to elongation factor-1-gamma (Fragment) OS=Bos taurus PE=2 SV=1 - [Q862P6_BOVIN]	5.98624	13.75	8	2	2	2	RNA binding	cytoplasm	metabolic process; response to stimulus	Pf00043	160	18.1975	9.1001
G8JKX9	Uncharacterized protein OS=Bos taurus PE=4 SV=1 - [G8JKX9_BOVIN]	5.94392	11.68	5	2	2	2	structural molecule activity	cytoplasm; ribosome	metabolic process	Pf00252	214	24.5608	10.1401
L8HZZ8	60S ribosomal protein L11 (Fragment) OS=Bos grunniens mutus GN=M91_02239 PE=3 SV=1 - [L8HZZ8_BOSMU]	5.92801	12.92	2	2	2	2				Protein not found	178	20.2597	9.51025
P10881	Lupus La protein homolog OS=Bos taurus GN=SSB PE=2 SV=2 - [LA_BOVIN]	5.9211	6.93	1	2	2	2	nucleotide binding; RNA binding	nucleus	metabolic process	Pf00076; Pf05383; Pf08777	404	46.505	8.45557
L8HVE8	Uncharacterized protein OS=Bos grunniens mutus GN=M91_06519 PE=3 SV=1 - [L8HVE8_BOSMU]	5.92031	4.01	6	2	2	2				Protein not found	548	59.5834	5.51611
A5JSS2	60S ribosomal protein L21 OS=Capra hircus GN=RPL21 PE=2 SV=1 - [RL21_CAPHI]	5.90073	13.75	8	2	2	2	structural molecule activity	cytoplasm; ribosome	metabolic process	Pf01157	160	18.5951	10.5356
Q3ZCK1	Eukaryotic translation initiation factor 3 subunit L OS=Bos taurus GN=EIF3L PE=2 SV=1 - [EIF3L_BOVIN]	5.82164	5.32	1	2	2	2	protein binding; RNA binding	cytoplasm; nucleus; organelle lumen	metabolic process	Pf10255	564	66.6844	6.34131
A0JND2	Keratin, type II cytoskeletal 80 OS=Bos taurus GN=KRT80 PE=2 SV=1 - [K2C80_BOVIN]	5.77028	5.69	11	1	2	2	catalytic activity; motor activity; structural molecule activity; transporter activity	cytoskeleton; membrane	transport	Pf00038; Pf01496; Pf01576; Pf05557; Pf05667; Pf07888; Pf12128	422	47.408	5.31299
F4YD01	Aldehyde reductase (Fragment) OS=Bubalus bubalis GN=AKR1A1 PE=2 SV=1 - [F4YD01_BUBBU]	5.74499	11.54	1	1	1	2				Pf00248	130	14.8039	8.88037
B0LRM7	60S ribosomal protein L6 (Fragment) OS=Ovis aries PE=2 SV=1 - [B0LRM7_SHEEP]	5.66873	14.77	1	1	2	2	structural molecule activity	cytoplasm; ribosome	metabolic process	Pf01159	176	20.3545	10.5796
L8I7Q3	Vesicle-associated membrane protein-associated protein A (Fragment) OS=Bos grunniens mutus GN=M91_17970 PE=4 SV=1 - [L8I7Q3_BOSMU]	5.66669	5.88	1	1	1	2				Protein not found	272	30.0746	9.08545
F1MB60	40S ribosomal protein S26 (Fragment) OS=Bos taurus GN=RPS26 PE=4 SV=1 - [F1MB60_BOVIN]	5.6283	20.87	6	2	2	2	structural molecule activity	cytoplasm; ribosome	metabolic process	Pf01283	115	13.0041	11.0044
B6F238	p97Bcnt protein OS=Capra hircus GN=p97bcnt PE=2 SV=1 - [B6F238_CAPHI]	5.62189	2.03	6	1	1	2				Pf03372	592	66.2061	5.33838
Q08D83	Reticulon-3 OS=Bos taurus GN=RTN3 PE=2 SV=1 - [RTN3_BOVIN]	5.61006	8.98	7	2	2	2		cytoplasm; endoplasmic reticulum; Golgi; membrane	cell death; transport	Pf02453	256	27.4374	8.23584
E1B8J6	Uncharacterized protein OS=Bos taurus GN=FAM83H PE=4 SV=1 - [E1B8J6_BOVIN]	5.604	3.13	2	2	2	2				Pf07894	1181	127.404	6.80029
Q862B7	Similar to ribosomal protein S14 (Fragment) OS=Bos taurus PE=2 SV=1 - [Q862B7_BOVIN]	5.58426	14.48	5	2	2	2	structural molecule activity	cytoplasm; cytosol; ribosome	metabolic process	Pf00411	145	15.6671	9.39307
Q2HJ33	Obg-like ATPase 1 OS=Bos taurus GN=OLA1 PE=2 SV=1 - [OLA1_BOVIN]	5.57377	6.06	3	2	2	2	catalytic activity; nucleotide binding; transporter activity	cytoplasm; membrane; nucleus; organelle lumen	metabolic process; transport	Pf01926; Pf02421; Pf06071	396	44.7153	7.81104
L8IML3	40S ribosomal protein S21 OS=Bos grunniens mutus GN=M91_18943 PE=3 SV=1 - [L8IML3_BOSMU]	5.53814	28.4	3	2	2	2				Protein not found	81	8.84446	8.49951
Q3ZBH5	Proliferation-associated 2G4, 38kDa OS=Bos taurus GN=PA2G4 PE=2 SV=1 - [Q3ZBH5_BOVIN]	5.48105	7.61	2	2	2	2	DNA binding; protein binding	cytoplasm; nucleus; organelle lumen	metabolic process; regulation of biological process	Pf00557	394	43.7752	6.55127
L8HR37	Serpin B13 OS=Bos grunniens mutus GN=M91_01991 PE=3 SV=1 - [L8HR37_BOSMU]	5.44927	6.02	2	2	2	2				Protein not found	382	43.0299	5.52881
A5D973	Alpha isoform of regulatory subunit A, protein phosphatase 2 OS=Bos taurus GN=PPP2R1A PE=2 SV=1 - [A5D973_BOVIN]	5.43731	5.77	3	2	2	2	catalytic activity; protein binding	chromosome; cytoplasm; cytosol	cell death; metabolic process; regulation of biological process		589	65.2399	5.10986
F1N0E5	T-complex protein 1 subunit delta OS=Bos taurus GN=CCT4 PE=3 SV=2 - [F1N0E5_BOVIN]	5.41262	5.35	3	2	2	2	nucleotide binding; protein binding	cytoplasm; cytoskeleton; cytosol; membrane; nucleus	metabolic process	Pf00118	542	58.1249	7.60596
Q0VCM4	Glycogen phosphorylase, liver form OS=Bos taurus GN=PYGL PE=2 SV=1 - [PYGL_BOVIN]	5.38686	3.53	2	2	2	2	catalytic activity; nucleotide binding	cytoplasm; membrane	metabolic process	Pf00343	851	97.3942	7.12256
E1BH17	Glutathione S-transferase Mu 1 OS=Bos taurus GN=GSTM1 PE=2 SV=1 - [E1BH17_BOVIN]	5.36471	7.51	3	1	1	2	catalytic activity; protein binding		metabolic process	Pf00043; Pf02798	213	25.0098	5.70654
L8HU39	Uncharacterized protein OS=Bos grunniens mutus GN=M91_03302 PE=4 SV=1 - [L8HU39_BOSMU]	5.34074	19.57	9	2	2	2				Protein not found	92	10.2818	10.1401
L8I7B0	Dynactin subunit 2 OS=Bos grunniens mutus GN=M91_11208 PE=4 SV=1 - [L8I7B0_BOSMU]	5.32062	8.44	2	2	2	2				Protein not found	403	44.3398	5.21143
P68102	Eukaryotic translation initiation factor 2 subunit 1 OS=Bos taurus GN=EIF2S1 PE=2 SV=2 - [IF2A_BOVIN]	5.29889	6.98	2	2	2	2	RNA binding	cytoplasm; nucleus	metabolic process; regulation of biological process; response to stimulus	Pf00575; Pf07541	315	36.0854	5.08447
F4YD24	Ribosomal protein L23a (Fragment) OS=Bubalus bubalis GN=RPL23A PE=2 SV=1 - [F4YD24_BUBBU]	5.29207	21.93	12	2	2	2	nucleotide binding; structural molecule activity	cytoplasm; ribosome	metabolic process	Pf00276	114	13.2064	10.1987
L8I0G2	Tyrosyl-tRNA synthetase, cytoplasmic (Fragment) OS=Bos grunniens mutus GN=M91_11110 PE=4 SV=1 - [L8I0G2_BOSMU]	5.26776	4.7	4	2	2	2				Protein not found	511	57.1921	7.43018
L8I1G8	60S ribosomal protein L8 (Fragment) OS=Bos grunniens mutus GN=M91_14937 PE=4 SV=1 - [L8I1G8_BOSMU]	5.26494	12.22	2	2	2	2				Protein not found	221	24.0521	10.6089
L8J494	Eukaryotic translation initiation factor 3 subunit D (Fragment) OS=Bos grunniens mutus GN=M91_10497 PE=3 SV=1 - [L8J494_BOSMU]	5.26186	4.41	2	2	2	2				Protein not found	544	63.4322	6.50732
A7E355	SYNCRIP protein (Fragment) OS=Bos taurus GN=SYNCRIP PE=2 SV=1 - [A7E355_BOVIN]	5.22008	4.61	4	2	2	2	nucleotide binding			Pf00076	456	51.0551	6.7124
Q08E18	HDGF protein OS=Bos taurus GN=HDGF PE=2 SV=1 - [Q08E18_BOVIN]	5.21437	7.14	3	1	1	2	DNA binding; nucleotide binding; protein binding	cytoplasm; extracellular; nucleus	metabolic process; regulation of biological process	Pf00855	238	26.5438	4.75439
L8IHR8	Uncharacterized protein (Fragment) OS=Bos grunniens mutus GN=M91_15538 PE=4 SV=1 - [L8IHR8_BOSMU]	5.17741	17.72	3	1	1	2				Protein not found	79	8.66581	11.7954
H9GW43	Uncharacterized protein OS=Bos taurus GN=RNH1 PE=4 SV=1 - [H9GW43_BOVIN]	5.12442	12.45	3	2	2	2					241	25.8182	4.83057
A5JST3	Translationally-controlled 1 (Fragment) OS=Capra hircus PE=2 SV=1 - [A5JST3_CAPHI]	5.05305	13.46	7	2	2	2	metal ion binding	cytoplasm; cytoskeleton; endosome; extracellular		Pf00838	156	17.6357	4.95752
L8HWZ1	Leucyl-tRNA synthetase, cytoplasmic (Fragment) OS=Bos grunniens mutus GN=M91_02384 PE=3 SV=1 - [L8HWZ1_BOSMU]	4.97526	2.47	2	2	2	2				Protein not found	1175	134.733	6.90283
Q3T054	GTP-binding nuclear protein Ran OS=Bos taurus GN=RAN PE=2 SV=3 - [RAN_BOVIN]	4.95251	12.5	4	2	2	2	catalytic activity; nucleotide binding	cytoplasm; nucleus	cell communication; cell division; cell organization and biogenesis; metabolic process; regulation of biological process; response to stimulus; transport	Pf00025; Pf00071; Pf01926; Pf08477	216	24.4076	7.48877
L8IY78	EF-hand domain-containing protein D2 (Fragment) OS=Bos grunniens mutus GN=M91_10961 PE=4 SV=1 - [L8IY78_BOSMU]	4.94803	19.57	4	2	2	2				Protein not found	138	15.8131	5.70654
Q3T0K2	T-complex protein 1 subunit gamma OS=Bos taurus GN=CCT3 PE=1 SV=1 - [TCPG_BOVIN]	4.9475	4.22	4	2	2	2	nucleotide binding; protein binding	cytoplasm; cytoskeleton; cytosol; membrane	metabolic process	Pf00118	545	60.5474	6.80029
L8ILS9	Eukaryotic translation initiation factor 3 subunit C OS=Bos grunniens mutus GN=EIF3C PE=3 SV=1 - [L8ILS9_BOSMU]	4.93296	2.96	2	2	2	2				Protein not found	912	105.314	5.80811
Q862D6	Similar to ribosomal protein L30 (Fragment) OS=Bos taurus PE=2 SV=1 - [Q862D6_BOVIN]	4.92756	15.79	2	2	2	2		cytoplasm; cytosol; ribosome		Pf01246	133	14.9675	11.561
L8HRA3	Glutaminyl-tRNA synthetase OS=Bos grunniens mutus GN=M91_16963 PE=3 SV=1 - [L8HRA3_BOSMU]	4.87492	3.23	3	2	2	2				Protein not found	774	87.3656	6.97607
A3KMV5	Ubiquitin-like modifier-activating enzyme 1 OS=Bos taurus GN=UBA1 PE=2 SV=1 - [UBA1_BOVIN]	4.85277	2.84	2	2	2	2	catalytic activity; nucleotide binding		metabolic process	Pf00899; Pf02134; Pf09358; Pf10585	1058	117.755	5.77002
E1BQ11	Uncharacterized protein OS=Bos taurus GN=CTNND1 PE=4 SV=2 - [E1BQ11_BOVIN]	4.79824	2.4	2	2	2	2	protein binding	cytoplasm; cytosol; membrane; nucleus	cell communication; cell differentiation; development; regulation of biological process; response to stimulus	Pf00514	960	106.797	6.22705
F1MGK9	Uncharacterized protein OS=Bos taurus GN=LOC513555 PE=4 SV=2 - [F1MGK9_BOVIN]	4.74406	1.35	2	2	2	2		cytoplasm; cytoskeleton; endoplasmic reticulum; endosome; membrane; nucleus; proteasome	metabolic process	Pf13001	1846	203.811	7.34229
Q7M2Q9	Rho protein GDP-dissociation inhibitor (Fragments) OS=Bos taurus PE=1 SV=1 - [Q7M2Q9_BOVIN]	4.28	22.22	3	1	1	1	enzyme regulator activity	cytoplasm		Pf02115	72	8.07298	4.53857
Q9TTX8	Ribosomal protein L32 (Fragment) OS=Ovis aries PE=2 SV=1 - [Q9TTX8_SHEEP]	4.05054	11.02	2	1	1	1	structural molecule activity	cytoplasm; ribosome	metabolic process	Pf01655	118	13.9669	11.5024
Q862J6	Similar to 6-phosphogluconate dehydrogenase (Fragment) OS=Bos taurus PE=2 SV=1 - [Q862J6_BOVIN]	3.86453	10.85	4	1	1	1	catalytic activity; nucleotide binding		metabolic process	Pf00393	129	14.512	7.15186
A6QLQ8	Poly(U)-specific endoribonuclease OS=Bos taurus GN=ENDOU PE=2 SV=1 - [ENDOU_BOVIN]	3.78793	4.12	1	1	1	1	catalytic activity; metal ion binding; receptor activity; RNA binding	extracellular	metabolic process; reproduction; response to stimulus	Pf01033; Pf09412	413	47.1571	5.37646
F1N3M0	Desmocollin-1 OS=Bos taurus GN=DSC1 PE=2 SV=1 - [F1N3M0_BOVIN]	3.73717	1.55	4	1	1	1	metal ion binding	membrane		Pf00028; Pf08758	839	93.419	5.32568
A1XED6	RPS11 (Fragment) OS=Bos taurus PE=2 SV=1 - [A1XED6_BOVIN]	3.71754	22.5	4	1	1	1	RNA binding; structural molecule activity	cytoplasm; cytosol; ribosome	metabolic process	Pf00366	80	9.57625	10.6821
P20072	Annexin A7 OS=Bos taurus GN=ANXA7 PE=1 SV=2 - [ANXA7_BOVIN]	3.63329	3.46	2	1	1	1	metal ion binding; protein binding	cytoplasm; cytosol; membrane; nucleus	cell organization and biogenesis; cell proliferation; cellular homeostasis; regulation of biological process; response to stimulus	Pf00191	463	49.9083	6.80029
F1MU79	Peptidyl-prolyl cis-trans isomerase FKBP4 OS=Bos taurus GN=FKBP4 PE=4 SV=2 - [F1MU79_BOVIN]	3.61696	3.7	3	1	1	1	catalytic activity; nucleotide binding; protein binding	cytoplasm; cytoskeleton; cytosol; membrane; nucleus	cell communication; cell differentiation; cell organization and biogenesis; development; metabolic process; regulation of biological process; reproduction; response to stimulus	Pf00254; Pf00515; Pf07719	459	51.5271	5.38916
G3X6T7	Uncharacterized protein OS=Bos taurus GN=ATP7A PE=3 SV=1 - [G3X6T7_BOVIN]	3.57104	1.13	2	1	1	1	catalytic activity; metal ion binding; nucleotide binding; transporter activity	membrane	metabolic process; transport	Pf00122; Pf00403; Pf00702; Pf12710	1500	163.248	6.48096
A8KC77	EIF5 protein (Fragment) OS=Bos taurus GN=EIF5 PE=2 SV=1 - [A8KC77_BOVIN]	3.53101	5	2	1	1	1	protein binding		metabolic process	Pf02020	300	34.4614	5.07178
B0LRP3	Seryl-tRNA synthetase (Fragment) OS=Ovis aries PE=2 SV=1 - [B0LRP3_SHEEP]	3.51386	6.12	3	1	1	1	catalytic activity; nucleotide binding	cytoplasm	metabolic process	Pf00587	245	28.0329	5.50342
G3X7H1	Uncharacterized protein (Fragment) OS=Bos taurus GN=CASP14 PE=3 SV=1 - [G3X7H1_BOVIN]	3.36091	4.88	2	1	1	1	catalytic activity		cell death; metabolic process	Pf00656	246	27.956	4.95752
Q17QM8	Dual specificity protein phosphatase 14 OS=Bos taurus GN=DUSP14 PE=2 SV=1 - [DUS14_BOVIN]	3.34754	7.07	1	1	1	1	catalytic activity		metabolic process	Pf00102; Pf00782	198	22.2226	9.56885
E1BH02	Uncharacterized protein OS=Bos taurus GN=LOC526200 PE=4 SV=2 - [E1BH02_BOVIN]	3.32142	0.82	2	1	1	1				Pf00030; Pf00652	1712	187.469	5.85889
P67827	Casein kinase I isoform alpha OS=Bos taurus GN=CSNK1A1 PE=1 SV=1 - [KC1A_BOVIN]	3.29176	3.08	2	1	1	1	catalytic activity; nucleotide binding	chromosome; cytoplasm; cytoskeleton; nucleus; organelle lumen	cell communication; cell division; cell organization and biogenesis; metabolic process; regulation of biological process; response to stimulus	Pf00069; Pf07714	325	37.5432	9.48096
G1DFQ5	Chloride intracellular channel protein 1 OS=Capra hircus GN=CLIC1 PE=2 SV=1 - [G1DFQ5_CAPHI]	3.24489	7.47	3	1	1	1	transporter activity	membrane	transport		241	26.8487	5.26221
Q58CS3	Dipeptidylpeptidase III isoform 1 OS=Bos taurus GN=DPP3 PE=2 SV=1 - [Q58CS3_BOVIN]	3.23593	2.36	3	1	1	1	catalytic activity	cytoplasm	metabolic process	Pf03571	721	81.0231	5.2876
F1N0H3	Carbonic anhydrase 2 (Fragment) OS=Bos taurus GN=CA2 PE=4 SV=2 - [F1N0H3_BOVIN]	3.22969	5.22	4	1	1	1	catalytic activity; metal ion binding	cytoplasm; cytosol	metabolic process; transport	Pf00194	249	27.7331	6.354
O18931	Protein phosphatase type 1 beta catalytic subunit (Fragment) OS=Ovis aries GN=pplbc PE=2 SV=1 - [O18931_SHEEP]	3.22945	17.71	10	1	1	1	catalytic activity				96	10.9777	9.34912
F1MMQ5	Translation initiation factor eIF-2B subunit delta OS=Bos taurus GN=EIF2B4 PE=3 SV=1 - [F1MMQ5_BOVIN]	3.21761	2.1	3	1	1	1	enzyme regulator activity; RNA binding	cytoplasm	cell communication; cell differentiation; cellular homeostasis; development; metabolic process; reproduction; response to stimulus	Pf01008	524	57.4492	9.34912
P56701	26S proteasome non-ATPase regulatory subunit 2 OS=Bos taurus GN=PSMD2 PE=1 SV=2 - [PSMD2_BOVIN]	3.20837	1.65	2	1	1	1	enzyme regulator activity	proteasome	metabolic process; regulation of biological process	Pf01851	908	100.194	5.19873
F4YD27	Ribosomal protein S15a (Fragment) OS=Bubalus bubalis GN=rps15a PE=2 SV=1 - [F4YD27_BUBBU]	3.19625	19.18	15	1	1	1	structural molecule activity	cytoplasm; ribosome	metabolic process	Pf00410	73	8.42455	9.62744
C0LJF6	Keratin associated protein 6 (Fragment) OS=Ovis aries GN=KAP6 PE=4 SV=1 - [C0LJF6_SHEEP]	3.19167	19.72	16	1	1	1		cytoskeleton			71	7.35595	8.47021
G3ER53	Keratin type II cytoskeletal 71 (Fragment) OS=Ovis aries GN=KRT71 PE=3 SV=1 - [G3ER53_SHEEP]	3.18288	3.26	4	1	1	1	structural molecule activity	cytoskeleton		Pf00038	368	41.8309	5.17334
G3X7D5	Uncharacterized protein (Fragment) OS=Bos taurus GN=LOC787803 PE=3 SV=1 - [G3X7D5_BOVIN]	3.18188	8.51	6	1	1	1	structural molecule activity	cytoplasm; ribosome	metabolic process	Pf00164	141	15.5655	10.2866
C5IWV2	Aspartyl-tRNA synthetase OS=Ovis aries GN=DARS PE=2 SV=1 - [C5IWV2_SHEEP]	3.17629	3.79	4	1	1	1	catalytic activity; nucleotide binding	cytoplasm	metabolic process	Pf00152; Pf01336	501	57.0351	6.94678
Q30DW2	Asparaginyl-tRNA synthetase (Fragment) OS=Ovis aries GN=AsnRS PE=2 SV=1 - [Q30DW2_SHEEP]	3.14725	9.21	4	1	1	1	catalytic activity; nucleotide binding	cytoplasm	metabolic process	Pf00152	152	17.9757	4.77979
Q307G8	Ras-related protein RAB11A (Fragment) OS=Ovis aries PE=2 SV=1 - [Q307G8_SHEEP]	3.14647	6.25	7	1	1	1	nucleotide binding		cell communication; regulation of biological process; response to stimulus; transport	Pf00025; Pf00071; Pf08477	208	23.6251	7.44482
Q5E9F5	Transgelin-2 OS=Bos taurus GN=TAGLN2 PE=2 SV=3 - [TAGL2_BOVIN]	3.10496	7.04	2	1	1	1	protein binding	membrane; nucleus	development	Pf00307; Pf00402	199	22.4122	8.23584
A7MB16	Eukaryotic translation initiation factor 3 subunit B OS=Bos taurus GN=EIF3B PE=2 SV=1 - [EIF3B_BOVIN]	3.09737	2.29	2	1	1	1	nucleotide binding; protein binding; RNA binding	cytoplasm	metabolic process; regulation of biological process	Pf00076; Pf08662	786	88.863	4.97021
L8II52	Importin subunit beta-1 (Fragment) OS=Bos grunniens mutus GN=M91_05245 PE=4 SV=1 - [L8II52_BOSMU]	3.06517	1.78	2	1	1	1				Protein not found	843	93.414	4.80518
L8I220	Nucleolar protein 58 (Fragment) OS=Bos grunniens mutus GN=M91_06401 PE=4 SV=1 - [L8I220_BOSMU]	3.05803	3.42	3	1	1	1				Protein not found	526	59.1683	8.646
A7MBJ5	Cullin-associated NEDD8-dissociated protein 1 OS=Bos taurus GN=CAND1 PE=2 SV=1 - [CAND1_BOVIN]	3.05266	1.14	2	1	1	1		cytoplasm; membrane; nucleus	cell differentiation; metabolic process; regulation of biological process; transport	Pf01602; Pf08623	1230	136.289	5.78271
L8I566	Coatomer subunit alpha (Fragment) OS=Bos grunniens mutus GN=M91_19776 PE=4 SV=1 - [L8I566_BOSMU]	3.03973	1.07	2	1	1	1				Protein not found	1220	137.747	7.29834
Q3ZBA4	RNA binding motif (RNP1, RRM) protein 3 OS=Bos taurus GN=RBM3 PE=4 SV=1 - [Q3ZBA4_BOVIN]	3.03817	20	2	1	1	1	nucleotide binding			Pf00076	90	9.74764	5.12256
L8ITS9	60S ribosomal protein L14 (Fragment) OS=Bos grunniens mutus GN=M91_15429 PE=4 SV=1 - [L8ITS9_BOSMU]	3.0353	5.66	3	1	1	1				Protein not found	212	23.259	10.7847
A6QLS9	RAB10 protein OS=Bos taurus GN=RAB10 PE=2 SV=1 - [A6QLS9_BOVIN]	3.01545	5.5	2	1	1	1	nucleotide binding	cytoplasm; Golgi; nucleus	cell communication; regulation of biological process; response to stimulus; transport	Pf00025; Pf00071; Pf04670; Pf08477	200	22.5266	8.38232
Q2LGB5	Toll-interacting protein OS=Bos taurus GN=TOLLIP PE=2 SV=1 - [TOLIP_BOVIN]	3.00084	5.13	1	1	1	1	protein binding	cytoplasm	cell communication; defense response; metabolic process; regulation of biological process; response to stimulus	Pf00168; Pf02845	273	30.0621	5.46533
A5PK63	40S ribosomal protein S17 OS=Bos taurus GN=RPS17 PE=2 SV=1 - [RS17_BOVIN]	2.98126	7.41	3	1	1	1	structural molecule activity	cytoplasm; cytosol; ribosome	cell organization and biogenesis; metabolic process	Pf00833	135	15.5724	9.72998
A7YW98	Arginine--tRNA ligase, cytoplasmic OS=Bos taurus GN=RARS PE=2 SV=1 - [SYRC_BOVIN]	2.97667	1.97	2	1	1	1	catalytic activity; nucleotide binding	cytoplasm; mitochondrion; nucleus	metabolic process	Pf00750; Pf03485; Pf05746	660	75.5129	6.87354
Q2KHU8	Eukaryotic translation initiation factor 2 subunit 3 OS=Bos taurus GN=EIF2S3 PE=2 SV=1 - [IF2G_BOVIN]	2.97023	3.39	2	1	1	1	catalytic activity; nucleotide binding; RNA binding		metabolic process	Pf00009; Pf03144; Pf09173	472	51.0332	8.39697
Q5E9A1	Nascent polypeptide-associated complex subunit alpha OS=Bos taurus GN=NACA PE=1 SV=1 - [NACA_BOVIN]	2.94929	6.05	2	1	1	1	DNA binding; protein binding	cytoplasm; nucleus	metabolic process; transport	Pf01849	215	23.3557	4.56396
F4YD26	Ribosomal protein S6 (Fragment) OS=Bubalus bubalis GN=RPS6 PE=2 SV=1 - [F4YD26_BUBBU]	2.93423	20.83	5	1	1	1	structural molecule activity	cytoplasm; ribosome	metabolic process	Pf01092	72	8.19031	10.3306
A4IFE6	ABCE1 protein OS=Bos taurus GN=ABCE1 PE=2 SV=1 - [A4IFE6_BOVIN]	2.92339	2.5	1	1	1	1	catalytic activity; nucleotide binding	cytoplasm; mitochondrion	metabolic process	Pf00005; Pf04068	599	67.245	8.33838
Q0VCM0	Protein S100-A16 OS=Bos taurus GN=S100A16 PE=3 SV=1 - [S10AG_BOVIN]	2.91153	10.68	1	1	1	1	metal ion binding; protein binding	cytoplasm; cytosol; membrane; nucleus; organelle lumen	response to stimulus	Pf01023	103	11.7691	8.93896
E1B8Q8	Uncharacterized protein OS=Bos taurus PE=4 SV=2 - [E1B8Q8_BOVIN]	2.90706	1.66	1	1	1	1	RNA binding; transporter activity	cytoplasm; membrane; nucleus; organelle lumen	transport	Pf08389	961	110.21	5.42725
L8I3C5	Spectrin beta chain, brain 2 OS=Bos grunniens mutus GN=M91_14015 PE=4 SV=1 - [L8I3C5_BOSMU]	2.90434	0.8	2	1	1	1				Protein not found	2379	269.636	6.55127
P62194	26S protease regulatory subunit 8 OS=Bos taurus GN=PSMC5 PE=2 SV=1 - [PRS8_BOVIN]	2.8997	3.94	2	1	1	1	catalytic activity; nucleotide binding; protein binding	cytoplasm; nucleus; proteasome	metabolic process; regulation of biological process; reproduction; response to stimulus	Pf00004; Pf01057; Pf01078; Pf05496; Pf06068; Pf06414; Pf07724; Pf07726; Pf07728	406	45.5971	7.54736
G3MY15	Uncharacterized protein (Fragment) OS=Bos taurus PE=3 SV=1 - [G3MY15_BOVIN]	2.89841	15.15	3	1	1	1	structural molecule activity	cytoplasm; ribosome	metabolic process	Pf00238	132	13.9985	9.84717
Q9TS96	Superoxide dismutase [Cu-Zn] (Fragments) OS=Bos taurus PE=3 SV=1 - [Q9TS96_BOVIN]	2.89188	11.61	11	1	1	1	antioxidant activity; catalytic activity; metal ion binding	cytoplasm; mitochondrion	metabolic process; response to stimulus	Pf00080	112	11.3368	5.74463
E1BCY1	Uncharacterized protein OS=Bos taurus GN=FAM83G PE=4 SV=1 - [E1BCY1_BOVIN]	2.88967	1.96	1	1	1	1				Pf07894	817	89.3305	6.06201
A7E3V8	Signal recognition particle subunit SRP68 (Fragment) OS=Bos taurus GN=SRP68 PE=2 SV=1 - [A7E3V8_BOVIN]	2.88457	2.43	3	1	1	1	protein binding; RNA binding	cytoplasm	response to stimulus; transport		618	69.9341	8.47021
G8JKZ8	Thioredoxin (Fragment) OS=Bos taurus GN=TXN PE=2 SV=1 - [G8JKZ8_BOVIN]	2.85892	13.4	3	1	1	1	catalytic activity		cellular homeostasis; metabolic process; regulation of biological process	Pf00085	97	10.8613	4.84326
L8IAH0	Small nuclear ribonucleoprotein Sm D3 (Fragment) OS=Bos grunniens mutus GN=M91_17217 PE=4 SV=1 - [L8IAH0_BOSMU]	2.85891	9.35	2	1	1	1				Protein not found	107	11.7401	9.36377
F1MVR7	Uncharacterized protein OS=Bos taurus GN=LOC781772 PE=4 SV=2 - [F1MVR7_BOVIN]	2.83758	10.11	2	1	1	1					89	9.28789	5.73193
G3MY09	Uncharacterized protein (Fragment) OS=Bos taurus GN=LOC100297522 PE=3 SV=1 - [G3MY09_BOVIN]	2.8247	17.14	3	1	1	1	structural molecule activity	cytoplasm; ribosome	metabolic process	Pf01781	70	8.01652	9.74463
G3MYA0	Uncharacterized protein OS=Bos taurus GN=PIK3R5 PE=4 SV=1 - [G3MYA0_BOVIN]	2.82137	1.93	3	1	1	1		membrane		Pf10486	883	97.7348	7.09326
F1MWD3	Uncharacterized protein OS=Bos taurus GN=CCT5 PE=1 SV=2 - [F1MWD3_BOVIN]	2.81641	3.14	2	1	1	1	nucleotide binding; protein binding	cytoplasm; cytoskeleton; cytosol; nucleus; organelle lumen	metabolic process; response to stimulus	Pf00118	541	59.5769	5.90967
G3X7G4	AP-2 complex subunit beta OS=Bos taurus GN=AP2B1 PE=4 SV=1 - [G3X7G4_BOVIN]	2.80959	2.51	7	1	1	1	transporter activity	cytoplasm; membrane	transport	Pf01602; Pf12717	598	67.6373	5.46533
Q862L6	Similar to ribosomal protein L12 (Fragment) OS=Bos taurus PE=2 SV=1 - [Q862L6_BOVIN]	2.80846	11.03	4	1	1	1	RNA binding; structural molecule activity	cytoplasm; ribosome	metabolic process	Pf00298; Pf03946	145	15.6806	9.89111
L8I9T0	60S ribosomal protein L9 (Fragment) OS=Bos grunniens mutus GN=M91_15371 PE=4 SV=1 - [L8I9T0_BOSMU]	2.80661	13.33	7	1	1	1				Protein not found	105	11.8672	9.11475
D3YC70	Heparin-binding protein (Fragment) OS=Bos gaurus frontalis PE=2 SV=1 - [D3YC70_BOSGF]	2.80535	21.15	3	1	1	1	structural molecule activity	cytoplasm; ribosome	metabolic process	Pf01776	52	5.64996	8.6167
A5D7E8	PDIA3 protein OS=Bos taurus GN=PDIA3 PE=2 SV=1 - [A5D7E8_BOVIN]	2.80227	2.38	3	1	1	1	catalytic activity	cytoplasm; endoplasmic reticulum; organelle lumen	cell death; cellular homeostasis; metabolic process; regulation of biological process	Pf00085	505	56.8939	6.81494
D3INW8	Argininosuccinate synthetase 1 (Fragment) OS=Capra hircus PE=2 SV=1 - [D3INW8_CAPHI]	2.80146	4.1	3	1	1	1	catalytic activity; nucleotide binding		metabolic process	Pf00764	390	43.6242	6.75635
L8J1G3	Paraspeckle component 1 (Fragment) OS=Bos grunniens mutus GN=M91_11528 PE=4 SV=1 - [L8J1G3_BOSMU]	2.79456	3.44	2	1	1	1				Protein not found	465	52.487	6.97607
E1BMF2	Uncharacterized protein OS=Bos taurus GN=ZMPSTE24 PE=4 SV=2 - [E1BMF2_BOVIN]	2.77487	3.37	2	1	1	1	catalytic activity	membrane	cell organization and biogenesis; metabolic process	Pf01435	475	54.6436	7.47412
Q9GJY1	Connexin 43 (Fragment) OS=Ovis aries GN=connexin 43 PE=2 SV=1 - [Q9GJY1_SHEEP]	2.77405	12	2	1	1	1		membrane	cell communication	Pf03508; Pf10582	125	13.8729	9.11475
P13696	Phosphatidylethanolamine-binding protein 1 OS=Bos taurus GN=PEBP1 PE=1 SV=2 - [PEBP1_BOVIN]	2.75865	10.7	1	1	1	1	enzyme regulator activity; nucleotide binding	cytoplasm	metabolic process; regulation of biological process	Pf01161	187	20.9727	7.48877
Q3T0S7	Chromosome 14 open reading frame 166 ortholog OS=Bos taurus GN=C10H14ORF166 PE=2 SV=1 - [Q3T0S7_BOVIN]	2.75326	5.31	1	1	1	1	protein binding	nucleus	metabolic process; regulation of biological process	Pf10036	245	28.1917	6.65381
A5PJT8	Deoxyribonuclease OS=Bos taurus GN=DNASE1L2 PE=2 SV=1 - [A5PJT8_BOVIN]	2.7509	6.12	1	1	1	1	catalytic activity		metabolic process	Pf03372	278	30.8194	4.93213
Q56JZ5	Eukaryotic translation initiation factor 3 subunit H OS=Bos taurus GN=EIF3H PE=2 SV=1 - [EIF3H_BOVIN]	2.75053	3.98	2	1	1	1	protein binding; RNA binding	cytoplasm	metabolic process	Pf01398	352	39.881	6.66846
L8HKR7	Ig gamma-3 chain C region (Fragment) OS=Bos grunniens mutus GN=M91_08147 PE=4 SV=1 - [L8HKR7_BOSMU]	2.72461	5.44	2	1	1	1				Protein not found	294	33.2588	7.73779
Q9TRQ0	Glutathione S-transferase (Fragment) OS=Bos taurus PE=1 SV=1 - [Q9TRQ0_BOVIN]	2.71911	61.9	1	1	1	1	catalytic activity; protein binding				21	2.49024	8.83643
L8IB40	Uncharacterized protein (Fragment) OS=Bos grunniens mutus GN=M91_02660 PE=4 SV=1 - [L8IB40_BOSMU]	2.7164	10.39	1	1	1	1				Protein not found	77	9.03471	9.75928
A1L548	Ubiquitin isopeptidase T (Fragment) OS=Bos taurus GN=USP5 PE=2 SV=1 - [A1L548_BOVIN]	2.71346	2.24	2	1	1	1	catalytic activity; metal ion binding; protein binding		metabolic process	Pf00443; Pf00627; Pf02148	713	80.015	5.0083
E1BLZ8	Uncharacterized protein (Fragment) OS=Bos taurus GN=EIF3F PE=3 SV=2 - [E1BLZ8_BOVIN]	2.68632	3.91	2	1	1	1	protein binding; RNA binding	cytoplasm	metabolic process	Pf01398	384	40.1633	5.46533
E1BBP5	Uncharacterized protein OS=Bos taurus GN=VSIG8 PE=4 SV=1 - [E1BBP5_BOVIN]	2.67426	2.38	1	1	1	1	protein binding			Pf07686	421	44.3892	7.28369
Q0VCP4	Septin-8 OS=Bos taurus GN=SEPT8 PE=2 SV=3 - [SEPT8_BOVIN]	2.67033	3.62	2	1	1	1	nucleotide binding	cytoplasm; cytoskeleton		Pf00735	442	51.218	6.11279
C8BKC5	Peroxiredoxin 2 OS=Ovis aries GN=PRDX2 PE=2 SV=1 - [C8BKC5_SHEEP]	2.66741	9.09	3	1	1	1	antioxidant activity; catalytic activity		metabolic process	Pf00578; Pf08534; Pf10417	198	21.8311	5.42725
E1BCW3	6-phosphofructokinase OS=Bos taurus GN=PFKP PE=3 SV=2 - [E1BCW3_BOVIN]	2.66029	1.52	2	1	1	1	catalytic activity; nucleotide binding	cytoplasm; cytosol; membrane	metabolic process	Pf00365	791	85.9507	6.99072
F4YD05	Calmodulin 2 (Fragment) OS=Bubalus bubalis GN=CALM2 PE=2 SV=1 - [F4YD05_BUBBU]	2.65283	11.89	9	1	1	1	metal ion binding			Pf00036; Pf08726; Pf12763	143	16.1365	4.18311
Q9BGI2	Peroxiredoxin-4 OS=Bos taurus GN=PRDX4 PE=2 SV=1 - [PRDX4_BOVIN]	2.65131	4.38	1	1	1	1	antioxidant activity; catalytic activity	cytoplasm; extracellular; mitochondrion	metabolic process	Pf00578; Pf08534; Pf10417	274	30.722	6.44287
L8I5I2	Uncharacterized protein (Fragment) OS=Bos grunniens mutus GN=M91_03651 PE=4 SV=1 - [L8I5I2_BOSMU]	2.64872	8.8	4	1	1	1				Protein not found	125	14.5318	10.1987
L8J1W9	Hydroxyacylglutathione hydrolase, mitochondrial (Fragment) OS=Bos grunniens mutus GN=M91_08746 PE=3 SV=1 - [L8J1W9_BOSMU]	2.62823	2.8	2	1	1	1				Protein not found	286	31.7753	7.63525
L8IS26	Protein canopy-like protein 4 OS=Bos grunniens mutus GN=M91_05943 PE=4 SV=1 - [L8IS26_BOSMU]	2.61517	4.18	2	1	1	1				Protein not found	239	27.3525	4.729
F1N650	Annexin OS=Bos taurus GN=ANXA1 PE=3 SV=1 - [F1N650_BOVIN]	2.61234	3.76	4	1	1	1	enzyme regulator activity; metal ion binding; protein binding; structural molecule activity	cytoskeleton; membrane	cell communication; cell differentiation; cell organization and biogenesis; cell proliferation; development; metabolic process; regulation of biological process; response to stimulus; transport	Pf00191	346	38.9553	6.81494
A6QLG5	40S ribosomal protein S9 OS=Bos taurus GN=RPS9 PE=2 SV=1 - [RS9_BOVIN]	2.61131	4.64	1	1	1	1	RNA binding; structural molecule activity; translation regulator activity	cytoplasm; cytosol; nucleus; organelle lumen; ribosome	cell proliferation; metabolic process; regulation of biological process	Pf00163; Pf01479	194	22.5776	10.6528
L8IYH1	40S ribosomal protein S15 (Fragment) OS=Bos grunniens mutus GN=M91_07128 PE=3 SV=1 - [L8IYH1_BOSMU]	2.60946	9.29	2	1	1	1				Protein not found	140	16.4147	10.1401
L8HQB5	Acyl-CoA-binding protein (Fragment) OS=Bos grunniens mutus GN=M91_16000 PE=4 SV=1 - [L8HQB5_BOSMU]	2.60234	19.05	2	1	1	1				Protein not found	84	9.69192	6.56592
L8IT48	Adenosylhomocysteinase (Fragment) OS=Bos grunniens mutus GN=M91_01609 PE=3 SV=1 - [L8IT48_BOSMU]	2.60225	2.31	5	1	1	1				Protein not found	519	57.6799	7.06396
P68401	Platelet-activating factor acetylhydrolase IB subunit beta OS=Bos taurus GN=PAFAH1B2 PE=1 SV=1 - [PA1B2_BOVIN]	2.59983	3.93	1	1	1	1	catalytic activity	cytoplasm	cell communication; metabolic process; regulation of biological process; reproduction; response to stimulus	Pf00657	229	25.5531	5.92236
Q95MD9	GTP binding protein Rab1a (Fragment) OS=Bos taurus PE=4 SV=1 - [Q95MD9_BOVIN]	2.58953	17.02	6	1	1	1	nucleotide binding	cytoplasm; Golgi	cell communication; regulation of biological process; response to stimulus	Pf00071	94	9.93879	8.26514
Q4JJA4	Peroxiredoxin 1 (Fragment) OS=Bubalus bubalis PE=4 SV=1 - [Q4JJA4_BUBBU]	2.58899	15.87	6	1	1	1	antioxidant activity; catalytic activity		metabolic process	Pf00578; Pf08534	63	6.82874	8.57275
G5E6I9	Histone H2B OS=Bos taurus GN=100850700 PE=3 SV=1 - [G5E6I9_BOVIN]	2.58854	10.32	1	1	1	1	DNA binding; protein binding	chromosome; nucleus	cell organization and biogenesis; metabolic process	Pf00125	126	13.9926	10.2134
G3X8C8	Uncharacterized protein (Fragment) OS=Bos taurus PE=4 SV=1 - [G3X8C8_BOVIN]	2.58798	4.39	6	1	1	1	catalytic activity	membrane	metabolic process	Pf01048	228	25.1657	6.87354
Q9TRM1	33 kDa CA(2+)-dependent carbohydrate-binding protein (Fragment) OS=Bos taurus PE=4 SV=1 - [Q9TRM1_BOVIN]	2.58414	80	5	1	1	1	metal ion binding			Pf00191	20	2.10606	4.23389
L8J565	26S proteasome non-ATPase regulatory subunit 1 (Fragment) OS=Bos grunniens mutus GN=M91_11013 PE=4 SV=1 - [L8J565_BOSMU]	2.58412	1.27	2	1	1	1				Protein not found	948	105.316	5.38916
L8IVX0	rRNA 2'-O-methyltransferase fibrillarin (Fragment) OS=Bos grunniens mutus GN=M91_07102 PE=3 SV=1 - [L8IVX0_BOSMU]	2.5823	4.38	3	1	1	1				Protein not found	320	33.6864	10.1841
P62866	40S ribosomal protein S30 OS=Bos taurus GN=FAU PE=3 SV=1 - [RS30_BOVIN]	2.58076	16.95	7	1	1	1	structural molecule activity	cytoplasm; ribosome	metabolic process	Pf04758	59	6.64382	12.147
L8HUF2	Envoplakin OS=Bos grunniens mutus GN=M91_03345 PE=4 SV=1 - [L8HUF2_BOSMU]	2.58025	0.69	2	1	1	1				Protein not found	2024	230.2	7.15186
A0JN39	Coatomer subunit beta OS=Bos taurus GN=COPB1 PE=1 SV=1 - [COPB_BOVIN]	2.56477	1.15	2	1	1	1	structural molecule activity	cytoplasm; Golgi; membrane	transport	Pf01602; Pf07718	953	107.059	5.99854
Q2VYC3	Eukaryotic translation elongation factor 1 beta 2 OS=Bos taurus PE=3 SV=1 - [Q2VYC3_BOVIN]	2.55584	5.91	3	1	1	1	RNA binding	cytoplasm	metabolic process	Pf00736	220	24.1959	4.88135
G1K134	Small nuclear ribonucleoprotein-associated protein OS=Bos taurus PE=3 SV=1 - [G1K134_BOVIN]	2.55551	3.35	5	1	1	1	RNA binding	nucleus		Pf01423	239	24.5107	10.3452
L8IW03	Uridine phosphorylase 1 (Fragment) OS=Bos grunniens mutus GN=M91_06440 PE=4 SV=1 - [L8IW03_BOSMU]	2.54618	6.1	3	1	1	1				Protein not found	295	32.3572	6.16357
L8IMZ8	Poly(RC)-binding protein 1 OS=Bos grunniens mutus GN=M91_09606 PE=4 SV=1 - [L8IMZ8_BOSMU]	2.51992	3.93	2	1	1	1				Protein not found	356	37.4899	7.09326
L8HV64	6-phosphofructokinase (Fragment) OS=Bos grunniens mutus GN=M91_12154 PE=3 SV=1 - [L8HV64_BOSMU]	2.49425	1.99	2	1	1	1				Protein not found	754	82.738	7.50342
C5IWT6	JTV1 OS=Ovis aries GN=JTV1 PE=2 SV=1 - [C5IWT6_SHEEP]	2.49075	3.75	3	1	1	1				Pf00043	320	35.1279	6.7417
L8I100	Ras-related protein Rab-5B (Fragment) OS=Bos grunniens mutus GN=M91_07256 PE=3 SV=1 - [L8I100_BOSMU]	2.48521	6.17	2	1	1	1				Protein not found	227	24.9255	7.81104
O18932	Protein phosphatase 2A-alpha catalytic subunit (Fragment) OS=Ovis aries PE=2 SV=1 - [O18932_SHEEP]	2.48427	24.59	5	1	1	1	catalytic activity			Pf00149	61	7.2316	5.31299
Q3MHG3	Sulfurtransferase OS=Bos taurus GN=MPST PE=2 SV=1 - [Q3MHG3_BOVIN]	2.48357	4.38	2	1	1	1	catalytic activity	cytoplasm; membrane; mitochondrion		Pf00581	297	33.1718	6.62451
A5A4L2	Histone H2B OS=Bubalus bubalis GN=H2B PE=2 SV=1 - [A5A4L2_BUBBU]	2.47057	11.9	1	1	1	1	DNA binding; protein binding	chromosome; nucleus	cell organization and biogenesis; metabolic process	Pf00125	126	13.8976	10.3159
A6QR15	LOC535277 protein OS=Bos taurus GN=LOC535277 PE=2 SV=1 - [A6QR15_BOVIN]	2.45602	3.52	4	1	1	1		cytoplasm; cytoskeleton	response to stimulus	Pf00261; Pf12718	284	32.8036	4.729
L8IZG0	60S ribosomal protein L37a (Fragment) OS=Bos grunniens mutus GN=M91_13912 PE=3 SV=1 - [L8IZG0_BOSMU]	2.44999	13.04	2	1	1	1				Protein not found	92	10.2655	10.4331
Q9N138	Peptidyl-prolyl cis-trans isomerase (Fragment) OS=Bos taurus PE=2 SV=1 - [Q9N138_BOVIN]	2.44977	9.57	9	1	1	1	catalytic activity	cytoplasm; cytosol; extracellular; nucleus	metabolic process; regulation of biological process; reproduction	Pf00160	94	10.3491	6.771
Q56JZ1	60S ribosomal protein L13 OS=Bos taurus GN=RPL13 PE=2 SV=3 - [RL13_BOVIN]	2.44967	4.74	3	1	1	1	structural molecule activity	cytoplasm; ribosome	metabolic process	Pf01294	211	24.2765	11.5903
L8HP95	Protein-glutamine gamma-glutamyltransferase K OS=Bos grunniens mutus GN=M91_13227 PE=3 SV=1 - [L8HP95_BOSMU]	2.44181	1.92	3	1	1	1				Protein not found	835	91.7254	6.60986
L8HTE3	Autophagy-related protein 9B (Fragment) OS=Bos grunniens mutus GN=M91_13323 PE=4 SV=1 - [L8HTE3_BOSMU]	2.43918	1.12	4	1	1	1				Protein not found	807	88.7934	7.03467
Q6EWQ7	Eukaryotic translation initiation factor 5A-1 OS=Bos taurus GN=EIF5A PE=2 SV=3 - [IF5A1_BOVIN]	2.43611	7.79	2	1	1	1	protein binding; RNA binding	cytoplasm; endoplasmic reticulum; membrane; nucleus	cell death; cell organization and biogenesis; cell proliferation; metabolic process; regulation of biological process; transport	Pf01287	154	16.8214	5.23682
A3QP71	Ribosomal protein S18 (Fragment) OS=Ovis aries GN=RPS18 PE=1 SV=1 - [A3QP71_SHEEP]	2.43418	18.18	5	1	1	1	RNA binding; structural molecule activity	cytoplasm; ribosome	metabolic process		44	5.32783	9.5249
P10895	1-phosphatidylinositol 4,5-bisphosphate phosphodiesterase delta-1 OS=Bos taurus GN=PLCD1 PE=2 SV=2 - [PLCD1_BOVIN]	2.43283	1.32	1	1	1	1	catalytic activity; metal ion binding; protein binding; signal transducer activity	cytoplasm; cytosol	cell communication; cell proliferation; development; metabolic process; regulation of biological process; response to stimulus	Pf00168; Pf00169; Pf00387; Pf00388; Pf09279	756	86.0193	6.7417
A6QNZ7	Keratin 10 (Epidermolytic hyperkeratosis; keratosis palmaris et plantaris) OS=Bos taurus GN=KRT10 PE=2 SV=1 - [A6QNZ7_BOVIN]	2.43177	1.71	2	1	1	1	structural molecule activity	cytoplasm; cytoskeleton	cell differentiation; development; response to stimulus	Pf00038	526	54.8162	5.07178
F1MY44	Uncharacterized protein OS=Bos taurus GN=HNRNPM PE=2 SV=2 - [F1MY44_BOVIN]	2.42379	2.19	1	1	1	1	nucleotide binding; RNA binding		metabolic process	Pf00076; Pf11532; Pf11608	730	77.4313	8.70459
L8ISV5	Platelet-activating factor acetylhydrolase IB subunit alpha (Fragment) OS=Bos grunniens mutus GN=M91_10036 PE=3 SV=1 - [L8ISV5_BOSMU]	2.42048	2.75	3	1	1	1				Protein not found	400	45.4405	7.53271
Q8MKE3	Glycylpeptide N-tetradecanoyltransferase OS=Bos taurus PE=2 SV=1 - [Q8MKE3_BOVIN]	2.41741	3.37	7	1	1	1	catalytic activity	cytoplasm	metabolic process	Pf01233; Pf02799	416	48.1098	8.32373
G1DFS8	40S ribosomal protein S10 OS=Capra hircus GN=RPS10 PE=2 SV=1 - [G1DFS8_CAPHI]	2.41688	5.45	4	1	1	1		cytoplasm; ribosome		Pf03501	165	18.6486	10.0376
L8I8T5	Uncharacterized protein OS=Bos grunniens mutus GN=M91_04646 PE=3 SV=1 - [L8I8T5_BOSMU]	2.41034	14.68	4	1	1	1				Protein not found	109	11.0215	4.32275
Q2KJ45	TAR DNA binding protein OS=Bos taurus GN=TARDBP PE=2 SV=1 - [Q2KJ45_BOVIN]	2.4024	4.03	2	1	1	1	nucleotide binding			Pf00076	298	33.5889	7.06396
Q2KI42	26S proteasome non-ATPase regulatory subunit 11 OS=Bos taurus GN=PSMD11 PE=2 SV=3 - [PSD11_BOVIN]	2.39547	2.84	1	1	1	1	protein binding	cytoplasm; cytosol; nucleus; proteasome	cell differentiation; cell organization and biogenesis; metabolic process	Pf01399	422	47.434	6.48096
F1N5K2	Uncharacterized protein OS=Bos taurus GN=TTLL12 PE=4 SV=2 - [F1N5K2_BOVIN]	2.39522	2.29	2	1	1	1	catalytic activity		metabolic process	Pf03133	655	75.4446	5.21143
A6QLL8	Fructose-bisphosphate aldolase OS=Bos taurus GN=ALDOA PE=2 SV=1 - [A6QLL8_BOVIN]	2.39362	2.47	2	1	1	1	catalytic activity		metabolic process	Pf00274	364	39.4113	8.19189
F1MM23	Uncharacterized protein OS=Bos taurus GN=CDK5RAP3 PE=4 SV=1 - [F1MM23_BOVIN]	2.38781	2.77	2	1	1	1			metabolic process; regulation of biological process	Pf05600	505	56.88	4.85596
A5PKJ3	DCTN1 protein OS=Bos taurus GN=DCTN1 PE=2 SV=1 - [A5PKJ3_BOVIN]	2.38494	1.37	2	1	1	1		membrane		Pf01302; Pf03961; Pf08317; Pf09726; Pf12455	1239	136.717	5.40186
F4YD28	40S ribosomal protein S24 (Fragment) OS=Bubalus bubalis GN=RPS24 PE=2 SV=1 - [F4YD28_BUBBU]	2.38044	18.07	5	1	1	1	nucleotide binding; structural molecule activity	cytoplasm; ribosome	metabolic process	Pf01282	83	9.54219	10.6968
L8IFK7	Vacuolar protein sorting-associated protein 35 OS=Bos grunniens mutus GN=M91_18374 PE=4 SV=1 - [L8IFK7_BOSMU]	2.37263	1.34	3	1	1	1				Protein not found	674	77.7953	5.38916
A5PK73	Fructose-bisphosphate aldolase OS=Bos taurus GN=ALDOB PE=2 SV=1 - [A5PK73_BOVIN]	2.36732	4.12	4	1	1	1	catalytic activity; protein binding	cytoplasm; cytoskeleton	cell organization and biogenesis; metabolic process; regulation of biological process	Pf00274	364	39.5022	8.45557
K7WAN6	Gelsolin isoform b (Fragment) OS=Ovis aries GN=GSN PE=4 SV=1 - [K7WAN6_SHEEP]	2.36714	8	6	1	1	1				Protein not found	100	10.7226	9.43701
E3VW81	Keratin 39 (Fragment) OS=Ovis aries PE=2 SV=1 - [E3VW81_SHEEP]	2.36296	4.74	3	1	1	1	structural molecule activity	cytoskeleton		Pf00038	253	28.7772	5.50342
Q5E971	Transmembrane emp24 domain-containing protein 10 OS=Bos taurus GN=TMED10 PE=2 SV=1 - [TMEDA_BOVIN]	2.35909	5.02	2	1	1	1		cytoplasm; endoplasmic reticulum; Golgi; membrane	cell organization and biogenesis; metabolic process; transport	Pf01105	219	24.8118	6.68311
Q2KI84	Histidine--tRNA ligase, cytoplasmic OS=Bos taurus GN=HARS PE=2 SV=1 - [SYHC_BOVIN]	2.3496	2.75	2	1	1	1	catalytic activity; nucleotide binding	cytoplasm	metabolic process	Pf00458; Pf00587; Pf03129	509	57.2492	6.03662
L8IB99	T-complex protein 1 subunit beta (Fragment) OS=Bos grunniens mutus GN=M91_18919 PE=3 SV=1 - [L8IB99_BOSMU]	2.34529	2.25	2	1	1	1				Protein not found	534	57.1461	6.771
Q861V1	Similar to Vesicle-associated membrane protein-associated protein B/C (Fragment) OS=Bos taurus PE=2 SV=1 - [Q861V1_BOVIN]	2.34377	8.16	4	1	1	1	protein binding; structural molecule activity	cytoplasm; endoplasmic reticulum; Golgi; membrane	cell communication; cellular homeostasis; metabolic process; regulation of biological process; reproduction; response to stimulus	Pf00635	147	16.6554	6.78564
L8IGP4	Uncharacterized protein (Fragment) OS=Bos grunniens mutus GN=M91_14422 PE=4 SV=1 - [L8IGP4_BOSMU]	2.33702	14.61	3	1	1	1				Protein not found	89	10.3672	8.17725
G5E5N3	ATP-dependent RNA helicase A OS=Bos taurus GN=DHX9 PE=4 SV=1 - [G5E5N3_BOVIN]	2.33302	0.93	2	1	1	1	catalytic activity; DNA binding; nucleotide binding; RNA binding	cytoplasm; nucleus; organelle lumen		Pf00035; Pf00270; Pf00271; Pf04408; Pf07717	1287	141.868	6.88818
A7MBD8	Sodium-coupled monocarboxylate transporter 2 OS=Bos taurus GN=SLC5A12 PE=2 SV=1 - [SC5AC_BOVIN]	2.3297	2.11	1	1	1	1	transporter activity	membrane	transport	Pf00474	617	67.3657	7.62061
A6H769	40S ribosomal protein S7 OS=Bos taurus GN=RPS7 PE=2 SV=1 - [RS7_BOVIN]	2.32656	5.67	2	1	1	1	structural molecule activity	cytoplasm; cytoskeleton; cytosol; nucleus; organelle lumen; ribosome	metabolic process	Pf01251	194	22.1133	10.0962
A7MBD4	FARSA protein OS=Bos taurus GN=FARSA PE=2 SV=1 - [A7MBD4_BOVIN]	2.32449	2.76	2	1	1	1	catalytic activity; nucleotide binding; RNA binding	cytoplasm	metabolic process	Pf00152; Pf01409; Pf08279; Pf12802	508	57.4585	8.39697
F1MC48	Uncharacterized protein OS=Bos taurus GN=IQGAP1 PE=4 SV=2 - [F1MC48_BOVIN]	2.31289	1.13	2	1	1	1	enzyme regulator activity; protein binding	cytoplasm; cytoskeleton; membrane; nucleus	cell communication; cell differentiation; development; metabolic process; regulation of biological process; response to stimulus	Pf00307; Pf00397; Pf00616; Pf03836	1600	182.668	6.56592
	antioxidant activity 1.2%	0.0116279
	transporter activity 2.6%	0.0255814
	motor activity 3.3%	0.0325581
	structural molecule activity 18.1%	0.181395
	enzyme regulator activity 3.0%	0.0302326
	catalytic activity 21.6%	0.216279
	binding 37.0%	0.369767
	others 13.3%	0.132558

## Sheet: other
Accession	Description	Score	Coverage	# Proteins	# Unique Peptides	# Peptides	# PSMs	Molecular Function	Cellular Component	Biological Process	Pfam IDs	# AAs	MW [kDa]	calc. pI
L8II39	Elongation factor 2 (Fragment) OS=Bos grunniens mutus GN=M91_12003 PE=4 SV=1 - [L8II39_BOSMU]	31.6124	13.64	2	9	9	11				Protein not found	858	95.304	6.82959
L8I0I7	Elongation factor 1-alpha OS=Bos grunniens mutus GN=M91_14294 PE=3 SV=1 - [L8I0I7_BOSMU]	28.0206	9.96	20	4	4	9				Protein not found	462	50.084	8.80713
E1BDE6	Uncharacterized protein OS=Bos taurus GN=LGALS7B PE=4 SV=2 - [E1BDE6_BOVIN]	21.6351	20.86	2	2	2	6				Pf00337	139	15.413	6.53662
L8I3P6	Leucine-rich repeat-containing protein 15 (Fragment) OS=Bos grunniens mutus GN=M91_13765 PE=4 SV=1 - [L8I3P6_BOSMU]	19.0516	11.38	2	5	5	6				Protein not found	589	65.0547	7.09326
F1N2K8	Uncharacterized protein (Fragment) OS=Bos taurus GN=PPL PE=4 SV=1 - [F1N2K8_BOVIN]	15.9662	3.86	2	6	6	6		cytoskeleton			1734	200.121	5.43994
I6ZQY0	Heat shock cognate 71 kDa protein OS=Capra hircus GN=HSPA8 PE=2 SV=1 - [I6ZQY0_CAPHI]	14.6866	8.39	20	1	4	5			response to stimulus	Pf00012; Pf02463; Pf06723	644	70.6181	5.89697
L8IPP0	78 kDa glucose-regulated protein OS=Bos grunniens mutus GN=M91_20624 PE=3 SV=1 - [L8IPP0_BOSMU]	14.0654	9.31	7	3	5	5				Protein not found	655	72.3825	5.16064
L8I6N7	Uncharacterized protein (Fragment) OS=Bos grunniens mutus GN=M91_06025 PE=4 SV=1 - [L8I6N7_BOSMU]	14.0412	14.92	8	3	3	5				Protein not found	315	33.613	9.24658
L8IQ70	Uncharacterized protein (Fragment) OS=Bos grunniens mutus GN=M91_19046 PE=3 SV=1 - [L8IQ70_BOSMU]	13.3099	12.61	25	1	1	7				Protein not found	119	13.1951	9.99365
L8I3C7	Uncharacterized protein (Fragment) OS=Bos grunniens mutus GN=M91_00905 PE=3 SV=1 - [L8I3C7_BOSMU]	12.7585	37.04	5	3	3	4				Protein not found	108	12.0463	9.46631
L8IEQ9	Endoplasmin (Fragment) OS=Bos grunniens mutus GN=M91_11828 PE=3 SV=1 - [L8IEQ9_BOSMU]	10.1868	4.91	2	2	3	4				Protein not found	795	91.3677	4.84326
L8IKI3	Eukaryotic initiation factor 4A-I (Fragment) OS=Bos grunniens mutus GN=M91_20379 PE=3 SV=1 - [L8IKI3_BOSMU]	9.46455	9.25	9	3	3	3				Protein not found	400	45.5323	5.57959
Q862N7	Similar to basic transcription factor 3a (BTF3) (Fragment) OS=Bos taurus PE=2 SV=1 - [Q862N7_BOVIN]	7.22576	12.67	4	1	1	2				Pf01849	150	16.3827	9.36377
L8I257	Heterogeneous nuclear ribonucleoproteins A2/B1 (Fragment) OS=Bos grunniens mutus GN=M91_04236 PE=4 SV=1 - [L8I257_BOSMU]	6.05528	7.67	2	2	2	2				Protein not found	339	35.7238	8.83643
L8HTD3	Eukaryotic translation initiation factor 4 gamma 1 OS=Bos grunniens mutus GN=M91_03607 PE=4 SV=1 - [L8HTD3_BOSMU]	6.0483	1.43	6	2	2	2				Protein not found	1607	176.415	5.36377
D4P8S5	Corneodesmosome protein OS=Ovis aries GN=CDSN PE=4 SV=1 - [D4P8S5_SHEEP]	6.01552	4.22	4	2	2	2			development		545	51.7118	8.67529
L8IEQ0	Programmed cell death 6-interacting protein OS=Bos grunniens mutus GN=M91_21217 PE=4 SV=1 - [L8IEQ0_BOSMU]	5.99009	3.52	2	2	2	2				Protein not found	880	97.523	6.52197
L8HVE8	Uncharacterized protein OS=Bos grunniens mutus GN=M91_06519 PE=3 SV=1 - [L8HVE8_BOSMU]	5.92031	4.01	6	2	2	2				Protein not found	548	59.5834	5.51611
L8I7Q3	Vesicle-associated membrane protein-associated protein A (Fragment) OS=Bos grunniens mutus GN=M91_17970 PE=4 SV=1 - [L8I7Q3_BOSMU]	5.66669	5.88	1	1	1	2				Protein not found	272	30.0746	9.08545
B6F238	p97Bcnt protein OS=Capra hircus GN=p97bcnt PE=2 SV=1 - [B6F238_CAPHI]	5.62189	2.03	6	1	1	2				Pf03372	592	66.2061	5.33838
Q08D83	Reticulon-3 OS=Bos taurus GN=RTN3 PE=2 SV=1 - [RTN3_BOVIN]	5.61006	8.98	7	2	2	2		cytoplasm; endoplasmic reticulum; Golgi; membrane	cell death; transport	Pf02453	256	27.4374	8.23584
E1B8J6	Uncharacterized protein OS=Bos taurus GN=FAM83H PE=4 SV=1 - [E1B8J6_BOVIN]	5.604	3.13	2	2	2	2				Pf07894	1181	127.404	6.80029
L8HR37	Serpin B13 OS=Bos grunniens mutus GN=M91_01991 PE=3 SV=1 - [L8HR37_BOSMU]	5.44927	6.02	2	2	2	2				Protein not found	382	43.0299	5.52881
L8HU39	Uncharacterized protein OS=Bos grunniens mutus GN=M91_03302 PE=4 SV=1 - [L8HU39_BOSMU]	5.34074	19.57	9	2	2	2				Protein not found	92	10.2818	10.1401
L8I7B0	Dynactin subunit 2 OS=Bos grunniens mutus GN=M91_11208 PE=4 SV=1 - [L8I7B0_BOSMU]	5.32062	8.44	2	2	2	2				Protein not found	403	44.3398	5.21143
L8J494	Eukaryotic translation initiation factor 3 subunit D (Fragment) OS=Bos grunniens mutus GN=M91_10497 PE=3 SV=1 - [L8J494_BOSMU]	5.26186	4.41	2	2	2	2				Protein not found	544	63.4322	6.50732
L8IHR8	Uncharacterized protein (Fragment) OS=Bos grunniens mutus GN=M91_15538 PE=4 SV=1 - [L8IHR8_BOSMU]	5.17741	17.72	3	1	1	2				Protein not found	79	8.66581	11.7954
H9GW43	Uncharacterized protein OS=Bos taurus GN=RNH1 PE=4 SV=1 - [H9GW43_BOVIN]	5.12442	12.45	3	2	2	2					241	25.8182	4.83057
L8IY78	EF-hand domain-containing protein D2 (Fragment) OS=Bos grunniens mutus GN=M91_10961 PE=4 SV=1 - [L8IY78_BOSMU]	4.94803	19.57	4	2	2	2				Protein not found	138	15.8131	5.70654
L8ILS9	Eukaryotic translation initiation factor 3 subunit C OS=Bos grunniens mutus GN=EIF3C PE=3 SV=1 - [L8ILS9_BOSMU]	4.93296	2.96	2	2	2	2				Protein not found	912	105.314	5.80811
Q862D6	Similar to ribosomal protein L30 (Fragment) OS=Bos taurus PE=2 SV=1 - [Q862D6_BOVIN]	4.92756	15.79	2	2	2	2		cytoplasm; cytosol; ribosome		Pf01246	133	14.9675	11.561
F1MGK9	Uncharacterized protein OS=Bos taurus GN=LOC513555 PE=4 SV=2 - [F1MGK9_BOVIN]	4.74406	1.35	2	2	2	2		cytoplasm; cytoskeleton; endoplasmic reticulum; endosome; membrane; nucleus; proteasome	metabolic process	Pf13001	1846	203.811	7.34229
E1BH02	Uncharacterized protein OS=Bos taurus GN=LOC526200 PE=4 SV=2 - [E1BH02_BOVIN]	3.32142	0.82	2	1	1	1				Pf00030; Pf00652	1712	187.469	5.85889
L8II52	Importin subunit beta-1 (Fragment) OS=Bos grunniens mutus GN=M91_05245 PE=4 SV=1 - [L8II52_BOSMU]	3.06517	1.78	2	1	1	1				Protein not found	843	93.414	4.80518
L8I220	Nucleolar protein 58 (Fragment) OS=Bos grunniens mutus GN=M91_06401 PE=4 SV=1 - [L8I220_BOSMU]	3.05803	3.42	3	1	1	1				Protein not found	526	59.1683	8.646
A7MBJ5	Cullin-associated NEDD8-dissociated protein 1 OS=Bos taurus GN=CAND1 PE=2 SV=1 - [CAND1_BOVIN]	3.05266	1.14	2	1	1	1		cytoplasm; membrane; nucleus	cell differentiation; metabolic process; regulation of biological process; transport	Pf01602; Pf08623	1230	136.289	5.78271
L8I566	Coatomer subunit alpha (Fragment) OS=Bos grunniens mutus GN=M91_19776 PE=4 SV=1 - [L8I566_BOSMU]	3.03973	1.07	2	1	1	1				Protein not found	1220	137.747	7.29834
L8I3C5	Spectrin beta chain, brain 2 OS=Bos grunniens mutus GN=M91_14015 PE=4 SV=1 - [L8I3C5_BOSMU]	2.90434	0.8	2	1	1	1				Protein not found	2379	269.636	6.55127
E1BCY1	Uncharacterized protein OS=Bos taurus GN=FAM83G PE=4 SV=1 - [E1BCY1_BOVIN]	2.88967	1.96	1	1	1	1				Pf07894	817	89.3305	6.06201
L8IAH0	Small nuclear ribonucleoprotein Sm D3 (Fragment) OS=Bos grunniens mutus GN=M91_17217 PE=4 SV=1 - [L8IAH0_BOSMU]	2.85891	9.35	2	1	1	1				Protein not found	107	11.7401	9.36377
F1MVR7	Uncharacterized protein OS=Bos taurus GN=LOC781772 PE=4 SV=2 - [F1MVR7_BOVIN]	2.83758	10.11	2	1	1	1					89	9.28789	5.73193
G3MYA0	Uncharacterized protein OS=Bos taurus GN=PIK3R5 PE=4 SV=1 - [G3MYA0_BOVIN]	2.82137	1.93	3	1	1	1		membrane		Pf10486	883	97.7348	7.09326
L8J1G3	Paraspeckle component 1 (Fragment) OS=Bos grunniens mutus GN=M91_11528 PE=4 SV=1 - [L8J1G3_BOSMU]	2.79456	3.44	2	1	1	1				Protein not found	465	52.487	6.97607
Q9GJY1	Connexin 43 (Fragment) OS=Ovis aries GN=connexin 43 PE=2 SV=1 - [Q9GJY1_SHEEP]	2.77405	12	2	1	1	1		membrane	cell communication	Pf03508; Pf10582	125	13.8729	9.11475
L8HKR7	Ig gamma-3 chain C region (Fragment) OS=Bos grunniens mutus GN=M91_08147 PE=4 SV=1 - [L8HKR7_BOSMU]	2.72461	5.44	2	1	1	1				Protein not found	294	33.2588	7.73779
L8IB40	Uncharacterized protein (Fragment) OS=Bos grunniens mutus GN=M91_02660 PE=4 SV=1 - [L8IB40_BOSMU]	2.7164	10.39	1	1	1	1				Protein not found	77	9.03471	9.75928
L8I5I2	Uncharacterized protein (Fragment) OS=Bos grunniens mutus GN=M91_03651 PE=4 SV=1 - [L8I5I2_BOSMU]	2.64872	8.8	4	1	1	1				Protein not found	125	14.5318	10.1987
L8IS26	Protein canopy-like protein 4 OS=Bos grunniens mutus GN=M91_05943 PE=4 SV=1 - [L8IS26_BOSMU]	2.61517	4.18	2	1	1	1				Protein not found	239	27.3525	4.729
C5IWT6	JTV1 OS=Ovis aries GN=JTV1 PE=2 SV=1 - [C5IWT6_SHEEP]	2.49075	3.75	3	1	1	1				Pf00043	320	35.1279	6.7417
L8I100	Ras-related protein Rab-5B (Fragment) OS=Bos grunniens mutus GN=M91_07256 PE=3 SV=1 - [L8I100_BOSMU]	2.48521	6.17	2	1	1	1				Protein not found	227	24.9255	7.81104
L8HTE3	Autophagy-related protein 9B (Fragment) OS=Bos grunniens mutus GN=M91_13323 PE=4 SV=1 - [L8HTE3_BOSMU]	2.43918	1.12	4	1	1	1				Protein not found	807	88.7934	7.03467
L8I8T5	Uncharacterized protein OS=Bos grunniens mutus GN=M91_04646 PE=3 SV=1 - [L8I8T5_BOSMU]	2.41034	14.68	4	1	1	1				Protein not found	109	11.0215	4.32275
F1MM23	Uncharacterized protein OS=Bos taurus GN=CDK5RAP3 PE=4 SV=1 - [F1MM23_BOVIN]	2.38781	2.77	2	1	1	1			metabolic process; regulation of biological process	Pf05600	505	56.88	4.85596
L8IFK7	Vacuolar protein sorting-associated protein 35 OS=Bos grunniens mutus GN=M91_18374 PE=4 SV=1 - [L8IFK7_BOSMU]	2.37263	1.34	3	1	1	1				Protein not found	674	77.7953	5.38916
Q5E971	Transmembrane emp24 domain-containing protein 10 OS=Bos taurus GN=TMED10 PE=2 SV=1 - [TMEDA_BOVIN]	2.35909	5.02	2	1	1	1		cytoplasm; endoplasmic reticulum; Golgi; membrane	cell organization and biogenesis; metabolic process; transport	Pf01105	219	24.8118	6.68311
L8IB99	T-complex protein 1 subunit beta (Fragment) OS=Bos grunniens mutus GN=M91_18919 PE=3 SV=1 - [L8IB99_BOSMU]	2.34529	2.25	2	1	1	1				Protein not found	534	57.1461	6.771
L8IGP4	Uncharacterized protein (Fragment) OS=Bos grunniens mutus GN=M91_14422 PE=4 SV=1 - [L8IGP4_BOSMU]	2.33702	14.61	3	1	1	1				Protein not found	89	10.3672	8.17725

## Sheet: binding
Accession	Description	Score	Coverage	# Proteins	# Unique Peptides	# Peptides	# PSMs	Molecular Function	Cellular Component	Biological Process	Pfam IDs	# AAs	MW [kDa]	calc. pI
Q6R651	Hair acidic keratin 1 OS=Capra hircus PE=2 SV=1 - [Q6R651_CAPHI]	148.853	32.45	10	3	14	45	catalytic activity; motor activity; protein binding; structural molecule activity	cytoplasm; cytoskeleton; membrane	cell organization and biogenesis	Pf00038; Pf01576; Pf05622; Pf06160; Pf12128	413	46.847	4.83057
Q8SPJ1	Junction plakoglobin OS=Bos taurus GN=JUP PE=2 SV=1 - [PLAK_BOVIN]	50.2429	22.15	7	13	13	17	protein binding; structural molecule activity	cytoplasm; cytoskeleton; cytosol; membrane; nucleus; organelle lumen	cell communication; cell differentiation; cell organization and biogenesis; cellular component movement; development; metabolic process; regulation of biological process; reproduction; response to stimulus; transport	Pf00514	745	81.7688	6.13818
A5D984	Pyruvate kinase OS=Bos taurus GN=PKM2 PE=2 SV=1 - [A5D984_BOVIN]	47.8204	29.38	8	11	11	15	catalytic activity; metal ion binding	cytoplasm; mitochondrion	metabolic process	Pf00224; Pf02887	531	57.912	7.85498
Q28161	Plakophilin-1 OS=Bos taurus GN=PKP1 PE=2 SV=1 - [PKP1_BOVIN]	46.7823	23.8	5	13	13	15	protein binding	nucleus		Pf00514	727	80.1293	8.95361
B7TJ13	Phosphoglycerate kinase OS=Ovis aries GN=PGK1 PE=2 SV=1 - [B7TJ13_SHEEP]	29.9979	31.18	7	9	9	10	catalytic activity; nucleotide binding	cytoplasm; membrane	metabolic process	Pf00162	417	44.5371	8.26514
Q5EA61	Creatine kinase B-type OS=Bos taurus GN=CKB PE=2 SV=1 - [KCRB_BOVIN]	29.4648	21	3	5	5	10	catalytic activity; nucleotide binding	cytoplasm; mitochondrion	cellular homeostasis; development; metabolic process	Pf00217; Pf02807	381	42.6924	5.78271
Q2KJ32	Selenium-binding protein 1 OS=Bos taurus GN=SELENBP1 PE=1 SV=1 - [SBP1_BOVIN]	24.9134	19.49	1	7	7	8	protein binding	cytoplasm; cytosol; membrane; nucleus; organelle lumen	transport	Pf05694	472	52.5216	6.48096
Q08DQ0	Plakophilin-3 OS=Bos taurus GN=PKP3 PE=2 SV=1 - [PKP3_BOVIN]	20.9327	10.21	1	6	6	7	protein binding	nucleus		Pf00514	793	86.4756	9.42236
E1BJB1	Tubulin beta-2B chain OS=Bos taurus GN=TUBB2B PE=2 SV=1 - [E1BJB1_BOVIN]	20.3841	18.65	17	1	6	7	catalytic activity; nucleotide binding; structural molecule activity	cytoplasm; cytoskeleton	cell organization and biogenesis; cellular component movement; metabolic process	Pf00091; Pf03953	445	49.875	4.89404
Q2KJD0	Tubulin beta-5 chain OS=Bos taurus GN=TUBB5 PE=2 SV=1 - [TBB5_BOVIN]	20.3517	19.37	22	1	6	7	catalytic activity; nucleotide binding; protein binding; structural molecule activity	cytoplasm; cytoskeleton; nucleus	cell organization and biogenesis; cellular component movement; metabolic process	Pf00091; Pf03953; Pf10644	444	49.639	4.89404
G3N0K3	Uncharacterized protein OS=Bos taurus PE=2 SV=1 - [G3N0K3_BOVIN]	17.1374	17.94	17	4	4	5	RNA binding; structural molecule activity	cytoplasm; ribosome	metabolic process	Pf00900; Pf08071	262	29.4599	10.0815
Q0VC36	14-3-3 protein sigma OS=Bos taurus GN=SFN PE=2 SV=1 - [1433S_BOVIN]	16.5005	19.35	15	3	4	6	protein binding	cytoplasm; extracellular; nucleus	cell communication; cell death; cell differentiation; cell growth; cell organization and biogenesis; cell proliferation; development; metabolic process; regulation of biological process; response to stimulus; transport	Pf00244	248	27.8317	4.71631
F1MB08	Alpha-enolase OS=Bos taurus GN=ENO1 PE=3 SV=1 - [F1MB08_BOVIN]	16.2221	13.82	7	4	4	5	catalytic activity; metal ion binding	cell surface; cytoplasm; cytosol; extracellular; membrane	metabolic process	Pf00113; Pf03952	434	47.2543	6.80029
P63243	Guanine nucleotide-binding protein subunit beta-2-like 1 OS=Bos taurus GN=GNB2L1 PE=2 SV=3 - [GBLP_BOVIN]	16.1154	17.35	3	4	4	5	enzyme regulator activity; protein binding	cytoplasm; cytoskeleton; membrane; nucleus	cell communication; cell death; cell division; cell growth; cell organization and biogenesis; cellular component movement; development; metabolic process; regulation of biological process; response to stimulus; transport	Pf00400	317	35.0546	7.69385
Q28554	Glyceraldehyde-3-phosphate dehydrogenase (Fragment) OS=Ovis aries GN=GAPDH PE=2 SV=4 - [G3P_SHEEP]	14.5226	17.39	12	3	4	5	catalytic activity; nucleotide binding; protein binding	cytoplasm; cytoskeleton; cytosol; nucleus	cell death; cell organization and biogenesis; metabolic process; regulation of biological process	Pf00044; Pf02800	322	34.7097	7.86963
E1BEG2	Uncharacterized protein OS=Bos taurus GN=HNRNPA3 PE=4 SV=2 - [E1BEG2_BOVIN]	13.5277	13.42	3	3	3	4	nucleotide binding			Pf00076	380	39.6256	9.18799
A7E394	EIF6 protein (Fragment) OS=Bos taurus GN=EIF6 PE=2 SV=1 - [A7E394_BOVIN]	13.3932	8.09	3	5	5	5	protein binding; RNA binding		metabolic process	Pf01399	828	98.8268	8.30908
A1L595	Keratin, type I cytoskeletal 17 OS=Bos taurus GN=KRT17 PE=2 SV=1 - [K1C17_BOVIN]	12.4741	7.03	14	1	4	4	protein binding; receptor activity; signal transducer activity; structural molecule activity	cytoplasm; cytoskeleton	cell differentiation; cell growth; cell organization and biogenesis; development; metabolic process; regulation of biological process	Pf00038; Pf07888; Pf12128	441	48.6823	5.14795
G5E507	Heat shock protein HSP 90-beta OS=Bos taurus GN=HSP90AB1 PE=2 SV=1 - [G5E507_BOVIN]	12.064	7.73	9	2	4	4	nucleotide binding; protein binding	cytoplasm; membrane	metabolic process; response to stimulus	Pf00183; Pf02518	724	82.7628	5.0083
F1MLQ1	Histone H2A OS=Bos taurus GN=LOC524236 PE=3 SV=2 - [F1MLQ1_BOVIN]	12.0515	25.38	16	3	3	4	DNA binding; protein binding	chromosome; nucleus	cell organization and biogenesis; metabolic process	Pf00125	130	14.2039	10.5649
P81947	Tubulin alpha-1B chain OS=Bos taurus PE=1 SV=2 - [TBA1B_BOVIN]	11.7082	13.75	19	4	4	4	catalytic activity; nucleotide binding; structural molecule activity	cytoplasm; cytoskeleton	cell organization and biogenesis; cellular component movement; metabolic process	Pf00091; Pf03953	451	50.1196	5.05908
Q76LV2	Heat shock protein HSP 90-alpha OS=Bos taurus GN=HSP90AA1 PE=2 SV=3 - [HS90A_BOVIN]	11.2996	7.37	9	3	4	4	catalytic activity; enzyme regulator activity; nucleotide binding; protein binding	cytoplasm	cell organization and biogenesis; metabolic process; regulation of biological process; response to stimulus; transport	Pf00183; Pf02518	733	84.6777	5.0083
B8R1K3	Transferrin OS=Bos mutus grunniens PE=2 SV=1 - [B8R1K3_BOSMU]	10.6895	6.96	5	4	4	4	metal ion binding	extracellular	cellular homeostasis; transport	Pf00405	704	77.6078	7.1665
G3X807	Histone H4 (Fragment) OS=Bos taurus GN=LOC616167 PE=3 SV=1 - [G3X807_BOVIN]	10.4989	33.67	25	4	4	4	DNA binding; protein binding	chromosome; nucleus	cell organization and biogenesis; metabolic process	Pf00125	98	10.9422	11.356
E1BDX8	Uncharacterized protein OS=Bos taurus GN=DYNC1H1 PE=4 SV=1 - [E1BDX8_BOVIN]	10.3812	1.1	1	4	4	4	catalytic activity; motor activity; nucleotide binding	cytoskeleton	cell organization and biogenesis; cellular component movement; metabolic process	Pf03028; Pf03915; Pf04156; Pf07246; Pf07728; Pf08385; Pf08393; Pf12774; Pf12775; Pf12777; Pf12780; Pf12781	4646	531.719	6.40479
P02510	Alpha-crystallin B chain OS=Bos taurus GN=CRYAB PE=1 SV=2 - [CRYAB_BOVIN]	10.0996	22.86	2	4	4	4	metal ion binding; protein binding; structural molecule activity	cytoplasm; cytosol; membrane; mitochondrion; nucleus	cell death; cell differentiation; cell organization and biogenesis; development; metabolic process; regulation of biological process; response to stimulus; transport	Pf00011; Pf00525	175	20.0244	7.32764
Q5E988	40S ribosomal protein S5 OS=Bos taurus GN=RPS5 PE=2 SV=3 - [RS5_BOVIN]	10.0886	13.73	2	2	2	3	RNA binding; structural molecule activity	cytoplasm; cytosol; ribosome	metabolic process; regulation of biological process	Pf00177	204	22.8621	9.71533
E1BNH2	Uncharacterized protein OS=Bos taurus GN=LOC100850676 PE=3 SV=2 - [E1BNH2_BOVIN]	9.86061	10.86	3	3	3	3	catalytic activity; protein binding	cytoplasm	cell communication; cell death; metabolic process; regulation of biological process; response to stimulus	Pf00155; Pf00266; Pf01041; Pf01053; Pf01212	405	44.3513	6.46826
Q3SZ62	Phosphoglycerate mutase 1 OS=Bos taurus GN=PGAM1 PE=2 SV=3 - [PGAM1_BOVIN]	9.64562	15.75	6	3	3	3	catalytic activity; protein binding	cytoplasm; cytosol	metabolic process; regulation of biological process	Pf00300	254	28.8338	7.18115
P04272	Annexin A2 OS=Bos taurus GN=ANXA2 PE=1 SV=2 - [ANXA2_BOVIN]	9.27328	8.85	2	2	2	3	enzyme regulator activity; metal ion binding; protein binding	cytoplasm; endosome; extracellular; membrane	cell organization and biogenesis; coagulation; development; regulation of biological process; response to stimulus; transport	Pf00191	339	38.5878	7.31299
G3N0I4	Cytosol aminopeptidase OS=Bos taurus GN=LAP3 PE=2 SV=1 - [G3N0I4_BOVIN]	8.65915	8.23	3	3	3	3	catalytic activity; metal ion binding	cytoplasm; membrane	metabolic process	Pf00883; Pf02789	498	54.0465	5.80811
Q3T169	40S ribosomal protein S3 OS=Bos taurus GN=RPS3 PE=2 SV=1 - [RS3_BOVIN]	8.30886	12.35	6	3	3	3	catalytic activity; DNA binding; protein binding; RNA binding; structural molecule activity	cytoplasm; cytosol; membrane; nucleus; ribosome	cell death; metabolic process; regulation of biological process; response to stimulus	Pf00189; Pf07650	243	26.6714	9.65674
E1BF20	Uncharacterized protein OS=Bos taurus GN=HNRNPH1 PE=4 SV=2 - [E1BF20_BOVIN]	8.28589	9.32	5	3	3	3	nucleotide binding			Pf00076; Pf08080	472	51.2181	6.80029
P02253	Histone H1.2 OS=Bos taurus GN=HIST1H1C PE=1 SV=2 - [H12_BOVIN]	8.02564	14.08	8	3	3	3	DNA binding	chromosome; nucleus	cell organization and biogenesis; metabolic process	Pf00538	213	21.3427	11.0044
G5E631	Uncharacterized protein OS=Bos taurus GN=DDX3X PE=3 SV=1 - [G5E631_BOVIN]	7.99613	5.14	5	3	3	3	catalytic activity; nucleotide binding			Pf00270; Pf00271	661	73.0829	7.18115
F1MPL4	Nucleoside diphosphate kinase B OS=Bos taurus GN=NME2 PE=2 SV=2 - [F1MPL4_BOVIN]	7.8802	34.21	8	3	3	3	catalytic activity; nucleotide binding		metabolic process	Pf00334	114	12.7828	9.5835
F1N5L6	Desmocollin-3 (Fragment) OS=Bos taurus GN=DSC3 PE=2 SV=2 - [F1N5L6_BOVIN]	7.86253	5.02	5	3	3	3	metal ion binding	membrane		Pf00028; Pf08758	837	92.9967	5.43994
F1MUX6	Uncharacterized protein (Fragment) OS=Bos taurus GN=GSTM3 PE=2 SV=2 - [F1MUX6_BOVIN]	7.56172	7.66	3	1	1	2	catalytic activity; protein binding		metabolic process	Pf00043; Pf02798	209	25.0504	6.771
D5K776	Heterogeneous nuclear ribonuclear protein K OS=Capra hircus GN=hnRNP K PE=2 SV=1 - [D5K776_CAPHI]	7.52306	10.2	3	3	3	3	RNA binding			Pf00013; Pf08067	441	48.7512	5.19873
Q2KJE5	Glyceraldehyde-3-phosphate dehydrogenase, testis-specific OS=Bos taurus GN=GAPDHS PE=2 SV=1 - [G3PT_BOVIN]	7.33396	7.85	6	1	2	2	catalytic activity; nucleotide binding	cytoplasm	cellular component movement; metabolic process	Pf00044; Pf02800; Pf02826	395	43.2603	8.11865
Q3T0Y1	OTU domain, ubiquitin aldehyde binding 1 OS=Bos taurus GN=OTUB1 PE=2 SV=1 - [Q3T0Y1_BOVIN]	7.09747	5.54	1	1	1	2	catalytic activity; protein binding		metabolic process	Pf02338; Pf10275	271	31.2885	4.99561
Q2HJ65	Histone H2A OS=Bos taurus GN=H2AFY PE=2 SV=1 - [Q2HJ65_BOVIN]	6.9741	9.97	4	2	2	2	DNA binding; protein binding	chromosome; nucleus; organelle lumen	cell organization and biogenesis; metabolic process; regulation of biological process	Pf00125; Pf01661	371	39.5084	9.77393
E1B9D7	Uncharacterized protein OS=Bos taurus GN=DSG4 PE=3 SV=1 - [E1B9D7_BOVIN]	6.4381	2.11	2	2	2	2	metal ion binding	membrane	cell communication; cell differentiation; development; metabolic process; regulation of biological process; response to stimulus	Pf00028; Pf01049	1041	113.534	4.70361
O18789	40S ribosomal protein S2 OS=Bos taurus GN=RPS2 PE=2 SV=2 - [RS2_BOVIN]	6.43289	8.87	5	2	2	2	protein binding; RNA binding; structural molecule activity	cytoplasm; cytosol; nucleus; organelle lumen; ribosome	metabolic process	Pf00333; Pf03719	293	31.2156	10.2427
Q3MHP3	Protein S100-A14 OS=Bos taurus GN=S100A14 PE=3 SV=1 - [S10AE_BOVIN]	6.26835	14.42	1	1	1	2	metal ion binding; protein binding	cytoplasm; cytoskeleton; membrane	cell communication; cellular component movement; defense response; regulation of biological process; response to stimulus	Pf01023	104	11.4026	4.66553
F1MKC4	Uncharacterized protein OS=Bos taurus PE=2 SV=2 - [F1MKC4_BOVIN]	6.2314	8.51	23	1	2	2	nucleotide binding	cytoplasm; cytoskeleton		Pf00022	376	41.8978	6.1001
Q717R8	Elongation factor 1-delta OS=Ovis aries GN=EEF1D PE=2 SV=1 - [EF1D_SHEEP]	6.21805	8.66	4	2	2	2	RNA binding	cytoplasm	metabolic process	Pf00736	277	30.8016	5.60498
G1DFT0	Ribosomal protein OS=Capra hircus GN=RPL10A PE=2 SV=1 - [G1DFT0_CAPHI]	6.10285	20.3	7	2	2	2	RNA binding; structural molecule activity	cytoplasm; ribosome	metabolic process	Pf00687	133	15.2004	9.99365
A0FH34	Lactate dehydrogenase B OS=Bos mutus grunniens PE=2 SV=1 - [A0FH34_BOSMU]	6.08253	6.89	14	1	2	2	catalytic activity; nucleotide binding	cytoplasm	metabolic process	Pf00056; Pf02866	334	36.7182	6.44287
E1BFB0	Uncharacterized protein OS=Bos taurus GN=SPTAN1 PE=4 SV=2 - [E1BFB0_BOVIN]	6.0641	1.01	3	2	2	2	metal ion binding; protein binding	cytoplasm; cytoskeleton; membrane		Pf00018; Pf00036; Pf00435; Pf07653; Pf08726	2472	284.401	5.32568
Q862P6	Similar to elongation factor-1-gamma (Fragment) OS=Bos taurus PE=2 SV=1 - [Q862P6_BOVIN]	5.98624	13.75	8	2	2	2	RNA binding	cytoplasm	metabolic process; response to stimulus	Pf00043	160	18.1975	9.1001
P10881	Lupus La protein homolog OS=Bos taurus GN=SSB PE=2 SV=2 - [LA_BOVIN]	5.9211	6.93	1	2	2	2	nucleotide binding; RNA binding	nucleus	metabolic process	Pf00076; Pf05383; Pf08777	404	46.505	8.45557
Q3ZCK1	Eukaryotic translation initiation factor 3 subunit L OS=Bos taurus GN=EIF3L PE=2 SV=1 - [EIF3L_BOVIN]	5.82164	5.32	1	2	2	2	protein binding; RNA binding	cytoplasm; nucleus; organelle lumen	metabolic process	Pf10255	564	66.6844	6.34131
Q2HJ33	Obg-like ATPase 1 OS=Bos taurus GN=OLA1 PE=2 SV=1 - [OLA1_BOVIN]	5.57377	6.06	3	2	2	2	catalytic activity; nucleotide binding; transporter activity	cytoplasm; membrane; nucleus; organelle lumen	metabolic process; transport	Pf01926; Pf02421; Pf06071	396	44.7153	7.81104
Q3ZBH5	Proliferation-associated 2G4, 38kDa OS=Bos taurus GN=PA2G4 PE=2 SV=1 - [Q3ZBH5_BOVIN]	5.48105	7.61	2	2	2	2	DNA binding; protein binding	cytoplasm; nucleus; organelle lumen	metabolic process; regulation of biological process	Pf00557	394	43.7752	6.55127
A5D973	Alpha isoform of regulatory subunit A, protein phosphatase 2 OS=Bos taurus GN=PPP2R1A PE=2 SV=1 - [A5D973_BOVIN]	5.43731	5.77	3	2	2	2	catalytic activity; protein binding	chromosome; cytoplasm; cytosol	cell death; metabolic process; regulation of biological process		589	65.2399	5.10986
F1N0E5	T-complex protein 1 subunit delta OS=Bos taurus GN=CCT4 PE=3 SV=2 - [F1N0E5_BOVIN]	5.41262	5.35	3	2	2	2	nucleotide binding; protein binding	cytoplasm; cytoskeleton; cytosol; membrane; nucleus	metabolic process	Pf00118	542	58.1249	7.60596
Q0VCM4	Glycogen phosphorylase, liver form OS=Bos taurus GN=PYGL PE=2 SV=1 - [PYGL_BOVIN]	5.38686	3.53	2	2	2	2	catalytic activity; nucleotide binding	cytoplasm; membrane	metabolic process	Pf00343	851	97.3942	7.12256
E1BH17	Glutathione S-transferase Mu 1 OS=Bos taurus GN=GSTM1 PE=2 SV=1 - [E1BH17_BOVIN]	5.36471	7.51	3	1	1	2	catalytic activity; protein binding		metabolic process	Pf00043; Pf02798	213	25.0098	5.70654
P68102	Eukaryotic translation initiation factor 2 subunit 1 OS=Bos taurus GN=EIF2S1 PE=2 SV=2 - [IF2A_BOVIN]	5.29889	6.98	2	2	2	2	RNA binding	cytoplasm; nucleus	metabolic process; regulation of biological process; response to stimulus	Pf00575; Pf07541	315	36.0854	5.08447
F4YD24	Ribosomal protein L23a (Fragment) OS=Bubalus bubalis GN=RPL23A PE=2 SV=1 - [F4YD24_BUBBU]	5.29207	21.93	12	2	2	2	nucleotide binding; structural molecule activity	cytoplasm; ribosome	metabolic process	Pf00276	114	13.2064	10.1987
A7E355	SYNCRIP protein (Fragment) OS=Bos taurus GN=SYNCRIP PE=2 SV=1 - [A7E355_BOVIN]	5.22008	4.61	4	2	2	2	nucleotide binding			Pf00076	456	51.0551	6.7124
Q08E18	HDGF protein OS=Bos taurus GN=HDGF PE=2 SV=1 - [Q08E18_BOVIN]	5.21437	7.14	3	1	1	2	DNA binding; nucleotide binding; protein binding	cytoplasm; extracellular; nucleus	metabolic process; regulation of biological process	Pf00855	238	26.5438	4.75439
A5JST3	Translationally-controlled 1 (Fragment) OS=Capra hircus PE=2 SV=1 - [A5JST3_CAPHI]	5.05305	13.46	7	2	2	2	metal ion binding	cytoplasm; cytoskeleton; endosome; extracellular		Pf00838	156	17.6357	4.95752
Q3T054	GTP-binding nuclear protein Ran OS=Bos taurus GN=RAN PE=2 SV=3 - [RAN_BOVIN]	4.95251	12.5	4	2	2	2	catalytic activity; nucleotide binding	cytoplasm; nucleus	cell communication; cell division; cell organization and biogenesis; metabolic process; regulation of biological process; response to stimulus; transport	Pf00025; Pf00071; Pf01926; Pf08477	216	24.4076	7.48877
Q3T0K2	T-complex protein 1 subunit gamma OS=Bos taurus GN=CCT3 PE=1 SV=1 - [TCPG_BOVIN]	4.9475	4.22	4	2	2	2	nucleotide binding; protein binding	cytoplasm; cytoskeleton; cytosol; membrane	metabolic process	Pf00118	545	60.5474	6.80029
A3KMV5	Ubiquitin-like modifier-activating enzyme 1 OS=Bos taurus GN=UBA1 PE=2 SV=1 - [UBA1_BOVIN]	4.85277	2.84	2	2	2	2	catalytic activity; nucleotide binding		metabolic process	Pf00899; Pf02134; Pf09358; Pf10585	1058	117.755	5.77002
E1BQ11	Uncharacterized protein OS=Bos taurus GN=CTNND1 PE=4 SV=2 - [E1BQ11_BOVIN]	4.79824	2.4	2	2	2	2	protein binding	cytoplasm; cytosol; membrane; nucleus	cell communication; cell differentiation; development; regulation of biological process; response to stimulus	Pf00514	960	106.797	6.22705
Q862J6	Similar to 6-phosphogluconate dehydrogenase (Fragment) OS=Bos taurus PE=2 SV=1 - [Q862J6_BOVIN]	3.86453	10.85	4	1	1	1	catalytic activity; nucleotide binding		metabolic process	Pf00393	129	14.512	7.15186
A6QLQ8	Poly(U)-specific endoribonuclease OS=Bos taurus GN=ENDOU PE=2 SV=1 - [ENDOU_BOVIN]	3.78793	4.12	1	1	1	1	catalytic activity; metal ion binding; receptor activity; RNA binding	extracellular	metabolic process; reproduction; response to stimulus	Pf01033; Pf09412	413	47.1571	5.37646
F1N3M0	Desmocollin-1 OS=Bos taurus GN=DSC1 PE=2 SV=1 - [F1N3M0_BOVIN]	3.73717	1.55	4	1	1	1	metal ion binding	membrane		Pf00028; Pf08758	839	93.419	5.32568
A1XED6	RPS11 (Fragment) OS=Bos taurus PE=2 SV=1 - [A1XED6_BOVIN]	3.71754	22.5	4	1	1	1	RNA binding; structural molecule activity	cytoplasm; cytosol; ribosome	metabolic process	Pf00366	80	9.57625	10.6821
P20072	Annexin A7 OS=Bos taurus GN=ANXA7 PE=1 SV=2 - [ANXA7_BOVIN]	3.63329	3.46	2	1	1	1	metal ion binding; protein binding	cytoplasm; cytosol; membrane; nucleus	cell organization and biogenesis; cell proliferation; cellular homeostasis; regulation of biological process; response to stimulus	Pf00191	463	49.9083	6.80029
F1MU79	Peptidyl-prolyl cis-trans isomerase FKBP4 OS=Bos taurus GN=FKBP4 PE=4 SV=2 - [F1MU79_BOVIN]	3.61696	3.7	3	1	1	1	catalytic activity; nucleotide binding; protein binding	cytoplasm; cytoskeleton; cytosol; membrane; nucleus	cell communication; cell differentiation; cell organization and biogenesis; development; metabolic process; regulation of biological process; reproduction; response to stimulus	Pf00254; Pf00515; Pf07719	459	51.5271	5.38916
G3X6T7	Uncharacterized protein OS=Bos taurus GN=ATP7A PE=3 SV=1 - [G3X6T7_BOVIN]	3.57104	1.13	2	1	1	1	catalytic activity; metal ion binding; nucleotide binding; transporter activity	membrane	metabolic process; transport	Pf00122; Pf00403; Pf00702; Pf12710	1500	163.248	6.48096
A8KC77	EIF5 protein (Fragment) OS=Bos taurus GN=EIF5 PE=2 SV=1 - [A8KC77_BOVIN]	3.53101	5	2	1	1	1	protein binding		metabolic process	Pf02020	300	34.4614	5.07178
B0LRP3	Seryl-tRNA synthetase (Fragment) OS=Ovis aries PE=2 SV=1 - [B0LRP3_SHEEP]	3.51386	6.12	3	1	1	1	catalytic activity; nucleotide binding	cytoplasm	metabolic process	Pf00587	245	28.0329	5.50342
P67827	Casein kinase I isoform alpha OS=Bos taurus GN=CSNK1A1 PE=1 SV=1 - [KC1A_BOVIN]	3.29176	3.08	2	1	1	1	catalytic activity; nucleotide binding	chromosome; cytoplasm; cytoskeleton; nucleus; organelle lumen	cell communication; cell division; cell organization and biogenesis; metabolic process; regulation of biological process; response to stimulus	Pf00069; Pf07714	325	37.5432	9.48096
F1N0H3	Carbonic anhydrase 2 (Fragment) OS=Bos taurus GN=CA2 PE=4 SV=2 - [F1N0H3_BOVIN]	3.22969	5.22	4	1	1	1	catalytic activity; metal ion binding	cytoplasm; cytosol	metabolic process; transport	Pf00194	249	27.7331	6.354
F1MMQ5	Translation initiation factor eIF-2B subunit delta OS=Bos taurus GN=EIF2B4 PE=3 SV=1 - [F1MMQ5_BOVIN]	3.21761	2.1	3	1	1	1	enzyme regulator activity; RNA binding	cytoplasm	cell communication; cell differentiation; cellular homeostasis; development; metabolic process; reproduction; response to stimulus	Pf01008	524	57.4492	9.34912
C5IWV2	Aspartyl-tRNA synthetase OS=Ovis aries GN=DARS PE=2 SV=1 - [C5IWV2_SHEEP]	3.17629	3.79	4	1	1	1	catalytic activity; nucleotide binding	cytoplasm	metabolic process	Pf00152; Pf01336	501	57.0351	6.94678
Q30DW2	Asparaginyl-tRNA synthetase (Fragment) OS=Ovis aries GN=AsnRS PE=2 SV=1 - [Q30DW2_SHEEP]	3.14725	9.21	4	1	1	1	catalytic activity; nucleotide binding	cytoplasm	metabolic process	Pf00152	152	17.9757	4.77979
Q307G8	Ras-related protein RAB11A (Fragment) OS=Ovis aries PE=2 SV=1 - [Q307G8_SHEEP]	3.14647	6.25	7	1	1	1	nucleotide binding		cell communication; regulation of biological process; response to stimulus; transport	Pf00025; Pf00071; Pf08477	208	23.6251	7.44482
Q5E9F5	Transgelin-2 OS=Bos taurus GN=TAGLN2 PE=2 SV=3 - [TAGL2_BOVIN]	3.10496	7.04	2	1	1	1	protein binding	membrane; nucleus	development	Pf00307; Pf00402	199	22.4122	8.23584
A7MB16	Eukaryotic translation initiation factor 3 subunit B OS=Bos taurus GN=EIF3B PE=2 SV=1 - [EIF3B_BOVIN]	3.09737	2.29	2	1	1	1	nucleotide binding; protein binding; RNA binding	cytoplasm	metabolic process; regulation of biological process	Pf00076; Pf08662	786	88.863	4.97021
Q3ZBA4	RNA binding motif (RNP1, RRM) protein 3 OS=Bos taurus GN=RBM3 PE=4 SV=1 - [Q3ZBA4_BOVIN]	3.03817	20	2	1	1	1	nucleotide binding			Pf00076	90	9.74764	5.12256
A6QLS9	RAB10 protein OS=Bos taurus GN=RAB10 PE=2 SV=1 - [A6QLS9_BOVIN]	3.01545	5.5	2	1	1	1	nucleotide binding	cytoplasm; Golgi; nucleus	cell communication; regulation of biological process; response to stimulus; transport	Pf00025; Pf00071; Pf04670; Pf08477	200	22.5266	8.38232
Q2LGB5	Toll-interacting protein OS=Bos taurus GN=TOLLIP PE=2 SV=1 - [TOLIP_BOVIN]	3.00084	5.13	1	1	1	1	protein binding	cytoplasm	cell communication; defense response; metabolic process; regulation of biological process; response to stimulus	Pf00168; Pf02845	273	30.0621	5.46533
A7YW98	Arginine--tRNA ligase, cytoplasmic OS=Bos taurus GN=RARS PE=2 SV=1 - [SYRC_BOVIN]	2.97667	1.97	2	1	1	1	catalytic activity; nucleotide binding	cytoplasm; mitochondrion; nucleus	metabolic process	Pf00750; Pf03485; Pf05746	660	75.5129	6.87354
Q2KHU8	Eukaryotic translation initiation factor 2 subunit 3 OS=Bos taurus GN=EIF2S3 PE=2 SV=1 - [IF2G_BOVIN]	2.97023	3.39	2	1	1	1	catalytic activity; nucleotide binding; RNA binding		metabolic process	Pf00009; Pf03144; Pf09173	472	51.0332	8.39697
Q5E9A1	Nascent polypeptide-associated complex subunit alpha OS=Bos taurus GN=NACA PE=1 SV=1 - [NACA_BOVIN]	2.94929	6.05	2	1	1	1	DNA binding; protein binding	cytoplasm; nucleus	metabolic process; transport	Pf01849	215	23.3557	4.56396
A4IFE6	ABCE1 protein OS=Bos taurus GN=ABCE1 PE=2 SV=1 - [A4IFE6_BOVIN]	2.92339	2.5	1	1	1	1	catalytic activity; nucleotide binding	cytoplasm; mitochondrion	metabolic process	Pf00005; Pf04068	599	67.245	8.33838
Q0VCM0	Protein S100-A16 OS=Bos taurus GN=S100A16 PE=3 SV=1 - [S10AG_BOVIN]	2.91153	10.68	1	1	1	1	metal ion binding; protein binding	cytoplasm; cytosol; membrane; nucleus; organelle lumen	response to stimulus	Pf01023	103	11.7691	8.93896
E1B8Q8	Uncharacterized protein OS=Bos taurus PE=4 SV=2 - [E1B8Q8_BOVIN]	2.90706	1.66	1	1	1	1	RNA binding; transporter activity	cytoplasm; membrane; nucleus; organelle lumen	transport	Pf08389	961	110.21	5.42725
P62194	26S protease regulatory subunit 8 OS=Bos taurus GN=PSMC5 PE=2 SV=1 - [PRS8_BOVIN]	2.8997	3.94	2	1	1	1	catalytic activity; nucleotide binding; protein binding	cytoplasm; nucleus; proteasome	metabolic process; regulation of biological process; reproduction; response to stimulus	Pf00004; Pf01057; Pf01078; Pf05496; Pf06068; Pf06414; Pf07724; Pf07726; Pf07728	406	45.5971	7.54736
Q9TS96	Superoxide dismutase [Cu-Zn] (Fragments) OS=Bos taurus PE=3 SV=1 - [Q9TS96_BOVIN]	2.89188	11.61	11	1	1	1	antioxidant activity; catalytic activity; metal ion binding	cytoplasm; mitochondrion	metabolic process; response to stimulus	Pf00080	112	11.3368	5.74463
A7E3V8	Signal recognition particle subunit SRP68 (Fragment) OS=Bos taurus GN=SRP68 PE=2 SV=1 - [A7E3V8_BOVIN]	2.88457	2.43	3	1	1	1	protein binding; RNA binding	cytoplasm	response to stimulus; transport		618	69.9341	8.47021
F1MWD3	Uncharacterized protein OS=Bos taurus GN=CCT5 PE=1 SV=2 - [F1MWD3_BOVIN]	2.81641	3.14	2	1	1	1	nucleotide binding; protein binding	cytoplasm; cytoskeleton; cytosol; nucleus; organelle lumen	metabolic process; response to stimulus	Pf00118	541	59.5769	5.90967
Q862L6	Similar to ribosomal protein L12 (Fragment) OS=Bos taurus PE=2 SV=1 - [Q862L6_BOVIN]	2.80846	11.03	4	1	1	1	RNA binding; structural molecule activity	cytoplasm; ribosome	metabolic process	Pf00298; Pf03946	145	15.6806	9.89111
D3INW8	Argininosuccinate synthetase 1 (Fragment) OS=Capra hircus PE=2 SV=1 - [D3INW8_CAPHI]	2.80146	4.1	3	1	1	1	catalytic activity; nucleotide binding		metabolic process	Pf00764	390	43.6242	6.75635
P13696	Phosphatidylethanolamine-binding protein 1 OS=Bos taurus GN=PEBP1 PE=1 SV=2 - [PEBP1_BOVIN]	2.75865	10.7	1	1	1	1	enzyme regulator activity; nucleotide binding	cytoplasm	metabolic process; regulation of biological process	Pf01161	187	20.9727	7.48877
Q3T0S7	Chromosome 14 open reading frame 166 ortholog OS=Bos taurus GN=C10H14ORF166 PE=2 SV=1 - [Q3T0S7_BOVIN]	2.75326	5.31	1	1	1	1	protein binding	nucleus	metabolic process; regulation of biological process	Pf10036	245	28.1917	6.65381
Q56JZ5	Eukaryotic translation initiation factor 3 subunit H OS=Bos taurus GN=EIF3H PE=2 SV=1 - [EIF3H_BOVIN]	2.75053	3.98	2	1	1	1	protein binding; RNA binding	cytoplasm	metabolic process	Pf01398	352	39.881	6.66846
Q9TRQ0	Glutathione S-transferase (Fragment) OS=Bos taurus PE=1 SV=1 - [Q9TRQ0_BOVIN]	2.71911	61.9	1	1	1	1	catalytic activity; protein binding				21	2.49024	8.83643
A1L548	Ubiquitin isopeptidase T (Fragment) OS=Bos taurus GN=USP5 PE=2 SV=1 - [A1L548_BOVIN]	2.71346	2.24	2	1	1	1	catalytic activity; metal ion binding; protein binding		metabolic process	Pf00443; Pf00627; Pf02148	713	80.015	5.0083
E1BLZ8	Uncharacterized protein (Fragment) OS=Bos taurus GN=EIF3F PE=3 SV=2 - [E1BLZ8_BOVIN]	2.68632	3.91	2	1	1	1	protein binding; RNA binding	cytoplasm	metabolic process	Pf01398	384	40.1633	5.46533
E1BBP5	Uncharacterized protein OS=Bos taurus GN=VSIG8 PE=4 SV=1 - [E1BBP5_BOVIN]	2.67426	2.38	1	1	1	1	protein binding			Pf07686	421	44.3892	7.28369
Q0VCP4	Septin-8 OS=Bos taurus GN=SEPT8 PE=2 SV=3 - [SEPT8_BOVIN]	2.67033	3.62	2	1	1	1	nucleotide binding	cytoplasm; cytoskeleton		Pf00735	442	51.218	6.11279
E1BCW3	6-phosphofructokinase OS=Bos taurus GN=PFKP PE=3 SV=2 - [E1BCW3_BOVIN]	2.66029	1.52	2	1	1	1	catalytic activity; nucleotide binding	cytoplasm; cytosol; membrane	metabolic process	Pf00365	791	85.9507	6.99072
F4YD05	Calmodulin 2 (Fragment) OS=Bubalus bubalis GN=CALM2 PE=2 SV=1 - [F4YD05_BUBBU]	2.65283	11.89	9	1	1	1	metal ion binding			Pf00036; Pf08726; Pf12763	143	16.1365	4.18311
F1N650	Annexin OS=Bos taurus GN=ANXA1 PE=3 SV=1 - [F1N650_BOVIN]	2.61234	3.76	4	1	1	1	enzyme regulator activity; metal ion binding; protein binding; structural molecule activity	cytoskeleton; membrane	cell communication; cell differentiation; cell organization and biogenesis; cell proliferation; development; metabolic process; regulation of biological process; response to stimulus; transport	Pf00191	346	38.9553	6.81494
A6QLG5	40S ribosomal protein S9 OS=Bos taurus GN=RPS9 PE=2 SV=1 - [RS9_BOVIN]	2.61131	4.64	1	1	1	1	RNA binding; structural molecule activity; translation regulator activity	cytoplasm; cytosol; nucleus; organelle lumen; ribosome	cell proliferation; metabolic process; regulation of biological process	Pf00163; Pf01479	194	22.5776	10.6528
Q95MD9	GTP binding protein Rab1a (Fragment) OS=Bos taurus PE=4 SV=1 - [Q95MD9_BOVIN]	2.58953	17.02	6	1	1	1	nucleotide binding	cytoplasm; Golgi	cell communication; regulation of biological process; response to stimulus	Pf00071	94	9.93879	8.26514
G5E6I9	Histone H2B OS=Bos taurus GN=100850700 PE=3 SV=1 - [G5E6I9_BOVIN]	2.58854	10.32	1	1	1	1	DNA binding; protein binding	chromosome; nucleus	cell organization and biogenesis; metabolic process	Pf00125	126	13.9926	10.2134
Q9TRM1	33 kDa CA(2+)-dependent carbohydrate-binding protein (Fragment) OS=Bos taurus PE=4 SV=1 - [Q9TRM1_BOVIN]	2.58414	80	5	1	1	1	metal ion binding			Pf00191	20	2.10606	4.23389
Q2VYC3	Eukaryotic translation elongation factor 1 beta 2 OS=Bos taurus PE=3 SV=1 - [Q2VYC3_BOVIN]	2.55584	5.91	3	1	1	1	RNA binding	cytoplasm	metabolic process	Pf00736	220	24.1959	4.88135
G1K134	Small nuclear ribonucleoprotein-associated protein OS=Bos taurus PE=3 SV=1 - [G1K134_BOVIN]	2.55551	3.35	5	1	1	1	RNA binding	nucleus		Pf01423	239	24.5107	10.3452
A5A4L2	Histone H2B OS=Bubalus bubalis GN=H2B PE=2 SV=1 - [A5A4L2_BUBBU]	2.47057	11.9	1	1	1	1	DNA binding; protein binding	chromosome; nucleus	cell organization and biogenesis; metabolic process	Pf00125	126	13.8976	10.3159
Q6EWQ7	Eukaryotic translation initiation factor 5A-1 OS=Bos taurus GN=EIF5A PE=2 SV=3 - [IF5A1_BOVIN]	2.43611	7.79	2	1	1	1	protein binding; RNA binding	cytoplasm; endoplasmic reticulum; membrane; nucleus	cell death; cell organization and biogenesis; cell proliferation; metabolic process; regulation of biological process; transport	Pf01287	154	16.8214	5.23682
A3QP71	Ribosomal protein S18 (Fragment) OS=Ovis aries GN=RPS18 PE=1 SV=1 - [A3QP71_SHEEP]	2.43418	18.18	5	1	1	1	RNA binding; structural molecule activity	cytoplasm; ribosome	metabolic process		44	5.32783	9.5249
P10895	1-phosphatidylinositol 4,5-bisphosphate phosphodiesterase delta-1 OS=Bos taurus GN=PLCD1 PE=2 SV=2 - [PLCD1_BOVIN]	2.43283	1.32	1	1	1	1	catalytic activity; metal ion binding; protein binding; signal transducer activity	cytoplasm; cytosol	cell communication; cell proliferation; development; metabolic process; regulation of biological process; response to stimulus	Pf00168; Pf00169; Pf00387; Pf00388; Pf09279	756	86.0193	6.7417
F1MY44	Uncharacterized protein OS=Bos taurus GN=HNRNPM PE=2 SV=2 - [F1MY44_BOVIN]	2.42379	2.19	1	1	1	1	nucleotide binding; RNA binding		metabolic process	Pf00076; Pf11532; Pf11608	730	77.4313	8.70459
Q2KJ45	TAR DNA binding protein OS=Bos taurus GN=TARDBP PE=2 SV=1 - [Q2KJ45_BOVIN]	2.4024	4.03	2	1	1	1	nucleotide binding			Pf00076	298	33.5889	7.06396
Q2KI42	26S proteasome non-ATPase regulatory subunit 11 OS=Bos taurus GN=PSMD11 PE=2 SV=3 - [PSD11_BOVIN]	2.39547	2.84	1	1	1	1	protein binding	cytoplasm; cytosol; nucleus; proteasome	cell differentiation; cell organization and biogenesis; metabolic process	Pf01399	422	47.434	6.48096
F4YD28	40S ribosomal protein S24 (Fragment) OS=Bubalus bubalis GN=RPS24 PE=2 SV=1 - [F4YD28_BUBBU]	2.38044	18.07	5	1	1	1	nucleotide binding; structural molecule activity	cytoplasm; ribosome	metabolic process	Pf01282	83	9.54219	10.6968
A5PK73	Fructose-bisphosphate aldolase OS=Bos taurus GN=ALDOB PE=2 SV=1 - [A5PK73_BOVIN]	2.36732	4.12	4	1	1	1	catalytic activity; protein binding	cytoplasm; cytoskeleton	cell organization and biogenesis; metabolic process; regulation of biological process	Pf00274	364	39.5022	8.45557
Q2KI84	Histidine--tRNA ligase, cytoplasmic OS=Bos taurus GN=HARS PE=2 SV=1 - [SYHC_BOVIN]	2.3496	2.75	2	1	1	1	catalytic activity; nucleotide binding	cytoplasm	metabolic process	Pf00458; Pf00587; Pf03129	509	57.2492	6.03662
Q861V1	Similar to Vesicle-associated membrane protein-associated protein B/C (Fragment) OS=Bos taurus PE=2 SV=1 - [Q861V1_BOVIN]	2.34377	8.16	4	1	1	1	protein binding; structural molecule activity	cytoplasm; endoplasmic reticulum; Golgi; membrane	cell communication; cellular homeostasis; metabolic process; regulation of biological process; reproduction; response to stimulus	Pf00635	147	16.6554	6.78564
G5E5N3	ATP-dependent RNA helicase A OS=Bos taurus GN=DHX9 PE=4 SV=1 - [G5E5N3_BOVIN]	2.33302	0.93	2	1	1	1	catalytic activity; DNA binding; nucleotide binding; RNA binding	cytoplasm; nucleus; organelle lumen		Pf00035; Pf00270; Pf00271; Pf04408; Pf07717	1287	141.868	6.88818
A7MBD4	FARSA protein OS=Bos taurus GN=FARSA PE=2 SV=1 - [A7MBD4_BOVIN]	2.32449	2.76	2	1	1	1	catalytic activity; nucleotide binding; RNA binding	cytoplasm	metabolic process	Pf00152; Pf01409; Pf08279; Pf12802	508	57.4585	8.39697
F1MC48	Uncharacterized protein OS=Bos taurus GN=IQGAP1 PE=4 SV=2 - [F1MC48_BOVIN]	2.31289	1.13	2	1	1	1	enzyme regulator activity; protein binding	cytoplasm; cytoskeleton; membrane; nucleus	cell communication; cell differentiation; development; metabolic process; regulation of biological process; response to stimulus	Pf00307; Pf00397; Pf00616; Pf03836	1600	182.668	6.56592
L8IBI6	Desmoglein-1 OS=Bos grunniens mutus GN=M91_20076 PE=3 SV=1 - [L8IBI6_BOSMU]	22.9895	8.76	3	7	7	8				Protein not found	1039	111.787	5.021
L8IKQ6	60S ribosomal protein L5 (Fragment) OS=Bos grunniens mutus GN=M91_06372 PE=3 SV=1 - [L8IKQ6_BOSMU]	14.4031	16.55	4	3	3	4				Protein not found	296	34.1917	9.71533
L8IC36	60S ribosomal protein L3 (Fragment) OS=Bos grunniens mutus GN=M91_18846 PE=3 SV=1 - [L8IC36_BOSMU]	11.7062	7.21	3	3	3	4				Protein not found	402	45.8357	10.228
L8INI1	60S ribosomal protein L4 (Fragment) OS=Bos grunniens mutus GN=M91_20536 PE=4 SV=1 - [L8INI1_BOSMU]	7.10589	5.92	6	2	2	2				Protein not found	422	47.3791	10.9604
L8II24	60S ribosomal protein L7a (Fragment) OS=Bos grunniens mutus GN=M91_19665 PE=4 SV=1 - [L8II24_BOSMU]	7.05065	10.9	3	2	2	2				Protein not found	266	30.0041	10.6089
L8HZZ8	60S ribosomal protein L11 (Fragment) OS=Bos grunniens mutus GN=M91_02239 PE=3 SV=1 - [L8HZZ8_BOSMU]	5.92801	12.92	2	2	2	2				Protein not found	178	20.2597	9.51025
L8IML3	40S ribosomal protein S21 OS=Bos grunniens mutus GN=M91_18943 PE=3 SV=1 - [L8IML3_BOSMU]	5.53814	28.4	3	2	2	2				Protein not found	81	8.84446	8.49951
L8I1G8	60S ribosomal protein L8 (Fragment) OS=Bos grunniens mutus GN=M91_14937 PE=4 SV=1 - [L8I1G8_BOSMU]	5.26494	12.22	2	2	2	2				Protein not found	221	24.0521	10.6089
L8ITS9	60S ribosomal protein L14 (Fragment) OS=Bos grunniens mutus GN=M91_15429 PE=4 SV=1 - [L8ITS9_BOSMU]	3.0353	5.66	3	1	1	1				Protein not found	212	23.259	10.7847
L8I9T0	60S ribosomal protein L9 (Fragment) OS=Bos grunniens mutus GN=M91_15371 PE=4 SV=1 - [L8I9T0_BOSMU]	2.80661	13.33	7	1	1	1				Protein not found	105	11.8672	9.11475
L8IYH1	40S ribosomal protein S15 (Fragment) OS=Bos grunniens mutus GN=M91_07128 PE=3 SV=1 - [L8IYH1_BOSMU]	2.60946	9.29	2	1	1	1				Protein not found	140	16.4147	10.1401
L8IZG0	60S ribosomal protein L37a (Fragment) OS=Bos grunniens mutus GN=M91_13912 PE=3 SV=1 - [L8IZG0_BOSMU]	2.44999	13.04	2	1	1	1				Protein not found	92	10.2655	10.4331
G1DFS8	40S ribosomal protein S10 OS=Capra hircus GN=RPS10 PE=2 SV=1 - [G1DFS8_CAPHI]	2.41688	5.45	4	1	1	1		cytoplasm; ribosome		Pf03501	165	18.6486	10.0376
L8J3H9	14-3-3 protein zeta/delta (Fragment) OS=Bos grunniens mutus GN=M91_19634 PE=4 SV=1 - [L8J3H9_BOSMU]	10.8228	14.78	21	2	3	4				Protein not found	230	26.1672	5.05908
L8J2M8	14-3-3 protein epsilon (Fragment) OS=Bos grunniens mutus GN=M91_14679 PE=3 SV=1 - [L8J2M8_BOSMU]	8.90185	12.92	16	1	2	3				Protein not found	209	23.698	5.07178
L8INK7	Desmoplakin (Fragment) OS=Bos grunniens mutus GN=M91_06211 PE=4 SV=1 - [L8INK7_BOSMU]	84.7776	10.99	2	24	24	28				Protein not found	2839	327.347	6.81494
L8HPL3	Alpha-actinin-4 (Fragment) OS=Bos grunniens mutus GN=M91_13316 PE=4 SV=1 - [L8HPL3_BOSMU]	11.1	5.23	10	4	4	4				Protein not found	880	101.438	5.60498
L8IDB8	Polyubiquitin-C (Fragment) OS=Bos grunniens mutus GN=M91_18159 PE=4 SV=1 - [L8IDB8_BOSMU]	8.33707	44.67	15	3	3	3				Protein not found	685	76.9915	7.66455
L8J5R8	Polyadenylate-binding protein 1 (Fragment) OS=Bos grunniens mutus GN=M91_19633 PE=4 SV=1 - [L8J5R8_BOSMU]	8.22053	6.64	7	3	3	3				Protein not found	572	63.4954	9.62744
K8FK38	Heat Shock Protein 70 (Fragment) OS=Bos taurus GN=HSP70 PE=3 SV=1 - [K8FK38_BOVIN]	7.44419	5.99	30	1	3	3				Protein not found	634	69.3779	6.59521
L8J4S1	Myosin-9 (Fragment) OS=Bos grunniens mutus GN=M91_10500 PE=4 SV=1 - [L8J4S1_BOSMU]	6.66578	0.92	2	1	1	2				Protein not found	1947	224.672	5.56689
Q9MZW1	Beta-actin (Fragment) OS=Ovis aries PE=2 SV=1 - [Q9MZW1_SHEEP]	6.36428	15.04	22	1	2	2				Pf00022	226	25.2475	4.93213
L8HQB5	Acyl-CoA-binding protein (Fragment) OS=Bos grunniens mutus GN=M91_16000 PE=4 SV=1 - [L8HQB5_BOSMU]	2.60234	19.05	2	1	1	1				Protein not found	84	9.69192	6.56592
L8HUF2	Envoplakin OS=Bos grunniens mutus GN=M91_03345 PE=4 SV=1 - [L8HUF2_BOSMU]	2.58025	0.69	2	1	1	1				Protein not found	2024	230.2	7.15186
L8IMZ8	Poly(RC)-binding protein 1 OS=Bos grunniens mutus GN=M91_09606 PE=4 SV=1 - [L8IMZ8_BOSMU]	2.51992	3.93	2	1	1	1				Protein not found	356	37.4899	7.09326
A5PKJ3	DCTN1 protein OS=Bos taurus GN=DCTN1 PE=2 SV=1 - [A5PKJ3_BOVIN]	2.38494	1.37	2	1	1	1		membrane		Pf01302; Pf03961; Pf08317; Pf09726; Pf12455	1239	136.717	5.40186
K7WAN6	Gelsolin isoform b (Fragment) OS=Ovis aries GN=GSN PE=4 SV=1 - [K7WAN6_SHEEP]	2.36714	8	6	1	1	1				Protein not found	100	10.7226	9.43701
B3VHM9	Albumin (Fragment) OS=Capra hircus PE=2 SV=1 - [B3VHM9_CAPHI]	10.495	8.75	6	4	4	4		extracellular	transport	Pf00273	583	66.2698	5.85889

## Sheet: catalytic activity
Accession	Description	Score	Coverage	# Proteins	# Unique Peptides	# Peptides	# PSMs	Molecular Function	Cellular Component	Biological Process	Pfam IDs	# AAs	MW [kDa]	calc. pI
A5PJJ1	KRT33A protein OS=Bos taurus GN=KRT33A PE=2 SV=1 - [A5PJJ1_BOVIN]	150.911	34.41	18	3	14	46	catalytic activity; motor activity; structural molecule activity	cytoskeleton		Pf00038; Pf01576; Pf12128	401	45.6893	4.86865
Q6R651	Hair acidic keratin 1 OS=Capra hircus PE=2 SV=1 - [Q6R651_CAPHI]	148.853	32.45	10	3	14	45	catalytic activity; motor activity; protein binding; structural molecule activity	cytoplasm; cytoskeleton; membrane	cell organization and biogenesis	Pf00038; Pf01576; Pf05622; Pf06160; Pf12128	413	46.847	4.83057
E3VW87	Keratin 86 OS=Ovis aries PE=2 SV=1 - [E3VW87_SHEEP]	144.08	36.83	11	0	18	50	catalytic activity; motor activity; structural molecule activity	cytoskeleton; membrane; nucleus	transport	Pf00038; Pf01576; Pf07926; Pf09726; Pf10174; Pf11559; Pf12128	486	53.1633	5.56689
E1B898	Uncharacterized protein OS=Bos taurus GN=KRT86 PE=3 SV=1 - [E1B898_BOVIN]	141.204	36.83	11	1	18	49	catalytic activity; motor activity; structural molecule activity	cytoskeleton; membrane; nucleus	transport	Pf00038; Pf01576; Pf05557; Pf07926; Pf09726; Pf10174; Pf11559; Pf12128	486	53.2973	5.56689
E3VW79	Keratin 34 (Fragment) OS=Ovis aries PE=2 SV=1 - [E3VW79_SHEEP]	120.819	28.01	6	1	11	34	catalytic activity; motor activity; structural molecule activity	cytoskeleton		Pf00038; Pf01576	407	46.6289	5.021
A4FUZ0	Keratin, type II cuticular Hb3 OS=Bos taurus GN=KRT83 PE=2 SV=1 - [KRT83_BOVIN]	108.145	32.86	10	3	17	38	catalytic activity; motor activity; structural molecule activity	cytoskeleton; membrane; nucleus	transport	Pf00038; Pf01576; Pf02463; Pf05701; Pf07888; Pf07926; Pf09726; Pf10174; Pf11559; Pf12128	493	53.9545	5.47803
Q06018	Intermediate filament type II keratin OS=Ovis aries GN=KRT2.13 PE=3 SV=1 - [Q06018_SHEEP]	100.161	23.54	2	5	13	35	catalytic activity; motor activity; structural molecule activity; transporter activity	cytoskeleton; membrane	transport	Pf00038; Pf01496; Pf01576; Pf05667; Pf11559; Pf12128	480	53.0006	8.26514
F1MUY2	Uncharacterized protein OS=Bos taurus GN=KRT6B PE=2 SV=1 - [F1MUY2_BOVIN]	54.661	18.91	14	1	9	19	catalytic activity; motor activity; structural molecule activity	cytoskeleton		Pf00038; Pf01576; Pf05957; Pf07902; Pf12128	571	60.8186	8.35303
A5D984	Pyruvate kinase OS=Bos taurus GN=PKM2 PE=2 SV=1 - [A5D984_BOVIN]	47.8204	29.38	8	11	11	15	catalytic activity; metal ion binding	cytoplasm; mitochondrion	metabolic process	Pf00224; Pf02887	531	57.912	7.85498
B7TJ13	Phosphoglycerate kinase OS=Ovis aries GN=PGK1 PE=2 SV=1 - [B7TJ13_SHEEP]	29.9979	31.18	7	9	9	10	catalytic activity; nucleotide binding	cytoplasm; membrane	metabolic process	Pf00162	417	44.5371	8.26514
Q5EA61	Creatine kinase B-type OS=Bos taurus GN=CKB PE=2 SV=1 - [KCRB_BOVIN]	29.4648	21	3	5	5	10	catalytic activity; nucleotide binding	cytoplasm; mitochondrion	cellular homeostasis; development; metabolic process	Pf00217; Pf02807	381	42.6924	5.78271
F1MU12	Keratin, type II cytoskeletal 8 OS=Bos taurus GN=KRT8 PE=3 SV=1 - [F1MU12_BOVIN]	27.5227	4.81	9	1	2	11	catalytic activity; motor activity; structural molecule activity	cytoskeleton		Pf00038; Pf01576	478	53.4941	5.98584
O77834	Peroxiredoxin-6 OS=Bos taurus GN=PRDX6 PE=1 SV=3 - [PRDX6_BOVIN]	22.8811	28.57	1	5	5	8	antioxidant activity; catalytic activity	cytoplasm; cytosol; vacuole	metabolic process; response to stimulus	Pf00578; Pf08534; Pf10417	224	25.0511	6.37939
E1BJB1	Tubulin beta-2B chain OS=Bos taurus GN=TUBB2B PE=2 SV=1 - [E1BJB1_BOVIN]	20.3841	18.65	17	1	6	7	catalytic activity; nucleotide binding; structural molecule activity	cytoplasm; cytoskeleton	cell organization and biogenesis; cellular component movement; metabolic process	Pf00091; Pf03953	445	49.875	4.89404
Q2KJD0	Tubulin beta-5 chain OS=Bos taurus GN=TUBB5 PE=2 SV=1 - [TBB5_BOVIN]	20.3517	19.37	22	1	6	7	catalytic activity; nucleotide binding; protein binding; structural molecule activity	cytoplasm; cytoskeleton; nucleus	cell organization and biogenesis; cellular component movement; metabolic process	Pf00091; Pf03953; Pf10644	444	49.639	4.89404
F1MB08	Alpha-enolase OS=Bos taurus GN=ENO1 PE=3 SV=1 - [F1MB08_BOVIN]	16.2221	13.82	7	4	4	5	catalytic activity; metal ion binding	cell surface; cytoplasm; cytosol; extracellular; membrane	metabolic process	Pf00113; Pf03952	434	47.2543	6.80029
Q28554	Glyceraldehyde-3-phosphate dehydrogenase (Fragment) OS=Ovis aries GN=GAPDH PE=2 SV=4 - [G3P_SHEEP]	14.5226	17.39	12	3	4	5	catalytic activity; nucleotide binding; protein binding	cytoplasm; cytoskeleton; cytosol; nucleus	cell death; cell organization and biogenesis; metabolic process; regulation of biological process	Pf00044; Pf02800	322	34.7097	7.86963
A0A1F3	L-lactate dehydrogenase A chain OS=Bos mutus grunniens GN=LDHA PE=2 SV=3 - [LDHA_BOSMU]	12.0764	15.36	18	3	4	4	catalytic activity; nucleotide binding	cytoplasm	metabolic process	Pf00056; Pf02866	332	36.6624	8.06006
P81947	Tubulin alpha-1B chain OS=Bos taurus PE=1 SV=2 - [TBA1B_BOVIN]	11.7082	13.75	19	4	4	4	catalytic activity; nucleotide binding; structural molecule activity	cytoplasm; cytoskeleton	cell organization and biogenesis; cellular component movement; metabolic process	Pf00091; Pf03953	451	50.1196	5.05908
Q76LV2	Heat shock protein HSP 90-alpha OS=Bos taurus GN=HSP90AA1 PE=2 SV=3 - [HS90A_BOVIN]	11.2996	7.37	9	3	4	4	catalytic activity; enzyme regulator activity; nucleotide binding; protein binding	cytoplasm	cell organization and biogenesis; metabolic process; regulation of biological process; response to stimulus; transport	Pf00183; Pf02518	733	84.6777	5.0083
E1BDX8	Uncharacterized protein OS=Bos taurus GN=DYNC1H1 PE=4 SV=1 - [E1BDX8_BOVIN]	10.3812	1.1	1	4	4	4	catalytic activity; motor activity; nucleotide binding	cytoskeleton	cell organization and biogenesis; cellular component movement; metabolic process	Pf03028; Pf03915; Pf04156; Pf07246; Pf07728; Pf08385; Pf08393; Pf12774; Pf12775; Pf12777; Pf12780; Pf12781	4646	531.719	6.40479
E1BNH2	Uncharacterized protein OS=Bos taurus GN=LOC100850676 PE=3 SV=2 - [E1BNH2_BOVIN]	9.86061	10.86	3	3	3	3	catalytic activity; protein binding	cytoplasm	cell communication; cell death; metabolic process; regulation of biological process; response to stimulus	Pf00155; Pf00266; Pf01041; Pf01053; Pf01212	405	44.3513	6.46826
Q3SZ62	Phosphoglycerate mutase 1 OS=Bos taurus GN=PGAM1 PE=2 SV=3 - [PGAM1_BOVIN]	9.64562	15.75	6	3	3	3	catalytic activity; protein binding	cytoplasm; cytosol	metabolic process; regulation of biological process	Pf00300	254	28.8338	7.18115
G3N0I4	Cytosol aminopeptidase OS=Bos taurus GN=LAP3 PE=2 SV=1 - [G3N0I4_BOVIN]	8.65915	8.23	3	3	3	3	catalytic activity; metal ion binding	cytoplasm; membrane	metabolic process	Pf00883; Pf02789	498	54.0465	5.80811
Q3T169	40S ribosomal protein S3 OS=Bos taurus GN=RPS3 PE=2 SV=1 - [RS3_BOVIN]	8.30886	12.35	6	3	3	3	catalytic activity; DNA binding; protein binding; RNA binding; structural molecule activity	cytoplasm; cytosol; membrane; nucleus; ribosome	cell death; metabolic process; regulation of biological process; response to stimulus	Pf00189; Pf07650	243	26.6714	9.65674
F1N362	Uncharacterized protein OS=Bos taurus GN=KRT84 PE=3 SV=2 - [F1N362_BOVIN]	8.28902	5.73	11	2	3	3	catalytic activity; motor activity; structural molecule activity	cytoskeleton		Pf00038; Pf01576; Pf05557	593	64.0911	7.38623
G5E631	Uncharacterized protein OS=Bos taurus GN=DDX3X PE=3 SV=1 - [G5E631_BOVIN]	7.99613	5.14	5	3	3	3	catalytic activity; nucleotide binding			Pf00270; Pf00271	661	73.0829	7.18115
F1MPL4	Nucleoside diphosphate kinase B OS=Bos taurus GN=NME2 PE=2 SV=2 - [F1MPL4_BOVIN]	7.8802	34.21	8	3	3	3	catalytic activity; nucleotide binding		metabolic process	Pf00334	114	12.7828	9.5835
F1MUX6	Uncharacterized protein (Fragment) OS=Bos taurus GN=GSTM3 PE=2 SV=2 - [F1MUX6_BOVIN]	7.56172	7.66	3	1	1	2	catalytic activity; protein binding		metabolic process	Pf00043; Pf02798	209	25.0504	6.771
Q2KJE5	Glyceraldehyde-3-phosphate dehydrogenase, testis-specific OS=Bos taurus GN=GAPDHS PE=2 SV=1 - [G3PT_BOVIN]	7.33396	7.85	6	1	2	2	catalytic activity; nucleotide binding	cytoplasm	cellular component movement; metabolic process	Pf00044; Pf02800; Pf02826	395	43.2603	8.11865
Q3T0Y1	OTU domain, ubiquitin aldehyde binding 1 OS=Bos taurus GN=OTUB1 PE=2 SV=1 - [Q3T0Y1_BOVIN]	7.09747	5.54	1	1	1	2	catalytic activity; protein binding		metabolic process	Pf02338; Pf10275	271	31.2885	4.99561
A0FH34	Lactate dehydrogenase B OS=Bos mutus grunniens PE=2 SV=1 - [A0FH34_BOSMU]	6.08253	6.89	14	1	2	2	catalytic activity; nucleotide binding	cytoplasm	metabolic process	Pf00056; Pf02866	334	36.7182	6.44287
A0JND2	Keratin, type II cytoskeletal 80 OS=Bos taurus GN=KRT80 PE=2 SV=1 - [K2C80_BOVIN]	5.77028	5.69	11	1	2	2	catalytic activity; motor activity; structural molecule activity; transporter activity	cytoskeleton; membrane	transport	Pf00038; Pf01496; Pf01576; Pf05557; Pf05667; Pf07888; Pf12128	422	47.408	5.31299
Q2HJ33	Obg-like ATPase 1 OS=Bos taurus GN=OLA1 PE=2 SV=1 - [OLA1_BOVIN]	5.57377	6.06	3	2	2	2	catalytic activity; nucleotide binding; transporter activity	cytoplasm; membrane; nucleus; organelle lumen	metabolic process; transport	Pf01926; Pf02421; Pf06071	396	44.7153	7.81104
A5D973	Alpha isoform of regulatory subunit A, protein phosphatase 2 OS=Bos taurus GN=PPP2R1A PE=2 SV=1 - [A5D973_BOVIN]	5.43731	5.77	3	2	2	2	catalytic activity; protein binding	chromosome; cytoplasm; cytosol	cell death; metabolic process; regulation of biological process		589	65.2399	5.10986
Q0VCM4	Glycogen phosphorylase, liver form OS=Bos taurus GN=PYGL PE=2 SV=1 - [PYGL_BOVIN]	5.38686	3.53	2	2	2	2	catalytic activity; nucleotide binding	cytoplasm; membrane	metabolic process	Pf00343	851	97.3942	7.12256
E1BH17	Glutathione S-transferase Mu 1 OS=Bos taurus GN=GSTM1 PE=2 SV=1 - [E1BH17_BOVIN]	5.36471	7.51	3	1	1	2	catalytic activity; protein binding		metabolic process	Pf00043; Pf02798	213	25.0098	5.70654
Q3T054	GTP-binding nuclear protein Ran OS=Bos taurus GN=RAN PE=2 SV=3 - [RAN_BOVIN]	4.95251	12.5	4	2	2	2	catalytic activity; nucleotide binding	cytoplasm; nucleus	cell communication; cell division; cell organization and biogenesis; metabolic process; regulation of biological process; response to stimulus; transport	Pf00025; Pf00071; Pf01926; Pf08477	216	24.4076	7.48877
A3KMV5	Ubiquitin-like modifier-activating enzyme 1 OS=Bos taurus GN=UBA1 PE=2 SV=1 - [UBA1_BOVIN]	4.85277	2.84	2	2	2	2	catalytic activity; nucleotide binding		metabolic process	Pf00899; Pf02134; Pf09358; Pf10585	1058	117.755	5.77002
Q862J6	Similar to 6-phosphogluconate dehydrogenase (Fragment) OS=Bos taurus PE=2 SV=1 - [Q862J6_BOVIN]	3.86453	10.85	4	1	1	1	catalytic activity; nucleotide binding		metabolic process	Pf00393	129	14.512	7.15186
A6QLQ8	Poly(U)-specific endoribonuclease OS=Bos taurus GN=ENDOU PE=2 SV=1 - [ENDOU_BOVIN]	3.78793	4.12	1	1	1	1	catalytic activity; metal ion binding; receptor activity; RNA binding	extracellular	metabolic process; reproduction; response to stimulus	Pf01033; Pf09412	413	47.1571	5.37646
F1MU79	Peptidyl-prolyl cis-trans isomerase FKBP4 OS=Bos taurus GN=FKBP4 PE=4 SV=2 - [F1MU79_BOVIN]	3.61696	3.7	3	1	1	1	catalytic activity; nucleotide binding; protein binding	cytoplasm; cytoskeleton; cytosol; membrane; nucleus	cell communication; cell differentiation; cell organization and biogenesis; development; metabolic process; regulation of biological process; reproduction; response to stimulus	Pf00254; Pf00515; Pf07719	459	51.5271	5.38916
G3X6T7	Uncharacterized protein OS=Bos taurus GN=ATP7A PE=3 SV=1 - [G3X6T7_BOVIN]	3.57104	1.13	2	1	1	1	catalytic activity; metal ion binding; nucleotide binding; transporter activity	membrane	metabolic process; transport	Pf00122; Pf00403; Pf00702; Pf12710	1500	163.248	6.48096
B0LRP3	Seryl-tRNA synthetase (Fragment) OS=Ovis aries PE=2 SV=1 - [B0LRP3_SHEEP]	3.51386	6.12	3	1	1	1	catalytic activity; nucleotide binding	cytoplasm	metabolic process	Pf00587	245	28.0329	5.50342
G3X7H1	Uncharacterized protein (Fragment) OS=Bos taurus GN=CASP14 PE=3 SV=1 - [G3X7H1_BOVIN]	3.36091	4.88	2	1	1	1	catalytic activity		cell death; metabolic process	Pf00656	246	27.956	4.95752
Q17QM8	Dual specificity protein phosphatase 14 OS=Bos taurus GN=DUSP14 PE=2 SV=1 - [DUS14_BOVIN]	3.34754	7.07	1	1	1	1	catalytic activity		metabolic process	Pf00102; Pf00782	198	22.2226	9.56885
P67827	Casein kinase I isoform alpha OS=Bos taurus GN=CSNK1A1 PE=1 SV=1 - [KC1A_BOVIN]	3.29176	3.08	2	1	1	1	catalytic activity; nucleotide binding	chromosome; cytoplasm; cytoskeleton; nucleus; organelle lumen	cell communication; cell division; cell organization and biogenesis; metabolic process; regulation of biological process; response to stimulus	Pf00069; Pf07714	325	37.5432	9.48096
Q58CS3	Dipeptidylpeptidase III isoform 1 OS=Bos taurus GN=DPP3 PE=2 SV=1 - [Q58CS3_BOVIN]	3.23593	2.36	3	1	1	1	catalytic activity	cytoplasm	metabolic process	Pf03571	721	81.0231	5.2876
F1N0H3	Carbonic anhydrase 2 (Fragment) OS=Bos taurus GN=CA2 PE=4 SV=2 - [F1N0H3_BOVIN]	3.22969	5.22	4	1	1	1	catalytic activity; metal ion binding	cytoplasm; cytosol	metabolic process; transport	Pf00194	249	27.7331	6.354
O18931	Protein phosphatase type 1 beta catalytic subunit (Fragment) OS=Ovis aries GN=pplbc PE=2 SV=1 - [O18931_SHEEP]	3.22945	17.71	10	1	1	1	catalytic activity				96	10.9777	9.34912
C5IWV2	Aspartyl-tRNA synthetase OS=Ovis aries GN=DARS PE=2 SV=1 - [C5IWV2_SHEEP]	3.17629	3.79	4	1	1	1	catalytic activity; nucleotide binding	cytoplasm	metabolic process	Pf00152; Pf01336	501	57.0351	6.94678
Q30DW2	Asparaginyl-tRNA synthetase (Fragment) OS=Ovis aries GN=AsnRS PE=2 SV=1 - [Q30DW2_SHEEP]	3.14725	9.21	4	1	1	1	catalytic activity; nucleotide binding	cytoplasm	metabolic process	Pf00152	152	17.9757	4.77979
A7YW98	Arginine--tRNA ligase, cytoplasmic OS=Bos taurus GN=RARS PE=2 SV=1 - [SYRC_BOVIN]	2.97667	1.97	2	1	1	1	catalytic activity; nucleotide binding	cytoplasm; mitochondrion; nucleus	metabolic process	Pf00750; Pf03485; Pf05746	660	75.5129	6.87354
Q2KHU8	Eukaryotic translation initiation factor 2 subunit 3 OS=Bos taurus GN=EIF2S3 PE=2 SV=1 - [IF2G_BOVIN]	2.97023	3.39	2	1	1	1	catalytic activity; nucleotide binding; RNA binding		metabolic process	Pf00009; Pf03144; Pf09173	472	51.0332	8.39697
A4IFE6	ABCE1 protein OS=Bos taurus GN=ABCE1 PE=2 SV=1 - [A4IFE6_BOVIN]	2.92339	2.5	1	1	1	1	catalytic activity; nucleotide binding	cytoplasm; mitochondrion	metabolic process	Pf00005; Pf04068	599	67.245	8.33838
P62194	26S protease regulatory subunit 8 OS=Bos taurus GN=PSMC5 PE=2 SV=1 - [PRS8_BOVIN]	2.8997	3.94	2	1	1	1	catalytic activity; nucleotide binding; protein binding	cytoplasm; nucleus; proteasome	metabolic process; regulation of biological process; reproduction; response to stimulus	Pf00004; Pf01057; Pf01078; Pf05496; Pf06068; Pf06414; Pf07724; Pf07726; Pf07728	406	45.5971	7.54736
Q9TS96	Superoxide dismutase [Cu-Zn] (Fragments) OS=Bos taurus PE=3 SV=1 - [Q9TS96_BOVIN]	2.89188	11.61	11	1	1	1	antioxidant activity; catalytic activity; metal ion binding	cytoplasm; mitochondrion	metabolic process; response to stimulus	Pf00080	112	11.3368	5.74463
G8JKZ8	Thioredoxin (Fragment) OS=Bos taurus GN=TXN PE=2 SV=1 - [G8JKZ8_BOVIN]	2.85892	13.4	3	1	1	1	catalytic activity		cellular homeostasis; metabolic process; regulation of biological process	Pf00085	97	10.8613	4.84326
A5D7E8	PDIA3 protein OS=Bos taurus GN=PDIA3 PE=2 SV=1 - [A5D7E8_BOVIN]	2.80227	2.38	3	1	1	1	catalytic activity	cytoplasm; endoplasmic reticulum; organelle lumen	cell death; cellular homeostasis; metabolic process; regulation of biological process	Pf00085	505	56.8939	6.81494
D3INW8	Argininosuccinate synthetase 1 (Fragment) OS=Capra hircus PE=2 SV=1 - [D3INW8_CAPHI]	2.80146	4.1	3	1	1	1	catalytic activity; nucleotide binding		metabolic process	Pf00764	390	43.6242	6.75635
E1BMF2	Uncharacterized protein OS=Bos taurus GN=ZMPSTE24 PE=4 SV=2 - [E1BMF2_BOVIN]	2.77487	3.37	2	1	1	1	catalytic activity	membrane	cell organization and biogenesis; metabolic process	Pf01435	475	54.6436	7.47412
A5PJT8	Deoxyribonuclease OS=Bos taurus GN=DNASE1L2 PE=2 SV=1 - [A5PJT8_BOVIN]	2.7509	6.12	1	1	1	1	catalytic activity		metabolic process	Pf03372	278	30.8194	4.93213
Q9TRQ0	Glutathione S-transferase (Fragment) OS=Bos taurus PE=1 SV=1 - [Q9TRQ0_BOVIN]	2.71911	61.9	1	1	1	1	catalytic activity; protein binding				21	2.49024	8.83643
A1L548	Ubiquitin isopeptidase T (Fragment) OS=Bos taurus GN=USP5 PE=2 SV=1 - [A1L548_BOVIN]	2.71346	2.24	2	1	1	1	catalytic activity; metal ion binding; protein binding		metabolic process	Pf00443; Pf00627; Pf02148	713	80.015	5.0083
C8BKC5	Peroxiredoxin 2 OS=Ovis aries GN=PRDX2 PE=2 SV=1 - [C8BKC5_SHEEP]	2.66741	9.09	3	1	1	1	antioxidant activity; catalytic activity		metabolic process	Pf00578; Pf08534; Pf10417	198	21.8311	5.42725
E1BCW3	6-phosphofructokinase OS=Bos taurus GN=PFKP PE=3 SV=2 - [E1BCW3_BOVIN]	2.66029	1.52	2	1	1	1	catalytic activity; nucleotide binding	cytoplasm; cytosol; membrane	metabolic process	Pf00365	791	85.9507	6.99072
Q9BGI2	Peroxiredoxin-4 OS=Bos taurus GN=PRDX4 PE=2 SV=1 - [PRDX4_BOVIN]	2.65131	4.38	1	1	1	1	antioxidant activity; catalytic activity	cytoplasm; extracellular; mitochondrion	metabolic process	Pf00578; Pf08534; Pf10417	274	30.722	6.44287
P68401	Platelet-activating factor acetylhydrolase IB subunit beta OS=Bos taurus GN=PAFAH1B2 PE=1 SV=1 - [PA1B2_BOVIN]	2.59983	3.93	1	1	1	1	catalytic activity	cytoplasm	cell communication; metabolic process; regulation of biological process; reproduction; response to stimulus	Pf00657	229	25.5531	5.92236
Q4JJA4	Peroxiredoxin 1 (Fragment) OS=Bubalus bubalis PE=4 SV=1 - [Q4JJA4_BUBBU]	2.58899	15.87	6	1	1	1	antioxidant activity; catalytic activity		metabolic process	Pf00578; Pf08534	63	6.82874	8.57275
G3X8C8	Uncharacterized protein (Fragment) OS=Bos taurus PE=4 SV=1 - [G3X8C8_BOVIN]	2.58798	4.39	6	1	1	1	catalytic activity	membrane	metabolic process	Pf01048	228	25.1657	6.87354
O18932	Protein phosphatase 2A-alpha catalytic subunit (Fragment) OS=Ovis aries PE=2 SV=1 - [O18932_SHEEP]	2.48427	24.59	5	1	1	1	catalytic activity			Pf00149	61	7.2316	5.31299
Q3MHG3	Sulfurtransferase OS=Bos taurus GN=MPST PE=2 SV=1 - [Q3MHG3_BOVIN]	2.48357	4.38	2	1	1	1	catalytic activity	cytoplasm; membrane; mitochondrion		Pf00581	297	33.1718	6.62451
Q9N138	Peptidyl-prolyl cis-trans isomerase (Fragment) OS=Bos taurus PE=2 SV=1 - [Q9N138_BOVIN]	2.44977	9.57	9	1	1	1	catalytic activity	cytoplasm; cytosol; extracellular; nucleus	metabolic process; regulation of biological process; reproduction	Pf00160	94	10.3491	6.771
P10895	1-phosphatidylinositol 4,5-bisphosphate phosphodiesterase delta-1 OS=Bos taurus GN=PLCD1 PE=2 SV=2 - [PLCD1_BOVIN]	2.43283	1.32	1	1	1	1	catalytic activity; metal ion binding; protein binding; signal transducer activity	cytoplasm; cytosol	cell communication; cell proliferation; development; metabolic process; regulation of biological process; response to stimulus	Pf00168; Pf00169; Pf00387; Pf00388; Pf09279	756	86.0193	6.7417
Q8MKE3	Glycylpeptide N-tetradecanoyltransferase OS=Bos taurus PE=2 SV=1 - [Q8MKE3_BOVIN]	2.41741	3.37	7	1	1	1	catalytic activity	cytoplasm	metabolic process	Pf01233; Pf02799	416	48.1098	8.32373
F1N5K2	Uncharacterized protein OS=Bos taurus GN=TTLL12 PE=4 SV=2 - [F1N5K2_BOVIN]	2.39522	2.29	2	1	1	1	catalytic activity		metabolic process	Pf03133	655	75.4446	5.21143
A6QLL8	Fructose-bisphosphate aldolase OS=Bos taurus GN=ALDOA PE=2 SV=1 - [A6QLL8_BOVIN]	2.39362	2.47	2	1	1	1	catalytic activity		metabolic process	Pf00274	364	39.4113	8.19189
A5PK73	Fructose-bisphosphate aldolase OS=Bos taurus GN=ALDOB PE=2 SV=1 - [A5PK73_BOVIN]	2.36732	4.12	4	1	1	1	catalytic activity; protein binding	cytoplasm; cytoskeleton	cell organization and biogenesis; metabolic process; regulation of biological process	Pf00274	364	39.5022	8.45557
Q2KI84	Histidine--tRNA ligase, cytoplasmic OS=Bos taurus GN=HARS PE=2 SV=1 - [SYHC_BOVIN]	2.3496	2.75	2	1	1	1	catalytic activity; nucleotide binding	cytoplasm	metabolic process	Pf00458; Pf00587; Pf03129	509	57.2492	6.03662
G5E5N3	ATP-dependent RNA helicase A OS=Bos taurus GN=DHX9 PE=4 SV=1 - [G5E5N3_BOVIN]	2.33302	0.93	2	1	1	1	catalytic activity; DNA binding; nucleotide binding; RNA binding	cytoplasm; nucleus; organelle lumen		Pf00035; Pf00270; Pf00271; Pf04408; Pf07717	1287	141.868	6.88818
A7MBD4	FARSA protein OS=Bos taurus GN=FARSA PE=2 SV=1 - [A7MBD4_BOVIN]	2.32449	2.76	2	1	1	1	catalytic activity; nucleotide binding; RNA binding	cytoplasm	metabolic process	Pf00152; Pf01409; Pf08279; Pf12802	508	57.4585	8.39697
L8IC82	Transitional endoplasmic reticulum ATPase (Fragment) OS=Bos grunniens mutus GN=M91_01524 PE=4 SV=1 - [L8IC82_BOSMU]	16.1594	8.89	3	5	5	5				Protein not found	799	88.5174	5.35107
F4YD01	Aldehyde reductase (Fragment) OS=Bubalus bubalis GN=AKR1A1 PE=2 SV=1 - [F4YD01_BUBBU]	5.74499	11.54	1	1	1	2				Pf00248	130	14.8039	8.88037
L8I0G2	Tyrosyl-tRNA synthetase, cytoplasmic (Fragment) OS=Bos grunniens mutus GN=M91_11110 PE=4 SV=1 - [L8I0G2_BOSMU]	5.26776	4.7	4	2	2	2				Protein not found	511	57.1921	7.43018
L8HWZ1	Leucyl-tRNA synthetase, cytoplasmic (Fragment) OS=Bos grunniens mutus GN=M91_02384 PE=3 SV=1 - [L8HWZ1_BOSMU]	4.97526	2.47	2	2	2	2				Protein not found	1175	134.733	6.90283
L8HRA3	Glutaminyl-tRNA synthetase OS=Bos grunniens mutus GN=M91_16963 PE=3 SV=1 - [L8HRA3_BOSMU]	4.87492	3.23	3	2	2	2				Protein not found	774	87.3656	6.97607
L8J1W9	Hydroxyacylglutathione hydrolase, mitochondrial (Fragment) OS=Bos grunniens mutus GN=M91_08746 PE=3 SV=1 - [L8J1W9_BOSMU]	2.62823	2.8	2	1	1	1				Protein not found	286	31.7753	7.63525
L8IT48	Adenosylhomocysteinase (Fragment) OS=Bos grunniens mutus GN=M91_01609 PE=3 SV=1 - [L8IT48_BOSMU]	2.60225	2.31	5	1	1	1				Protein not found	519	57.6799	7.06396
L8IVX0	rRNA 2'-O-methyltransferase fibrillarin (Fragment) OS=Bos grunniens mutus GN=M91_07102 PE=3 SV=1 - [L8IVX0_BOSMU]	2.5823	4.38	3	1	1	1				Protein not found	320	33.6864	10.1841
L8IW03	Uridine phosphorylase 1 (Fragment) OS=Bos grunniens mutus GN=M91_06440 PE=4 SV=1 - [L8IW03_BOSMU]	2.54618	6.1	3	1	1	1				Protein not found	295	32.3572	6.16357
L8HV64	6-phosphofructokinase (Fragment) OS=Bos grunniens mutus GN=M91_12154 PE=3 SV=1 - [L8HV64_BOSMU]	2.49425	1.99	2	1	1	1				Protein not found	754	82.738	7.50342
L8HP95	Protein-glutamine gamma-glutamyltransferase K OS=Bos grunniens mutus GN=M91_13227 PE=3 SV=1 - [L8HP95_BOSMU]	2.44181	1.92	3	1	1	1				Protein not found	835	91.7254	6.60986
L8ISV5	Platelet-activating factor acetylhydrolase IB subunit alpha (Fragment) OS=Bos grunniens mutus GN=M91_10036 PE=3 SV=1 - [L8ISV5_BOSMU]	2.42048	2.75	3	1	1	1				Protein not found	400	45.4405	7.53271

## Sheet: enzyme regulator activity
Accession	Description	Score	Coverage	# Proteins	# Unique Peptides	# Peptides	# PSMs	Molecular Function	Cellular Component	Biological Process	Pfam IDs	# AAs	MW [kDa]	calc. pI
P63243	Guanine nucleotide-binding protein subunit beta-2-like 1 OS=Bos taurus GN=GNB2L1 PE=2 SV=3 - [GBLP_BOVIN]	16.1154	17.35	3	4	4	5	enzyme regulator activity; protein binding	cytoplasm; cytoskeleton; membrane; nucleus	cell communication; cell death; cell division; cell growth; cell organization and biogenesis; cellular component movement; development; metabolic process; regulation of biological process; response to stimulus; transport	Pf00400	317	35.0546	7.69385
Q76LV2	Heat shock protein HSP 90-alpha OS=Bos taurus GN=HSP90AA1 PE=2 SV=3 - [HS90A_BOVIN]	11.2996	7.37	9	3	4	4	catalytic activity; enzyme regulator activity; nucleotide binding; protein binding	cytoplasm	cell organization and biogenesis; metabolic process; regulation of biological process; response to stimulus; transport	Pf00183; Pf02518	733	84.6777	5.0083
P04272	Annexin A2 OS=Bos taurus GN=ANXA2 PE=1 SV=2 - [ANXA2_BOVIN]	9.27328	8.85	2	2	2	3	enzyme regulator activity; metal ion binding; protein binding	cytoplasm; endosome; extracellular; membrane	cell organization and biogenesis; coagulation; development; regulation of biological process; response to stimulus; transport	Pf00191	339	38.5878	7.31299
C5IJ88	GDI2 OS=Ovis aries PE=2 SV=1 - [C5IJ88_SHEEP]	6.41321	6.97	3	2	2	2	enzyme regulator activity		transport	Pf00996	445	50.4417	6.25244
Q7M2Q9	Rho protein GDP-dissociation inhibitor (Fragments) OS=Bos taurus PE=1 SV=1 - [Q7M2Q9_BOVIN]	4.28	22.22	3	1	1	1	enzyme regulator activity	cytoplasm		Pf02115	72	8.07298	4.53857
F1MMQ5	Translation initiation factor eIF-2B subunit delta OS=Bos taurus GN=EIF2B4 PE=3 SV=1 - [F1MMQ5_BOVIN]	3.21761	2.1	3	1	1	1	enzyme regulator activity; RNA binding	cytoplasm	cell communication; cell differentiation; cellular homeostasis; development; metabolic process; reproduction; response to stimulus	Pf01008	524	57.4492	9.34912
P56701	26S proteasome non-ATPase regulatory subunit 2 OS=Bos taurus GN=PSMD2 PE=1 SV=2 - [PSMD2_BOVIN]	3.20837	1.65	2	1	1	1	enzyme regulator activity	proteasome	metabolic process; regulation of biological process	Pf01851	908	100.194	5.19873
P13696	Phosphatidylethanolamine-binding protein 1 OS=Bos taurus GN=PEBP1 PE=1 SV=2 - [PEBP1_BOVIN]	2.75865	10.7	1	1	1	1	enzyme regulator activity; nucleotide binding	cytoplasm	metabolic process; regulation of biological process	Pf01161	187	20.9727	7.48877
F1N650	Annexin OS=Bos taurus GN=ANXA1 PE=3 SV=1 - [F1N650_BOVIN]	2.61234	3.76	4	1	1	1	enzyme regulator activity; metal ion binding; protein binding; structural molecule activity	cytoskeleton; membrane	cell communication; cell differentiation; cell organization and biogenesis; cell proliferation; development; metabolic process; regulation of biological process; response to stimulus; transport	Pf00191	346	38.9553	6.81494
F1MC48	Uncharacterized protein OS=Bos taurus GN=IQGAP1 PE=4 SV=2 - [F1MC48_BOVIN]	2.31289	1.13	2	1	1	1	enzyme regulator activity; protein binding	cytoplasm; cytoskeleton; membrane; nucleus	cell communication; cell differentiation; development; metabolic process; regulation of biological process; response to stimulus	Pf00307; Pf00397; Pf00616; Pf03836	1600	182.668	6.56592
L8J4S1	Myosin-9 (Fragment) OS=Bos grunniens mutus GN=M91_10500 PE=4 SV=1 - [L8J4S1_BOSMU]	6.66578	0.92	2	1	1	2				Protein not found	1947	224.672	5.56689
L8J565	26S proteasome non-ATPase regulatory subunit 1 (Fragment) OS=Bos grunniens mutus GN=M91_11013 PE=4 SV=1 - [L8J565_BOSMU]	2.58412	1.27	2	1	1	1				Protein not found	948	105.316	5.38916
L8HPG3	Serpin B5 OS=Bos grunniens mutus GN=M91_01993 PE=3 SV=1 - [L8HPG3_BOSMU]	18.0934	21.05	2	6	6	6				Protein not found	380	42.7557	5.89697

## Sheet: structural molecule activity
Accession	Description	Score	Coverage	# Proteins	# Unique Peptides	# Peptides	# PSMs	Molecular Function	Cellular Component	Biological Process	Pfam IDs	# AAs	MW [kDa]	calc. pI
A5PJJ1	KRT33A protein OS=Bos taurus GN=KRT33A PE=2 SV=1 - [A5PJJ1_BOVIN]	150.911	34.41	18	3	14	46	catalytic activity; motor activity; structural molecule activity	cytoskeleton		Pf00038; Pf01576; Pf12128	401	45.6893	4.86865
Q6R651	Hair acidic keratin 1 OS=Capra hircus PE=2 SV=1 - [Q6R651_CAPHI]	148.853	32.45	10	3	14	45	catalytic activity; motor activity; protein binding; structural molecule activity	cytoplasm; cytoskeleton; membrane	cell organization and biogenesis	Pf00038; Pf01576; Pf05622; Pf06160; Pf12128	413	46.847	4.83057
F1MSA6	Uncharacterized protein OS=Bos taurus GN=KRT34 PE=3 SV=1 - [F1MSA6_BOVIN]	147.165	32.99	6	1	13	44	structural molecule activity	cytoskeleton		Pf00038	391	44.699	4.90674
E3VW87	Keratin 86 OS=Ovis aries PE=2 SV=1 - [E3VW87_SHEEP]	144.08	36.83	11	0	18	50	catalytic activity; motor activity; structural molecule activity	cytoskeleton; membrane; nucleus	transport	Pf00038; Pf01576; Pf07926; Pf09726; Pf10174; Pf11559; Pf12128	486	53.1633	5.56689
E1B898	Uncharacterized protein OS=Bos taurus GN=KRT86 PE=3 SV=1 - [E1B898_BOVIN]	141.204	36.83	11	1	18	49	catalytic activity; motor activity; structural molecule activity	cytoskeleton; membrane; nucleus	transport	Pf00038; Pf01576; Pf05557; Pf07926; Pf09726; Pf10174; Pf11559; Pf12128	486	53.2973	5.56689
E3VW79	Keratin 34 (Fragment) OS=Ovis aries PE=2 SV=1 - [E3VW79_SHEEP]	120.819	28.01	6	1	11	34	catalytic activity; motor activity; structural molecule activity	cytoskeleton		Pf00038; Pf01576	407	46.6289	5.021
A4FUZ0	Keratin, type II cuticular Hb3 OS=Bos taurus GN=KRT83 PE=2 SV=1 - [KRT83_BOVIN]	108.145	32.86	10	3	17	38	catalytic activity; motor activity; structural molecule activity	cytoskeleton; membrane; nucleus	transport	Pf00038; Pf01576; Pf02463; Pf05701; Pf07888; Pf07926; Pf09726; Pf10174; Pf11559; Pf12128	493	53.9545	5.47803
Q06018	Intermediate filament type II keratin OS=Ovis aries GN=KRT2.13 PE=3 SV=1 - [Q06018_SHEEP]	100.161	23.54	2	5	13	35	catalytic activity; motor activity; structural molecule activity; transporter activity	cytoskeleton; membrane	transport	Pf00038; Pf01496; Pf01576; Pf05667; Pf11559; Pf12128	480	53.0006	8.26514
P25691	Keratin, type II microfibrillar, component 5 OS=Ovis aries PE=1 SV=1 - [K2M3_SHEEP]	82.5424	20.12	5	3	11	28	structural molecule activity	cytoskeleton		Pf00038; Pf08317	502	55.2205	6.45557
F1MUY2	Uncharacterized protein OS=Bos taurus GN=KRT6B PE=2 SV=1 - [F1MUY2_BOVIN]	54.661	18.91	14	1	9	19	catalytic activity; motor activity; structural molecule activity	cytoskeleton		Pf00038; Pf01576; Pf05957; Pf07902; Pf12128	571	60.8186	8.35303
Q8SPJ1	Junction plakoglobin OS=Bos taurus GN=JUP PE=2 SV=1 - [PLAK_BOVIN]	50.2429	22.15	7	13	13	17	protein binding; structural molecule activity	cytoplasm; cytoskeleton; cytosol; membrane; nucleus; organelle lumen	cell communication; cell differentiation; cell organization and biogenesis; cellular component movement; development; metabolic process; regulation of biological process; reproduction; response to stimulus; transport	Pf00514	745	81.7688	6.13818
F1MI98	Uncharacterized protein OS=Bos taurus GN=KRT36 PE=3 SV=2 - [F1MI98_BOVIN]	44.2768	21.05	3	6	8	15	structural molecule activity	cytoskeleton		Pf00038; Pf12128	456	51.0773	4.98291
P02539	Keratin, type II microfibrillar (Fragment) OS=Ovis aries PE=1 SV=1 - [K2M1_SHEEP]	33.6465	34.86	1	2	5	12	structural molecule activity	cytoskeleton		Pf00038	109	12.6753	4.58936
G3N0V2	Uncharacterized protein OS=Bos taurus GN=KRT1 PE=3 SV=1 - [G3N0V2_BOVIN]	31.0696	5.78	11	2	3	12	structural molecule activity; transporter activity	cytoskeleton; membrane	transport	Pf00038; Pf01496; Pf12128; Pf12252	606	63.1131	8.27979
F1MU12	Keratin, type II cytoskeletal 8 OS=Bos taurus GN=KRT8 PE=3 SV=1 - [F1MU12_BOVIN]	27.5227	4.81	9	1	2	11	catalytic activity; motor activity; structural molecule activity	cytoskeleton		Pf00038; Pf01576	478	53.4941	5.98584
F1MC11	Keratin, type I cytoskeletal 14 OS=Bos taurus GN=KRT14 PE=3 SV=2 - [F1MC11_BOVIN]	20.8651	13	17	3	7	7	structural molecule activity; transporter activity	cytoplasm; cytoskeleton; membrane; mitochondrion; nucleus	cell differentiation; cell organization and biogenesis; transport	Pf00038; Pf01496; Pf12128	477	51.8787	5.16064
E1BJB1	Tubulin beta-2B chain OS=Bos taurus GN=TUBB2B PE=2 SV=1 - [E1BJB1_BOVIN]	20.3841	18.65	17	1	6	7	catalytic activity; nucleotide binding; structural molecule activity	cytoplasm; cytoskeleton	cell organization and biogenesis; cellular component movement; metabolic process	Pf00091; Pf03953	445	49.875	4.89404
Q2KJD0	Tubulin beta-5 chain OS=Bos taurus GN=TUBB5 PE=2 SV=1 - [TBB5_BOVIN]	20.3517	19.37	22	1	6	7	catalytic activity; nucleotide binding; protein binding; structural molecule activity	cytoplasm; cytoskeleton; nucleus	cell organization and biogenesis; cellular component movement; metabolic process	Pf00091; Pf03953; Pf10644	444	49.639	4.89404
G3N0K3	Uncharacterized protein OS=Bos taurus PE=2 SV=1 - [G3N0K3_BOVIN]	17.1374	17.94	17	4	4	5	RNA binding; structural molecule activity	cytoplasm; ribosome	metabolic process	Pf00900; Pf08071	262	29.4599	10.0815
A6YRY8	40S ribosomal protein SA OS=Ovis aries GN=RPSA PE=2 SV=1 - [RSSA_SHEEP]	15.3357	21.36	8	5	5	5	structural molecule activity	cytoplasm; membrane; nucleus; ribosome	metabolic process	Pf00318	295	32.8645	4.93213
Q862I9	Similar to acidic ribosomal phosphoprotein PO (Fragment) OS=Bos taurus PE=2 SV=1 - [Q862I9_BOVIN]	14.0629	33.33	8	5	5	5	structural molecule activity	cytoplasm; cytosol; nucleus; ribosome	metabolic process	Pf00466	168	18.4978	9.67139
F1MYG5	Uncharacterized protein OS=Bos taurus GN=LMNA PE=2 SV=1 - [F1MYG5_BOVIN]	14.0396	8.13	4	4	4	5	structural molecule activity	cytoskeleton; nucleus; organelle lumen	cell communication; cell death; cell differentiation; cell organization and biogenesis; cellular component movement; development; regulation of biological process; response to stimulus; transport	Pf00038; Pf00932	664	74.0818	7.38623
G3N262	40S ribosomal protein S3a OS=Bos taurus GN=RPS3A PE=3 SV=1 - [G3N262_BOVIN]	13.4512	22.73	6	5	5	5	structural molecule activity	cytoplasm; ribosome	metabolic process	Pf01015	264	29.9106	9.65674
A1L595	Keratin, type I cytoskeletal 17 OS=Bos taurus GN=KRT17 PE=2 SV=1 - [K1C17_BOVIN]	12.4741	7.03	14	1	4	4	protein binding; receptor activity; signal transducer activity; structural molecule activity	cytoplasm; cytoskeleton	cell differentiation; cell growth; cell organization and biogenesis; development; metabolic process; regulation of biological process	Pf00038; Pf07888; Pf12128	441	48.6823	5.14795
Q5U7H2	Ribosomal protein L15 (Fragment) OS=Bos taurus PE=2 SV=1 - [Q5U7H2_BOVIN]	12.3216	31.58	5	3	3	5	structural molecule activity	cytoplasm; ribosome	metabolic process	Pf00827	133	15.4013	11.5171
P81947	Tubulin alpha-1B chain OS=Bos taurus PE=1 SV=2 - [TBA1B_BOVIN]	11.7082	13.75	19	4	4	4	catalytic activity; nucleotide binding; structural molecule activity	cytoplasm; cytoskeleton	cell organization and biogenesis; cellular component movement; metabolic process	Pf00091; Pf03953	451	50.1196	5.05908
G8JKY0	40S ribosomal protein S8 (Fragment) OS=Bos taurus GN=RPS8 PE=2 SV=1 - [G8JKY0_BOVIN]	10.2819	19.32	4	3	3	3	structural molecule activity	cytoplasm; ribosome	metabolic process	Pf01201	207	24.0591	10.3159
P02510	Alpha-crystallin B chain OS=Bos taurus GN=CRYAB PE=1 SV=2 - [CRYAB_BOVIN]	10.0996	22.86	2	4	4	4	metal ion binding; protein binding; structural molecule activity	cytoplasm; cytosol; membrane; mitochondrion; nucleus	cell death; cell differentiation; cell organization and biogenesis; development; metabolic process; regulation of biological process; response to stimulus; transport	Pf00011; Pf00525	175	20.0244	7.32764
Q5E988	40S ribosomal protein S5 OS=Bos taurus GN=RPS5 PE=2 SV=3 - [RS5_BOVIN]	10.0886	13.73	2	2	2	3	RNA binding; structural molecule activity	cytoplasm; cytosol; ribosome	metabolic process; regulation of biological process	Pf00177	204	22.8621	9.71533
P42899	60S acidic ribosomal protein P2 OS=Bos taurus GN=RPLP2 PE=3 SV=1 - [RLA2_BOVIN]	10.0488	40.87	6	3	3	3	structural molecule activity	cytoplasm; ribosome	metabolic process	Pf00428	115	11.6949	4.61475
Q3T169	40S ribosomal protein S3 OS=Bos taurus GN=RPS3 PE=2 SV=1 - [RS3_BOVIN]	8.30886	12.35	6	3	3	3	catalytic activity; DNA binding; protein binding; RNA binding; structural molecule activity	cytoplasm; cytosol; membrane; nucleus; ribosome	cell death; metabolic process; regulation of biological process; response to stimulus	Pf00189; Pf07650	243	26.6714	9.65674
F1N362	Uncharacterized protein OS=Bos taurus GN=KRT84 PE=3 SV=2 - [F1N362_BOVIN]	8.28902	5.73	11	2	3	3	catalytic activity; motor activity; structural molecule activity	cytoskeleton		Pf00038; Pf01576; Pf05557	593	64.0911	7.38623
Q30B80	40S ribosomal protein S12 (Fragment) OS=Ovis aries PE=2 SV=1 - [Q30B80_SHEEP]	8.28346	26.98	3	3	3	3	structural molecule activity	cytoplasm; ribosome	metabolic process	Pf01248	126	13.6501	6.31592
Q862J1	Similar to ribosomal protein L17 (Fragment) OS=Bos taurus PE=2 SV=1 - [Q862J1_BOVIN]	6.88836	29.21	20	2	2	2	structural molecule activity	cytoplasm; ribosome	metabolic process	Pf00237	89	10.3693	9.65674
Q8HXS2	Ribosomal protein L19 (Fragment) OS=Ovis aries PE=4 SV=1 - [Q8HXS2_SHEEP]	6.70334	9.83	3	1	1	2	structural molecule activity	cytoplasm; ribosome	metabolic process	Pf01280	173	20.8068	11.4438
O18789	40S ribosomal protein S2 OS=Bos taurus GN=RPS2 PE=2 SV=2 - [RS2_BOVIN]	6.43289	8.87	5	2	2	2	protein binding; RNA binding; structural molecule activity	cytoplasm; cytosol; nucleus; organelle lumen; ribosome	metabolic process	Pf00333; Pf03719	293	31.2156	10.2427
G1DFT0	Ribosomal protein OS=Capra hircus GN=RPL10A PE=2 SV=1 - [G1DFT0_CAPHI]	6.10285	20.3	7	2	2	2	RNA binding; structural molecule activity	cytoplasm; ribosome	metabolic process	Pf00687	133	15.2004	9.99365
Q0QEV5	60S ribosomal protein L18 (Fragment) OS=Bos taurus GN=RPL18 PE=2 SV=1 - [Q0QEV5_BOVIN]	6.05139	7.83	3	1	1	2	structural molecule activity	cytoplasm; cytosol; ribosome	metabolic process	Pf00828	166	18.8445	11.7808
A8NJ40	60S ribosomal protein L6 OS=Bos taurus GN=RPL6 PE=2 SV=1 - [A8NJ40_BOVIN]	5.98905	13.02	3	1	2	2	structural molecule activity	cytoplasm; ribosome	metabolic process	Pf01159; Pf03868	215	24.0129	11.0337
G8JKX9	Uncharacterized protein OS=Bos taurus PE=4 SV=1 - [G8JKX9_BOVIN]	5.94392	11.68	5	2	2	2	structural molecule activity	cytoplasm; ribosome	metabolic process	Pf00252	214	24.5608	10.1401
A5JSS2	60S ribosomal protein L21 OS=Capra hircus GN=RPL21 PE=2 SV=1 - [RL21_CAPHI]	5.90073	13.75	8	2	2	2	structural molecule activity	cytoplasm; ribosome	metabolic process	Pf01157	160	18.5951	10.5356
A0JND2	Keratin, type II cytoskeletal 80 OS=Bos taurus GN=KRT80 PE=2 SV=1 - [K2C80_BOVIN]	5.77028	5.69	11	1	2	2	catalytic activity; motor activity; structural molecule activity; transporter activity	cytoskeleton; membrane	transport	Pf00038; Pf01496; Pf01576; Pf05557; Pf05667; Pf07888; Pf12128	422	47.408	5.31299
B0LRM7	60S ribosomal protein L6 (Fragment) OS=Ovis aries PE=2 SV=1 - [B0LRM7_SHEEP]	5.66873	14.77	1	1	2	2	structural molecule activity	cytoplasm; ribosome	metabolic process	Pf01159	176	20.3545	10.5796
F1MB60	40S ribosomal protein S26 (Fragment) OS=Bos taurus GN=RPS26 PE=4 SV=1 - [F1MB60_BOVIN]	5.6283	20.87	6	2	2	2	structural molecule activity	cytoplasm; ribosome	metabolic process	Pf01283	115	13.0041	11.0044
Q862B7	Similar to ribosomal protein S14 (Fragment) OS=Bos taurus PE=2 SV=1 - [Q862B7_BOVIN]	5.58426	14.48	5	2	2	2	structural molecule activity	cytoplasm; cytosol; ribosome	metabolic process	Pf00411	145	15.6671	9.39307
F4YD24	Ribosomal protein L23a (Fragment) OS=Bubalus bubalis GN=RPL23A PE=2 SV=1 - [F4YD24_BUBBU]	5.29207	21.93	12	2	2	2	nucleotide binding; structural molecule activity	cytoplasm; ribosome	metabolic process	Pf00276	114	13.2064	10.1987
Q9TTX8	Ribosomal protein L32 (Fragment) OS=Ovis aries PE=2 SV=1 - [Q9TTX8_SHEEP]	4.05054	11.02	2	1	1	1	structural molecule activity	cytoplasm; ribosome	metabolic process	Pf01655	118	13.9669	11.5024
A1XED6	RPS11 (Fragment) OS=Bos taurus PE=2 SV=1 - [A1XED6_BOVIN]	3.71754	22.5	4	1	1	1	RNA binding; structural molecule activity	cytoplasm; cytosol; ribosome	metabolic process	Pf00366	80	9.57625	10.6821
F4YD27	Ribosomal protein S15a (Fragment) OS=Bubalus bubalis GN=rps15a PE=2 SV=1 - [F4YD27_BUBBU]	3.19625	19.18	15	1	1	1	structural molecule activity	cytoplasm; ribosome	metabolic process	Pf00410	73	8.42455	9.62744
G3ER53	Keratin type II cytoskeletal 71 (Fragment) OS=Ovis aries GN=KRT71 PE=3 SV=1 - [G3ER53_SHEEP]	3.18288	3.26	4	1	1	1	structural molecule activity	cytoskeleton		Pf00038	368	41.8309	5.17334
G3X7D5	Uncharacterized protein (Fragment) OS=Bos taurus GN=LOC787803 PE=3 SV=1 - [G3X7D5_BOVIN]	3.18188	8.51	6	1	1	1	structural molecule activity	cytoplasm; ribosome	metabolic process	Pf00164	141	15.5655	10.2866
A5PK63	40S ribosomal protein S17 OS=Bos taurus GN=RPS17 PE=2 SV=1 - [RS17_BOVIN]	2.98126	7.41	3	1	1	1	structural molecule activity	cytoplasm; cytosol; ribosome	cell organization and biogenesis; metabolic process	Pf00833	135	15.5724	9.72998
F4YD26	Ribosomal protein S6 (Fragment) OS=Bubalus bubalis GN=RPS6 PE=2 SV=1 - [F4YD26_BUBBU]	2.93423	20.83	5	1	1	1	structural molecule activity	cytoplasm; ribosome	metabolic process	Pf01092	72	8.19031	10.3306
G3MY15	Uncharacterized protein (Fragment) OS=Bos taurus PE=3 SV=1 - [G3MY15_BOVIN]	2.89841	15.15	3	1	1	1	structural molecule activity	cytoplasm; ribosome	metabolic process	Pf00238	132	13.9985	9.84717
G3MY09	Uncharacterized protein (Fragment) OS=Bos taurus GN=LOC100297522 PE=3 SV=1 - [G3MY09_BOVIN]	2.8247	17.14	3	1	1	1	structural molecule activity	cytoplasm; ribosome	metabolic process	Pf01781	70	8.01652	9.74463
Q862L6	Similar to ribosomal protein L12 (Fragment) OS=Bos taurus PE=2 SV=1 - [Q862L6_BOVIN]	2.80846	11.03	4	1	1	1	RNA binding; structural molecule activity	cytoplasm; ribosome	metabolic process	Pf00298; Pf03946	145	15.6806	9.89111
D3YC70	Heparin-binding protein (Fragment) OS=Bos gaurus frontalis PE=2 SV=1 - [D3YC70_BOSGF]	2.80535	21.15	3	1	1	1	structural molecule activity	cytoplasm; ribosome	metabolic process	Pf01776	52	5.64996	8.6167
F1N650	Annexin OS=Bos taurus GN=ANXA1 PE=3 SV=1 - [F1N650_BOVIN]	2.61234	3.76	4	1	1	1	enzyme regulator activity; metal ion binding; protein binding; structural molecule activity	cytoskeleton; membrane	cell communication; cell differentiation; cell organization and biogenesis; cell proliferation; development; metabolic process; regulation of biological process; response to stimulus; transport	Pf00191	346	38.9553	6.81494
P62866	40S ribosomal protein S30 OS=Bos taurus GN=FAU PE=3 SV=1 - [RS30_BOVIN]	2.58076	16.95	7	1	1	1	structural molecule activity	cytoplasm; ribosome	metabolic process	Pf04758	59	6.64382	12.147
A0JN39	Coatomer subunit beta OS=Bos taurus GN=COPB1 PE=1 SV=1 - [COPB_BOVIN]	2.56477	1.15	2	1	1	1	structural molecule activity	cytoplasm; Golgi; membrane	transport	Pf01602; Pf07718	953	107.059	5.99854
Q56JZ1	60S ribosomal protein L13 OS=Bos taurus GN=RPL13 PE=2 SV=3 - [RL13_BOVIN]	2.44967	4.74	3	1	1	1	structural molecule activity	cytoplasm; ribosome	metabolic process	Pf01294	211	24.2765	11.5903
A3QP71	Ribosomal protein S18 (Fragment) OS=Ovis aries GN=RPS18 PE=1 SV=1 - [A3QP71_SHEEP]	2.43418	18.18	5	1	1	1	RNA binding; structural molecule activity	cytoplasm; ribosome	metabolic process		44	5.32783	9.5249
A6QNZ7	Keratin 10 (Epidermolytic hyperkeratosis; keratosis palmaris et plantaris) OS=Bos taurus GN=KRT10 PE=2 SV=1 - [A6QNZ7_BOVIN]	2.43177	1.71	2	1	1	1	structural molecule activity	cytoplasm; cytoskeleton	cell differentiation; development; response to stimulus	Pf00038	526	54.8162	5.07178
F4YD28	40S ribosomal protein S24 (Fragment) OS=Bubalus bubalis GN=RPS24 PE=2 SV=1 - [F4YD28_BUBBU]	2.38044	18.07	5	1	1	1	nucleotide binding; structural molecule activity	cytoplasm; ribosome	metabolic process	Pf01282	83	9.54219	10.6968
E3VW81	Keratin 39 (Fragment) OS=Ovis aries PE=2 SV=1 - [E3VW81_SHEEP]	2.36296	4.74	3	1	1	1	structural molecule activity	cytoskeleton		Pf00038	253	28.7772	5.50342
Q861V1	Similar to Vesicle-associated membrane protein-associated protein B/C (Fragment) OS=Bos taurus PE=2 SV=1 - [Q861V1_BOVIN]	2.34377	8.16	4	1	1	1	protein binding; structural molecule activity	cytoplasm; endoplasmic reticulum; Golgi; membrane	cell communication; cellular homeostasis; metabolic process; regulation of biological process; reproduction; response to stimulus	Pf00635	147	16.6554	6.78564
A6H769	40S ribosomal protein S7 OS=Bos taurus GN=RPS7 PE=2 SV=1 - [RS7_BOVIN]	2.32656	5.67	2	1	1	1	structural molecule activity	cytoplasm; cytoskeleton; cytosol; nucleus; organelle lumen; ribosome	metabolic process	Pf01251	194	22.1133	10.0962
L8HW76	Keratin, type II cytoskeletal 6A OS=Bos grunniens mutus GN=M91_10641 PE=3 SV=1 - [L8HW76_BOSMU]	52.9387	19.69	14	1	9	19				Protein not found	518	55.9633	8.08936
M0QVZ6	Keratin, type II cytoskeletal 5 OS=Bos taurus GN=KRT5 PE=3 SV=1 - [M0QVZ6_BOVIN]	38.225	12.22	11	5	6	15				Protein not found	573	60.6293	7.81104
L8HV38	Keratin, type II cuticular Hb5 OS=Bos grunniens mutus GN=M91_10632 PE=3 SV=1 - [L8HV38_BOSMU]	37.4754	13.56	2	2	8	13				Protein not found	494	54.5732	5.64307
H9NAL6	Keratin 14 (Fragment) OS=Capra hircus GN=KRT14 PE=4 SV=1 - [H9NAL6_CAPHI]	6.57816	37.31	2	1	2	2		cytoskeleton			67	6.24589	9.5249
L8INK7	Desmoplakin (Fragment) OS=Bos grunniens mutus GN=M91_06211 PE=4 SV=1 - [L8INK7_BOSMU]	84.7776	10.99	2	24	24	28				Protein not found	2839	327.347	6.81494
L8J4S1	Myosin-9 (Fragment) OS=Bos grunniens mutus GN=M91_10500 PE=4 SV=1 - [L8J4S1_BOSMU]	6.66578	0.92	2	1	1	2				Protein not found	1947	224.672	5.56689
L8HUF2	Envoplakin OS=Bos grunniens mutus GN=M91_03345 PE=4 SV=1 - [L8HUF2_BOSMU]	2.58025	0.69	2	1	1	1				Protein not found	2024	230.2	7.15186
A6QR15	LOC535277 protein OS=Bos taurus GN=LOC535277 PE=2 SV=1 - [A6QR15_BOVIN]	2.45602	3.52	4	1	1	1		cytoplasm; cytoskeleton	response to stimulus	Pf00261; Pf12718	284	32.8036	4.729
A5PKJ3	DCTN1 protein OS=Bos taurus GN=DCTN1 PE=2 SV=1 - [A5PKJ3_BOVIN]	2.38494	1.37	2	1	1	1		membrane		Pf01302; Pf03961; Pf08317; Pf09726; Pf12455	1239	136.717	5.40186
K7WAN6	Gelsolin isoform b (Fragment) OS=Ovis aries GN=GSN PE=4 SV=1 - [K7WAN6_SHEEP]	2.36714	8	6	1	1	1				Protein not found	100	10.7226	9.43701
C0LJF6	Keratin associated protein 6 (Fragment) OS=Ovis aries GN=KAP6 PE=4 SV=1 - [C0LJF6_SHEEP]	3.19167	19.72	16	1	1	1		cytoskeleton			71	7.35595	8.47021

## Sheet: motor activity
Accession	Description	Score	Coverage	# Proteins	# Unique Peptides	# Peptides	# PSMs	Molecular Function	Cellular Component	Biological Process	Pfam IDs	# AAs	MW [kDa]	calc. pI
A5PJJ1	KRT33A protein OS=Bos taurus GN=KRT33A PE=2 SV=1 - [A5PJJ1_BOVIN]	150.911	34.41	18	3	14	46	catalytic activity; motor activity; structural molecule activity	cytoskeleton		Pf00038; Pf01576; Pf12128	401	45.6893	4.86865
Q6R651	Hair acidic keratin 1 OS=Capra hircus PE=2 SV=1 - [Q6R651_CAPHI]	148.853	32.45	10	3	14	45	catalytic activity; motor activity; protein binding; structural molecule activity	cytoplasm; cytoskeleton; membrane	cell organization and biogenesis	Pf00038; Pf01576; Pf05622; Pf06160; Pf12128	413	46.847	4.83057
E3VW87	Keratin 86 OS=Ovis aries PE=2 SV=1 - [E3VW87_SHEEP]	144.08	36.83	11	0	18	50	catalytic activity; motor activity; structural molecule activity	cytoskeleton; membrane; nucleus	transport	Pf00038; Pf01576; Pf07926; Pf09726; Pf10174; Pf11559; Pf12128	486	53.1633	5.56689
E1B898	Uncharacterized protein OS=Bos taurus GN=KRT86 PE=3 SV=1 - [E1B898_BOVIN]	141.204	36.83	11	1	18	49	catalytic activity; motor activity; structural molecule activity	cytoskeleton; membrane; nucleus	transport	Pf00038; Pf01576; Pf05557; Pf07926; Pf09726; Pf10174; Pf11559; Pf12128	486	53.2973	5.56689
E3VW79	Keratin 34 (Fragment) OS=Ovis aries PE=2 SV=1 - [E3VW79_SHEEP]	120.819	28.01	6	1	11	34	catalytic activity; motor activity; structural molecule activity	cytoskeleton		Pf00038; Pf01576	407	46.6289	5.021
A4FUZ0	Keratin, type II cuticular Hb3 OS=Bos taurus GN=KRT83 PE=2 SV=1 - [KRT83_BOVIN]	108.145	32.86	10	3	17	38	catalytic activity; motor activity; structural molecule activity	cytoskeleton; membrane; nucleus	transport	Pf00038; Pf01576; Pf02463; Pf05701; Pf07888; Pf07926; Pf09726; Pf10174; Pf11559; Pf12128	493	53.9545	5.47803
Q06018	Intermediate filament type II keratin OS=Ovis aries GN=KRT2.13 PE=3 SV=1 - [Q06018_SHEEP]	100.161	23.54	2	5	13	35	catalytic activity; motor activity; structural molecule activity; transporter activity	cytoskeleton; membrane	transport	Pf00038; Pf01496; Pf01576; Pf05667; Pf11559; Pf12128	480	53.0006	8.26514
F1MUY2	Uncharacterized protein OS=Bos taurus GN=KRT6B PE=2 SV=1 - [F1MUY2_BOVIN]	54.661	18.91	14	1	9	19	catalytic activity; motor activity; structural molecule activity	cytoskeleton		Pf00038; Pf01576; Pf05957; Pf07902; Pf12128	571	60.8186	8.35303
F1MU12	Keratin, type II cytoskeletal 8 OS=Bos taurus GN=KRT8 PE=3 SV=1 - [F1MU12_BOVIN]	27.5227	4.81	9	1	2	11	catalytic activity; motor activity; structural molecule activity	cytoskeleton		Pf00038; Pf01576	478	53.4941	5.98584
E1BDX8	Uncharacterized protein OS=Bos taurus GN=DYNC1H1 PE=4 SV=1 - [E1BDX8_BOVIN]	10.3812	1.1	1	4	4	4	catalytic activity; motor activity; nucleotide binding	cytoskeleton	cell organization and biogenesis; cellular component movement; metabolic process	Pf03028; Pf03915; Pf04156; Pf07246; Pf07728; Pf08385; Pf08393; Pf12774; Pf12775; Pf12777; Pf12780; Pf12781	4646	531.719	6.40479
F1N362	Uncharacterized protein OS=Bos taurus GN=KRT84 PE=3 SV=2 - [F1N362_BOVIN]	8.28902	5.73	11	2	3	3	catalytic activity; motor activity; structural molecule activity	cytoskeleton		Pf00038; Pf01576; Pf05557	593	64.0911	7.38623
A0JND2	Keratin, type II cytoskeletal 80 OS=Bos taurus GN=KRT80 PE=2 SV=1 - [K2C80_BOVIN]	5.77028	5.69	11	1	2	2	catalytic activity; motor activity; structural molecule activity; transporter activity	cytoskeleton; membrane	transport	Pf00038; Pf01496; Pf01576; Pf05557; Pf05667; Pf07888; Pf12128	422	47.408	5.31299
L8J4S1	Myosin-9 (Fragment) OS=Bos grunniens mutus GN=M91_10500 PE=4 SV=1 - [L8J4S1_BOSMU]	6.66578	0.92	2	1	1	2				Protein not found	1947	224.672	5.56689
A6QR15	LOC535277 protein OS=Bos taurus GN=LOC535277 PE=2 SV=1 - [A6QR15_BOVIN]	2.45602	3.52	4	1	1	1		cytoplasm; cytoskeleton	response to stimulus	Pf00261; Pf12718	284	32.8036	4.729

## Sheet: transporter activity
Accession	Description	Score	Coverage	# Proteins	# Unique Peptides	# Peptides	# PSMs	Molecular Function	Cellular Component	Biological Process	Pfam IDs	# AAs	MW [kDa]	calc. pI
Q06018	Intermediate filament type II keratin OS=Ovis aries GN=KRT2.13 PE=3 SV=1 - [Q06018_SHEEP]	100.161	23.54	2	5	13	35	catalytic activity; motor activity; structural molecule activity; transporter activity	cytoskeleton; membrane	transport	Pf00038; Pf01496; Pf01576; Pf05667; Pf11559; Pf12128	480	53.0006	8.26514
G3N0V2	Uncharacterized protein OS=Bos taurus GN=KRT1 PE=3 SV=1 - [G3N0V2_BOVIN]	31.0696	5.78	11	2	3	12	structural molecule activity; transporter activity	cytoskeleton; membrane	transport	Pf00038; Pf01496; Pf12128; Pf12252	606	63.1131	8.27979
F1MC11	Keratin, type I cytoskeletal 14 OS=Bos taurus GN=KRT14 PE=3 SV=2 - [F1MC11_BOVIN]	20.8651	13	17	3	7	7	structural molecule activity; transporter activity	cytoplasm; cytoskeleton; membrane; mitochondrion; nucleus	cell differentiation; cell organization and biogenesis; transport	Pf00038; Pf01496; Pf12128	477	51.8787	5.16064
H9BIJ5	FABP4 (Fragment) OS=Ovis aries GN=FAPB4 PE=4 SV=1 - [H9BIJ5_SHEEP]	8.06283	50	9	1	1	3	transporter activity		transport		24	2.81324	4.28467
A0JND2	Keratin, type II cytoskeletal 80 OS=Bos taurus GN=KRT80 PE=2 SV=1 - [K2C80_BOVIN]	5.77028	5.69	11	1	2	2	catalytic activity; motor activity; structural molecule activity; transporter activity	cytoskeleton; membrane	transport	Pf00038; Pf01496; Pf01576; Pf05557; Pf05667; Pf07888; Pf12128	422	47.408	5.31299
Q2HJ33	Obg-like ATPase 1 OS=Bos taurus GN=OLA1 PE=2 SV=1 - [OLA1_BOVIN]	5.57377	6.06	3	2	2	2	catalytic activity; nucleotide binding; transporter activity	cytoplasm; membrane; nucleus; organelle lumen	metabolic process; transport	Pf01926; Pf02421; Pf06071	396	44.7153	7.81104
G3X6T7	Uncharacterized protein OS=Bos taurus GN=ATP7A PE=3 SV=1 - [G3X6T7_BOVIN]	3.57104	1.13	2	1	1	1	catalytic activity; metal ion binding; nucleotide binding; transporter activity	membrane	metabolic process; transport	Pf00122; Pf00403; Pf00702; Pf12710	1500	163.248	6.48096
G1DFQ5	Chloride intracellular channel protein 1 OS=Capra hircus GN=CLIC1 PE=2 SV=1 - [G1DFQ5_CAPHI]	3.24489	7.47	3	1	1	1	transporter activity	membrane	transport		241	26.8487	5.26221
E1B8Q8	Uncharacterized protein OS=Bos taurus PE=4 SV=2 - [E1B8Q8_BOVIN]	2.90706	1.66	1	1	1	1	RNA binding; transporter activity	cytoplasm; membrane; nucleus; organelle lumen	transport	Pf08389	961	110.21	5.42725
G3X7G4	AP-2 complex subunit beta OS=Bos taurus GN=AP2B1 PE=4 SV=1 - [G3X7G4_BOVIN]	2.80959	2.51	7	1	1	1	transporter activity	cytoplasm; membrane	transport	Pf01602; Pf12717	598	67.6373	5.46533
A7MBD8	Sodium-coupled monocarboxylate transporter 2 OS=Bos taurus GN=SLC5A12 PE=2 SV=1 - [SC5AC_BOVIN]	2.3297	2.11	1	1	1	1	transporter activity	membrane	transport	Pf00474	617	67.3657	7.62061

## Sheet: antioxidant activity
Accession	Description	Score	Coverage	# Proteins	# Unique Peptides	# Peptides	# PSMs	Molecular Function	Cellular Component	Biological Process	Pfam IDs	# AAs	MW [kDa]	calc. pI
O77834	Peroxiredoxin-6 OS=Bos taurus GN=PRDX6 PE=1 SV=3 - [PRDX6_BOVIN]	22.8811	28.57	1	5	5	8	antioxidant activity; catalytic activity	cytoplasm; cytosol; vacuole	metabolic process; response to stimulus	Pf00578; Pf08534; Pf10417	224	25.0511	6.37939
Q9TS96	Superoxide dismutase [Cu-Zn] (Fragments) OS=Bos taurus PE=3 SV=1 - [Q9TS96_BOVIN]	2.89188	11.61	11	1	1	1	antioxidant activity; catalytic activity; metal ion binding	cytoplasm; mitochondrion	metabolic process; response to stimulus	Pf00080	112	11.3368	5.74463
C8BKC5	Peroxiredoxin 2 OS=Ovis aries GN=PRDX2 PE=2 SV=1 - [C8BKC5_SHEEP]	2.66741	9.09	3	1	1	1	antioxidant activity; catalytic activity		metabolic process	Pf00578; Pf08534; Pf10417	198	21.8311	5.42725
Q9BGI2	Peroxiredoxin-4 OS=Bos taurus GN=PRDX4 PE=2 SV=1 - [PRDX4_BOVIN]	2.65131	4.38	1	1	1	1	antioxidant activity; catalytic activity	cytoplasm; extracellular; mitochondrion	metabolic process	Pf00578; Pf08534; Pf10417	274	30.722	6.44287
Q4JJA4	Peroxiredoxin 1 (Fragment) OS=Bubalus bubalis PE=4 SV=1 - [Q4JJA4_BUBBU]	2.58899	15.87	6	1	1	1	antioxidant activity; catalytic activity		metabolic process	Pf00578; Pf08534	63	6.82874	8.57275
