# Supplementary material for: Available sustainable alternatives replace endangered animal horn based on their proteomic analysis and bio-effect evaluation
Source: Sci Rep. 2016 Oct 27;6:36027. doi: 10.1038/srep36027 (PMC5082367; doi:10.1038/srep36027)
Supplement: Supplementary Table S14 [file srep36027-s15.xls]

## Sheet: Sheet1
Accession	Description	Score	Coverage	# Proteins	# Unique Peptides	# Peptides	# PSMs	Molecular Function	Cellular Component	Biological Process	Pfam IDs	# AAs	MW [kDa]	calc. pI
E3VW87	Keratin 86 OS=Ovis aries PE=2 SV=1 - [E3VW87_SHEEP]	408.055	37.24	8	0	19	119	catalytic activity; motor activity; structural molecule activity	cytoskeleton; membrane; nucleus	transport	Pf00038; Pf01576; Pf07926; Pf09726; Pf10174; Pf11559; Pf12128	486	53.1633	5.56689
E1B898	Uncharacterized protein OS=Bos taurus GN=KRT86 PE=3 SV=1 - [E1B898_BOVIN]	369.164	37.24	7	1	19	109	catalytic activity; motor activity; structural molecule activity	cytoskeleton; membrane; nucleus	transport	Pf00038; Pf01576; Pf05557; Pf07926; Pf09726; Pf10174; Pf11559; Pf12128	486	53.2973	5.56689
P02534	Keratin, type I microfibrillar 48 kDa, component 8C-1 OS=Ovis aries PE=1 SV=2 - [K1M1_SHEEP]	367.153	49.76	23	2	22	105	catalytic activity; motor activity; structural molecule activity	cytoskeleton		Pf00038; Pf01576; Pf12128	412	46.6448	4.80518
Q6R651	Hair acidic keratin 1 OS=Capra hircus PE=2 SV=1 - [Q6R651_CAPHI]	360.955	43.34	19	1	20	103	catalytic activity; motor activity; protein binding; structural molecule activity	cytoplasm; cytoskeleton; membrane	cell organization and biogenesis	Pf00038; Pf01576; Pf05622; Pf06160; Pf12128	413	46.847	4.83057
A5PJJ1	KRT33A protein OS=Bos taurus GN=KRT33A PE=2 SV=1 - [A5PJJ1_BOVIN]	359.973	42.14	22	3	19	103	catalytic activity; motor activity; structural molecule activity	cytoskeleton		Pf00038; Pf01576; Pf12128	401	45.6893	4.86865
A3KN26	KRT33B protein OS=Bos taurus GN=KRT33B PE=2 SV=1 - [A3KN26_BOVIN]	356.575	43.75	20	1	19	102	catalytic activity; motor activity; protein binding; structural molecule activity	cytoplasm; cytoskeleton; membrane	cell organization and biogenesis	Pf00038; Pf01576; Pf05622; Pf06160; Pf12128	384	43.2422	4.85596
Q06018	Intermediate filament type II keratin OS=Ovis aries GN=KRT2.13 PE=3 SV=1 - [Q06018_SHEEP]	350.358	33.33	3	8	17	104	catalytic activity; motor activity; structural molecule activity; transporter activity	cytoskeleton; membrane	transport	Pf00038; Pf01496; Pf01576; Pf05667; Pf11559; Pf12128	480	53.0006	8.26514
E3VW79	Keratin 34 (Fragment) OS=Ovis aries PE=2 SV=1 - [E3VW79_SHEEP]	312.909	40.54	14	3	18	87	catalytic activity; motor activity; structural molecule activity	cytoskeleton		Pf00038; Pf01576	407	46.6289	5.021
E3VW85	Keratin 83 OS=Ovis aries PE=2 SV=1 - [E3VW85_SHEEP]	295.152	35.09	7	4	18	88	catalytic activity; motor activity; structural molecule activity	cytoskeleton; membrane; nucleus	transport	Pf00038; Pf01576; Pf02463; Pf07888; Pf07926; Pf08317; Pf09726; Pf10174; Pf11559; Pf12128	493	53.8814	5.40186
P25691	Keratin, type II microfibrillar, component 5 OS=Ovis aries PE=1 SV=1 - [K2M3_SHEEP]	183.531	32.47	5	8	19	55	structural molecule activity	cytoskeleton		Pf00038; Pf08317	502	55.2205	6.45557
L8I5F4	Keratin, type I cuticular Ha6 OS=Bos grunniens mutus GN=M91_00638 PE=3 SV=1 - [L8I5F4_BOSMU]	155.696	28.95	15	1	13	47				Protein not found	456	51.1272	4.98291
F1N566	Uncharacterized protein (Fragment) OS=Bos taurus PE=3 SV=1 - [F1N566_BOVIN]	126.765	26.89	3	1	10	41	structural molecule activity	cytoskeleton		Pf00038	357	40.3752	4.94482
F1MI98	Uncharacterized protein OS=Bos taurus GN=KRT36 PE=3 SV=2 - [F1MI98_BOVIN]	113.033	26.75	13	1	11	33	structural molecule activity	cytoskeleton		Pf00038; Pf12128	456	51.0773	4.98291
P02539	Keratin, type II microfibrillar (Fragment) OS=Ovis aries PE=1 SV=1 - [K2M1_SHEEP]	97.2148	34.86	1	2	6	26	structural molecule activity	cytoskeleton		Pf00038	109	12.6753	4.58936
F1N362	Uncharacterized protein OS=Bos taurus GN=KRT84 PE=3 SV=2 - [F1N362_BOVIN]	95.1584	21.75	12	10	13	28	catalytic activity; motor activity; structural molecule activity	cytoskeleton		Pf00038; Pf01576; Pf05557	593	64.0911	7.38623
P14639	Serum albumin OS=Ovis aries GN=ALB PE=2 SV=1 - [ALBU_SHEEP]	88.2429	28.5	7	13	13	26	metal ion binding	extracellular	transport	Pf00273	607	69.1433	6.15088
M0QVZ6	Keratin, type II cytoskeletal 5 OS=Bos taurus GN=KRT5 PE=3 SV=1 - [M0QVZ6_BOVIN]	56.2688	22.16	16	9	11	18				Protein not found	573	60.6293	7.81104
L8HW76	Keratin, type II cytoskeletal 6A OS=Bos grunniens mutus GN=M91_10641 PE=3 SV=1 - [L8HW76_BOSMU]	51.8209	20.85	16	2	9	17				Protein not found	518	55.9633	8.08936
A0JND2	Keratin, type II cytoskeletal 80 OS=Bos taurus GN=KRT80 PE=2 SV=1 - [K2C80_BOVIN]	48.3897	11.61	7	3	4	14	catalytic activity; motor activity; structural molecule activity; transporter activity	cytoskeleton; membrane	transport	Pf00038; Pf01496; Pf01576; Pf05557; Pf05667; Pf07888; Pf12128	422	47.408	5.31299
F1MUY2	Uncharacterized protein OS=Bos taurus GN=KRT6B PE=2 SV=1 - [F1MUY2_BOVIN]	45.7348	16.81	13	1	8	15	catalytic activity; motor activity; structural molecule activity	cytoskeleton		Pf00038; Pf01576; Pf05957; Pf07902; Pf12128	571	60.8186	8.35303
L8INK7	Desmoplakin (Fragment) OS=Bos grunniens mutus GN=M91_06211 PE=4 SV=1 - [L8INK7_BOSMU]	39.9068	4.86	2	11	11	12				Protein not found	2839	327.347	6.81494
Q8SPJ1	Junction plakoglobin OS=Bos taurus GN=JUP PE=2 SV=1 - [PLAK_BOVIN]	34.8011	13.56	7	7	7	10	protein binding; structural molecule activity	cytoplasm; cytoskeleton; cytosol; membrane; nucleus; organelle lumen	cell communication; cell differentiation; cell organization and biogenesis; cellular component movement; development; metabolic process; regulation of biological process; reproduction; response to stimulus; transport	Pf00514	745	81.7688	6.13818
F1MB08	Alpha-enolase OS=Bos taurus GN=ENO1 PE=3 SV=1 - [F1MB08_BOVIN]	31.6851	18.2	7	5	5	9	catalytic activity; metal ion binding	cell surface; cytoplasm; cytosol; extracellular; membrane	metabolic process	Pf00113; Pf03952	434	47.2543	6.80029
F1MC11	Keratin, type I cytoskeletal 14 OS=Bos taurus GN=KRT14 PE=3 SV=2 - [F1MC11_BOVIN]	29.7777	20.34	10	4	10	10	structural molecule activity; transporter activity	cytoplasm; cytoskeleton; membrane; mitochondrion; nucleus	cell differentiation; cell organization and biogenesis; transport	Pf00038; Pf01496; Pf12128	477	51.8787	5.16064
G3N0V2	Uncharacterized protein OS=Bos taurus GN=KRT1 PE=3 SV=1 - [G3N0V2_BOVIN]	26.4829	7.43	8	3	4	9	structural molecule activity; transporter activity	cytoskeleton; membrane	transport	Pf00038; Pf01496; Pf12128; Pf12252	606	63.1131	8.27979
A9YUY8	Adipocyte fatty acid-binding protein 4 OS=Ovis aries GN=FABP4 PE=2 SV=1 - [A9YUY8_SHEEP]	25.0946	30.3	10	3	3	7	transporter activity		transport	Pf00061	132	14.6794	5.36377
Q2KJ32	Selenium-binding protein 1 OS=Bos taurus GN=SELENBP1 PE=1 SV=1 - [SBP1_BOVIN]	21.5898	11.44	1	4	4	7	protein binding	cytoplasm; cytosol; membrane; nucleus; organelle lumen	transport	Pf05694	472	52.5216	6.48096
F1DSD0	Hemoglobin subunit beta-C OS=Pantholops hodgsonii PE=2 SV=1 - [F1DSD0_PANHO]	18.453	40.85	41	5	5	6	metal ion binding; transporter activity	cytoplasm; cytosol; membrane	transport	Pf00042	142	15.7533	7.6792
A1L595	Keratin, type I cytoskeletal 17 OS=Bos taurus GN=KRT17 PE=2 SV=1 - [K1C17_BOVIN]	18.225	12.47	8	1	6	6	protein binding; receptor activity; signal transducer activity; structural molecule activity	cytoplasm; cytoskeleton	cell differentiation; cell growth; cell organization and biogenesis; development; metabolic process; regulation of biological process	Pf00038; Pf07888; Pf12128	441	48.6823	5.14795
D1MGL8	Lactate dehydrogenase OS=Capra hircus GN=LDH-A PE=2 SV=1 - [D1MGL8_CAPHI]	17.6555	20.18	19	4	5	5	catalytic activity; nucleotide binding	cytoplasm; membrane	metabolic process	Pf00056; Pf02866	332	36.5433	8.20654
G3N0I4	Cytosol aminopeptidase OS=Bos taurus GN=LAP3 PE=2 SV=1 - [G3N0I4_BOVIN]	16.8023	10.64	3	4	4	5	catalytic activity; metal ion binding	cytoplasm; membrane	metabolic process	Pf00883; Pf02789	498	54.0465	5.80811
L8IFM9	Keratin, type I cytoskeletal 42 OS=Bos grunniens mutus GN=M91_17166 PE=3 SV=1 - [L8IFM9_BOSMU]	15.6613	8.84	3	2	5	5				Protein not found	464	51.1904	5.24951
A5D984	Pyruvate kinase OS=Bos taurus GN=PKM2 PE=2 SV=1 - [A5D984_BOVIN]	15.4661	11.86	3	4	4	5	catalytic activity; metal ion binding	cytoplasm; mitochondrion	metabolic process	Pf00224; Pf02887	531	57.912	7.85498
O77834	Peroxiredoxin-6 OS=Bos taurus GN=PRDX6 PE=1 SV=3 - [PRDX6_BOVIN]	15.1565	15.18	1	2	2	4	antioxidant activity; catalytic activity	cytoplasm; cytosol; vacuole	metabolic process; response to stimulus	Pf00578; Pf08534; Pf10417	224	25.0511	6.37939
Q5EA61	Creatine kinase B-type OS=Bos taurus GN=CKB PE=2 SV=1 - [KCRB_BOVIN]	14.9869	12.07	3	3	3	4	catalytic activity; nucleotide binding	cytoplasm; mitochondrion	cellular homeostasis; development; metabolic process	Pf00217; Pf02807	381	42.6924	5.78271
Q17QM8	Dual specificity protein phosphatase 14 OS=Bos taurus GN=DUSP14 PE=2 SV=1 - [DUS14_BOVIN]	14.0172	21.72	1	3	3	4	catalytic activity		metabolic process	Pf00102; Pf00782	198	22.2226	9.56885
E1BDE6	Uncharacterized protein OS=Bos taurus GN=LGALS7B PE=4 SV=2 - [E1BDE6_BOVIN]	13.6045	29.5	2	3	3	4				Pf00337	139	15.413	6.53662
L8II39	Elongation factor 2 (Fragment) OS=Bos grunniens mutus GN=M91_12003 PE=4 SV=1 - [L8II39_BOSMU]	13.6024	4.78	2	3	3	4				Protein not found	858	95.304	6.82959
L8HPG3	Serpin B5 OS=Bos grunniens mutus GN=M91_01993 PE=3 SV=1 - [L8HPG3_BOSMU]	13.0418	8.68	1	3	3	4				Protein not found	380	42.7557	5.89697
L8IBI6	Desmoglein-1 OS=Bos grunniens mutus GN=M91_20076 PE=3 SV=1 - [L8IBI6_BOSMU]	12.9641	5.1	3	4	4	4				Protein not found	1039	111.787	5.021
A6QP57	Protein-glutamine gamma-glutamyltransferase E OS=Bos taurus GN=TGM3 PE=2 SV=1 - [TGM3_BOVIN]	12.3803	7.38	3	3	3	3	catalytic activity; metal ion binding		cell differentiation; development; metabolic process	Pf00868; Pf00927; Pf01841	691	76.7427	6.43018
L8J3H9	14-3-3 protein zeta/delta (Fragment) OS=Bos grunniens mutus GN=M91_19634 PE=4 SV=1 - [L8J3H9_BOSMU]	11.6567	14.78	24	3	3	4				Protein not found	230	26.1672	5.05908
L8IQ70	Uncharacterized protein (Fragment) OS=Bos grunniens mutus GN=M91_19046 PE=3 SV=1 - [L8IQ70_BOSMU]	11.4634	12.61	25	1	1	4				Protein not found	119	13.1951	9.99365
G3X7S2	Heat shock protein beta-1 OS=Bos taurus GN=HSPB1 PE=2 SV=1 - [G3X7S2_BOVIN]	10.1243	26.62	6	3	3	3	protein binding	cell surface	metabolic process; response to stimulus	Pf00011	154	17.4318	7.02002
Q6R646	Keratin associated protein 13.1 OS=Capra hircus PE=2 SV=1 - [Q6R646_CAPHI]	9.96528	10.43	3	1	1	3		cytoskeleton		Pf05287	163	17.4899	8.49951
Q28554	Glyceraldehyde-3-phosphate dehydrogenase (Fragment) OS=Ovis aries GN=GAPDH PE=2 SV=4 - [G3P_SHEEP]	9.79983	12.42	9	3	3	3	catalytic activity; nucleotide binding; protein binding	cytoplasm; cytoskeleton; cytosol; nucleus	cell death; cell organization and biogenesis; metabolic process; regulation of biological process	Pf00044; Pf02800	322	34.7097	7.86963
L8I3P6	Leucine-rich repeat-containing protein 15 (Fragment) OS=Bos grunniens mutus GN=M91_13765 PE=4 SV=1 - [L8I3P6_BOSMU]	9.69193	7.47	2	3	3	3				Protein not found	589	65.0547	7.09326
P19120	Heat shock cognate 71 kDa protein OS=Bos taurus GN=HSPA8 PE=1 SV=2 - [HSP7C_BOVIN]	9.06016	3.38	9	2	2	3	catalytic activity; nucleotide binding; protein binding	cell surface; cytoplasm; cytosol; extracellular; nucleus; organelle lumen; spliceosomal complex	cell organization and biogenesis; metabolic process; regulation of biological process; response to stimulus	Pf00012; Pf02463; Pf06723	650	71.1964	5.51611
L8IGX3	60S ribosomal protein L23 (Fragment) OS=Bos grunniens mutus GN=M91_05261 PE=3 SV=1 - [L8IGX3_BOSMU]	9.02527	25.74	4	2	2	3				Protein not found	136	14.3538	10.3599
G3X807	Histone H4 (Fragment) OS=Bos taurus GN=LOC616167 PE=3 SV=1 - [G3X807_BOVIN]	8.78126	24.49	22	2	2	3	DNA binding; protein binding	chromosome; nucleus	cell organization and biogenesis; metabolic process	Pf00125	98	10.9422	11.356
L8J034	Tubulin alpha-4A chain (Fragment) OS=Bos grunniens mutus GN=M91_13955 PE=3 SV=1 - [L8J034_BOSMU]	8.6553	10.71	17	3	3	3				Protein not found	448	49.8594	5.05908
O18931	Protein phosphatase type 1 beta catalytic subunit (Fragment) OS=Ovis aries GN=pplbc PE=2 SV=1 - [O18931_SHEEP]	8.53666	17.71	10	1	1	2	catalytic activity				96	10.9777	9.34912
E1B9D7	Uncharacterized protein OS=Bos taurus GN=DSG4 PE=3 SV=1 - [E1B9D7_BOVIN]	8.38823	3.07	2	3	3	3	metal ion binding	membrane	cell communication; cell differentiation; development; metabolic process; regulation of biological process; response to stimulus	Pf00028; Pf01049	1041	113.534	4.70361
E1B9F6	Elongation factor 1-alpha OS=Bos taurus GN=EEF1A1 PE=3 SV=2 - [E1B9F6_BOVIN]	8.30164	7.58	19	3	3	3	catalytic activity; nucleotide binding; RNA binding	cytoplasm	metabolic process	Pf00009; Pf03143; Pf03144	462	50.1382	9.0708
Q9MZW1	Beta-actin (Fragment) OS=Ovis aries PE=2 SV=1 - [Q9MZW1_SHEEP]	7.29847	15.04	32	2	2	2				Pf00022	226	25.2475	4.93213
L8INH5	Annexin (Fragment) OS=Bos grunniens mutus GN=M91_09602 PE=3 SV=1 - [L8INH5_BOSMU]	7.29055	10.03	5	2	2	2				Protein not found	319	35.8631	5.71924
D9IR37	Keratin intermediate-filament type I protein (Fragment) OS=Ovis aries GN=KIFI PE=4 SV=1 - [D9IR37_SHEEP]	6.76612	35.71	1	1	1	2	structural molecule activity	cytoskeleton		Pf00038	42	4.77644	4.55127
L8IK69	Histone H2A OS=Bos grunniens mutus GN=M91_14430 PE=3 SV=1 - [L8IK69_BOSMU]	6.1909	24.36	16	1	1	2				Protein not found	78	8.56185	9.81787
Q862H8	Similar to 40S ribosomal protein SA (P40) (Fragment) OS=Bos taurus PE=2 SV=1 - [Q862H8_BOVIN]	6.11158	14.62	6	2	2	2	protein binding; structural molecule activity	cytoplasm; cytosol; membrane; nucleus; ribosome	cell organization and biogenesis; metabolic process; transport	Pf00318	171	18.5978	9.12939
F4YD28	40S ribosomal protein S24 (Fragment) OS=Bubalus bubalis GN=RPS24 PE=2 SV=1 - [F4YD28_BUBBU]	6.04248	18.07	5	1	1	2	nucleotide binding; structural molecule activity	cytoplasm; ribosome	metabolic process	Pf01282	83	9.54219	10.6968
L8HKR7	Ig gamma-3 chain C region (Fragment) OS=Bos grunniens mutus GN=M91_08147 PE=4 SV=1 - [L8HKR7_BOSMU]	6.01966	5.44	2	1	1	2				Protein not found	294	33.2588	7.73779
G9HPB5	Keratin-associated protein KAP13-3 OS=Ovis aries GN=KRTAP13-3 PE=4 SV=1 - [G9HPB5_SHEEP]	5.90431	14.74	13	2	2	2				Pf05287	156	17.0338	9.18799
L8IQ43	L-lactate dehydrogenase OS=Bos grunniens mutus GN=M91_09245 PE=3 SV=1 - [L8IQ43_BOSMU]	5.70659	12.92	14	1	2	2				Protein not found	209	22.9662	8.52881
F1MJ66	Uncharacterized protein (Fragment) OS=Bos taurus GN=KRT12 PE=3 SV=2 - [F1MJ66_BOVIN]	5.614	4.28	2	1	2	2	catalytic activity; motor activity; structural molecule activity	cytoskeleton; membrane		Pf00038; Pf01576	467	50.0748	4.62744
Q862Q5	Phosphoglycerate kinase (Fragment) OS=Bos taurus PE=2 SV=1 - [Q862Q5_BOVIN]	4.03722	9.71	5	1	1	1	catalytic activity; nucleotide binding	cytoplasm	metabolic process	Pf00162	175	19.0602	8.96826
Q862P8	40S ribosomal protein S8 (Fragment) OS=Bos taurus PE=2 SV=1 - [Q862P8_BOVIN]	3.85953	10.49	3	1	1	1	structural molecule activity	cytoplasm; cytosol; ribosome	metabolic process	Pf01201	143	16.7261	10.5649
C6ZP46	I alpha globin OS=Ammotragus lervia GN=HBAI PE=3 SV=1 - [C6ZP46_AMMLE]	3.71255	10.56	6	1	1	1	metal ion binding; transporter activity	cytoplasm; cytosol	transport	Pf00042	142	15.1689	8.67529
A1XED5	RPS5 (Fragment) OS=Bos taurus PE=2 SV=1 - [A1XED5_BOVIN]	3.62179	10.42	2	1	1	1	RNA binding; structural molecule activity	cytoplasm; cytosol; ribosome	metabolic process; regulation of biological process	Pf00177	144	16.1217	10.3745
F4YD27	Ribosomal protein S15a (Fragment) OS=Bubalus bubalis GN=rps15a PE=2 SV=1 - [F4YD27_BUBBU]	3.57153	19.18	15	1	1	1	structural molecule activity	cytoplasm; ribosome	metabolic process	Pf00410	73	8.42455	9.62744
G8JKZ8	Thioredoxin (Fragment) OS=Bos taurus GN=TXN PE=2 SV=1 - [G8JKZ8_BOVIN]	3.46292	11.34	3	1	1	1	catalytic activity		cellular homeostasis; metabolic process; regulation of biological process	Pf00085	97	10.8613	4.84326
C8BKC5	Peroxiredoxin 2 OS=Ovis aries GN=PRDX2 PE=2 SV=1 - [C8BKC5_SHEEP]	3.36695	8.59	3	1	1	1	antioxidant activity; catalytic activity		metabolic process	Pf00578; Pf08534; Pf10417	198	21.8311	5.42725
Q862L6	Similar to ribosomal protein L12 (Fragment) OS=Bos taurus PE=2 SV=1 - [Q862L6_BOVIN]	3.32427	10.34	4	1	1	1	RNA binding; structural molecule activity	cytoplasm; ribosome	metabolic process	Pf00298; Pf03946	145	15.6806	9.89111
F1MN49	Uncharacterized protein OS=Bos taurus GN=EIF5A2 PE=4 SV=2 - [F1MN49_BOVIN]	3.26747	7.84	4	1	1	1	RNA binding		cell organization and biogenesis; cell proliferation; metabolic process; regulation of biological process	Pf01287	153	16.7822	5.57959
L8HWD3	Uncharacterized protein OS=Bos grunniens mutus GN=M91_03358 PE=3 SV=1 - [L8HWD3_BOSMU]	3.20338	8.33	6	1	1	1				Protein not found	132	14.6887	9.67139
L8HQR9	Uncharacterized protein OS=Bos grunniens mutus GN=M91_06944 PE=4 SV=1 - [L8HQR9_BOSMU]	3.17881	5.35	3	1	1	1				Protein not found	243	27.4145	10.4331
A1XED6	RPS11 (Fragment) OS=Bos taurus PE=2 SV=1 - [A1XED6_BOVIN]	3.16784	22.5	4	1	1	1	RNA binding; structural molecule activity	cytoplasm; cytosol; ribosome	metabolic process	Pf00366	80	9.57625	10.6821
L8I1K5	Sorting nexin-4 (Fragment) OS=Bos grunniens mutus GN=M91_06060 PE=4 SV=1 - [L8I1K5_BOSMU]	3.09059	3.15	2	1	1	1				Protein not found	445	51.5549	6.06201
F5AY94	Keratin-associated protein KAP11-1 OS=Ovis aries GN=KRTAP11-1 PE=4 SV=1 - [F5AY94_SHEEP]	3.08123	6.92	6	1	1	1				Pf05287	159	16.8757	7.95752
E1BHJ0	Profilin OS=Bos taurus PE=3 SV=1 - [E1BHJ0_BOVIN]	3.01298	11.43	2	1	1	1	protein binding	cytoskeleton	cell organization and biogenesis	Pf00235	140	15.0475	8.27979
L8IV51	Collagen alpha-1(I) chain OS=Bos grunniens mutus GN=M91_15600 PE=4 SV=1 - [L8IV51_BOSMU]	3.01076	1.23	2	1	1	1				Protein not found	1459	138.337	5.78271
Q862M9	Similar to ribosomal protein S2 (Fragment) OS=Bos taurus PE=2 SV=1 - [Q862M9_BOVIN]	2.97765	9.03	4	1	1	1	protein binding; RNA binding; structural molecule activity	cytoplasm; cytosol; nucleus; organelle lumen; ribosome	metabolic process	Pf00333	144	15.9779	9.92041
P80311	Peptidyl-prolyl cis-trans isomerase B OS=Bos taurus GN=PPIB PE=1 SV=4 - [PPIB_BOVIN]	2.92155	6.02	1	1	1	1	catalytic activity	cytoplasm; endoplasmic reticulum; organelle lumen	metabolic process	Pf00160	216	23.7285	9.31982
C0LJF6	Keratin associated protein 6 (Fragment) OS=Ovis aries GN=KAP6 PE=4 SV=1 - [C0LJF6_SHEEP]	2.90914	19.72	16	1	1	1		cytoskeleton			71	7.35595	8.47021
L8IC78	Heterogeneous nuclear ribonucleoprotein A3 (Fragment) OS=Bos grunniens mutus GN=M91_12246 PE=4 SV=1 - [L8IC78_BOSMU]	2.86009	8.24	2	1	1	1				Protein not found	182	20.7984	6.80029
Q6R645	Keratin-associated protein 15-1 OS=Capra hircus GN=KRTAP15-1 PE=2 SV=1 - [KR151_CAPHI]	2.8478	11.03	2	1	1	1		cytoskeleton		Pf05287	136	14.5985	8.01611
G5E698	Uncharacterized protein (Fragment) OS=Bos taurus PE=4 SV=1 - [G5E698_BOVIN]	2.84462	4.98	3	1	1	1	metal ion binding	nucleus	metabolic process; regulation of biological process	Pf02023	281	32.818	6.78564
E1BNL7	Uncharacterized protein OS=Bos taurus GN=PROSAPIP1 PE=4 SV=1 - [E1BNL7_BOVIN]	2.82854	1.79	2	1	1	1		cytoplasm; membrane		Pf06818	672	71.8371	7.63525
Q28922	Alpha 1-antichymotrypsin (Fragment) OS=Bos taurus GN=alpha 1-antichymotrypsin/ ACT PE=2 SV=1 - [Q28922_BOVIN]	2.79058	10.75	14	1	1	1	enzyme regulator activity	cytoplasm; extracellular	metabolic process; regulation of biological process	Pf00079	93	9.7883	5.37646
A6H773	Transmembrane protein 70, mitochondrial OS=Bos taurus GN=TMEM70 PE=2 SV=1 - [TMM70_BOVIN]	2.74746	5.91	1	1	1	1		cytoplasm; membrane; mitochondrion	cell organization and biogenesis	Pf06979	254	28.1217	9.61279
F1MVR7	Uncharacterized protein OS=Bos taurus GN=LOC781772 PE=4 SV=2 - [F1MVR7_BOVIN]	2.72827	10.11	2	1	1	1					89	9.28789	5.73193
Q862M2	Ribosomal protein (Fragment) OS=Bos taurus PE=2 SV=1 - [Q862M2_BOVIN]	2.70893	16.09	5	1	1	1	RNA binding; structural molecule activity	cytoplasm; ribosome	metabolic process	Pf00687	87	9.63436	9.53955
F4YD25	Y-linked ribosomal protein S4 (Fragment) OS=Bubalus bubalis GN=RPS4Y2 PE=2 SV=1 - [F4YD25_BUBBU]	2.70885	22.08	10	1	1	1	structural molecule activity	cytoplasm; ribosome	metabolic process	Pf00900	77	8.78576	9.70068
Q4TVY4	78 kDa glucose-regulated protein (Fragment) OS=Ovis aries GN=HSPA5 PE=2 SV=1 - [Q4TVY4_SHEEP]	2.69963	3.63	5	1	1	1	catalytic activity; nucleotide binding		cell organization and biogenesis	Pf00012; Pf01968; Pf06723	413	45.1837	6.48096
G3N2Z6	Uncharacterized protein OS=Bos taurus PE=2 SV=1 - [G3N2Z6_BOVIN]	2.66593	2.55	1	1	1	1	protein binding	membrane		Pf00100	549	61.316	7.85498
Q862B7	Similar to ribosomal protein S14 (Fragment) OS=Bos taurus PE=2 SV=1 - [Q862B7_BOVIN]	2.66399	6.9	3	1	1	1	structural molecule activity	cytoplasm; cytosol; ribosome	metabolic process	Pf00411	145	15.6671	9.39307
Q3T0U1	LDLR chaperone MESD OS=Bos taurus GN=MESDC2 PE=2 SV=1 - [MESD_BOVIN]	2.66077	5.17	1	1	1	1	protein binding	cytoplasm; endoplasmic reticulum; membrane	cell communication; metabolic process; regulation of biological process; response to stimulus	Pf10185	232	25.9602	6.34131
E1BPS5	Uncharacterized protein OS=Bos taurus GN=NPC1L1 PE=4 SV=2 - [E1BPS5_BOVIN]	2.66059	0.98	1	1	1	1	receptor activity; signal transducer activity	membrane	transport	Pf02460; Pf03176; Pf12349	1333	146.671	6.82959
A3QP70	Ribosomal protein large P0 (Fragment) OS=Ovis aries GN=RPLP0 PE=2 SV=1 - [A3QP70_SHEEP]	2.6034	27.5	6	1	1	1		cytoplasm; ribosome		Pf00466	40	4.54344	9.99365
L8IA84	Coiled-coil domain-containing protein 150 (Fragment) OS=Bos grunniens mutus GN=M91_09788 PE=4 SV=1 - [L8IA84_BOSMU]	2.59575	1.44	2	1	1	1				Protein not found	1040	120.59	6.48096
B0FZM4	Myosin light chain 6 (Fragment) OS=Ovis aries PE=2 SV=1 - [B0FZM4_SHEEP]	2.59236	9.09	3	1	1	1	metal ion binding				143	15.9808	4.67822
G1DFS8	40S ribosomal protein S10 OS=Capra hircus GN=RPS10 PE=2 SV=1 - [G1DFS8_CAPHI]	2.58042	5.45	4	1	1	1		cytoplasm; ribosome		Pf03501	165	18.6486	10.0376
Q9N138	Peptidyl-prolyl cis-trans isomerase (Fragment) OS=Bos taurus PE=2 SV=1 - [Q9N138_BOVIN]	2.57619	9.57	14	1	1	1	catalytic activity	cytoplasm; cytosol; extracellular; nucleus	metabolic process; regulation of biological process; reproduction	Pf00160	94	10.3491	6.771
L8I257	Heterogeneous nuclear ribonucleoproteins A2/B1 (Fragment) OS=Bos grunniens mutus GN=M91_04236 PE=4 SV=1 - [L8I257_BOSMU]	2.56883	2.95	2	1	1	1				Protein not found	339	35.7238	8.83643
Q862D8	Similar to S3 ribosomal protein (Fragment) OS=Bos taurus PE=2 SV=1 - [Q862D8_BOVIN]	2.55793	9.66	4	1	1	1	catalytic activity; DNA binding; protein binding; RNA binding; structural molecule activity	cytoplasm; cytosol; membrane; nucleus; ribosome	cell death; metabolic process; regulation of biological process; response to stimulus	Pf00189; Pf07650	145	16.0718	9.99365
	cytoskeleton 19.6%	0.195767
	membrane 13.2%	0.132275
	nucleus 8.5%	0.0846561
	cytoplasm 21.2%	0.21164
	cytosol 9.0%	0.0899471
	organelle lumen 2.6%	0.026455
	cell surface 1.6%	0.015873
	extracellular 4.2%	0.042328
	ribosome 7.4%	0.0740741
	mitochondrion 3.2%	0.031746
	vacuole 0.5%	0.00529101
	others 9.0%	0.0899471

## Sheet: others
Accession	Description	Score	Coverage	# Proteins	# Unique Peptides	# Peptides	# PSMs	Molecular Function	Cellular Component	Biological Process	Pfam IDs	# AAs	MW [kDa]	calc. pI
Q17QM8	Dual specificity protein phosphatase 14 OS=Bos taurus GN=DUSP14 PE=2 SV=1 - [DUS14_BOVIN]	14.0172	21.72	1	3	3	4	catalytic activity		metabolic process	Pf00102; Pf00782	198	22.2226	9.56885
E1BDE6	Uncharacterized protein OS=Bos taurus GN=LGALS7B PE=4 SV=2 - [E1BDE6_BOVIN]	13.6045	29.5	2	3	3	4				Pf00337	139	15.413	6.53662
A6QP57	Protein-glutamine gamma-glutamyltransferase E OS=Bos taurus GN=TGM3 PE=2 SV=1 - [TGM3_BOVIN]	12.3803	7.38	3	3	3	3	catalytic activity; metal ion binding		cell differentiation; development; metabolic process	Pf00868; Pf00927; Pf01841	691	76.7427	6.43018
L8I3P6	Leucine-rich repeat-containing protein 15 (Fragment) OS=Bos grunniens mutus GN=M91_13765 PE=4 SV=1 - [L8I3P6_BOSMU]	9.69193	7.47	2	3	3	3				Protein not found	589	65.0547	7.09326
O18931	Protein phosphatase type 1 beta catalytic subunit (Fragment) OS=Ovis aries GN=pplbc PE=2 SV=1 - [O18931_SHEEP]	8.53666	17.71	10	1	1	2	catalytic activity				96	10.9777	9.34912
L8INH5	Annexin (Fragment) OS=Bos grunniens mutus GN=M91_09602 PE=3 SV=1 - [L8INH5_BOSMU]	7.29055	10.03	5	2	2	2				Protein not found	319	35.8631	5.71924
L8HKR7	Ig gamma-3 chain C region (Fragment) OS=Bos grunniens mutus GN=M91_08147 PE=4 SV=1 - [L8HKR7_BOSMU]	6.01966	5.44	2	1	1	2				Protein not found	294	33.2588	7.73779
G9HPB5	Keratin-associated protein KAP13-3 OS=Ovis aries GN=KRTAP13-3 PE=4 SV=1 - [G9HPB5_SHEEP]	5.90431	14.74	13	2	2	2				Pf05287	156	17.0338	9.18799
L8IQ43	L-lactate dehydrogenase OS=Bos grunniens mutus GN=M91_09245 PE=3 SV=1 - [L8IQ43_BOSMU]	5.70659	12.92	14	1	2	2				Protein not found	209	22.9662	8.52881
F1MN49	Uncharacterized protein OS=Bos taurus GN=EIF5A2 PE=4 SV=2 - [F1MN49_BOVIN]	3.26747	7.84	4	1	1	1	RNA binding		cell organization and biogenesis; cell proliferation; metabolic process; regulation of biological process	Pf01287	153	16.7822	5.57959
L8HQR9	Uncharacterized protein OS=Bos grunniens mutus GN=M91_06944 PE=4 SV=1 - [L8HQR9_BOSMU]	3.17881	5.35	3	1	1	1				Protein not found	243	27.4145	10.4331
L8I1K5	Sorting nexin-4 (Fragment) OS=Bos grunniens mutus GN=M91_06060 PE=4 SV=1 - [L8I1K5_BOSMU]	3.09059	3.15	2	1	1	1				Protein not found	445	51.5549	6.06201
L8IC78	Heterogeneous nuclear ribonucleoprotein A3 (Fragment) OS=Bos grunniens mutus GN=M91_12246 PE=4 SV=1 - [L8IC78_BOSMU]	2.86009	8.24	2	1	1	1				Protein not found	182	20.7984	6.80029
F1MVR7	Uncharacterized protein OS=Bos taurus GN=LOC781772 PE=4 SV=2 - [F1MVR7_BOVIN]	2.72827	10.11	2	1	1	1					89	9.28789	5.73193
Q4TVY4	78 kDa glucose-regulated protein (Fragment) OS=Ovis aries GN=HSPA5 PE=2 SV=1 - [Q4TVY4_SHEEP]	2.69963	3.63	5	1	1	1	catalytic activity; nucleotide binding		cell organization and biogenesis	Pf00012; Pf01968; Pf06723	413	45.1837	6.48096
L8IA84	Coiled-coil domain-containing protein 150 (Fragment) OS=Bos grunniens mutus GN=M91_09788 PE=4 SV=1 - [L8IA84_BOSMU]	2.59575	1.44	2	1	1	1				Protein not found	1040	120.59	6.48096
L8I257	Heterogeneous nuclear ribonucleoproteins A2/B1 (Fragment) OS=Bos grunniens mutus GN=M91_04236 PE=4 SV=1 - [L8I257_BOSMU]	2.56883	2.95	2	1	1	1				Protein not found	339	35.7238	8.83643

## Sheet: vacuole
Accession	Description	Score	Coverage	# Proteins	# Unique Peptides	# Peptides	# PSMs	Molecular Function	Cellular Component	Biological Process	Pfam IDs	# AAs	MW [kDa]	calc. pI
O77834	Peroxiredoxin-6 OS=Bos taurus GN=PRDX6 PE=1 SV=3 - [PRDX6_BOVIN]	15.1565	15.18	1	2	2	4	antioxidant activity; catalytic activity	cytoplasm; cytosol; vacuole	metabolic process; response to stimulus	Pf00578; Pf08534; Pf10417	224	25.0511	6.37939

## Sheet: mitochondrion
Accession	Description	Score	Coverage	# Proteins	# Unique Peptides	# Peptides	# PSMs	Molecular Function	Cellular Component	Biological Process	Pfam IDs	# AAs	MW [kDa]	calc. pI
F1MC11	Keratin, type I cytoskeletal 14 OS=Bos taurus GN=KRT14 PE=3 SV=2 - [F1MC11_BOVIN]	29.7777	20.34	10	4	10	10	structural molecule activity; transporter activity	cytoplasm; cytoskeleton; membrane; mitochondrion; nucleus	cell differentiation; cell organization and biogenesis; transport	Pf00038; Pf01496; Pf12128	477	51.8787	5.16064
A5D984	Pyruvate kinase OS=Bos taurus GN=PKM2 PE=2 SV=1 - [A5D984_BOVIN]	15.4661	11.86	3	4	4	5	catalytic activity; metal ion binding	cytoplasm; mitochondrion	metabolic process	Pf00224; Pf02887	531	57.912	7.85498
Q5EA61	Creatine kinase B-type OS=Bos taurus GN=CKB PE=2 SV=1 - [KCRB_BOVIN]	14.9869	12.07	3	3	3	4	catalytic activity; nucleotide binding	cytoplasm; mitochondrion	cellular homeostasis; development; metabolic process	Pf00217; Pf02807	381	42.6924	5.78271
A6H773	Transmembrane protein 70, mitochondrial OS=Bos taurus GN=TMEM70 PE=2 SV=1 - [TMM70_BOVIN]	2.74746	5.91	1	1	1	1		cytoplasm; membrane; mitochondrion	cell organization and biogenesis	Pf06979	254	28.1217	9.61279
L8J3H9	14-3-3 protein zeta/delta (Fragment) OS=Bos grunniens mutus GN=M91_19634 PE=4 SV=1 - [L8J3H9_BOSMU]	11.6567	14.78	24	3	3	4				Protein not found	230	26.1672	5.05908
G8JKZ8	Thioredoxin (Fragment) OS=Bos taurus GN=TXN PE=2 SV=1 - [G8JKZ8_BOVIN]	3.46292	11.34	3	1	1	1	catalytic activity		cellular homeostasis; metabolic process; regulation of biological process	Pf00085	97	10.8613	4.84326

## Sheet: ribosome
Accession	Description	Score	Coverage	# Proteins	# Unique Peptides	# Peptides	# PSMs	Molecular Function	Cellular Component	Biological Process	Pfam IDs	# AAs	MW [kDa]	calc. pI
Q862H8	Similar to 40S ribosomal protein SA (P40) (Fragment) OS=Bos taurus PE=2 SV=1 - [Q862H8_BOVIN]	6.11158	14.62	6	2	2	2	protein binding; structural molecule activity	cytoplasm; cytosol; membrane; nucleus; ribosome	cell organization and biogenesis; metabolic process; transport	Pf00318	171	18.5978	9.12939
F4YD28	40S ribosomal protein S24 (Fragment) OS=Bubalus bubalis GN=RPS24 PE=2 SV=1 - [F4YD28_BUBBU]	6.04248	18.07	5	1	1	2	nucleotide binding; structural molecule activity	cytoplasm; ribosome	metabolic process	Pf01282	83	9.54219	10.6968
Q862P8	40S ribosomal protein S8 (Fragment) OS=Bos taurus PE=2 SV=1 - [Q862P8_BOVIN]	3.85953	10.49	3	1	1	1	structural molecule activity	cytoplasm; cytosol; ribosome	metabolic process	Pf01201	143	16.7261	10.5649
A1XED5	RPS5 (Fragment) OS=Bos taurus PE=2 SV=1 - [A1XED5_BOVIN]	3.62179	10.42	2	1	1	1	RNA binding; structural molecule activity	cytoplasm; cytosol; ribosome	metabolic process; regulation of biological process	Pf00177	144	16.1217	10.3745
F4YD27	Ribosomal protein S15a (Fragment) OS=Bubalus bubalis GN=rps15a PE=2 SV=1 - [F4YD27_BUBBU]	3.57153	19.18	15	1	1	1	structural molecule activity	cytoplasm; ribosome	metabolic process	Pf00410	73	8.42455	9.62744
Q862L6	Similar to ribosomal protein L12 (Fragment) OS=Bos taurus PE=2 SV=1 - [Q862L6_BOVIN]	3.32427	10.34	4	1	1	1	RNA binding; structural molecule activity	cytoplasm; ribosome	metabolic process	Pf00298; Pf03946	145	15.6806	9.89111
A1XED6	RPS11 (Fragment) OS=Bos taurus PE=2 SV=1 - [A1XED6_BOVIN]	3.16784	22.5	4	1	1	1	RNA binding; structural molecule activity	cytoplasm; cytosol; ribosome	metabolic process	Pf00366	80	9.57625	10.6821
Q862M9	Similar to ribosomal protein S2 (Fragment) OS=Bos taurus PE=2 SV=1 - [Q862M9_BOVIN]	2.97765	9.03	4	1	1	1	protein binding; RNA binding; structural molecule activity	cytoplasm; cytosol; nucleus; organelle lumen; ribosome	metabolic process	Pf00333	144	15.9779	9.92041
Q862M2	Ribosomal protein (Fragment) OS=Bos taurus PE=2 SV=1 - [Q862M2_BOVIN]	2.70893	16.09	5	1	1	1	RNA binding; structural molecule activity	cytoplasm; ribosome	metabolic process	Pf00687	87	9.63436	9.53955
F4YD25	Y-linked ribosomal protein S4 (Fragment) OS=Bubalus bubalis GN=RPS4Y2 PE=2 SV=1 - [F4YD25_BUBBU]	2.70885	22.08	10	1	1	1	structural molecule activity	cytoplasm; ribosome	metabolic process	Pf00900	77	8.78576	9.70068
Q862B7	Similar to ribosomal protein S14 (Fragment) OS=Bos taurus PE=2 SV=1 - [Q862B7_BOVIN]	2.66399	6.9	3	1	1	1	structural molecule activity	cytoplasm; cytosol; ribosome	metabolic process	Pf00411	145	15.6671	9.39307
A3QP70	Ribosomal protein large P0 (Fragment) OS=Ovis aries GN=RPLP0 PE=2 SV=1 - [A3QP70_SHEEP]	2.6034	27.5	6	1	1	1		cytoplasm; ribosome		Pf00466	40	4.54344	9.99365
G1DFS8	40S ribosomal protein S10 OS=Capra hircus GN=RPS10 PE=2 SV=1 - [G1DFS8_CAPHI]	2.58042	5.45	4	1	1	1		cytoplasm; ribosome		Pf03501	165	18.6486	10.0376
Q862D8	Similar to S3 ribosomal protein (Fragment) OS=Bos taurus PE=2 SV=1 - [Q862D8_BOVIN]	2.55793	9.66	4	1	1	1	catalytic activity; DNA binding; protein binding; RNA binding; structural molecule activity	cytoplasm; cytosol; membrane; nucleus; ribosome	cell death; metabolic process; regulation of biological process; response to stimulus	Pf00189; Pf07650	145	16.0718	9.99365
L8HWD3	Uncharacterized protein OS=Bos grunniens mutus GN=M91_03358 PE=3 SV=1 - [L8HWD3_BOSMU]	3.20338	8.33	6	1	1	1				Protein not found	132	14.6887	9.67139

## Sheet: extracellular
Accession	Description	Score	Coverage	# Proteins	# Unique Peptides	# Peptides	# PSMs	Molecular Function	Cellular Component	Biological Process	Pfam IDs	# AAs	MW [kDa]	calc. pI
P14639	Serum albumin OS=Ovis aries GN=ALB PE=2 SV=1 - [ALBU_SHEEP]	88.2429	28.5	7	13	13	26	metal ion binding	extracellular	transport	Pf00273	607	69.1433	6.15088
F1MB08	Alpha-enolase OS=Bos taurus GN=ENO1 PE=3 SV=1 - [F1MB08_BOVIN]	31.6851	18.2	7	5	5	9	catalytic activity; metal ion binding	cell surface; cytoplasm; cytosol; extracellular; membrane	metabolic process	Pf00113; Pf03952	434	47.2543	6.80029
P19120	Heat shock cognate 71 kDa protein OS=Bos taurus GN=HSPA8 PE=1 SV=2 - [HSP7C_BOVIN]	9.06016	3.38	9	2	2	3	catalytic activity; nucleotide binding; protein binding	cell surface; cytoplasm; cytosol; extracellular; nucleus; organelle lumen; spliceosomal complex	cell organization and biogenesis; metabolic process; regulation of biological process; response to stimulus	Pf00012; Pf02463; Pf06723	650	71.1964	5.51611
Q28922	Alpha 1-antichymotrypsin (Fragment) OS=Bos taurus GN=alpha 1-antichymotrypsin/ ACT PE=2 SV=1 - [Q28922_BOVIN]	2.79058	10.75	14	1	1	1	enzyme regulator activity	cytoplasm; extracellular	metabolic process; regulation of biological process	Pf00079	93	9.7883	5.37646
Q9N138	Peptidyl-prolyl cis-trans isomerase (Fragment) OS=Bos taurus PE=2 SV=1 - [Q9N138_BOVIN]	2.57619	9.57	14	1	1	1	catalytic activity	cytoplasm; cytosol; extracellular; nucleus	metabolic process; regulation of biological process; reproduction	Pf00160	94	10.3491	6.771
L8IV51	Collagen alpha-1(I) chain OS=Bos grunniens mutus GN=M91_15600 PE=4 SV=1 - [L8IV51_BOSMU]	3.01076	1.23	2	1	1	1				Protein not found	1459	138.337	5.78271
L8HPG3	Serpin B5 OS=Bos grunniens mutus GN=M91_01993 PE=3 SV=1 - [L8HPG3_BOSMU]	13.0418	8.68	1	3	3	4				Protein not found	380	42.7557	5.89697
C8BKC5	Peroxiredoxin 2 OS=Ovis aries GN=PRDX2 PE=2 SV=1 - [C8BKC5_SHEEP]	3.36695	8.59	3	1	1	1	antioxidant activity; catalytic activity		metabolic process	Pf00578; Pf08534; Pf10417	198	21.8311	5.42725

## Sheet: cell surface
Accession	Description	Score	Coverage	# Proteins	# Unique Peptides	# Peptides	# PSMs	Molecular Function	Cellular Component	Biological Process	Pfam IDs	# AAs	MW [kDa]	calc. pI
F1MB08	Alpha-enolase OS=Bos taurus GN=ENO1 PE=3 SV=1 - [F1MB08_BOVIN]	31.6851	18.2	7	5	5	9	catalytic activity; metal ion binding	cell surface; cytoplasm; cytosol; extracellular; membrane	metabolic process	Pf00113; Pf03952	434	47.2543	6.80029
G3X7S2	Heat shock protein beta-1 OS=Bos taurus GN=HSPB1 PE=2 SV=1 - [G3X7S2_BOVIN]	10.1243	26.62	6	3	3	3	protein binding	cell surface	metabolic process; response to stimulus	Pf00011	154	17.4318	7.02002
P19120	Heat shock cognate 71 kDa protein OS=Bos taurus GN=HSPA8 PE=1 SV=2 - [HSP7C_BOVIN]	9.06016	3.38	9	2	2	3	catalytic activity; nucleotide binding; protein binding	cell surface; cytoplasm; cytosol; extracellular; nucleus; organelle lumen; spliceosomal complex	cell organization and biogenesis; metabolic process; regulation of biological process; response to stimulus	Pf00012; Pf02463; Pf06723	650	71.1964	5.51611

## Sheet: organelle lumen
Accession	Description	Score	Coverage	# Proteins	# Unique Peptides	# Peptides	# PSMs	Molecular Function	Cellular Component	Biological Process	Pfam IDs	# AAs	MW [kDa]	calc. pI
Q8SPJ1	Junction plakoglobin OS=Bos taurus GN=JUP PE=2 SV=1 - [PLAK_BOVIN]	34.8011	13.56	7	7	7	10	protein binding; structural molecule activity	cytoplasm; cytoskeleton; cytosol; membrane; nucleus; organelle lumen	cell communication; cell differentiation; cell organization and biogenesis; cellular component movement; development; metabolic process; regulation of biological process; reproduction; response to stimulus; transport	Pf00514	745	81.7688	6.13818
Q2KJ32	Selenium-binding protein 1 OS=Bos taurus GN=SELENBP1 PE=1 SV=1 - [SBP1_BOVIN]	21.5898	11.44	1	4	4	7	protein binding	cytoplasm; cytosol; membrane; nucleus; organelle lumen	transport	Pf05694	472	52.5216	6.48096
P19120	Heat shock cognate 71 kDa protein OS=Bos taurus GN=HSPA8 PE=1 SV=2 - [HSP7C_BOVIN]	9.06016	3.38	9	2	2	3	catalytic activity; nucleotide binding; protein binding	cell surface; cytoplasm; cytosol; extracellular; nucleus; organelle lumen; spliceosomal complex	cell organization and biogenesis; metabolic process; regulation of biological process; response to stimulus	Pf00012; Pf02463; Pf06723	650	71.1964	5.51611
Q862M9	Similar to ribosomal protein S2 (Fragment) OS=Bos taurus PE=2 SV=1 - [Q862M9_BOVIN]	2.97765	9.03	4	1	1	1	protein binding; RNA binding; structural molecule activity	cytoplasm; cytosol; nucleus; organelle lumen; ribosome	metabolic process	Pf00333	144	15.9779	9.92041
P80311	Peptidyl-prolyl cis-trans isomerase B OS=Bos taurus GN=PPIB PE=1 SV=4 - [PPIB_BOVIN]	2.92155	6.02	1	1	1	1	catalytic activity	cytoplasm; endoplasmic reticulum; organelle lumen	metabolic process	Pf00160	216	23.7285	9.31982

## Sheet: cytosol
Accession	Description	Score	Coverage	# Proteins	# Unique Peptides	# Peptides	# PSMs	Molecular Function	Cellular Component	Biological Process	Pfam IDs	# AAs	MW [kDa]	calc. pI
Q8SPJ1	Junction plakoglobin OS=Bos taurus GN=JUP PE=2 SV=1 - [PLAK_BOVIN]	34.8011	13.56	7	7	7	10	protein binding; structural molecule activity	cytoplasm; cytoskeleton; cytosol; membrane; nucleus; organelle lumen	cell communication; cell differentiation; cell organization and biogenesis; cellular component movement; development; metabolic process; regulation of biological process; reproduction; response to stimulus; transport	Pf00514	745	81.7688	6.13818
F1MB08	Alpha-enolase OS=Bos taurus GN=ENO1 PE=3 SV=1 - [F1MB08_BOVIN]	31.6851	18.2	7	5	5	9	catalytic activity; metal ion binding	cell surface; cytoplasm; cytosol; extracellular; membrane	metabolic process	Pf00113; Pf03952	434	47.2543	6.80029
Q2KJ32	Selenium-binding protein 1 OS=Bos taurus GN=SELENBP1 PE=1 SV=1 - [SBP1_BOVIN]	21.5898	11.44	1	4	4	7	protein binding	cytoplasm; cytosol; membrane; nucleus; organelle lumen	transport	Pf05694	472	52.5216	6.48096
F1DSD0	Hemoglobin subunit beta-C OS=Pantholops hodgsonii PE=2 SV=1 - [F1DSD0_PANHO]	18.453	40.85	41	5	5	6	metal ion binding; transporter activity	cytoplasm; cytosol; membrane	transport	Pf00042	142	15.7533	7.6792
O77834	Peroxiredoxin-6 OS=Bos taurus GN=PRDX6 PE=1 SV=3 - [PRDX6_BOVIN]	15.1565	15.18	1	2	2	4	antioxidant activity; catalytic activity	cytoplasm; cytosol; vacuole	metabolic process; response to stimulus	Pf00578; Pf08534; Pf10417	224	25.0511	6.37939
Q28554	Glyceraldehyde-3-phosphate dehydrogenase (Fragment) OS=Ovis aries GN=GAPDH PE=2 SV=4 - [G3P_SHEEP]	9.79983	12.42	9	3	3	3	catalytic activity; nucleotide binding; protein binding	cytoplasm; cytoskeleton; cytosol; nucleus	cell death; cell organization and biogenesis; metabolic process; regulation of biological process	Pf00044; Pf02800	322	34.7097	7.86963
P19120	Heat shock cognate 71 kDa protein OS=Bos taurus GN=HSPA8 PE=1 SV=2 - [HSP7C_BOVIN]	9.06016	3.38	9	2	2	3	catalytic activity; nucleotide binding; protein binding	cell surface; cytoplasm; cytosol; extracellular; nucleus; organelle lumen; spliceosomal complex	cell organization and biogenesis; metabolic process; regulation of biological process; response to stimulus	Pf00012; Pf02463; Pf06723	650	71.1964	5.51611
Q862H8	Similar to 40S ribosomal protein SA (P40) (Fragment) OS=Bos taurus PE=2 SV=1 - [Q862H8_BOVIN]	6.11158	14.62	6	2	2	2	protein binding; structural molecule activity	cytoplasm; cytosol; membrane; nucleus; ribosome	cell organization and biogenesis; metabolic process; transport	Pf00318	171	18.5978	9.12939
Q862P8	40S ribosomal protein S8 (Fragment) OS=Bos taurus PE=2 SV=1 - [Q862P8_BOVIN]	3.85953	10.49	3	1	1	1	structural molecule activity	cytoplasm; cytosol; ribosome	metabolic process	Pf01201	143	16.7261	10.5649
C6ZP46	I alpha globin OS=Ammotragus lervia GN=HBAI PE=3 SV=1 - [C6ZP46_AMMLE]	3.71255	10.56	6	1	1	1	metal ion binding; transporter activity	cytoplasm; cytosol	transport	Pf00042	142	15.1689	8.67529
A1XED5	RPS5 (Fragment) OS=Bos taurus PE=2 SV=1 - [A1XED5_BOVIN]	3.62179	10.42	2	1	1	1	RNA binding; structural molecule activity	cytoplasm; cytosol; ribosome	metabolic process; regulation of biological process	Pf00177	144	16.1217	10.3745
A1XED6	RPS11 (Fragment) OS=Bos taurus PE=2 SV=1 - [A1XED6_BOVIN]	3.16784	22.5	4	1	1	1	RNA binding; structural molecule activity	cytoplasm; cytosol; ribosome	metabolic process	Pf00366	80	9.57625	10.6821
Q862M9	Similar to ribosomal protein S2 (Fragment) OS=Bos taurus PE=2 SV=1 - [Q862M9_BOVIN]	2.97765	9.03	4	1	1	1	protein binding; RNA binding; structural molecule activity	cytoplasm; cytosol; nucleus; organelle lumen; ribosome	metabolic process	Pf00333	144	15.9779	9.92041
Q862B7	Similar to ribosomal protein S14 (Fragment) OS=Bos taurus PE=2 SV=1 - [Q862B7_BOVIN]	2.66399	6.9	3	1	1	1	structural molecule activity	cytoplasm; cytosol; ribosome	metabolic process	Pf00411	145	15.6671	9.39307
Q9N138	Peptidyl-prolyl cis-trans isomerase (Fragment) OS=Bos taurus PE=2 SV=1 - [Q9N138_BOVIN]	2.57619	9.57	14	1	1	1	catalytic activity	cytoplasm; cytosol; extracellular; nucleus	metabolic process; regulation of biological process; reproduction	Pf00160	94	10.3491	6.771
Q862D8	Similar to S3 ribosomal protein (Fragment) OS=Bos taurus PE=2 SV=1 - [Q862D8_BOVIN]	2.55793	9.66	4	1	1	1	catalytic activity; DNA binding; protein binding; RNA binding; structural molecule activity	cytoplasm; cytosol; membrane; nucleus; ribosome	cell death; metabolic process; regulation of biological process; response to stimulus	Pf00189; Pf07650	145	16.0718	9.99365
G8JKZ8	Thioredoxin (Fragment) OS=Bos taurus GN=TXN PE=2 SV=1 - [G8JKZ8_BOVIN]	3.46292	11.34	3	1	1	1	catalytic activity		cellular homeostasis; metabolic process; regulation of biological process	Pf00085	97	10.8613	4.84326

## Sheet: cytoplasm
Accession	Description	Score	Coverage	# Proteins	# Unique Peptides	# Peptides	# PSMs	Molecular Function	Cellular Component	Biological Process	Pfam IDs	# AAs	MW [kDa]	calc. pI
Q6R651	Hair acidic keratin 1 OS=Capra hircus PE=2 SV=1 - [Q6R651_CAPHI]	360.955	43.34	19	1	20	103	catalytic activity; motor activity; protein binding; structural molecule activity	cytoplasm; cytoskeleton; membrane	cell organization and biogenesis	Pf00038; Pf01576; Pf05622; Pf06160; Pf12128	413	46.847	4.83057
A3KN26	KRT33B protein OS=Bos taurus GN=KRT33B PE=2 SV=1 - [A3KN26_BOVIN]	356.575	43.75	20	1	19	102	catalytic activity; motor activity; protein binding; structural molecule activity	cytoplasm; cytoskeleton; membrane	cell organization and biogenesis	Pf00038; Pf01576; Pf05622; Pf06160; Pf12128	384	43.2422	4.85596
Q8SPJ1	Junction plakoglobin OS=Bos taurus GN=JUP PE=2 SV=1 - [PLAK_BOVIN]	34.8011	13.56	7	7	7	10	protein binding; structural molecule activity	cytoplasm; cytoskeleton; cytosol; membrane; nucleus; organelle lumen	cell communication; cell differentiation; cell organization and biogenesis; cellular component movement; development; metabolic process; regulation of biological process; reproduction; response to stimulus; transport	Pf00514	745	81.7688	6.13818
F1MB08	Alpha-enolase OS=Bos taurus GN=ENO1 PE=3 SV=1 - [F1MB08_BOVIN]	31.6851	18.2	7	5	5	9	catalytic activity; metal ion binding	cell surface; cytoplasm; cytosol; extracellular; membrane	metabolic process	Pf00113; Pf03952	434	47.2543	6.80029
F1MC11	Keratin, type I cytoskeletal 14 OS=Bos taurus GN=KRT14 PE=3 SV=2 - [F1MC11_BOVIN]	29.7777	20.34	10	4	10	10	structural molecule activity; transporter activity	cytoplasm; cytoskeleton; membrane; mitochondrion; nucleus	cell differentiation; cell organization and biogenesis; transport	Pf00038; Pf01496; Pf12128	477	51.8787	5.16064
Q2KJ32	Selenium-binding protein 1 OS=Bos taurus GN=SELENBP1 PE=1 SV=1 - [SBP1_BOVIN]	21.5898	11.44	1	4	4	7	protein binding	cytoplasm; cytosol; membrane; nucleus; organelle lumen	transport	Pf05694	472	52.5216	6.48096
F1DSD0	Hemoglobin subunit beta-C OS=Pantholops hodgsonii PE=2 SV=1 - [F1DSD0_PANHO]	18.453	40.85	41	5	5	6	metal ion binding; transporter activity	cytoplasm; cytosol; membrane	transport	Pf00042	142	15.7533	7.6792
A1L595	Keratin, type I cytoskeletal 17 OS=Bos taurus GN=KRT17 PE=2 SV=1 - [K1C17_BOVIN]	18.225	12.47	8	1	6	6	protein binding; receptor activity; signal transducer activity; structural molecule activity	cytoplasm; cytoskeleton	cell differentiation; cell growth; cell organization and biogenesis; development; metabolic process; regulation of biological process	Pf00038; Pf07888; Pf12128	441	48.6823	5.14795
D1MGL8	Lactate dehydrogenase OS=Capra hircus GN=LDH-A PE=2 SV=1 - [D1MGL8_CAPHI]	17.6555	20.18	19	4	5	5	catalytic activity; nucleotide binding	cytoplasm; membrane	metabolic process	Pf00056; Pf02866	332	36.5433	8.20654
G3N0I4	Cytosol aminopeptidase OS=Bos taurus GN=LAP3 PE=2 SV=1 - [G3N0I4_BOVIN]	16.8023	10.64	3	4	4	5	catalytic activity; metal ion binding	cytoplasm; membrane	metabolic process	Pf00883; Pf02789	498	54.0465	5.80811
A5D984	Pyruvate kinase OS=Bos taurus GN=PKM2 PE=2 SV=1 - [A5D984_BOVIN]	15.4661	11.86	3	4	4	5	catalytic activity; metal ion binding	cytoplasm; mitochondrion	metabolic process	Pf00224; Pf02887	531	57.912	7.85498
O77834	Peroxiredoxin-6 OS=Bos taurus GN=PRDX6 PE=1 SV=3 - [PRDX6_BOVIN]	15.1565	15.18	1	2	2	4	antioxidant activity; catalytic activity	cytoplasm; cytosol; vacuole	metabolic process; response to stimulus	Pf00578; Pf08534; Pf10417	224	25.0511	6.37939
Q5EA61	Creatine kinase B-type OS=Bos taurus GN=CKB PE=2 SV=1 - [KCRB_BOVIN]	14.9869	12.07	3	3	3	4	catalytic activity; nucleotide binding	cytoplasm; mitochondrion	cellular homeostasis; development; metabolic process	Pf00217; Pf02807	381	42.6924	5.78271
Q28554	Glyceraldehyde-3-phosphate dehydrogenase (Fragment) OS=Ovis aries GN=GAPDH PE=2 SV=4 - [G3P_SHEEP]	9.79983	12.42	9	3	3	3	catalytic activity; nucleotide binding; protein binding	cytoplasm; cytoskeleton; cytosol; nucleus	cell death; cell organization and biogenesis; metabolic process; regulation of biological process	Pf00044; Pf02800	322	34.7097	7.86963
P19120	Heat shock cognate 71 kDa protein OS=Bos taurus GN=HSPA8 PE=1 SV=2 - [HSP7C_BOVIN]	9.06016	3.38	9	2	2	3	catalytic activity; nucleotide binding; protein binding	cell surface; cytoplasm; cytosol; extracellular; nucleus; organelle lumen; spliceosomal complex	cell organization and biogenesis; metabolic process; regulation of biological process; response to stimulus	Pf00012; Pf02463; Pf06723	650	71.1964	5.51611
E1B9F6	Elongation factor 1-alpha OS=Bos taurus GN=EEF1A1 PE=3 SV=2 - [E1B9F6_BOVIN]	8.30164	7.58	19	3	3	3	catalytic activity; nucleotide binding; RNA binding	cytoplasm	metabolic process	Pf00009; Pf03143; Pf03144	462	50.1382	9.0708
Q862H8	Similar to 40S ribosomal protein SA (P40) (Fragment) OS=Bos taurus PE=2 SV=1 - [Q862H8_BOVIN]	6.11158	14.62	6	2	2	2	protein binding; structural molecule activity	cytoplasm; cytosol; membrane; nucleus; ribosome	cell organization and biogenesis; metabolic process; transport	Pf00318	171	18.5978	9.12939
F4YD28	40S ribosomal protein S24 (Fragment) OS=Bubalus bubalis GN=RPS24 PE=2 SV=1 - [F4YD28_BUBBU]	6.04248	18.07	5	1	1	2	nucleotide binding; structural molecule activity	cytoplasm; ribosome	metabolic process	Pf01282	83	9.54219	10.6968
Q862Q5	Phosphoglycerate kinase (Fragment) OS=Bos taurus PE=2 SV=1 - [Q862Q5_BOVIN]	4.03722	9.71	5	1	1	1	catalytic activity; nucleotide binding	cytoplasm	metabolic process	Pf00162	175	19.0602	8.96826
Q862P8	40S ribosomal protein S8 (Fragment) OS=Bos taurus PE=2 SV=1 - [Q862P8_BOVIN]	3.85953	10.49	3	1	1	1	structural molecule activity	cytoplasm; cytosol; ribosome	metabolic process	Pf01201	143	16.7261	10.5649
C6ZP46	I alpha globin OS=Ammotragus lervia GN=HBAI PE=3 SV=1 - [C6ZP46_AMMLE]	3.71255	10.56	6	1	1	1	metal ion binding; transporter activity	cytoplasm; cytosol	transport	Pf00042	142	15.1689	8.67529
A1XED5	RPS5 (Fragment) OS=Bos taurus PE=2 SV=1 - [A1XED5_BOVIN]	3.62179	10.42	2	1	1	1	RNA binding; structural molecule activity	cytoplasm; cytosol; ribosome	metabolic process; regulation of biological process	Pf00177	144	16.1217	10.3745
F4YD27	Ribosomal protein S15a (Fragment) OS=Bubalus bubalis GN=rps15a PE=2 SV=1 - [F4YD27_BUBBU]	3.57153	19.18	15	1	1	1	structural molecule activity	cytoplasm; ribosome	metabolic process	Pf00410	73	8.42455	9.62744
Q862L6	Similar to ribosomal protein L12 (Fragment) OS=Bos taurus PE=2 SV=1 - [Q862L6_BOVIN]	3.32427	10.34	4	1	1	1	RNA binding; structural molecule activity	cytoplasm; ribosome	metabolic process	Pf00298; Pf03946	145	15.6806	9.89111
A1XED6	RPS11 (Fragment) OS=Bos taurus PE=2 SV=1 - [A1XED6_BOVIN]	3.16784	22.5	4	1	1	1	RNA binding; structural molecule activity	cytoplasm; cytosol; ribosome	metabolic process	Pf00366	80	9.57625	10.6821
Q862M9	Similar to ribosomal protein S2 (Fragment) OS=Bos taurus PE=2 SV=1 - [Q862M9_BOVIN]	2.97765	9.03	4	1	1	1	protein binding; RNA binding; structural molecule activity	cytoplasm; cytosol; nucleus; organelle lumen; ribosome	metabolic process	Pf00333	144	15.9779	9.92041
P80311	Peptidyl-prolyl cis-trans isomerase B OS=Bos taurus GN=PPIB PE=1 SV=4 - [PPIB_BOVIN]	2.92155	6.02	1	1	1	1	catalytic activity	cytoplasm; endoplasmic reticulum; organelle lumen	metabolic process	Pf00160	216	23.7285	9.31982
E1BNL7	Uncharacterized protein OS=Bos taurus GN=PROSAPIP1 PE=4 SV=1 - [E1BNL7_BOVIN]	2.82854	1.79	2	1	1	1		cytoplasm; membrane		Pf06818	672	71.8371	7.63525
Q28922	Alpha 1-antichymotrypsin (Fragment) OS=Bos taurus GN=alpha 1-antichymotrypsin/ ACT PE=2 SV=1 - [Q28922_BOVIN]	2.79058	10.75	14	1	1	1	enzyme regulator activity	cytoplasm; extracellular	metabolic process; regulation of biological process	Pf00079	93	9.7883	5.37646
A6H773	Transmembrane protein 70, mitochondrial OS=Bos taurus GN=TMEM70 PE=2 SV=1 - [TMM70_BOVIN]	2.74746	5.91	1	1	1	1		cytoplasm; membrane; mitochondrion	cell organization and biogenesis	Pf06979	254	28.1217	9.61279
Q862M2	Ribosomal protein (Fragment) OS=Bos taurus PE=2 SV=1 - [Q862M2_BOVIN]	2.70893	16.09	5	1	1	1	RNA binding; structural molecule activity	cytoplasm; ribosome	metabolic process	Pf00687	87	9.63436	9.53955
F4YD25	Y-linked ribosomal protein S4 (Fragment) OS=Bubalus bubalis GN=RPS4Y2 PE=2 SV=1 - [F4YD25_BUBBU]	2.70885	22.08	10	1	1	1	structural molecule activity	cytoplasm; ribosome	metabolic process	Pf00900	77	8.78576	9.70068
Q862B7	Similar to ribosomal protein S14 (Fragment) OS=Bos taurus PE=2 SV=1 - [Q862B7_BOVIN]	2.66399	6.9	3	1	1	1	structural molecule activity	cytoplasm; cytosol; ribosome	metabolic process	Pf00411	145	15.6671	9.39307
Q3T0U1	LDLR chaperone MESD OS=Bos taurus GN=MESDC2 PE=2 SV=1 - [MESD_BOVIN]	2.66077	5.17	1	1	1	1	protein binding	cytoplasm; endoplasmic reticulum; membrane	cell communication; metabolic process; regulation of biological process; response to stimulus	Pf10185	232	25.9602	6.34131
A3QP70	Ribosomal protein large P0 (Fragment) OS=Ovis aries GN=RPLP0 PE=2 SV=1 - [A3QP70_SHEEP]	2.6034	27.5	6	1	1	1		cytoplasm; ribosome		Pf00466	40	4.54344	9.99365
G1DFS8	40S ribosomal protein S10 OS=Capra hircus GN=RPS10 PE=2 SV=1 - [G1DFS8_CAPHI]	2.58042	5.45	4	1	1	1		cytoplasm; ribosome		Pf03501	165	18.6486	10.0376
Q9N138	Peptidyl-prolyl cis-trans isomerase (Fragment) OS=Bos taurus PE=2 SV=1 - [Q9N138_BOVIN]	2.57619	9.57	14	1	1	1	catalytic activity	cytoplasm; cytosol; extracellular; nucleus	metabolic process; regulation of biological process; reproduction	Pf00160	94	10.3491	6.771
Q862D8	Similar to S3 ribosomal protein (Fragment) OS=Bos taurus PE=2 SV=1 - [Q862D8_BOVIN]	2.55793	9.66	4	1	1	1	catalytic activity; DNA binding; protein binding; RNA binding; structural molecule activity	cytoplasm; cytosol; membrane; nucleus; ribosome	cell death; metabolic process; regulation of biological process; response to stimulus	Pf00189; Pf07650	145	16.0718	9.99365
A9YUY8	Adipocyte fatty acid-binding protein 4 OS=Ovis aries GN=FABP4 PE=2 SV=1 - [A9YUY8_SHEEP]	25.0946	30.3	10	3	3	7	transporter activity		transport	Pf00061	132	14.6794	5.36377
L8II39	Elongation factor 2 (Fragment) OS=Bos grunniens mutus GN=M91_12003 PE=4 SV=1 - [L8II39_BOSMU]	13.6024	4.78	2	3	3	4				Protein not found	858	95.304	6.82959

[truncated: 3 more sheets: nucleus, membrane, cytoskeleton]
