# Supplementary material for: Available sustainable alternatives replace endangered animal horn based on their proteomic analysis and bio-effect evaluation
Source: Sci Rep. 2016 Oct 27;6:36027. doi: 10.1038/srep36027 (PMC5082367; doi:10.1038/srep36027)
Supplement: Supplementary Table S17 [file srep36027-s18.xls]

## Sheet: Sheet1
Accession	Description	Score	Coverage	# Proteins	# Unique Peptides	# Peptides	# PSMs	Molecular Function	Cellular Component	Biological Process	Pfam IDs	# AAs	MW [kDa]	calc. pI
P02534	Keratin, type I microfibrillar 48 kDa, component 8C-1 OS=Ovis aries PE=1 SV=2 - [K1M1_SHEEP]	118.638	31.8	34	2	13	38	catalytic activity; motor activity; structural molecule activity	cytoskeleton		Pf00038; Pf01576; Pf12128	412	46.6448	4.80518
F1MSA6	Uncharacterized protein OS=Bos taurus GN=KRT34 PE=3 SV=1 - [F1MSA6_BOVIN]	118.347	33.25	28	1	13	38	structural molecule activity	cytoskeleton		Pf00038	391	44.699	4.90674
A5PJJ1	KRT33A protein OS=Bos taurus GN=KRT33A PE=2 SV=1 - [A5PJJ1_BOVIN]	113.077	27.18	29	1	11	36	catalytic activity; motor activity; structural molecule activity	cytoskeleton		Pf00038; Pf01576; Pf12128	401	45.6893	4.86865
E1BKT9	Uncharacterized protein OS=Bos taurus GN=DSP PE=4 SV=1 - [E1BKT9_BOVIN]	109.735	12.53	2	28	28	37	catalytic activity; motor activity; protein binding; structural molecule activity	chromosome; cytoplasm; cytoskeleton; membrane; mitochondrion; nucleus; organelle lumen	cell differentiation; cell organization and biogenesis; development; metabolic process; reproduction	Pf00038; Pf00681; Pf01540; Pf01576; Pf02463; Pf04111; Pf04156; Pf05483; Pf05557; Pf05622; Pf06637; Pf07888; Pf09726; Pf09731; Pf10174; Pf12128	2889	332.177	6.84424
E3VW87	Keratin 86 OS=Ovis aries PE=2 SV=1 - [E3VW87_SHEEP]	99.5468	33.74	10	4	16	35	catalytic activity; motor activity; structural molecule activity	cytoskeleton; membrane; nucleus	transport	Pf00038; Pf01576; Pf07926; Pf09726; Pf10174; Pf11559; Pf12128	486	53.1633	5.56689
Q06018	Intermediate filament type II keratin OS=Ovis aries GN=KRT2.13 PE=3 SV=1 - [Q06018_SHEEP]	82.2103	25.62	2	6	12	29	catalytic activity; motor activity; structural molecule activity; transporter activity	cytoskeleton; membrane	transport	Pf00038; Pf01496; Pf01576; Pf05667; Pf11559; Pf12128	480	53.0006	8.26514
E3VW85	Keratin 83 OS=Ovis aries PE=2 SV=1 - [E3VW85_SHEEP]	78.6152	32.45	8	3	15	28	catalytic activity; motor activity; structural molecule activity	cytoskeleton; membrane; nucleus	transport	Pf00038; Pf01576; Pf02463; Pf07888; Pf07926; Pf08317; Pf09726; Pf10174; Pf11559; Pf12128	493	53.8814	5.40186
P25691	Keratin, type II microfibrillar, component 5 OS=Ovis aries PE=1 SV=1 - [K2M3_SHEEP]	72.156	24.9	5	4	13	26	structural molecule activity	cytoskeleton		Pf00038; Pf08317	502	55.2205	6.45557
A5D984	Pyruvate kinase OS=Bos taurus GN=PKM2 PE=2 SV=1 - [A5D984_BOVIN]	53.7907	27.31	4	11	11	17	catalytic activity; metal ion binding	cytoplasm; mitochondrion	metabolic process	Pf00224; Pf02887	531	57.912	7.85498
Q28161	Plakophilin-1 OS=Bos taurus GN=PKP1 PE=2 SV=1 - [PKP1_BOVIN]	50.314	24.07	5	15	15	19	protein binding	nucleus		Pf00514	727	80.1293	8.95361
L8I0I7	Elongation factor 1-alpha OS=Bos grunniens mutus GN=M91_14294 PE=3 SV=1 - [L8I0I7_BOSMU]	50.1899	12.55	20	5	5	16				Protein not found	462	50.084	8.80713
L8HW76	Keratin, type II cytoskeletal 6A OS=Bos grunniens mutus GN=M91_10641 PE=3 SV=1 - [L8HW76_BOSMU]	43.6973	18.73	17	6	8	15				Protein not found	518	55.9633	8.08936
E1BJB1	Tubulin beta-2B chain OS=Bos taurus GN=TUBB2B PE=2 SV=1 - [E1BJB1_BOVIN]	42.2457	25.84	21	9	9	14	catalytic activity; nucleotide binding; structural molecule activity	cytoplasm; cytoskeleton	cell organization and biogenesis; cellular component movement; metabolic process	Pf00091; Pf03953	445	49.875	4.89404
M0QVZ6	Keratin, type II cytoskeletal 5 OS=Bos taurus GN=KRT5 PE=3 SV=1 - [M0QVZ6_BOVIN]	40.5452	20.42	12	8	10	15				Protein not found	573	60.6293	7.81104
Q8SPJ1	Junction plakoglobin OS=Bos taurus GN=JUP PE=2 SV=1 - [PLAK_BOVIN]	40.4419	19.19	7	11	11	15	protein binding; structural molecule activity	cytoplasm; cytoskeleton; cytosol; membrane; nucleus; organelle lumen	cell communication; cell differentiation; cell organization and biogenesis; cellular component movement; development; metabolic process; regulation of biological process; reproduction; response to stimulus; transport	Pf00514	745	81.7688	6.13818
L8II39	Elongation factor 2 (Fragment) OS=Bos grunniens mutus GN=M91_12003 PE=4 SV=1 - [L8II39_BOSMU]	33.668	15.03	2	10	10	13				Protein not found	858	95.304	6.82959
L8I3P6	Leucine-rich repeat-containing protein 15 (Fragment) OS=Bos grunniens mutus GN=M91_13765 PE=4 SV=1 - [L8I3P6_BOSMU]	31.6788	13.24	2	7	7	11				Protein not found	589	65.0547	7.09326
F1N2K8	Uncharacterized protein (Fragment) OS=Bos taurus GN=PPL PE=4 SV=1 - [F1N2K8_BOVIN]	30.9276	7.27	2	10	10	11		cytoskeleton			1734	200.121	5.43994
Q2KJ32	Selenium-binding protein 1 OS=Bos taurus GN=SELENBP1 PE=1 SV=1 - [SBP1_BOVIN]	30.232	22.46	1	8	8	10	protein binding	cytoplasm; cytosol; membrane; nucleus; organelle lumen	transport	Pf05694	472	52.5216	6.48096
F1MI98	Uncharacterized protein OS=Bos taurus GN=KRT36 PE=3 SV=2 - [F1MI98_BOVIN]	29.229	15.13	11	4	6	11	structural molecule activity	cytoskeleton		Pf00038; Pf12128	456	51.0773	4.98291
Q5EA61	Creatine kinase B-type OS=Bos taurus GN=CKB PE=2 SV=1 - [KCRB_BOVIN]	29.214	20.47	3	5	5	9	catalytic activity; nucleotide binding	cytoplasm; mitochondrion	cellular homeostasis; development; metabolic process	Pf00217; Pf02807	381	42.6924	5.78271
B7TJ13	Phosphoglycerate kinase OS=Ovis aries GN=PGK1 PE=2 SV=1 - [B7TJ13_SHEEP]	27.4555	31.41	5	9	9	10	catalytic activity; nucleotide binding	cytoplasm; membrane	metabolic process	Pf00162	417	44.5371	8.26514
A0A1F3	L-lactate dehydrogenase A chain OS=Bos mutus grunniens GN=LDHA PE=2 SV=3 - [LDHA_BOSMU]	26.9532	23.8	20	5	6	10	catalytic activity; nucleotide binding	cytoplasm	metabolic process	Pf00056; Pf02866	332	36.6624	8.06006
L8HV38	Keratin, type II cuticular Hb5 OS=Bos grunniens mutus GN=M91_10632 PE=3 SV=1 - [L8HV38_BOSMU]	25.015	13.77	2	1	7	9				Protein not found	494	54.5732	5.64307
L8IC82	Transitional endoplasmic reticulum ATPase (Fragment) OS=Bos grunniens mutus GN=M91_01524 PE=4 SV=1 - [L8IC82_BOSMU]	24.1163	12.39	3	7	7	8				Protein not found	799	88.5174	5.35107
L8IBI6	Desmoglein-1 OS=Bos grunniens mutus GN=M91_20076 PE=3 SV=1 - [L8IBI6_BOSMU]	24.0686	9.34	3	7	7	9				Protein not found	1039	111.787	5.021
L8J4S1	Myosin-9 (Fragment) OS=Bos grunniens mutus GN=M91_10500 PE=4 SV=1 - [L8J4S1_BOSMU]	23.4989	4.11	5	7	7	9				Protein not found	1947	224.672	5.56689
G3N0V2	Uncharacterized protein OS=Bos taurus GN=KRT1 PE=3 SV=1 - [G3N0V2_BOVIN]	21.8101	5.78	19	2	3	8	structural molecule activity; transporter activity	cytoskeleton; membrane	transport	Pf00038; Pf01496; Pf12128; Pf12252	606	63.1131	8.27979
F1N3M0	Desmocollin-1 OS=Bos taurus GN=DSC1 PE=2 SV=1 - [F1N3M0_BOVIN]	20.4335	5.96	7	4	4	7	metal ion binding	membrane		Pf00028; Pf08758	839	93.419	5.32568
L8J034	Tubulin alpha-4A chain (Fragment) OS=Bos grunniens mutus GN=M91_13955 PE=3 SV=1 - [L8J034_BOSMU]	20.1372	14.96	8	2	5	8				Protein not found	448	49.8594	5.05908
L8I3C0	Histone H4 (Fragment) OS=Bos grunniens mutus GN=M91_09398 PE=3 SV=1 - [L8I3C0_BOSMU]	19.8697	26.04	23	4	4	7				Protein not found	96	10.734	11.0337
P14639	Serum albumin OS=Ovis aries GN=ALB PE=2 SV=1 - [ALBU_SHEEP]	19.4395	11.53	2	3	5	7	metal ion binding	extracellular	transport	Pf00273	607	69.1433	6.15088
Q3SZI2	Lamin A/C OS=Bos taurus GN=LMNA PE=2 SV=1 - [Q3SZI2_BOVIN]	18.9214	14.86	4	7	7	7	structural molecule activity	cytoskeleton		Pf00038; Pf00932	572	65.0826	6.99072
F1MNF8	Uncharacterized protein OS=Bos taurus GN=LOC100141266 PE=2 SV=1 - [F1MNF8_BOVIN]	18.1407	12.69	16	1	4	7	catalytic activity; nucleotide binding; structural molecule activity	cytoplasm; cytoskeleton	cell organization and biogenesis; cellular component movement; metabolic process	Pf00091; Pf03953	449	49.8704	5.05908
L8IKI3	Eukaryotic initiation factor 4A-I (Fragment) OS=Bos grunniens mutus GN=M91_20379 PE=3 SV=1 - [L8IKI3_BOSMU]	17.7968	23	10	7	7	7				Protein not found	400	45.5323	5.57959
O18789	40S ribosomal protein S2 OS=Bos taurus GN=RPS2 PE=2 SV=2 - [RS2_BOVIN]	16.6941	17.41	5	4	4	7	protein binding; RNA binding; structural molecule activity	cytoplasm; cytosol; nucleus; organelle lumen; ribosome	metabolic process	Pf00333; Pf03719	293	31.2156	10.2427
L8IV30	Histone H2B OS=Bos grunniens mutus GN=M91_08851 PE=3 SV=1 - [L8IV30_BOSMU]	16.6451	20	49	1	2	7				Protein not found	125	13.7472	9.89111
Q76LV2	Heat shock protein HSP 90-alpha OS=Bos taurus GN=HSP90AA1 PE=2 SV=3 - [HS90A_BOVIN]	16.2095	9	9	5	6	6	catalytic activity; enzyme regulator activity; nucleotide binding; protein binding	cytoplasm	cell organization and biogenesis; metabolic process; regulation of biological process; response to stimulus; transport	Pf00183; Pf02518	733	84.6777	5.0083
F1MRD0	Actin, cytoplasmic 1 OS=Bos taurus GN=ACTB PE=2 SV=2 - [F1MRD0_BOVIN]	16.1718	18.93	24	3	5	6	nucleotide binding	cytoplasm; cytoskeleton		Pf00022	375	41.8247	5.31299
L8J2M8	14-3-3 protein epsilon (Fragment) OS=Bos grunniens mutus GN=M91_14679 PE=3 SV=1 - [L8J2M8_BOSMU]	15.914	27.75	11	4	5	6				Protein not found	209	23.698	5.07178
O77834	Peroxiredoxin-6 OS=Bos taurus GN=PRDX6 PE=1 SV=3 - [PRDX6_BOVIN]	15.4538	19.2	1	3	3	5	antioxidant activity; catalytic activity	cytoplasm; cytosol; vacuole	metabolic process; response to stimulus	Pf00578; Pf08534; Pf10417	224	25.0511	6.37939
E1BDE6	Uncharacterized protein OS=Bos taurus GN=LGALS7B PE=4 SV=2 - [E1BDE6_BOVIN]	14.9862	20.86	2	2	2	4				Pf00337	139	15.413	6.53662
F1N362	Uncharacterized protein OS=Bos taurus GN=KRT84 PE=3 SV=2 - [F1N362_BOVIN]	14.9336	8.43	9	3	4	5	catalytic activity; motor activity; structural molecule activity	cytoskeleton		Pf00038; Pf01576; Pf05557	593	64.0911	7.38623
P04272	Annexin A2 OS=Bos taurus GN=ANXA2 PE=1 SV=2 - [ANXA2_BOVIN]	14.8366	10.03	2	2	2	5	enzyme regulator activity; metal ion binding; protein binding	cytoplasm; endosome; extracellular; membrane	cell organization and biogenesis; coagulation; development; regulation of biological process; response to stimulus; transport	Pf00191	339	38.5878	7.31299
C5IJ88	GDI2 OS=Ovis aries PE=2 SV=1 - [C5IJ88_SHEEP]	14.2691	10.11	3	3	3	5	enzyme regulator activity		transport	Pf00996	445	50.4417	6.25244
L8IPP0	78 kDa glucose-regulated protein OS=Bos grunniens mutus GN=M91_20624 PE=3 SV=1 - [L8IPP0_BOSMU]	14.2613	9.47	5	4	5	5				Protein not found	655	72.3825	5.16064
Q28554	Glyceraldehyde-3-phosphate dehydrogenase (Fragment) OS=Ovis aries GN=GAPDH PE=2 SV=4 - [G3P_SHEEP]	14.1735	8.7	12	2	2	6	catalytic activity; nucleotide binding; protein binding	cytoplasm; cytoskeleton; cytosol; nucleus	cell death; cell organization and biogenesis; metabolic process; regulation of biological process	Pf00044; Pf02800	322	34.7097	7.86963
G3N0I4	Cytosol aminopeptidase OS=Bos taurus GN=LAP3 PE=2 SV=1 - [G3N0I4_BOVIN]	14.0953	6.83	3	2	2	4	catalytic activity; metal ion binding	cytoplasm; membrane	metabolic process	Pf00883; Pf02789	498	54.0465	5.80811
G3N0K3	Uncharacterized protein OS=Bos taurus PE=2 SV=1 - [G3N0K3_BOVIN]	13.8688	17.94	17	3	3	4	RNA binding; structural molecule activity	cytoplasm; ribosome	metabolic process	Pf00900; Pf08071	262	29.4599	10.0815
L8ISP4	Serum albumin OS=Bos grunniens mutus GN=M91_08159 PE=4 SV=1 - [L8ISP4_BOSMU]	13.7437	6.26	4	1	3	5				Protein not found	607	69.2925	6.17627
L8IKQ6	60S ribosomal protein L5 (Fragment) OS=Bos grunniens mutus GN=M91_06372 PE=3 SV=1 - [L8IKQ6_BOSMU]	12.8252	20.61	4	4	4	4				Protein not found	296	34.1917	9.71533
F1MPU0	Clathrin heavy chain 1 (Fragment) OS=Bos taurus GN=CLTC PE=4 SV=2 - [F1MPU0_BOVIN]	12.8114	3.25	3	4	4	4	protein binding; structural molecule activity	cytoplasm; Golgi; membrane	transport	Pf00637; Pf01394; Pf04053; Pf09268	1661	189.817	5.63037
Q0VC36	14-3-3 protein sigma OS=Bos taurus GN=SFN PE=2 SV=1 - [1433S_BOVIN]	12.7988	19.76	9	3	4	5	protein binding	cytoplasm; extracellular; nucleus	cell communication; cell death; cell differentiation; cell growth; cell organization and biogenesis; cell proliferation; development; metabolic process; regulation of biological process; response to stimulus; transport	Pf00244	248	27.8317	4.71631
A9YUY8	Adipocyte fatty acid-binding protein 4 OS=Ovis aries GN=FABP4 PE=2 SV=1 - [A9YUY8_SHEEP]	12.5835	19.7	9	2	2	4	transporter activity		transport	Pf00061	132	14.6794	5.36377
L8IF65	Epiplakin (Fragment) OS=Bos grunniens mutus GN=M91_08867 PE=4 SV=1 - [L8IF65_BOSMU]	12.4875	20.32	2	3	4	4				Protein not found	310	34.2798	5.73193
Q08DQ0	Plakophilin-3 OS=Bos taurus GN=PKP3 PE=2 SV=1 - [PKP3_BOVIN]	12.3706	7.94	1	4	4	4	protein binding	nucleus		Pf00514	793	86.4756	9.42236
G8JKY0	40S ribosomal protein S8 (Fragment) OS=Bos taurus GN=RPS8 PE=2 SV=1 - [G8JKY0_BOVIN]	12.3246	27.05	4	4	4	4	structural molecule activity	cytoplasm; ribosome	metabolic process	Pf01201	207	24.0591	10.3159
A6QLL8	Fructose-bisphosphate aldolase OS=Bos taurus GN=ALDOA PE=2 SV=1 - [A6QLL8_BOVIN]	12.1437	7.97	2	2	2	4	catalytic activity		metabolic process	Pf00274	364	39.4113	8.19189
L8HPG3	Serpin B5 OS=Bos grunniens mutus GN=M91_01993 PE=3 SV=1 - [L8HPG3_BOSMU]	12.104	15	2	4	4	4				Protein not found	380	42.7557	5.89697
I6ZQY0	Heat shock cognate 71 kDa protein OS=Capra hircus GN=HSPA8 PE=2 SV=1 - [I6ZQY0_CAPHI]	12.0795	7.92	9	3	4	4			response to stimulus	Pf00012; Pf02463; Pf06723	644	70.6181	5.89697
A6QLG5	40S ribosomal protein S9 OS=Bos taurus GN=RPS9 PE=2 SV=1 - [RS9_BOVIN]	11.9517	17.01	2	5	5	5	RNA binding; structural molecule activity; translation regulator activity	cytoplasm; cytosol; nucleus; organelle lumen; ribosome	cell proliferation; metabolic process; regulation of biological process	Pf00163; Pf01479	194	22.5776	10.6528
L8IC78	Heterogeneous nuclear ribonucleoprotein A3 (Fragment) OS=Bos grunniens mutus GN=M91_12246 PE=4 SV=1 - [L8IC78_BOSMU]	11.798	25.82	3	3	3	4				Protein not found	182	20.7984	6.80029
F1N650	Annexin OS=Bos taurus GN=ANXA1 PE=3 SV=1 - [F1N650_BOVIN]	11.7097	15.61	4	4	4	4	enzyme regulator activity; metal ion binding; protein binding; structural molecule activity	cytoskeleton; membrane	cell communication; cell differentiation; cell organization and biogenesis; cell proliferation; development; metabolic process; regulation of biological process; response to stimulus; transport	Pf00191	346	38.9553	6.81494
G5E507	Heat shock protein HSP 90-beta OS=Bos taurus GN=HSP90AB1 PE=2 SV=1 - [G5E507_BOVIN]	11.6938	7.73	11	3	4	4	nucleotide binding; protein binding	cytoplasm; membrane	metabolic process; response to stimulus	Pf00183; Pf02518	724	82.7628	5.0083
A1L595	Keratin, type I cytoskeletal 17 OS=Bos taurus GN=KRT17 PE=2 SV=1 - [K1C17_BOVIN]	11.5389	7.94	10	1	3	4	protein binding; receptor activity; signal transducer activity; structural molecule activity	cytoplasm; cytoskeleton	cell differentiation; cell growth; cell organization and biogenesis; development; metabolic process; regulation of biological process	Pf00038; Pf07888; Pf12128	441	48.6823	5.14795
Q5E9F5	Transgelin-2 OS=Bos taurus GN=TAGLN2 PE=2 SV=3 - [TAGL2_BOVIN]	11.4561	20.1	2	3	3	4	protein binding	membrane; nucleus	development	Pf00307; Pf00402	199	22.4122	8.23584
L8J3H9	14-3-3 protein zeta/delta (Fragment) OS=Bos grunniens mutus GN=M91_19634 PE=4 SV=1 - [L8J3H9_BOSMU]	11.1034	14.78	15	2	3	4				Protein not found	230	26.1672	5.05908
A4IFM8	Actin, alpha 1, skeletal muscle OS=Bos taurus GN=ACTA1 PE=2 SV=1 - [A4IFM8_BOVIN]	10.7763	11.41	16	1	3	4	nucleotide binding	cytoplasm; cytoskeleton	cell differentiation; cell organization and biogenesis; development	Pf00022	377	41.9958	5.38916
Q56JV9	40S ribosomal protein S3a OS=Bos taurus GN=RPS3A PE=2 SV=3 - [RS3A_BOVIN]	10.7462	14.02	5	3	3	4	structural molecule activity	cytoplasm; cytosol; nucleus; organelle lumen; ribosome	cell death; cell differentiation; metabolic process; regulation of biological process	Pf01015	264	29.9257	9.72998
E1BDX8	Uncharacterized protein OS=Bos taurus GN=DYNC1H1 PE=4 SV=1 - [E1BDX8_BOVIN]	10.6193	1.16	1	4	4	4	catalytic activity; motor activity; nucleotide binding	cytoskeleton	cell organization and biogenesis; cellular component movement; metabolic process	Pf03028; Pf03915; Pf04156; Pf07246; Pf07728; Pf08385; Pf08393; Pf12774; Pf12775; Pf12777; Pf12780; Pf12781	4646	531.719	6.40479
C8BKC5	Peroxiredoxin 2 OS=Ovis aries GN=PRDX2 PE=2 SV=1 - [C8BKC5_SHEEP]	10.3489	9.09	3	2	2	3	antioxidant activity; catalytic activity		metabolic process	Pf00578; Pf08534; Pf10417	198	21.8311	5.42725
P37980	Inorganic pyrophosphatase OS=Bos taurus GN=PPA1 PE=1 SV=2 - [IPYR_BOVIN]	9.87901	10.38	2	1	2	3	catalytic activity; metal ion binding	cytoplasm	metabolic process	Pf00719	289	32.7932	5.46533
L8IYE6	Transcription factor BTF3 OS=Bos grunniens mutus GN=M91_09410 PE=4 SV=1 - [L8IYE6_BOSMU]	9.79877	19.4	4	2	2	3				Protein not found	201	21.5131	9.37842
Q8SQA9	Gap junction protein (Fragment) OS=Ovis aries PE=2 SV=1 - [Q8SQA9_SHEEP]	9.68156	16.2	4	2	2	3		membrane	cell communication	Pf00029; Pf10582	179	20.8399	8.42627
F1MB08	Alpha-enolase OS=Bos taurus GN=ENO1 PE=3 SV=1 - [F1MB08_BOVIN]	9.61397	9.68	4	3	3	4	catalytic activity; metal ion binding	cell surface; cytoplasm; cytosol; extracellular; membrane	metabolic process	Pf00113; Pf03952	434	47.2543	6.80029
E1BF20	Uncharacterized protein OS=Bos taurus GN=HNRNPH1 PE=4 SV=2 - [E1BF20_BOVIN]	9.49095	9.32	5	3	3	3	nucleotide binding			Pf00076; Pf08080	472	51.2181	6.80029
E1B9D7	Uncharacterized protein OS=Bos taurus GN=DSG4 PE=3 SV=1 - [E1B9D7_BOVIN]	9.3372	3.65	2	3	3	4	metal ion binding	membrane	cell communication; cell differentiation; development; metabolic process; regulation of biological process; response to stimulus	Pf00028; Pf01049	1041	113.534	4.70361
A0JND2	Keratin, type II cytoskeletal 80 OS=Bos taurus GN=KRT80 PE=2 SV=1 - [K2C80_BOVIN]	9.30597	9	9	2	3	4	catalytic activity; motor activity; structural molecule activity; transporter activity	cytoskeleton; membrane	transport	Pf00038; Pf01496; Pf01576; Pf05557; Pf05667; Pf07888; Pf12128	422	47.408	5.31299
Q862D6	Similar to ribosomal protein L30 (Fragment) OS=Bos taurus PE=2 SV=1 - [Q862D6_BOVIN]	9.20062	15.79	2	2	2	3		cytoplasm; cytosol; ribosome		Pf01246	133	14.9675	11.561
B1H0W8	Ribosomal protein L3 OS=Bos taurus GN=Rpl3 PE=2 SV=1 - [B1H0W8_BOVIN]	8.88432	5.71	5	2	2	3	structural molecule activity	cytoplasm; nucleus; organelle lumen; ribosome	metabolic process	Pf00297	403	45.9697	10.1987
L8HPL3	Alpha-actinin-4 (Fragment) OS=Bos grunniens mutus GN=M91_13316 PE=4 SV=1 - [L8HPL3_BOSMU]	8.78616	4.89	8	3	3	3				Protein not found	880	101.438	5.60498
F1DSD0	Hemoglobin subunit beta-C OS=Pantholops hodgsonii PE=2 SV=1 - [F1DSD0_PANHO]	8.72498	17.61	6	2	2	3	metal ion binding; transporter activity	cytoplasm; cytosol; membrane	transport	Pf00042	142	15.7533	7.6792
B0LRM8	Putative guanine nucleotide binding protein beta polypeptide 2-like 1 protein (Fragment) OS=Ovis aries PE=2 SV=1 - [B0LRM8_SHEEP]	8.67308	19.38	3	3	3	3	protein binding			Pf00400	227	24.9155	7.31299
Q32L48	Histone H2B type 1-N OS=Bos taurus GN=HIST1H2BN PE=1 SV=3 - [H2B1N_BOVIN]	8.6519	19.84	25	1	2	4	DNA binding; protein binding	chromosome; nucleus	cell organization and biogenesis; metabolic process	Pf00125	126	13.9145	10.3159
L8J5R8	Polyadenylate-binding protein 1 (Fragment) OS=Bos grunniens mutus GN=M91_19633 PE=4 SV=1 - [L8J5R8_BOSMU]	8.48924	5.24	8	2	2	3				Protein not found	572	63.4954	9.62744
L8I3C7	Uncharacterized protein (Fragment) OS=Bos grunniens mutus GN=M91_00905 PE=3 SV=1 - [L8I3C7_BOSMU]	8.45834	37.04	5	3	3	3				Protein not found	108	12.0463	9.46631
L8IG53	Uncharacterized protein (Fragment) OS=Bos grunniens mutus GN=M91_11183 PE=4 SV=1 - [L8IG53_BOSMU]	8.45504	9.05	11	1	2	3				Protein not found	243	27.5765	4.79248
L8INI1	60S ribosomal protein L4 (Fragment) OS=Bos grunniens mutus GN=M91_20536 PE=4 SV=1 - [L8INI1_BOSMU]	8.38214	9	6	3	3	3				Protein not found	422	47.3791	10.9604
Q862I9	Similar to acidic ribosomal phosphoprotein PO (Fragment) OS=Bos taurus PE=2 SV=1 - [Q862I9_BOVIN]	8.3745	20.83	7	3	3	3	structural molecule activity	cytoplasm; cytosol; nucleus; ribosome	metabolic process	Pf00466	168	18.4978	9.67139
A0FH34	Lactate dehydrogenase B OS=Bos mutus grunniens PE=2 SV=1 - [A0FH34_BOSMU]	8.33886	6.89	14	1	2	3	catalytic activity; nucleotide binding	cytoplasm	metabolic process	Pf00056; Pf02866	334	36.7182	6.44287
L8HNW7	Heat shock 70 kDa protein 1A (Fragment) OS=Bos grunniens mutus GN=M91_14110 PE=3 SV=1 - [L8HNW7_BOSMU]	8.29387	6.34	26	3	3	3				Protein not found	599	65.735	5.8208
F1N5L6	Desmocollin-3 (Fragment) OS=Bos taurus GN=DSC3 PE=2 SV=2 - [F1N5L6_BOVIN]	8.18303	3.23	5	2	2	3	metal ion binding	membrane		Pf00028; Pf08758	837	92.9967	5.43994
D5K776	Heterogeneous nuclear ribonuclear protein K OS=Capra hircus GN=hnRNP K PE=2 SV=1 - [D5K776_CAPHI]	8.10162	10.2	3	3	3	3	RNA binding			Pf00013; Pf08067	441	48.7512	5.19873
P68253	14-3-3 protein gamma (Fragments) OS=Ovis aries GN=YWHAG PE=1 SV=1 - [1433G_SHEEP]	8.09119	12.66	11	1	2	3	protein binding	cytoplasm	cell communication; cell differentiation; development; regulation of biological process	Pf00244	158	17.9889	4.91943
E1BH02	Uncharacterized protein OS=Bos taurus GN=LOC526200 PE=4 SV=2 - [E1BH02_BOVIN]	8.09019	2.63	2	3	3	3				Pf00030; Pf00652	1712	187.469	5.85889
Q862H8	Similar to 40S ribosomal protein SA (P40) (Fragment) OS=Bos taurus PE=2 SV=1 - [Q862H8_BOVIN]	8.06639	25.15	6	3	3	3	protein binding; structural molecule activity	cytoplasm; cytosol; membrane; nucleus; ribosome	cell organization and biogenesis; metabolic process; transport	Pf00318	171	18.5978	9.12939
L8IZ34	Uncharacterized protein OS=Bos grunniens mutus GN=M91_00743 PE=4 SV=1 - [L8IZ34_BOSMU]	8.0123	16.17	9	3	3	3				Protein not found	266	29.1071	8.99756
L8I5K2	Histone H2A OS=Bos grunniens mutus GN=M91_03580 PE=3 SV=1 - [L8I5K2_BOSMU]	8.00405	21.88	23	1	2	3				Protein not found	128	13.8978	10.8872
L8I257	Heterogeneous nuclear ribonucleoproteins A2/B1 (Fragment) OS=Bos grunniens mutus GN=M91_04236 PE=4 SV=1 - [L8I257_BOSMU]	8.00123	7.67	2	2	2	3				Protein not found	339	35.7238	8.83643
G5E631	Uncharacterized protein OS=Bos taurus GN=DDX3X PE=3 SV=1 - [G5E631_BOVIN]	7.89114	5.75	5	3	3	3	catalytic activity; nucleotide binding			Pf00270; Pf00271	661	73.0829	7.18115
Q9BEH4	Ribosomal protein L9-like protein (Fragment) OS=Bos taurus PE=2 SV=1 - [Q9BEH4_BOVIN]	7.79516	28.74	13	2	2	3	RNA binding; structural molecule activity	cytoplasm; ribosome	metabolic process	Pf00347	87	9.94154	10.77
B6F238	p97Bcnt protein OS=Capra hircus GN=p97bcnt PE=2 SV=1 - [B6F238_CAPHI]	7.76868	4.22	6	2	2	3				Pf03372	592	66.2061	5.33838
Q1JPA2	Eukaryotic translation elongation factor 1 gamma (Fragment) OS=Bos taurus GN=EEF1G PE=2 SV=1 - [Q1JPA2_BOVIN]	7.74034	8.88	7	3	3	3	protein binding; RNA binding	cytoplasm	metabolic process; response to stimulus	Pf00043; Pf00647; Pf02798	439	50.1993	6.7417
L8I3C5	Spectrin beta chain, brain 2 OS=Bos grunniens mutus GN=M91_14015 PE=4 SV=1 - [L8I3C5_BOSMU]	7.7278	1.81	2	3	3	3				Protein not found	2379	269.636	6.55127
L8HTD3	Eukaryotic translation initiation factor 4 gamma 1 OS=Bos grunniens mutus GN=M91_03607 PE=4 SV=1 - [L8HTD3_BOSMU]	7.72478	1.68	6	3	3	3				Protein not found	1607	176.415	5.36377
P08728	Keratin, type I cytoskeletal 19 OS=Bos taurus GN=KRT19 PE=2 SV=1 - [K1C19_BOVIN]	7.71934	8.77	13	1	3	3	structural molecule activity	cytoplasm; cytoskeleton; membrane	cell differentiation; cell organization and biogenesis; development; response to stimulus	Pf00038	399	43.8581	5.0083
E1BF59	Uncharacterized protein OS=Bos taurus GN=LOC786966 PE=4 SV=2 - [E1BF59_BOVIN]	7.60545	0.95	2	2	3	3	protein binding	cytoskeleton; membrane		Pf00307; Pf00681; Pf03501; Pf07812; Pf11971	4644	527.31	5.97314
Q30B80	40S ribosomal protein S12 (Fragment) OS=Ovis aries PE=2 SV=1 - [Q30B80_SHEEP]	7.51288	26.98	3	3	3	3	structural molecule activity	cytoplasm; ribosome	metabolic process	Pf01248	126	13.6501	6.31592
G1DG51	Inorganic pyrophosphatase OS=Capra hircus GN=PPA1 PE=2 SV=1 - [G1DG51_CAPHI]	7.46247	10.73	1	1	2	2	catalytic activity; metal ion binding	cytoplasm; membrane	metabolic process	Pf00719	289	32.8412	5.47803
Q862S8	Similar to ribosomal protein S18 (Fragment) OS=Bos taurus PE=2 SV=1 - [Q862S8_BOVIN]	7.44465	20.8	5	3	3	3	RNA binding; structural molecule activity	cytoplasm; cytosol; ribosome	metabolic process	Pf00416	125	14.7482	10.3892
A6QP57	Protein-glutamine gamma-glutamyltransferase E OS=Bos taurus GN=TGM3 PE=2 SV=1 - [TGM3_BOVIN]	7.19431	4.78	3	2	2	2	catalytic activity; metal ion binding		cell differentiation; development; metabolic process	Pf00868; Pf00927; Pf01841	691	76.7427	6.43018
Q2HJ65	Histone H2A OS=Bos taurus GN=H2AFY PE=2 SV=1 - [Q2HJ65_BOVIN]	7.08422	9.97	4	2	2	2	DNA binding; protein binding	chromosome; nucleus; organelle lumen	cell organization and biogenesis; metabolic process; regulation of biological process	Pf00125; Pf01661	371	39.5084	9.77393
L8HP95	Protein-glutamine gamma-glutamyltransferase K OS=Bos grunniens mutus GN=M91_13227 PE=3 SV=1 - [L8HP95_BOSMU]	7.03647	4.79	3	3	3	3				Protein not found	835	91.7254	6.60986
A8KC77	EIF5 protein (Fragment) OS=Bos taurus GN=EIF5 PE=2 SV=1 - [A8KC77_BOVIN]	6.76283	5	2	1	1	2	protein binding		metabolic process	Pf02020	300	34.4614	5.07178
A1XED5	RPS5 (Fragment) OS=Bos taurus PE=2 SV=1 - [A1XED5_BOVIN]	6.74051	10.42	2	1	1	2	RNA binding; structural molecule activity	cytoplasm; cytosol; ribosome	metabolic process; regulation of biological process	Pf00177	144	16.1217	10.3745
L8HZF7	Myosin-14 OS=Bos grunniens mutus GN=M91_17573 PE=4 SV=1 - [L8HZF7_BOSMU]	6.50734	0.73	2	1	1	2				Protein not found	1928	219.081	5.89697
L8ILS9	Eukaryotic translation initiation factor 3 subunit C OS=Bos grunniens mutus GN=EIF3C PE=3 SV=1 - [L8ILS9_BOSMU]	6.44548	1.75	2	1	1	2				Protein not found	912	105.314	5.80811
Q0QEV5	60S ribosomal protein L18 (Fragment) OS=Bos taurus GN=RPL18 PE=2 SV=1 - [Q0QEV5_BOVIN]	6.33626	14.46	3	2	2	2	structural molecule activity	cytoplasm; cytosol; ribosome	metabolic process	Pf00828	166	18.8445	11.7808
Q717R8	Elongation factor 1-delta OS=Ovis aries GN=EEF1D PE=2 SV=1 - [EF1D_SHEEP]	6.32183	8.66	4	2	2	2	RNA binding	cytoplasm	metabolic process	Pf00736	277	30.8016	5.60498
P13696	Phosphatidylethanolamine-binding protein 1 OS=Bos taurus GN=PEBP1 PE=1 SV=2 - [PEBP1_BOVIN]	6.19538	18.18	1	2	2	2	enzyme regulator activity; nucleotide binding	cytoplasm	metabolic process; regulation of biological process	Pf01161	187	20.9727	7.48877
F4YD26	Ribosomal protein S6 (Fragment) OS=Bubalus bubalis GN=RPS6 PE=2 SV=1 - [F4YD26_BUBBU]	6.07886	20.83	5	1	1	2	structural molecule activity	cytoplasm; ribosome	metabolic process	Pf01092	72	8.19031	10.3306
L8ITS9	60S ribosomal protein L14 (Fragment) OS=Bos grunniens mutus GN=M91_15429 PE=4 SV=1 - [L8ITS9_BOSMU]	6.06379	8.96	3	2	2	2				Protein not found	212	23.259	10.7847
E1BH17	Glutathione S-transferase Mu 1 OS=Bos taurus GN=GSTM1 PE=2 SV=1 - [E1BH17_BOVIN]	5.96097	7.51	3	1	1	2	catalytic activity; protein binding		metabolic process	Pf00043; Pf02798	213	25.0098	5.70654
Q5E956	Triosephosphate isomerase OS=Bos taurus GN=TPI1 PE=2 SV=3 - [TPIS_BOVIN]	5.96005	11.65	2	2	2	2	catalytic activity		development; metabolic process	Pf00121	249	26.6728	6.91748
Q862L6	Similar to ribosomal protein L12 (Fragment) OS=Bos taurus PE=2 SV=1 - [Q862L6_BOVIN]	5.95142	21.38	4	2	2	2	RNA binding; structural molecule activity	cytoplasm; ribosome	metabolic process	Pf00298; Pf03946	145	15.6806	9.89111
A0JNL0	Gasdermin A OS=Bos taurus GN=GSDMA PE=2 SV=1 - [A0JNL0_BOVIN]	5.77713	5.16	3	2	2	2				Pf04598	446	49.924	5.51611
L8ISZ5	Histone H2A (Fragment) OS=Bos grunniens mutus GN=M91_18729 PE=3 SV=1 - [L8ISZ5_BOSMU]	5.67286	18.11	12	1	2	2				Protein not found	127	13.3695	10.5796
L8II24	60S ribosomal protein L7a (Fragment) OS=Bos grunniens mutus GN=M91_19665 PE=4 SV=1 - [L8II24_BOSMU]	5.62332	8.65	3	2	2	2				Protein not found	266	30.0041	10.6089
L8I0Q7	Uncharacterized protein (Fragment) OS=Bos grunniens mutus GN=M91_07623 PE=4 SV=1 - [L8I0Q7_BOSMU]	5.58696	1.34	2	1	1	2				Protein not found	1044	109.697	5.71924
Q3MHY9	ACTR1A protein (Fragment) OS=Bos taurus GN=ACTR1A PE=2 SV=1 - [Q3MHY9_BOVIN]	5.54613	9.02	4	2	2	2	nucleotide binding	cytoplasm; cytoskeleton		Pf00022	366	41.4364	7.02002
Q6R646	Keratin associated protein 13.1 OS=Capra hircus PE=2 SV=1 - [Q6R646_CAPHI]	5.52805	10.43	3	1	1	2		cytoskeleton		Pf05287	163	17.4899	8.49951
G9HPB5	Keratin-associated protein KAP13-3 OS=Ovis aries GN=KRTAP13-3 PE=4 SV=1 - [G9HPB5_SHEEP]	5.46387	13.46	13	2	2	2				Pf05287	156	17.0338	9.18799
P02510	Alpha-crystallin B chain OS=Bos taurus GN=CRYAB PE=1 SV=2 - [CRYAB_BOVIN]	5.45407	10.86	2	2	2	2	metal ion binding; protein binding; structural molecule activity	cytoplasm; cytosol; membrane; mitochondrion; nucleus	cell death; cell differentiation; cell organization and biogenesis; development; metabolic process; regulation of biological process; response to stimulus; transport	Pf00011; Pf00525	175	20.0244	7.32764
F1MC11	Keratin, type I cytoskeletal 14 OS=Bos taurus GN=KRT14 PE=3 SV=2 - [F1MC11_BOVIN]	5.44825	3.98	12	1	2	2	structural molecule activity; transporter activity	cytoplasm; cytoskeleton; membrane; mitochondrion; nucleus	cell differentiation; cell organization and biogenesis; transport	Pf00038; Pf01496; Pf12128	477	51.8787	5.16064
L8IDB8	Polyubiquitin-C (Fragment) OS=Bos grunniens mutus GN=M91_18159 PE=4 SV=1 - [L8IDB8_BOSMU]	5.35452	32.85	15	2	2	2				Protein not found	685	76.9915	7.66455
P42899	60S acidic ribosomal protein P2 OS=Bos taurus GN=RPLP2 PE=3 SV=1 - [RLA2_BOVIN]	5.31756	31.3	4	2	2	2	structural molecule activity	cytoplasm; ribosome	metabolic process	Pf00428	115	11.6949	4.61475
E1BLZ8	Uncharacterized protein (Fragment) OS=Bos taurus GN=EIF3F PE=3 SV=2 - [E1BLZ8_BOVIN]	5.31169	6.77	3	2	2	2	protein binding; RNA binding	cytoplasm	metabolic process	Pf01398	384	40.1633	5.46533
F1MZT7	Uncharacterized protein (Fragment) OS=Bos taurus GN=GCN1L1 PE=4 SV=1 - [F1MZT7_BOVIN]	5.30452	0.6	2	1	1	2	protein binding	cytoplasm		Pf12074	2676	292.942	7.28369
L8IKU4	D-3-phosphoglycerate dehydrogenase OS=Bos grunniens mutus GN=M91_04626 PE=3 SV=1 - [L8IKU4_BOSMU]	5.28747	3.78	2	2	2	2				Protein not found	529	55.8589	7.09326
Q3T169	40S ribosomal protein S3 OS=Bos taurus GN=RPS3 PE=2 SV=1 - [RS3_BOVIN]	5.26103	9.05	6	2	2	2	catalytic activity; DNA binding; protein binding; RNA binding; structural molecule activity	cytoplasm; cytosol; membrane; nucleus; ribosome	cell death; metabolic process; regulation of biological process; response to stimulus	Pf00189; Pf07650	243	26.6714	9.65674
A1L588	Asparagine synthetase (Fragment) OS=Bos taurus GN=ASNS PE=2 SV=1 - [A1L588_BOVIN]	5.17397	3.91	2	1	1	2	catalytic activity; nucleotide binding		cell death; metabolic process; regulation of biological process	Pf00310; Pf00733	512	58.2697	6.45557
L8IB99	T-complex protein 1 subunit beta (Fragment) OS=Bos grunniens mutus GN=M91_18919 PE=3 SV=1 - [L8IB99_BOSMU]	5.14415	5.62	2	2	2	2				Protein not found	534	57.1461	6.771
L8IJY3	Ribonuclease inhibitor (Fragment) OS=Bos grunniens mutus GN=M91_06744 PE=4 SV=1 - [L8IJY3_BOSMU]	5.12543	5.87	3	2	2	2				Protein not found	460	49.155	4.729
Q27966	Unconventional myosin-Ic OS=Bos taurus GN=MYO1C PE=1 SV=3 - [MYO1C_BOVIN]	5.08572	2.54	1	2	2	2	catalytic activity; motor activity; nucleotide binding; protein binding	cytoplasm; cytoskeleton; membrane; nucleus; organelle lumen	transport	Pf00063; Pf06017	1063	121.86	9.24658
A7E355	SYNCRIP protein (Fragment) OS=Bos taurus GN=SYNCRIP PE=2 SV=1 - [A7E355_BOVIN]	5.07411	4.61	4	2	2	2	nucleotide binding			Pf00076	456	51.0551	6.7124
F4YD24	Ribosomal protein L23a (Fragment) OS=Bubalus bubalis GN=RPL23A PE=2 SV=1 - [F4YD24_BUBBU]	5.05317	12.28	10	1	1	2	nucleotide binding; structural molecule activity	cytoplasm; ribosome	metabolic process	Pf00276	114	13.2064	10.1987
A4FUC8	CARS protein OS=Bos taurus GN=CARS PE=2 SV=1 - [A4FUC8_BOVIN]	4.99944	3.13	1	2	2	2	catalytic activity; metal ion binding; nucleotide binding; protein binding; RNA binding	cytoplasm; cytosol	metabolic process	Pf00133; Pf01406; Pf09334	832	94.0737	6.60986
Q862B7	Similar to ribosomal protein S14 (Fragment) OS=Bos taurus PE=2 SV=1 - [Q862B7_BOVIN]	4.95983	14.48	5	2	2	2	structural molecule activity	cytoplasm; cytosol; ribosome	metabolic process	Pf00411	145	15.6671	9.39307
G5E5N3	ATP-dependent RNA helicase A OS=Bos taurus GN=DHX9 PE=4 SV=1 - [G5E5N3_BOVIN]	4.95395	1.86	2	2	2	2	catalytic activity; DNA binding; nucleotide binding; RNA binding	cytoplasm; nucleus; organelle lumen		Pf00035; Pf00270; Pf00271; Pf04408; Pf07717	1287	141.868	6.88818
F1N647	Fatty acid synthase OS=Bos taurus GN=FASN PE=4 SV=2 - [F1N647_BOVIN]	4.95011	1	5	2	2	2	catalytic activity; metal ion binding; nucleotide binding; protein binding	membrane	metabolic process	Pf00106; Pf00107; Pf00109; Pf00698; Pf00975; Pf02801; Pf08659	2512	274.092	6.45557
Q9N138	Peptidyl-prolyl cis-trans isomerase (Fragment) OS=Bos taurus PE=2 SV=1 - [Q9N138_BOVIN]	4.89276	19.15	14	2	2	2	catalytic activity	cytoplasm; cytosol; extracellular; nucleus	metabolic process; regulation of biological process; reproduction	Pf00160	94	10.3491	6.771
L8J137	Phenylalanyl-tRNA synthetase beta chain OS=Bos grunniens mutus GN=M91_14932 PE=4 SV=1 - [L8J137_BOSMU]	4.88928	3.58	3	2	2	2				Protein not found	587	66.0346	7.23975
L8IMZ8	Poly(RC)-binding protein 1 OS=Bos grunniens mutus GN=M91_09606 PE=4 SV=1 - [L8IMZ8_BOSMU]	4.84171	7.58	2	2	2	2				Protein not found	356	37.4899	7.09326
G3X748	Uncharacterized protein OS=Bos taurus PE=4 SV=1 - [G3X748_BOVIN]	4.83324	4.43	2	2	2	2					587	68.1733	7.6499
A0JNB7	Solute carrier family 40 (Iron-regulated transporter), member 1 OS=Bos taurus GN=SLC40A1 PE=2 SV=1 - [A0JNB7_BOVIN]	4.82333	1.57	2	1	1	2	transporter activity	cytoplasm; membrane	cell death; cellular homeostasis; development; transport	Pf06963	574	62.8273	6.20166
F1N2D3	Uncharacterized protein (Fragment) OS=Bos taurus GN=TJP1 PE=2 SV=2 - [F1N2D3_BOVIN]	4.78256	1.4	4	2	2	2	protein binding	cytoplasm; Golgi; membrane; nucleus	development	Pf00595; Pf00625; Pf00791; Pf07653	1712	190.29	6.69775
L8IRU7	Eukaryotic peptide chain release factor subunit 1 (Fragment) OS=Bos grunniens mutus GN=M91_11412 PE=4 SV=1 - [L8IRU7_BOSMU]	4.75425	6.13	2	2	2	2				Protein not found	408	45.7934	5.56689
E1BK63	Ribosomal protein L15 OS=Bos taurus PE=3 SV=1 - [E1BK63_BOVIN]	4.71555	10.29	5	2	2	2	structural molecule activity	cytoplasm; ribosome	metabolic process	Pf00827	204	24.112	11.5757
A6QR28	Phosphoserine aminotransferase OS=Bos taurus GN=PSAT1 PE=2 SV=1 - [A6QR28_BOVIN]	4.57553	6.49	2	2	2	2	catalytic activity	cytoplasm	metabolic process	Pf00266	370	40.5028	7.6499
G3X7S2	Heat shock protein beta-1 OS=Bos taurus GN=HSPB1 PE=2 SV=1 - [G3X7S2_BOVIN]	4.57177	20.13	6	2	2	2	protein binding	cell surface	metabolic process; response to stimulus	Pf00011	154	17.4318	7.02002
P20072	Annexin A7 OS=Bos taurus GN=ANXA7 PE=1 SV=2 - [ANXA7_BOVIN]	4.17396	3.46	2	1	1	1	metal ion binding; protein binding	cytoplasm; cytosol; membrane; nucleus	cell organization and biogenesis; cell proliferation; cellular homeostasis; regulation of biological process; response to stimulus	Pf00191	463	49.9083	6.80029
G3X6T7	Uncharacterized protein OS=Bos taurus GN=ATP7A PE=3 SV=1 - [G3X6T7_BOVIN]	3.975	1.13	2	1	1	1	catalytic activity; metal ion binding; nucleotide binding; transporter activity	membrane	metabolic process; transport	Pf00122; Pf00403; Pf00702; Pf12710	1500	163.248	6.48096
E1BCY1	Uncharacterized protein OS=Bos taurus GN=FAM83G PE=4 SV=1 - [E1BCY1_BOVIN]	3.96144	1.96	1	1	1	1				Pf07894	817	89.3305	6.06201
L8I220	Nucleolar protein 58 (Fragment) OS=Bos grunniens mutus GN=M91_06401 PE=4 SV=1 - [L8I220_BOSMU]	3.95494	3.42	3	1	1	1				Protein not found	526	59.1683	8.646
F1N2X7	Uncharacterized protein (Fragment) OS=Bos taurus GN=MLLT4 PE=4 SV=2 - [F1N2X7_BOVIN]	3.7522	0.91	1	1	1	1	protein binding	cytoplasm; membrane; nucleus	cell communication; regulation of biological process; response to stimulus	Pf00498; Pf00595; Pf00788; Pf01843	1761	197.856	6.26514
Q862K6	Similar to ribosomal protein L21 (Fragment) OS=Bos taurus PE=2 SV=1 - [Q862K6_BOVIN]	3.74518	13.39	5	1	1	1	structural molecule activity	cytoplasm; ribosome	metabolic process	Pf01157	112	12.9831	11.1362
G5E6C1	Ras-related GTP-binding protein A (Fragment) OS=Bos taurus GN=RRAGA PE=4 SV=1 - [G5E6C1_BOVIN]	3.71938	5.99	3	1	1	1	nucleotide binding	cytoplasm; nucleus	cell communication; regulation of biological process; response to stimulus	Pf00025; Pf00071; Pf04670	267	31.0087	8.08936
A7MB31	SLC1A1 protein OS=Bos taurus GN=SLC1A1 PE=2 SV=1 - [A7MB31_BOVIN]	3.67962	3.24	3	1	1	1	transporter activity	membrane	transport	Pf00375; Pf03706	524	57.0892	5.35107
A3KN04	RPN1 protein OS=Bos taurus GN=RPN1 PE=2 SV=1 - [A3KN04_BOVIN]	3.66065	2.79	1	1	1	1	catalytic activity	cytoplasm; endoplasmic reticulum; membrane	metabolic process	Pf04597	609	68.3097	6.37939
Q8HXS2	Ribosomal protein L19 (Fragment) OS=Ovis aries PE=4 SV=1 - [Q8HXS2_SHEEP]	3.63958	9.83	3	1	1	1	structural molecule activity	cytoplasm; ribosome	metabolic process	Pf01280	173	20.8068	11.4438
A7MB16	Eukaryotic translation initiation factor 3 subunit B OS=Bos taurus GN=EIF3B PE=2 SV=1 - [EIF3B_BOVIN]	3.55062	2.29	2	1	1	1	nucleotide binding; protein binding; RNA binding	cytoplasm	metabolic process; regulation of biological process	Pf00076; Pf08662	786	88.863	4.97021
O18931	Protein phosphatase type 1 beta catalytic subunit (Fragment) OS=Ovis aries GN=pplbc PE=2 SV=1 - [O18931_SHEEP]	3.5175	17.71	10	1	1	1	catalytic activity				96	10.9777	9.34912
A1XED3	RPL17 (Fragment) OS=Bos taurus PE=2 SV=1 - [A1XED3_BOVIN]	3.48253	18.6	19	1	1	1	structural molecule activity	cytoplasm; ribosome	metabolic process	Pf00237	86	10.0854	9.99365
Q1JPH2	Ras related v-ral simian leukemia viral oncogene homolog A (Fragment) OS=Bos taurus GN=RALA PE=2 SV=1 - [Q1JPH2_BOVIN]	3.46598	8.2	2	1	1	1	catalytic activity; nucleotide binding; protein binding	cell surface; cytoplasm; membrane	cell communication; cell division; cell organization and biogenesis; metabolic process; regulation of biological process; response to stimulus	Pf00025; Pf00071; Pf08477	183	20.7583	4.91943
L8J3H5	Sperm-associated antigen 1 OS=Bos grunniens mutus GN=M91_19629 PE=4 SV=1 - [L8J3H5_BOSMU]	3.44869	1.55	2	1	1	1				Protein not found	906	101.727	7.41553
L8I7B0	Dynactin subunit 2 OS=Bos grunniens mutus GN=M91_11208 PE=4 SV=1 - [L8I7B0_BOSMU]	3.43835	3.72	2	1	1	1				Protein not found	403	44.3398	5.21143
L8II52	Importin subunit beta-1 (Fragment) OS=Bos grunniens mutus GN=M91_05245 PE=4 SV=1 - [L8II52_BOSMU]	3.41806	1.78	2	1	1	1				Protein not found	843	93.414	4.80518
L8HTS4	Suprabasin OS=Bos grunniens mutus GN=M91_17377 PE=4 SV=1 - [L8HTS4_BOSMU]	3.40847	2.6	1	1	1	1				Protein not found	538	54.9622	7.1958
G1DFQ5	Chloride intracellular channel protein 1 OS=Capra hircus GN=CLIC1 PE=2 SV=1 - [G1DFQ5_CAPHI]	3.40022	7.47	3	1	1	1	transporter activity	membrane	transport		241	26.8487	5.26221
Q3MHP3	Protein S100-A14 OS=Bos taurus GN=S100A14 PE=3 SV=1 - [S10AE_BOVIN]	3.3242	14.42	1	1	1	1	metal ion binding; protein binding	cytoplasm; cytoskeleton; membrane	cell communication; cellular component movement; defense response; regulation of biological process; response to stimulus	Pf01023	104	11.4026	4.66553
Q3T0Y1	OTU domain, ubiquitin aldehyde binding 1 OS=Bos taurus GN=OTUB1 PE=2 SV=1 - [Q3T0Y1_BOVIN]	3.30197	5.54	1	1	1	1	catalytic activity; protein binding		metabolic process	Pf02338; Pf10275	271	31.2885	4.99561
Q5E9A1	Nascent polypeptide-associated complex subunit alpha OS=Bos taurus GN=NACA PE=1 SV=1 - [NACA_BOVIN]	3.29747	6.05	2	1	1	1	DNA binding; protein binding	cytoplasm; nucleus	metabolic process; transport	Pf01849	215	23.3557	4.56396
A7E3W4	Transketolase OS=Bos taurus GN=TKT PE=2 SV=1 - [A7E3W4_BOVIN]	3.27774	2.01	5	1	1	1	catalytic activity; metal ion binding		metabolic process; regulation of biological process	Pf00456; Pf00676; Pf02779; Pf02780; Pf09364	596	64.8341	7.13721
A7MBJ5	Cullin-associated NEDD8-dissociated protein 1 OS=Bos taurus GN=CAND1 PE=2 SV=1 - [CAND1_BOVIN]	3.25167	1.14	2	1	1	1		cytoplasm; membrane; nucleus	cell differentiation; metabolic process; regulation of biological process; transport	Pf01602; Pf08623	1230	136.289	5.78271
C6ZP46	I alpha globin OS=Ammotragus lervia GN=HBAI PE=3 SV=1 - [C6ZP46_AMMLE]	3.22503	10.56	6	1	1	1	metal ion binding; transporter activity	cytoplasm; cytosol	transport	Pf00042	142	15.1689	8.67529
Q0VC55	Microtubule-associated protein, RP/EB family, member 3 OS=Bos taurus GN=MAPRE3 PE=2 SV=1 - [Q0VC55_BOVIN]	3.22399	4.51	2	1	1	1	protein binding	cytoplasm; cytoskeleton	metabolic process; regulation of biological process	Pf00307; Pf03271	266	30.3751	5.30029
G3X6L9	Uncharacterized protein OS=Bos taurus GN=EPRS PE=3 SV=1 - [G3X6L9_BOVIN]	3.19756	0.99	1	1	1	1	catalytic activity; nucleotide binding	cytoplasm; membrane	metabolic process	Pf00458; Pf00587; Pf00749; Pf01406; Pf03129; Pf03950; Pf09180	1511	169.812	7.32764
P56701	26S proteasome non-ATPase regulatory subunit 2 OS=Bos taurus GN=PSMD2 PE=1 SV=2 - [PSMD2_BOVIN]	3.16964	1.65	2	1	1	1	enzyme regulator activity	proteasome	metabolic process; regulation of biological process	Pf01851	908	100.194	5.19873
A0JN39	Coatomer subunit beta OS=Bos taurus GN=COPB1 PE=1 SV=1 - [COPB_BOVIN]	3.15524	1.15	2	1	1	1	structural molecule activity	cytoplasm; Golgi; membrane	transport	Pf01602; Pf07718	953	107.059	5.99854
G1K1A3	Nucleoside diphosphate kinase (Fragment) OS=Bos taurus GN=NME1 PE=2 SV=1 - [G1K1A3_BOVIN]	3.11674	15.45	7	1	1	1	catalytic activity; nucleotide binding		metabolic process	Pf00334	110	12.4142	5.45264
Q58CS3	Dipeptidylpeptidase III isoform 1 OS=Bos taurus GN=DPP3 PE=2 SV=1 - [Q58CS3_BOVIN]	3.10623	2.36	3	1	1	1	catalytic activity	cytoplasm	metabolic process	Pf03571	721	81.0231	5.2876
Q862L1	Similar to tumor protein, translationally-controlled 1 (Fragment) OS=Bos taurus PE=2 SV=1 - [Q862L1_BOVIN]	3.08634	12.28	3	1	1	1	metal ion binding	cytoplasm; cytoskeleton; endosome; extracellular		Pf00838	114	12.8714	4.93213
F1MN49	Uncharacterized protein OS=Bos taurus GN=EIF5A2 PE=4 SV=2 - [F1MN49_BOVIN]	3.07641	7.84	4	1	1	1	RNA binding		cell organization and biogenesis; cell proliferation; metabolic process; regulation of biological process	Pf01287	153	16.7822	5.57959
Q765P0	Claudin 3 (Fragment) OS=Bos taurus GN=CLDN3 PE=2 SV=1 - [Q765P0_BOVIN]	3.01929	16.67	10	1	1	1	protein binding; structural molecule activity	membrane	response to stimulus		96	10.1655	5.021
Q56JX3	60S ribosomal protein L31 OS=Bos taurus GN=RPL31 PE=2 SV=1 - [RL31_BOVIN]	3.01896	7.2	1	1	1	1	structural molecule activity	cytoplasm; ribosome	metabolic process	Pf01198	125	14.4539	10.5356
P10881	Lupus La protein homolog OS=Bos taurus GN=SSB PE=2 SV=2 - [LA_BOVIN]	3.01486	3.47	1	1	1	1	nucleotide binding; RNA binding	nucleus	metabolic process	Pf00076; Pf05383; Pf08777	404	46.505	8.45557
F1MW06	Nucleolar protein 56 OS=Bos taurus GN=NOP56 PE=4 SV=2 - [F1MW06_BOVIN]	3.01422	3.19	2	1	1	1		cytoplasm; nucleus; organelle lumen		Pf01798; Pf08060; Pf08156	596	66.2632	9.23193
F4YD28	40S ribosomal protein S24 (Fragment) OS=Bubalus bubalis GN=RPS24 PE=2 SV=1 - [F4YD28_BUBBU]	2.99743	18.07	5	1	1	1	nucleotide binding; structural molecule activity	cytoplasm; ribosome	metabolic process	Pf01282	83	9.54219	10.6968
E1BKX3	Uncharacterized protein OS=Bos taurus GN=MYBBP1A PE=4 SV=1 - [E1BKX3_BOVIN]	2.99432	0.81	2	1	1	1	catalytic activity; DNA binding	cytoplasm; nucleus	metabolic process; regulation of biological process; transport	Pf04931	1353	151.942	9.18799
Q9TS76	PA700 subunit P58=ATP-dependent 20 S proteasome activator (Fragments) OS=Bos taurus PE=1 SV=1 - [Q9TS76_BOVIN]	2.99358	16.85	2	1	1	1					89	9.92298	4.28467
L8J494	Eukaryotic translation initiation factor 3 subunit D (Fragment) OS=Bos grunniens mutus GN=M91_10497 PE=3 SV=1 - [L8J494_BOSMU]	2.9931	1.84	2	1	1	1				Protein not found	544	63.4322	6.50732
F1MX83	Uncharacterized protein (Fragment) OS=Bos taurus GN=S100A11 PE=2 SV=2 - [F1MX83_BOVIN]	2.98904	15.69	3	1	1	1	metal ion binding; protein binding	cytoplasm; nucleus		Pf00036; Pf01023	102	11.2437	7.28369
A5PK65	D-dopachrome decarboxylase OS=Bos taurus GN=DDT PE=3 SV=1 - [DOPD_BOVIN]	2.98815	12.71	1	1	1	1	catalytic activity	cytoplasm	metabolic process	Pf01187	118	12.8688	7.1958
A5PKJ3	DCTN1 protein OS=Bos taurus GN=DCTN1 PE=2 SV=1 - [A5PKJ3_BOVIN]	2.9764	1.13	2	1	1	1		membrane		Pf01302; Pf03961; Pf08317; Pf09726; Pf12455	1239	136.717	5.40186
L8IRV6	Macrophage-capping protein (Fragment) OS=Bos grunniens mutus GN=M91_17790 PE=4 SV=1 - [L8IRV6_BOSMU]	2.97146	3.74	2	1	1	1				Protein not found	348	38.6998	6.80029
H9KUU8	Ethylmalonyl-CoA decarboxylase (Fragment) OS=Bos taurus GN=ECHDC1 PE=3 SV=1 - [H9KUU8_BOVIN]	2.95598	5.9	2	1	1	1	catalytic activity		metabolic process	Pf00378	305	33.4704	7.73779
F1MRS8	Uncharacterized protein OS=Bos taurus GN=FABP9 PE=3 SV=2 - [F1MRS8_BOVIN]	2.95075	11.36	2	1	1	1	transporter activity		transport	Pf00061	132	14.7477	8.08936
D3JUI8	RNA-binding motif protein, X chromosome OS=Bos taurus GN=RBMX PE=2 SV=1 - [D3JUI8_BOVIN]	2.92677	3.58	1	1	1	1	DNA binding; nucleotide binding; RNA binding	chromosome; extracellular; nucleus; organelle lumen; spliceosomal complex	metabolic process; regulation of biological process; response to stimulus	Pf00076; Pf08081	391	42.2873	10.0229
E1BCW3	6-phosphofructokinase OS=Bos taurus GN=PFKP PE=3 SV=2 - [E1BCW3_BOVIN]	2.91953	2.15	2	1	1	1	catalytic activity; nucleotide binding	cytoplasm; cytosol; membrane	metabolic process	Pf00365	791	85.9507	6.99072
L8I0G2	Tyrosyl-tRNA synthetase, cytoplasmic (Fragment) OS=Bos grunniens mutus GN=M91_11110 PE=4 SV=1 - [L8I0G2_BOSMU]	2.89783	1.76	3	1	1	1				Protein not found	511	57.1921	7.43018
L8IG91	Small nuclear ribonucleoprotein Sm D1 (Fragment) OS=Bos grunniens mutus GN=M91_00545 PE=4 SV=1 - [L8IG91_BOSMU]	2.89562	11.11	4	1	1	1				Protein not found	117	13.0782	11.4292
Q3T0B1	HARS protein (Fragment) OS=Bos taurus GN=HARS PE=2 SV=1 - [Q3T0B1_BOVIN]	2.89553	4.78	3	1	1	1	catalytic activity; nucleotide binding	cytoplasm	metabolic process	Pf00587; Pf03129	335	37.1635	4.95752
P00922	Carbonic anhydrase 2 OS=Ovis aries GN=CA2 PE=1 SV=2 - [CAH2_SHEEP]	2.89552	3.46	1	1	1	1	catalytic activity; metal ion binding	cytoplasm	metabolic process	Pf00194	260	29.1928	6.93213
G3X7U3	Reticulon-3 (Fragment) OS=Bos taurus GN=RTN3 PE=4 SV=1 - [G3X7U3_BOVIN]	2.89276	14.86	3	1	1	1		cytoplasm; endoplasmic reticulum; membrane		Pf02453	74	8.36366	9.31982
Q861P7	HLA-B-associated transcript 1 (Fragment) OS=Bos taurus GN=BAT1 PE=2 SV=1 - [Q861P7_BOVIN]	2.87896	8.77	6	1	1	1	catalytic activity; nucleotide binding; protein binding; RNA binding	nucleus; organelle lumen; spliceosomal complex	cell organization and biogenesis; metabolic process; reproduction; transport	Pf00271	114	13.1367	5.52881
E1BQ11	Uncharacterized protein OS=Bos taurus GN=CTNND1 PE=4 SV=2 - [E1BQ11_BOVIN]	2.87686	1.04	2	1	1	1	protein binding	cytoplasm; cytosol; membrane; nucleus	cell communication; cell differentiation; development; regulation of biological process; response to stimulus	Pf00514	960	106.797	6.22705
A1A4N3	Ubiquilin 4 OS=Bos taurus GN=UBQLN4 PE=2 SV=1 - [A1A4N3_BOVIN]	2.87278	4.44	8	1	1	1	protein binding			Pf00240; Pf11976	360	38.424	6.16357
P67827	Casein kinase I isoform alpha OS=Bos taurus GN=CSNK1A1 PE=1 SV=1 - [KC1A_BOVIN]	2.86618	3.08	2	1	1	1	catalytic activity; nucleotide binding	chromosome; cytoplasm; cytoskeleton; nucleus; organelle lumen	cell communication; cell division; cell organization and biogenesis; metabolic process; regulation of biological process; response to stimulus	Pf00069; Pf07714	325	37.5432	9.48096
E1BAT6	Uncharacterized protein OS=Bos taurus PE=3 SV=1 - [E1BAT6_BOVIN]	2.864	8.28	2	1	1	1	structural molecule activity	cytoplasm; ribosome	metabolic process	Pf00380	145	16.359	10.1401
Q862Q0	Phosphoglycerate mutase (Fragment) OS=Bos taurus PE=2 SV=1 - [Q862Q0_BOVIN]	2.85958	13.14	2	1	1	1	catalytic activity		metabolic process	Pf00300	137	15.7289	8.19189
A6H7J3	GAN protein OS=Bos taurus GN=GAN PE=2 SV=1 - [A6H7J3_BOVIN]	2.85219	2.01	1	1	1	1	protein binding			Pf00651; Pf01344; Pf07707	597	67.5587	5.77002
Q9TS78	PA700 subunit P48=ATP-dependent 20 S proteasome activator (Fragments) OS=Bos taurus PE=1 SV=1 - [Q9TS78_BOVIN]	2.84674	13.95	3	1	1	1	nucleotide binding				129	14.6356	4.34814
Q3ZCK1	Eukaryotic translation initiation factor 3 subunit L OS=Bos taurus GN=EIF3L PE=2 SV=1 - [EIF3L_BOVIN]	2.84388	2.84	1	1	1	1	protein binding; RNA binding	cytoplasm; nucleus; organelle lumen	metabolic process	Pf10255	564	66.6844	6.34131
A6QNZ7	Keratin 10 (Epidermolytic hyperkeratosis; keratosis palmaris et plantaris) OS=Bos taurus GN=KRT10 PE=2 SV=1 - [A6QNZ7_BOVIN]	2.83812	1.71	2	1	1	1	structural molecule activity	cytoplasm; cytoskeleton	cell differentiation; development; response to stimulus	Pf00038	526	54.8162	5.07178
F1MWD3	Uncharacterized protein OS=Bos taurus GN=CCT5 PE=1 SV=2 - [F1MWD3_BOVIN]	2.81498	3.14	2	1	1	1	nucleotide binding; protein binding	cytoplasm; cytoskeleton; cytosol; nucleus; organelle lumen	metabolic process; response to stimulus	Pf00118	541	59.5769	5.90967
Q9TTX8	Ribosomal protein L32 (Fragment) OS=Ovis aries PE=2 SV=1 - [Q9TTX8_SHEEP]	2.8126	11.02	2	1	1	1	structural molecule activity	cytoplasm; ribosome	metabolic process	Pf01655	118	13.9669	11.5024
Q2VYC3	Eukaryotic translation elongation factor 1 beta 2 OS=Bos taurus PE=3 SV=1 - [Q2VYC3_BOVIN]	2.80381	6.82	3	1	1	1	RNA binding	cytoplasm	metabolic process	Pf00736	220	24.1959	4.88135
F1N605	Uncharacterized protein (Fragment) OS=Bos taurus GN=PICALM PE=4 SV=1 - [F1N605_BOVIN]	2.78443	3.25	3	1	1	1	protein binding	cytoplasm; membrane	cell differentiation; cell organization and biogenesis; development; transport	Pf01417; Pf07651	616	66.909	7.02002
L8II38	Moesin (Fragment) OS=Bos grunniens mutus GN=M91_15303 PE=4 SV=1 - [L8II38_BOSMU]	2.78005	1.75	7	1	1	1				Protein not found	573	67.4756	6.04932
Q99149	Transferrin (Fragment) OS=Ovis aries GN=TF PE=2 SV=2 - [Q99149_SHEEP]	2.77409	31.82	5	1	1	1	metal ion binding	extracellular	cellular homeostasis; transport	Pf00405	44	4.89257	9.24658
G5E6P3	Uncharacterized protein (Fragment) OS=Bos taurus GN=GNA13 PE=4 SV=1 - [G5E6P3_BOVIN]	2.77058	5.28	2	1	1	1	nucleotide binding; signal transducer activity		cell communication; regulation of biological process; response to stimulus	Pf00025; Pf00503	284	33.3622	6.34131
L8IRP0	Cytoskeleton-associated protein 4 (Fragment) OS=Bos grunniens mutus GN=M91_13977 PE=4 SV=1 - [L8IRP0_BOSMU]	2.76361	2.94	2	1	1	1				Protein not found	510	56.6094	5.2749
L8HTE3	Autophagy-related protein 9B (Fragment) OS=Bos grunniens mutus GN=M91_13323 PE=4 SV=1 - [L8HTE3_BOSMU]	2.75627	1.12	4	1	1	1				Protein not found	807	88.7934	7.03467
B0LRM7	60S ribosomal protein L6 (Fragment) OS=Ovis aries PE=2 SV=1 - [B0LRM7_SHEEP]	2.74916	8.52	3	1	1	1	structural molecule activity	cytoplasm; ribosome	metabolic process	Pf01159	176	20.3545	10.5796
L8I1G8	60S ribosomal protein L8 (Fragment) OS=Bos grunniens mutus GN=M91_14937 PE=4 SV=1 - [L8I1G8_BOSMU]	2.74048	4.98	2	1	1	1				Protein not found	221	24.0521	10.6089
L8IPS7	Protein FAM98A (Fragment) OS=Bos grunniens mutus GN=M91_20394 PE=4 SV=1 - [L8IPS7_BOSMU]	2.73725	3.01	3	1	1	1				Protein not found	499	53.2285	9.43701
P85985	Spectrin alpha chain, non-erythrocytic 1 (Fragments) OS=Capra hircus GN=SPTAN1 PE=1 SV=1 - [SPTN1_CAPHI]	2.73431	30.43	3	1	1	1	protein binding	cytoplasm; cytoskeleton	cell organization and biogenesis; regulation of biological process		46	5.44284	7.53271
F1MKQ9	Uveal autoantigen with coiled-coil domains and ankyrin repeats protein OS=Bos taurus GN=UACA PE=2 SV=2 - [F1MKQ9_BOVIN]	2.7277	0.86	4	1	1	1	catalytic activity; motor activity; protein binding; transporter activity	chromosome; cytoplasm; cytoskeleton; Golgi; membrane; nucleus; organelle lumen	cell organization and biogenesis; reproduction; transport	Pf00023; Pf01496; Pf01576; Pf02463; Pf05483; Pf05667; Pf07888; Pf09726; Pf09730; Pf12128; Pf12796	1401	161.156	6.80029
L8HWD3	Uncharacterized protein OS=Bos grunniens mutus GN=M91_03358 PE=3 SV=1 - [L8HWD3_BOSMU]	2.71591	8.33	6	1	1	1				Protein not found	132	14.6887	9.67139
C3V6M5	Calpastatin isoform IV OS=Ovis aries GN=CAST PE=2 SV=1 - [C3V6M5_SHEEP]	2.7071	3.88	6	1	1	1	enzyme regulator activity			Pf00748	438	47.3095	4.86865
L8HU39	Uncharacterized protein OS=Bos grunniens mutus GN=M91_03302 PE=4 SV=1 - [L8HU39_BOSMU]	2.70701	9.78	7	1	1	1				Protein not found	92	10.2818	10.1401
A7Z066	Canx protein OS=Bos taurus GN=canx PE=2 SV=1 - [A7Z066_BOVIN]	2.70629	2.7	2	1	1	1	metal ion binding; protein binding	cytoplasm; endoplasmic reticulum; membrane	metabolic process	Pf00262	593	67.7329	4.62744
P52556	Flavin reductase (NADPH) OS=Bos taurus GN=BLVRB PE=1 SV=2 - [BLVRB_BOVIN]	2.70587	8.25	2	1	1	1	catalytic activity; nucleotide binding	cytoplasm; cytosol	metabolic process	Pf01073; Pf01370; Pf05368	206	22.1184	7.10791
F1MB60	40S ribosomal protein S26 (Fragment) OS=Bos taurus GN=RPS26 PE=4 SV=1 - [F1MB60_BOVIN]	2.68233	7.83	4	1	1	1	structural molecule activity	cytoplasm; ribosome	metabolic process	Pf01283	115	13.0041	11.0044
G3X7H1	Uncharacterized protein (Fragment) OS=Bos taurus GN=CASP14 PE=3 SV=1 - [G3X7H1_BOVIN]	2.67258	4.88	2	1	1	1	catalytic activity		cell death; metabolic process	Pf00656	246	27.956	4.95752
L8IIF0	Apolipoprotein A-I (Fragment) OS=Bos grunniens mutus GN=M91_20364 PE=4 SV=1 - [L8IIF0_BOSMU]	2.66594	7.89	2	1	1	1				Protein not found	152	17.6233	5.32568
A6H715	TRPV3 protein OS=Bos taurus GN=TRPV3 PE=2 SV=1 - [A6H715_BOVIN]	2.66403	3.04	3	1	1	1	protein binding; transporter activity	membrane	response to stimulus; transport	Pf12796	526	60.2058	6.72705
F1MTX7	Aspartate--tRNA ligase, cytoplasmic OS=Bos taurus GN=DARS PE=3 SV=1 - [F1MTX7_BOVIN]	2.65942	2	3	1	1	1	catalytic activity; nucleotide binding	cytoplasm	metabolic process	Pf00152; Pf01336	501	57.0161	6.84424
L8I7Q3	Vesicle-associated membrane protein-associated protein A (Fragment) OS=Bos grunniens mutus GN=M91_17970 PE=4 SV=1 - [L8I7Q3_BOSMU]	2.64165	5.88	1	1	1	1				Protein not found	272	30.0746	9.08545
Q29460	Platelet-activating factor acetylhydrolase IB subunit gamma OS=Bos taurus GN=PAFAH1B3 PE=1 SV=1 - [PA1B3_BOVIN]	2.63768	3.88	1	1	1	1	catalytic activity	cytoplasm	metabolic process; reproduction	Pf00657	232	25.8493	6.96143
Q0V8C4	Protein disulfide isomerase-associated 6 (Fragment) OS=Bos taurus GN=PDIA6 PE=2 SV=1 - [Q0V8C4_BOVIN]	2.63283	6.97	3	1	1	1	catalytic activity	cytoplasm	cellular homeostasis; metabolic process; regulation of biological process	Pf00085	201	22.1439	5.43994
C6K4R7	Argininosuccinate lyase OS=Capra hircus PE=2 SV=1 - [C6K4R7_CAPHI]	2.63259	3.59	4	1	1	1	catalytic activity	cytoplasm; membrane	metabolic process	Pf00206	473	52.6778	6.48096
F1MM34	Catenin alpha-1 OS=Bos taurus GN=CTNNA1 PE=4 SV=2 - [F1MM34_BOVIN]	2.6314	1.32	3	1	1	1	protein binding; structural molecule activity	cytoskeleton; membrane	cell communication; cell death; cell differentiation; cell organization and biogenesis; cell proliferation; development; regulation of biological process; response to stimulus	Pf01044	906	100.039	6.29053
E1BKX7	Uncharacterized protein OS=Bos taurus GN=FLNB PE=4 SV=2 - [E1BKX7_BOVIN]	2.62293	0.42	6	1	1	1	protein binding	membrane		Pf00307; Pf00630	2633	281.439	5.84619
L8I6H8	Malic enzyme OS=Bos grunniens mutus GN=M91_01898 PE=3 SV=1 - [L8I6H8_BOSMU]	2.61906	4.53	6	1	1	1				Protein not found	397	44.0207	7.91357
A1A4I8	Uncharacterized protein OS=Bos taurus GN=XPO7 PE=2 SV=1 - [A1A4I8_BOVIN]	2.61401	1.47	2	1	1	1	transporter activity		transport	Pf03810	1087	123.815	6.31592
A6H730	Prostatic acid phosphatase OS=Bos taurus GN=ACPP PE=2 SV=1 - [PPAP_BOVIN]	2.61398	3.88	2	1	1	1	catalytic activity	extracellular; membrane	metabolic process	Pf00328	387	44.5936	6.40479
Q2HJB3	Cytochrome P450, family 4, subfamily F, polypeptide 3 OS=Bos taurus GN=CYP4F3 PE=2 SV=1 - [Q2HJB3_BOVIN]	2.61263	2.3	3	1	1	1	catalytic activity; metal ion binding		metabolic process	Pf00067	522	60.3783	7.37158
A6QLQ8	Poly(U)-specific endoribonuclease OS=Bos taurus GN=ENDOU PE=2 SV=1 - [ENDOU_BOVIN]	2.60014	2.66	1	1	1	1	catalytic activity; metal ion binding; receptor activity; RNA binding	extracellular	metabolic process; reproduction; response to stimulus	Pf01033; Pf09412	413	47.1571	5.37646
L8IAZ3	60S ribosomal protein L35 (Fragment) OS=Bos grunniens mutus GN=M91_04818 PE=4 SV=1 - [L8IAZ3_BOSMU]	2.59252	9.71	3	1	1	1				Protein not found	103	12.086	10.6382
F1N0E5	T-complex protein 1 subunit delta OS=Bos taurus GN=CCT4 PE=3 SV=2 - [F1N0E5_BOVIN]	2.58752	2.95	3	1	1	1	nucleotide binding; protein binding	cytoplasm; cytoskeleton; cytosol; membrane; nucleus	metabolic process	Pf00118	542	58.1249	7.60596
L8I7H3	Prolyl endopeptidase (Fragment) OS=Bos grunniens mutus GN=M91_10335 PE=4 SV=1 - [L8I7H3_BOSMU]	2.58304	2.01	4	1	1	1				Protein not found	695	78.8971	6.07471
L8I5D3	Putative ATP-dependent RNA helicase DDX31 (Fragment) OS=Bos grunniens mutus GN=M91_19114 PE=3 SV=1 - [L8I5D3_BOSMU]	2.57212	1.68	3	1	1	1				Protein not found	713	78.8281	9.80322
A5PK20	HIST1H1E protein OS=Bos taurus GN=HIST1H1E PE=2 SV=1 - [A5PK20_BOVIN]	2.56499	5.71	7	1	1	1	DNA binding	chromosome; nucleus	cell organization and biogenesis; metabolic process	Pf00538	210	21.3376	10.9751
D4P8S5	Corneodesmosome protein OS=Ovis aries GN=CDSN PE=4 SV=1 - [D4P8S5_SHEEP]	2.55983	2.57	4	1	1	1			development		545	51.7118	8.67529
L8IIR2	Dolichyl-diphosphooligosaccharide--protein glycosyltransferase subunit 2 (Fragment) OS=Bos grunniens mutus GN=M91_02811 PE=4 SV=1 - [L8IIR2_BOSMU]	2.5596	1.92	2	1	1	1				Protein not found	624	68.4497	5.64307
L8HMY5	RING finger protein 39 (Fragment) OS=Bos grunniens mutus GN=M91_05116 PE=4 SV=1 - [L8HMY5_BOSMU]	2.54797	3.48	1	1	1	1				Protein not found	402	43.2111	7.38623
F1MC48	Uncharacterized protein OS=Bos taurus GN=IQGAP1 PE=4 SV=2 - [F1MC48_BOVIN]	2.54511	1.13	2	1	1	1	enzyme regulator activity; protein binding	cytoplasm; cytoskeleton; membrane; nucleus	cell communication; cell differentiation; development; metabolic process; regulation of biological process; response to stimulus	Pf00307; Pf00397; Pf00616; Pf03836	1600	182.668	6.56592
L8ILV6	Cofilin-1 (Fragment) OS=Bos grunniens mutus GN=M91_15924 PE=4 SV=1 - [L8ILV6_BOSMU]	2.54315	7.27	1	1	1	1				Protein not found	165	18.3756	8.00146
D3INW8	Argininosuccinate synthetase 1 (Fragment) OS=Capra hircus PE=2 SV=1 - [D3INW8_CAPHI]	2.53321	4.1	3	1	1	1	catalytic activity; nucleotide binding		metabolic process	Pf00764	390	43.6242	6.75635
F5AY94	Keratin-associated protein KAP11-1 OS=Ovis aries GN=KRTAP11-1 PE=4 SV=1 - [F5AY94_SHEEP]	2.52529	6.92	6	1	1	1				Pf05287	159	16.8757	7.95752
A4FV50	MGC142792 protein OS=Bos taurus GN=MGC142792 PE=2 SV=1 - [A4FV50_BOVIN]	2.51351	4.15	2	1	1	1	metal ion binding		development	Pf00412	337	38.3954	8.04541
F1MM23	Uncharacterized protein OS=Bos taurus GN=CDK5RAP3 PE=4 SV=1 - [F1MM23_BOVIN]	2.5075	2.77	2	1	1	1			metabolic process; regulation of biological process	Pf05600	505	56.88	4.85596
F1MCU5	Uncharacterized protein (Fragment) OS=Bos taurus GN=LOC100847739 PE=4 SV=2 - [F1MCU5_BOVIN]	2.50384	2.21	1	1	1	1	protein binding	membrane		Pf12799	724	78.2386	8.86572
A1XED4	RPL23 (Fragment) OS=Bos taurus PE=2 SV=1 - [A1XED4_BOVIN]	2.49663	16.67	3	1	1	1	structural molecule activity	cytoplasm; cytosol; nucleus; organelle lumen; ribosome	metabolic process	Pf00238	90	9.73024	10.1401
L8IUM0	Heterogeneous nuclear ribonucleoprotein L (Fragment) OS=Bos grunniens mutus GN=M91_07067 PE=4 SV=1 - [L8IUM0_BOSMU]	2.48735	2.54	2	1	1	1				Protein not found	512	56.7017	7.07861
F4YD05	Calmodulin 2 (Fragment) OS=Bubalus bubalis GN=CALM2 PE=2 SV=1 - [F4YD05_BUBBU]	2.47963	11.89	9	1	1	1	metal ion binding			Pf00036; Pf08726; Pf12763	143	16.1365	4.18311
L8I0F6	Proteasome activator complex subunit 1 OS=Bos grunniens mutus GN=M91_12422 PE=4 SV=1 - [L8I0F6_BOSMU]	2.47402	4.82	3	1	1	1				Protein not found	249	28.6751	6.29053
F1MPJ7	Uncharacterized protein OS=Bos taurus GN=ANP32E PE=4 SV=2 - [F1MPJ7_BOVIN]	2.47359	4.58	3	1	1	1	enzyme regulator activity; protein binding	cytoplasm; nucleus		Pf12799	262	30.0127	3.89111
G3X7G4	AP-2 complex subunit beta OS=Bos taurus GN=AP2B1 PE=4 SV=1 - [G3X7G4_BOVIN]	2.472	2.51	7	1	1	1	transporter activity	cytoplasm; membrane	transport	Pf01602; Pf12717	598	67.6373	5.46533
G3MYA0	Uncharacterized protein OS=Bos taurus GN=PIK3R5 PE=4 SV=1 - [G3MYA0_BOVIN]	2.46539	1.93	3	1	1	1		membrane		Pf10486	883	97.7348	7.09326
L8HZZ8	60S ribosomal protein L11 (Fragment) OS=Bos grunniens mutus GN=M91_02239 PE=3 SV=1 - [L8HZZ8_BOSMU]	2.46003	7.87	2	1	1	1				Protein not found	178	20.2597	9.51025
Q1JP79	Actin-related protein 2/3 complex subunit 1A OS=Bos taurus GN=ARPC1A PE=2 SV=1 - [ARC1A_BOVIN]	2.45666	4.59	1	1	1	1	protein binding	cytoplasm; cytoskeleton	cell organization and biogenesis; regulation of biological process	Pf00400	370	41.5127	8.17725
A7E394	EIF6 protein (Fragment) OS=Bos taurus GN=EIF6 PE=2 SV=1 - [A7E394_BOVIN]	2.45541	1.93	3	1	1	1	protein binding; RNA binding		metabolic process	Pf01399	828	98.8268	8.30908
L8IKR6	EF-hand domain-containing protein D1 (Fragment) OS=Bos grunniens mutus GN=M91_15697 PE=4 SV=1 - [L8IKR6_BOSMU]	2.44913	7.1	2	1	1	1				Protein not found	183	20.8948	6.81494
Q3MHK9	Fascin OS=Bos taurus GN=FSCN1 PE=2 SV=1 - [Q3MHK9_BOVIN]	2.43696	3.25	2	1	1	1	protein binding	cytoplasm; cytoskeleton	cell organization and biogenesis; cellular component movement	Pf06229; Pf06268	493	54.7511	7.00537
Q0VCM0	Protein S100-A16 OS=Bos taurus GN=S100A16 PE=3 SV=1 - [S10AG_BOVIN]	2.43413	10.68	1	1	1	1	metal ion binding; protein binding	cytoplasm; cytosol; membrane; nucleus; organelle lumen	response to stimulus	Pf01023	103	11.7691	8.93896
Q9TTK8	Creatine kinase U-type, mitochondrial OS=Bos taurus GN=CKMT1 PE=2 SV=1 - [KCRU_BOVIN]	2.43307	3.85	4	1	1	1	catalytic activity; nucleotide binding	cytoplasm; membrane; mitochondrion	metabolic process	Pf00217; Pf02807	416	46.8671	8.33838
L8IZK5	60S ribosomal protein L38 (Fragment) OS=Bos grunniens mutus GN=M91_02368 PE=3 SV=1 - [L8IZK5_BOSMU]	2.43281	17.14	2	1	1	1				Protein not found	70	8.20975	10.0962
Q58DN4	Protein phosphatase methylesterase 1 OS=Bos taurus GN=PPME1 PE=2 SV=3 - [PPME1_BOVIN]	2.42903	2.37	2	1	1	1	catalytic activity; protein binding	cytoplasm; endoplasmic reticulum; membrane	metabolic process; transport	Pf00561; Pf07819; Pf12695; Pf12697	380	41.6829	5.97314
Q0V896	Cytochrome P450, family 4, subfamily F, polypeptide 2 OS=Bos taurus GN=CYP4F2 PE=2 SV=1 - [Q0V896_BOVIN]	2.42844	2.29	9	1	1	1	catalytic activity; metal ion binding		metabolic process	Pf00067; Pf08849	523	60.11	7.18115
L8HX19	Uncharacterized protein OS=Bos grunniens mutus GN=M91_00197 PE=4 SV=1 - [L8HX19_BOSMU]	2.42667	1.46	2	1	1	1				Protein not found	820	92.976	9.23193
Q4JJA4	Peroxiredoxin 1 (Fragment) OS=Bubalus bubalis PE=4 SV=1 - [Q4JJA4_BUBBU]	2.42378	25.4	5	1	1	1	antioxidant activity; catalytic activity		metabolic process	Pf00578; Pf08534	63	6.82874	8.57275
L8IF47	Myosin-VI (Fragment) OS=Bos grunniens mutus GN=M91_21276 PE=4 SV=1 - [L8IF47_BOSMU]	2.41426	2.9	2	1	1	1				Protein not found	517	58.3462	6.13818
L8I5I2	Uncharacterized protein (Fragment) OS=Bos grunniens mutus GN=M91_03651 PE=4 SV=1 - [L8I5I2_BOSMU]	2.41105	8.8	4	1	1	1				Protein not found	125	14.5318	10.1987
L8HNN9	Annexin (Fragment) OS=Bos grunniens mutus GN=M91_09352 PE=3 SV=1 - [L8HNN9_BOSMU]	2.40888	4.59	2	1	1	1				Protein not found	327	36.6597	5.32568
L8HZW1	Profilin-1 (Fragment) OS=Bos grunniens mutus GN=M91_06885 PE=4 SV=1 - [L8HZW1_BOSMU]	2.40696	14.58	4	1	1	1				Protein not found	96	10.4053	9.24658
Q0IIJ2	Histone H1.0 OS=Bos taurus GN=H1F0 PE=2 SV=3 - [H10_BOVIN]	2.40466	4.64	1	1	1	1	DNA binding	chromosome; cytoplasm; Golgi; nucleus; organelle lumen	cell organization and biogenesis; metabolic process	Pf00538	194	20.9382	10.9019
Q3SZP2	Microtubule-associated protein RP/EB family member 2 OS=Bos taurus GN=MAPRE2 PE=2 SV=1 - [MARE2_BOVIN]	2.40375	3.68	1	1	1	1	protein binding	cytoplasm; cytoskeleton	cell division; cell organization and biogenesis	Pf00307; Pf03271	326	36.9652	5.56689
G3MYF8	60S ribosomal protein L36 OS=Bos taurus GN=RPL36 PE=3 SV=1 - [G3MYF8_BOVIN]	2.40059	9.52	2	1	1	1	structural molecule activity	cytoplasm; ribosome	metabolic process	Pf01158	105	12.1166	11.2095
L8IDW8	ERO1-like protein alpha (Fragment) OS=Bos grunniens mutus GN=M91_04808 PE=4 SV=1 - [L8IDW8_BOSMU]	2.39891	2.53	2	1	1	1				Protein not found	435	50.9716	6.7417
L8HR92	Choline transporter-like protein 1 (Fragment) OS=Bos grunniens mutus GN=M91_03066 PE=4 SV=1 - [L8HR92_BOSMU]	2.39562	1.86	2	1	1	1				Protein not found	644	71.8786	8.49951
A6QLS9	RAB10 protein OS=Bos taurus GN=RAB10 PE=2 SV=1 - [A6QLS9_BOVIN]	2.39262	5.5	2	1	1	1	nucleotide binding	cytoplasm; Golgi; nucleus	cell communication; regulation of biological process; response to stimulus; transport	Pf00025; Pf00071; Pf04670; Pf08477	200	22.5266	8.38232
A1L548	Ubiquitin isopeptidase T (Fragment) OS=Bos taurus GN=USP5 PE=2 SV=1 - [A1L548_BOVIN]	2.37628	2.24	2	1	1	1	catalytic activity; metal ion binding; protein binding		metabolic process	Pf00443; Pf00627; Pf02148	713	80.015	5.0083
F1MK08	Tripeptidyl-peptidase 1 OS=Bos taurus GN=TPP1 PE=4 SV=2 - [F1MK08_BOVIN]	2.37354	2.49	3	1	1	1	catalytic activity	cytoplasm; mitochondrion; vacuole	cell organization and biogenesis; development; metabolic process	Pf00082; Pf09286	563	61.3007	6.771
D3YC70	Heparin-binding protein (Fragment) OS=Bos gaurus frontalis PE=2 SV=1 - [D3YC70_BOSGF]	2.36465	21.15	3	1	1	1	structural molecule activity	cytoplasm; ribosome	metabolic process	Pf01776	52	5.64996	8.6167
Q3SYZ7	RPL34 protein (Fragment) OS=Bos taurus GN=RPL34 PE=2 SV=1 - [Q3SYZ7_BOVIN]	2.3595	7.08	4	1	1	1	structural molecule activity	cytoplasm; cytosol; ribosome	metabolic process	Pf01199	113	12.7702	11.3706
L8HXY5	Histone H1.5 OS=Bos grunniens mutus GN=M91_12990 PE=3 SV=1 - [L8HXY5_BOSMU]	2.35513	5.75	1	1	1	1				Protein not found	226	22.6805	10.9165
L8HLI0	1-phosphatidylinositol-4,5-bisphosphate phosphodiesterase delta-1 (Fragment) OS=Bos grunniens mutus GN=M91_19247 PE=4 SV=1 - [L8HLI0_BOSMU]	2.35466	1.32	2	1	1	1				Protein not found	606	68.4543	6.23975
L8HQB5	Acyl-CoA-binding protein (Fragment) OS=Bos grunniens mutus GN=M91_16000 PE=4 SV=1 - [L8HQB5_BOSMU]	2.35106	19.05	2	1	1	1				Protein not found	84	9.69192	6.56592
E1BBP5	Uncharacterized protein OS=Bos taurus GN=VSIG8 PE=4 SV=1 - [E1BBP5_BOVIN]	2.34929	2.14	1	1	1	1	protein binding			Pf07686	421	44.3892	7.28369
A6H769	40S ribosomal protein S7 OS=Bos taurus GN=RPS7 PE=2 SV=1 - [RS7_BOVIN]	2.34888	5.67	2	1	1	1	structural molecule activity	cytoplasm; cytoskeleton; cytosol; nucleus; organelle lumen; ribosome	metabolic process	Pf01251	194	22.1133	10.0962
G8JKX9	Uncharacterized protein OS=Bos taurus PE=4 SV=1 - [G8JKX9_BOVIN]	2.34317	6.07	3	1	1	1	structural molecule activity	cytoplasm; ribosome	metabolic process	Pf00252	214	24.5608	10.1401
L8IT48	Adenosylhomocysteinase (Fragment) OS=Bos grunniens mutus GN=M91_01609 PE=3 SV=1 - [L8IT48_BOSMU]	2.34105	2.31	5	1	1	1				Protein not found	519	57.6799	7.06396
L8HUF2	Envoplakin OS=Bos grunniens mutus GN=M91_03345 PE=4 SV=1 - [L8HUF2_BOSMU]	2.34006	0.59	2	1	1	1				Protein not found	2024	230.2	7.15186
L8ITE0	Vacuolar protein sorting-associated protein 35 (Fragment) OS=Bos grunniens mutus GN=M91_08257 PE=4 SV=1 - [L8ITE0_BOSMU]	2.32942	1.38	2	1	1	1				Protein not found	795	91.574	5.49072
L8I9U3	Niban-like protein 1 (Fragment) OS=Bos grunniens mutus GN=M91_07705 PE=4 SV=1 - [L8I9U3_BOSMU]	2.32851	1.49	2	1	1	1				Protein not found	737	83.2735	5.88428
L8J565	26S proteasome non-ATPase regulatory subunit 1 (Fragment) OS=Bos grunniens mutus GN=M91_11013 PE=4 SV=1 - [L8J565_BOSMU]	2.32261	1.27	2	1	1	1				Protein not found	948	105.316	5.38916
G3N3N1	Uncharacterized protein OS=Bos taurus GN=ARF6 PE=3 SV=1 - [G3N3N1_BOVIN]	2.32215	6.29	1	1	1	1	nucleotide binding; signal transducer activity	cytoplasm; nucleus	cell communication; regulation of biological process; response to stimulus	Pf00025; Pf00071; Pf00503; Pf04670; Pf08477; Pf09439	175	20.0694	8.95361
Q9TSN7	Hemoglobin subunit alpha-1 OS=Bubalus bubalis PE=2 SV=3 - [HBA1_BUBBU]	2.31963	8.45	3	1	1	1	metal ion binding; transporter activity	cytoplasm; cytosol	transport	Pf00042	142	15.1189	8.45557
L8IEQ0	Programmed cell death 6-interacting protein OS=Bos grunniens mutus GN=M91_21217 PE=4 SV=1 - [L8IEQ0_BOSMU]	2.31741	0.8	2	1	1	1				Protein not found	880	97.523	6.52197
A1L5B0	Myosin regulatory light polypeptide 9 (Fragment) OS=Bos taurus GN=MYL9 PE=2 SV=1 - [A1L5B0_BOVIN]	2.3116	5.95	10	1	1	1	metal ion binding	cytoplasm; cytoskeleton		Pf00036	168	19.3992	4.85596
L8IAY5	26S protease regulatory subunit 10B OS=Bos grunniens mutus GN=M91_04807 PE=4 SV=1 - [L8IAY5_BOSMU]	2.29993	4.64	3	1	1	1				Protein not found	302	34.3432	7.37158
L8J017	Nucleolar protein 11 OS=Bos grunniens mutus GN=M91_08955 PE=4 SV=1 - [L8J017_BOSMU]	2.29673	1.95	2	1	1	1				Protein not found	718	80.3942	5.8335
F1MMV6	Uncharacterized protein (Fragment) OS=Bos taurus GN=CAB39L PE=4 SV=1 - [F1MMV6_BOVIN]	2.29614	2.68	2	1	1	1				Pf08569	336	39.0258	7.53271
F1MM11	Kinesin light chain 3 OS=Bos taurus GN=KLC3 PE=4 SV=1 - [F1MM11_BOVIN]	2.28469	1.78	2	1	1	1	catalytic activity; motor activity; protein binding	cytoplasm; cytoskeleton		Pf09311	505	55.6188	6.69775
L8HZY6	Vacuolar protein sorting-associated protein 26A (Fragment) OS=Bos grunniens mutus GN=M91_09814 PE=4 SV=1 - [L8HZY6_BOSMU]	2.28284	4.29	2	1	1	1				Protein not found	326	38.0007	6.56592
E1BIT7	Uncharacterized protein (Fragment) OS=Bos taurus GN=ALOX15B PE=2 SV=2 - [E1BIT7_BOVIN]	2.28276	1.89	3	1	1	1	catalytic activity; metal ion binding		metabolic process	Pf00305	528	59.6398	6.94678
Q862H2	Similar to beta prime cop (Fragment) OS=Bos taurus PE=2 SV=1 - [Q862H2_BOVIN]	2.28081	9.09	3	1	1	1	protein binding; structural molecule activity	cytoplasm; Golgi; membrane	transport	Pf04053	99	10.9547	8.1333
G1K134	Small nuclear ribonucleoprotein-associated protein OS=Bos taurus PE=3 SV=1 - [G1K134_BOVIN]	2.27914	3.35	5	1	1	1	RNA binding	nucleus		Pf01423	239	24.5107	10.3452
Q0VCM4	Glycogen phosphorylase, liver form OS=Bos taurus GN=PYGL PE=2 SV=1 - [PYGL_BOVIN]	2.27892	1.29	2	1	1	1	catalytic activity; nucleotide binding	cytoplasm; membrane	metabolic process	Pf00343	851	97.3942	7.12256
Q32PF2	ATP-citrate synthase OS=Bos taurus GN=ACLY PE=2 SV=1 - [ACLY_BOVIN]	2.27664	1.47	2	1	1	1	catalytic activity; metal ion binding; nucleotide binding	cytoplasm; membrane; mitochondrion; nucleus	metabolic process	Pf00285; Pf00549; Pf02629; Pf08442	1091	119.712	7.23975
L8HR37	Serpin B13 OS=Bos grunniens mutus GN=M91_01991 PE=3 SV=1 - [L8HR37_BOSMU]	2.2724	2.09	2	1	1	1				Protein not found	382	43.0299	5.52881
F4YD27	Ribosomal protein S15a (Fragment) OS=Bubalus bubalis GN=rps15a PE=2 SV=1 - [F4YD27_BUBBU]	2.26782	10.96	14	1	1	1	structural molecule activity	cytoplasm; ribosome	metabolic process	Pf00410	73	8.42455	9.62744
F1MQI3	Uncharacterized protein OS=Bos taurus GN=NEB PE=2 SV=2 - [F1MQI3_BOVIN]	2.26752	0.14	1	1	1	1	protein binding			Pf00880	6909	801.382	9.12939
Q3ZCD3	Tax1 (Human T-cell leukemia virus type I) binding protein 3 OS=Bos taurus GN=TAX1BP3 PE=2 SV=1 - [Q3ZCD3_BOVIN]	2.26631	13.71	1	1	1	1	protein binding	cytoplasm; nucleus	cell communication; cell proliferation; metabolic process; regulation of biological process; response to stimulus	Pf00595	124	13.7121	8.48486
P79136	F-actin-capping protein subunit beta OS=Bos taurus GN=CAPZB PE=1 SV=1 - [CAPZB_BOVIN]	2.26318	4.65	1	1	1	1	protein binding	cytoplasm; cytoskeleton; membrane	cell organization and biogenesis; regulation of biological process	Pf01115	301	33.7199	6.43018
L8IML3	40S ribosomal protein S21 OS=Bos grunniens mutus GN=M91_18943 PE=3 SV=1 - [L8IML3_BOSMU]	2.24453	17.28	3	1	1	1				Protein not found	81	8.84446	8.49951
A6H7J6	P4HB protein OS=Bos taurus GN=P4HB PE=2 SV=1 - [A6H7J6_BOVIN]	2.23757	1.57	3	1	1	1	catalytic activity; metal ion binding	cell surface; cytoplasm; endoplasmic reticulum; membrane; organelle lumen	cellular homeostasis; metabolic process; regulation of biological process	Pf00085; Pf01216	510	57.1678	4.90674
L8J1W9	Hydroxyacylglutathione hydrolase, mitochondrial (Fragment) OS=Bos grunniens mutus GN=M91_08746 PE=3 SV=1 - [L8J1W9_BOSMU]	2.23726	2.8	2	1	1	1				Protein not found	286	31.7753	7.63525
L8IGX7	Purine nucleoside phosphorylase (Fragment) OS=Bos grunniens mutus GN=M91_14602 PE=3 SV=1 - [L8IGX7_BOSMU]	2.23407	5.35	1	1	1	1				Protein not found	318	35.3737	6.80029
L8HUB1	Serine/arginine-rich splicing factor 2 (Fragment) OS=Bos grunniens mutus GN=M91_06705 PE=4 SV=1 - [L8HUB1_BOSMU]	2.22806	9.3	2	1	1	1				Protein not found	86	9.95792	7.25439
L8IA72	Vacuolar protein sorting-associated protein 29 (Fragment) OS=Bos grunniens mutus GN=M91_09757 PE=4 SV=1 - [L8IA72_BOSMU]	2.22465	5.49	3	1	1	1				Protein not found	182	20.4797	7.00537
L8IB86	Phosphatidylinositol 4-kinase type 2-alpha (Fragment) OS=Bos grunniens mutus GN=M91_14354 PE=4 SV=1 - [L8IB86_BOSMU]	2.22397	3.12	3	1	1	1				Protein not found	353	40.9782	8.89502
L8IHV3	26S proteasome non-ATPase regulatory subunit 11 (Fragment) OS=Bos grunniens mutus GN=M91_10429 PE=4 SV=1 - [L8IHV3_BOSMU]	2.22248	2.81	2	1	1	1				Protein not found	392	44.2104	6.81494
F1MVR7	Uncharacterized protein OS=Bos taurus GN=LOC781772 PE=4 SV=2 - [F1MVR7_BOVIN]	2.22248	10.11	2	1	1	1					89	9.28789	5.73193
A6H7E3	PDZ and LIM domain 1 OS=Bos taurus GN=PDLIM1 PE=2 SV=1 - [A6H7E3_BOVIN]	2.21654	4.88	1	1	1	1	metal ion binding; protein binding	cytoplasm; cytoskeleton; nucleus; organelle lumen	metabolic process; regulation of biological process	Pf00412; Pf00595	328	35.798	7.1958
G3MYJ0	Uncharacterized protein OS=Bos taurus PE=4 SV=1 - [G3MYJ0_BOVIN]	2.21611	1.44	5	1	1	1	nucleotide binding			Pf00076	625	67.978	4.67822
L0CSP6	Peroxiredoxin-5 OS=Ovis aries GN=PRDX5 PE=2 SV=1 - [L0CSP6_SHEEP]	2.21566	4.94	4	1	1	1				Protein not found	162	17.3062	6.771
P26884	Peptidyl-prolyl cis-trans isomerase FKBP3 OS=Bos taurus GN=FKBP3 PE=1 SV=2 - [FKBP3_BOVIN]	2.21157	4.91	1	1	1	1	catalytic activity	membrane; nucleus	metabolic process	Pf00254	224	25.1753	9.27588
D3JWS6	Solute carrier family 2 facilitated glucose transporter member 1 (Fragment) OS=Bubalus bubalis GN=SLC2A1 PE=2 SV=1 - [D3JWS6_BUBBU]	2.20991	7.34	7	1	1	1	transporter activity	membrane	transport	Pf00083	109	11.7794	9.45166
O62741	Eukaryotic translation initiation factor 1A (Fragment) OS=Bos taurus PE=2 SV=1 - [O62741_BOVIN]	2.20818	22.73	4	1	1	1	RNA binding		metabolic process		44	4.89619	3.9292
L8HYQ1	Serine/threonine-protein phosphatase 2A 55 kDa regulatory subunit B beta isoform (Fragment) OS=Bos grunniens mutus GN=M91_02379 PE=4 SV=1 - [L8HYQ1_BOSMU]	2.20562	3.33	4	1	1	1				Protein not found	421	48.9994	6.7124
	antioxidant activity 0.6%	0.00627615
	transporter activity 3.8%	0.0376569
	motor activity 3.1%	0.0313808
	structural molecule activity 18.2%	0.182008
	enzyme regulator activity 2.9%	0.0292887
	catalytic activity 19.7%	0.196653
	binding 39.1%	0.391213
	others 14.4%	0.144351

## Sheet: others
Accession	Description	Score	Coverage	# Proteins	# Unique Peptides	# Peptides	# PSMs	Molecular Function	Cellular Component	Biological Process	Pfam IDs	# AAs	MW [kDa]	calc. pI
L8I0I7	Elongation factor 1-alpha OS=Bos grunniens mutus GN=M91_14294 PE=3 SV=1 - [L8I0I7_BOSMU]	50.1899	12.55	20	5	5	16				Protein not found	462	50.084	8.80713
L8II39	Elongation factor 2 (Fragment) OS=Bos grunniens mutus GN=M91_12003 PE=4 SV=1 - [L8II39_BOSMU]	33.668	15.03	2	10	10	13				Protein not found	858	95.304	6.82959
L8I3P6	Leucine-rich repeat-containing protein 15 (Fragment) OS=Bos grunniens mutus GN=M91_13765 PE=4 SV=1 - [L8I3P6_BOSMU]	31.6788	13.24	2	7	7	11				Protein not found	589	65.0547	7.09326
F1N2K8	Uncharacterized protein (Fragment) OS=Bos taurus GN=PPL PE=4 SV=1 - [F1N2K8_BOVIN]	30.9276	7.27	2	10	10	11		cytoskeleton			1734	200.121	5.43994
L8IKI3	Eukaryotic initiation factor 4A-I (Fragment) OS=Bos grunniens mutus GN=M91_20379 PE=3 SV=1 - [L8IKI3_BOSMU]	17.7968	23	10	7	7	7				Protein not found	400	45.5323	5.57959
E1BDE6	Uncharacterized protein OS=Bos taurus GN=LGALS7B PE=4 SV=2 - [E1BDE6_BOVIN]	14.9862	20.86	2	2	2	4				Pf00337	139	15.413	6.53662
L8IPP0	78 kDa glucose-regulated protein OS=Bos grunniens mutus GN=M91_20624 PE=3 SV=1 - [L8IPP0_BOSMU]	14.2613	9.47	5	4	5	5				Protein not found	655	72.3825	5.16064
L8IF65	Epiplakin (Fragment) OS=Bos grunniens mutus GN=M91_08867 PE=4 SV=1 - [L8IF65_BOSMU]	12.4875	20.32	2	3	4	4				Protein not found	310	34.2798	5.73193
L8HPG3	Serpin B5 OS=Bos grunniens mutus GN=M91_01993 PE=3 SV=1 - [L8HPG3_BOSMU]	12.104	15	2	4	4	4				Protein not found	380	42.7557	5.89697
I6ZQY0	Heat shock cognate 71 kDa protein OS=Capra hircus GN=HSPA8 PE=2 SV=1 - [I6ZQY0_CAPHI]	12.0795	7.92	9	3	4	4			response to stimulus	Pf00012; Pf02463; Pf06723	644	70.6181	5.89697
L8IC78	Heterogeneous nuclear ribonucleoprotein A3 (Fragment) OS=Bos grunniens mutus GN=M91_12246 PE=4 SV=1 - [L8IC78_BOSMU]	11.798	25.82	3	3	3	4				Protein not found	182	20.7984	6.80029
Q862D6	Similar to ribosomal protein L30 (Fragment) OS=Bos taurus PE=2 SV=1 - [Q862D6_BOVIN]	9.20062	15.79	2	2	2	3		cytoplasm; cytosol; ribosome		Pf01246	133	14.9675	11.561
L8I3C7	Uncharacterized protein (Fragment) OS=Bos grunniens mutus GN=M91_00905 PE=3 SV=1 - [L8I3C7_BOSMU]	8.45834	37.04	5	3	3	3				Protein not found	108	12.0463	9.46631
L8IG53	Uncharacterized protein (Fragment) OS=Bos grunniens mutus GN=M91_11183 PE=4 SV=1 - [L8IG53_BOSMU]	8.45504	9.05	11	1	2	3				Protein not found	243	27.5765	4.79248
E1BH02	Uncharacterized protein OS=Bos taurus GN=LOC526200 PE=4 SV=2 - [E1BH02_BOVIN]	8.09019	2.63	2	3	3	3				Pf00030; Pf00652	1712	187.469	5.85889
L8IZ34	Uncharacterized protein OS=Bos grunniens mutus GN=M91_00743 PE=4 SV=1 - [L8IZ34_BOSMU]	8.0123	16.17	9	3	3	3				Protein not found	266	29.1071	8.99756
L8I257	Heterogeneous nuclear ribonucleoproteins A2/B1 (Fragment) OS=Bos grunniens mutus GN=M91_04236 PE=4 SV=1 - [L8I257_BOSMU]	8.00123	7.67	2	2	2	3				Protein not found	339	35.7238	8.83643
B6F238	p97Bcnt protein OS=Capra hircus GN=p97bcnt PE=2 SV=1 - [B6F238_CAPHI]	7.76868	4.22	6	2	2	3				Pf03372	592	66.2061	5.33838
L8I3C5	Spectrin beta chain, brain 2 OS=Bos grunniens mutus GN=M91_14015 PE=4 SV=1 - [L8I3C5_BOSMU]	7.7278	1.81	2	3	3	3				Protein not found	2379	269.636	6.55127
L8HTD3	Eukaryotic translation initiation factor 4 gamma 1 OS=Bos grunniens mutus GN=M91_03607 PE=4 SV=1 - [L8HTD3_BOSMU]	7.72478	1.68	6	3	3	3				Protein not found	1607	176.415	5.36377
L8ILS9	Eukaryotic translation initiation factor 3 subunit C OS=Bos grunniens mutus GN=EIF3C PE=3 SV=1 - [L8ILS9_BOSMU]	6.44548	1.75	2	1	1	2				Protein not found	912	105.314	5.80811
A0JNL0	Gasdermin A OS=Bos taurus GN=GSDMA PE=2 SV=1 - [A0JNL0_BOVIN]	5.77713	5.16	3	2	2	2				Pf04598	446	49.924	5.51611
L8I0Q7	Uncharacterized protein (Fragment) OS=Bos grunniens mutus GN=M91_07623 PE=4 SV=1 - [L8I0Q7_BOSMU]	5.58696	1.34	2	1	1	2				Protein not found	1044	109.697	5.71924
L8IB99	T-complex protein 1 subunit beta (Fragment) OS=Bos grunniens mutus GN=M91_18919 PE=3 SV=1 - [L8IB99_BOSMU]	5.14415	5.62	2	2	2	2				Protein not found	534	57.1461	6.771
L8IJY3	Ribonuclease inhibitor (Fragment) OS=Bos grunniens mutus GN=M91_06744 PE=4 SV=1 - [L8IJY3_BOSMU]	5.12543	5.87	3	2	2	2				Protein not found	460	49.155	4.729
G3X748	Uncharacterized protein OS=Bos taurus PE=4 SV=1 - [G3X748_BOVIN]	4.83324	4.43	2	2	2	2					587	68.1733	7.6499
L8IRU7	Eukaryotic peptide chain release factor subunit 1 (Fragment) OS=Bos grunniens mutus GN=M91_11412 PE=4 SV=1 - [L8IRU7_BOSMU]	4.75425	6.13	2	2	2	2				Protein not found	408	45.7934	5.56689
E1BCY1	Uncharacterized protein OS=Bos taurus GN=FAM83G PE=4 SV=1 - [E1BCY1_BOVIN]	3.96144	1.96	1	1	1	1				Pf07894	817	89.3305	6.06201
L8I220	Nucleolar protein 58 (Fragment) OS=Bos grunniens mutus GN=M91_06401 PE=4 SV=1 - [L8I220_BOSMU]	3.95494	3.42	3	1	1	1				Protein not found	526	59.1683	8.646
L8J3H5	Sperm-associated antigen 1 OS=Bos grunniens mutus GN=M91_19629 PE=4 SV=1 - [L8J3H5_BOSMU]	3.44869	1.55	2	1	1	1				Protein not found	906	101.727	7.41553
L8I7B0	Dynactin subunit 2 OS=Bos grunniens mutus GN=M91_11208 PE=4 SV=1 - [L8I7B0_BOSMU]	3.43835	3.72	2	1	1	1				Protein not found	403	44.3398	5.21143
L8II52	Importin subunit beta-1 (Fragment) OS=Bos grunniens mutus GN=M91_05245 PE=4 SV=1 - [L8II52_BOSMU]	3.41806	1.78	2	1	1	1				Protein not found	843	93.414	4.80518
L8HTS4	Suprabasin OS=Bos grunniens mutus GN=M91_17377 PE=4 SV=1 - [L8HTS4_BOSMU]	3.40847	2.6	1	1	1	1				Protein not found	538	54.9622	7.1958
A7MBJ5	Cullin-associated NEDD8-dissociated protein 1 OS=Bos taurus GN=CAND1 PE=2 SV=1 - [CAND1_BOVIN]	3.25167	1.14	2	1	1	1		cytoplasm; membrane; nucleus	cell differentiation; metabolic process; regulation of biological process; transport	Pf01602; Pf08623	1230	136.289	5.78271
F1MW06	Nucleolar protein 56 OS=Bos taurus GN=NOP56 PE=4 SV=2 - [F1MW06_BOVIN]	3.01422	3.19	2	1	1	1		cytoplasm; nucleus; organelle lumen		Pf01798; Pf08060; Pf08156	596	66.2632	9.23193
Q9TS76	PA700 subunit P58=ATP-dependent 20 S proteasome activator (Fragments) OS=Bos taurus PE=1 SV=1 - [Q9TS76_BOVIN]	2.99358	16.85	2	1	1	1					89	9.92298	4.28467
L8J494	Eukaryotic translation initiation factor 3 subunit D (Fragment) OS=Bos grunniens mutus GN=M91_10497 PE=3 SV=1 - [L8J494_BOSMU]	2.9931	1.84	2	1	1	1				Protein not found	544	63.4322	6.50732
L8IRV6	Macrophage-capping protein (Fragment) OS=Bos grunniens mutus GN=M91_17790 PE=4 SV=1 - [L8IRV6_BOSMU]	2.97146	3.74	2	1	1	1				Protein not found	348	38.6998	6.80029
L8IG91	Small nuclear ribonucleoprotein Sm D1 (Fragment) OS=Bos grunniens mutus GN=M91_00545 PE=4 SV=1 - [L8IG91_BOSMU]	2.89562	11.11	4	1	1	1				Protein not found	117	13.0782	11.4292
G3X7U3	Reticulon-3 (Fragment) OS=Bos taurus GN=RTN3 PE=4 SV=1 - [G3X7U3_BOVIN]	2.89276	14.86	3	1	1	1		cytoplasm; endoplasmic reticulum; membrane		Pf02453	74	8.36366	9.31982
L8HTE3	Autophagy-related protein 9B (Fragment) OS=Bos grunniens mutus GN=M91_13323 PE=4 SV=1 - [L8HTE3_BOSMU]	2.75627	1.12	4	1	1	1				Protein not found	807	88.7934	7.03467
L8IPS7	Protein FAM98A (Fragment) OS=Bos grunniens mutus GN=M91_20394 PE=4 SV=1 - [L8IPS7_BOSMU]	2.73725	3.01	3	1	1	1				Protein not found	499	53.2285	9.43701
L8HWD3	Uncharacterized protein OS=Bos grunniens mutus GN=M91_03358 PE=3 SV=1 - [L8HWD3_BOSMU]	2.71591	8.33	6	1	1	1				Protein not found	132	14.6887	9.67139
L8HU39	Uncharacterized protein OS=Bos grunniens mutus GN=M91_03302 PE=4 SV=1 - [L8HU39_BOSMU]	2.70701	9.78	7	1	1	1				Protein not found	92	10.2818	10.1401
L8IIF0	Apolipoprotein A-I (Fragment) OS=Bos grunniens mutus GN=M91_20364 PE=4 SV=1 - [L8IIF0_BOSMU]	2.66594	7.89	2	1	1	1				Protein not found	152	17.6233	5.32568
L8I7Q3	Vesicle-associated membrane protein-associated protein A (Fragment) OS=Bos grunniens mutus GN=M91_17970 PE=4 SV=1 - [L8I7Q3_BOSMU]	2.64165	5.88	1	1	1	1				Protein not found	272	30.0746	9.08545
L8I6H8	Malic enzyme OS=Bos grunniens mutus GN=M91_01898 PE=3 SV=1 - [L8I6H8_BOSMU]	2.61906	4.53	6	1	1	1				Protein not found	397	44.0207	7.91357
D4P8S5	Corneodesmosome protein OS=Ovis aries GN=CDSN PE=4 SV=1 - [D4P8S5_SHEEP]	2.55983	2.57	4	1	1	1			development		545	51.7118	8.67529
L8HMY5	RING finger protein 39 (Fragment) OS=Bos grunniens mutus GN=M91_05116 PE=4 SV=1 - [L8HMY5_BOSMU]	2.54797	3.48	1	1	1	1				Protein not found	402	43.2111	7.38623
F1MM23	Uncharacterized protein OS=Bos taurus GN=CDK5RAP3 PE=4 SV=1 - [F1MM23_BOVIN]	2.5075	2.77	2	1	1	1			metabolic process; regulation of biological process	Pf05600	505	56.88	4.85596
L8IUM0	Heterogeneous nuclear ribonucleoprotein L (Fragment) OS=Bos grunniens mutus GN=M91_07067 PE=4 SV=1 - [L8IUM0_BOSMU]	2.48735	2.54	2	1	1	1				Protein not found	512	56.7017	7.07861
L8I0F6	Proteasome activator complex subunit 1 OS=Bos grunniens mutus GN=M91_12422 PE=4 SV=1 - [L8I0F6_BOSMU]	2.47402	4.82	3	1	1	1				Protein not found	249	28.6751	6.29053
G3MYA0	Uncharacterized protein OS=Bos taurus GN=PIK3R5 PE=4 SV=1 - [G3MYA0_BOVIN]	2.46539	1.93	3	1	1	1		membrane		Pf10486	883	97.7348	7.09326
L8IKR6	EF-hand domain-containing protein D1 (Fragment) OS=Bos grunniens mutus GN=M91_15697 PE=4 SV=1 - [L8IKR6_BOSMU]	2.44913	7.1	2	1	1	1				Protein not found	183	20.8948	6.81494
L8HX19	Uncharacterized protein OS=Bos grunniens mutus GN=M91_00197 PE=4 SV=1 - [L8HX19_BOSMU]	2.42667	1.46	2	1	1	1				Protein not found	820	92.976	9.23193
L8I5I2	Uncharacterized protein (Fragment) OS=Bos grunniens mutus GN=M91_03651 PE=4 SV=1 - [L8I5I2_BOSMU]	2.41105	8.8	4	1	1	1				Protein not found	125	14.5318	10.1987
L8IDW8	ERO1-like protein alpha (Fragment) OS=Bos grunniens mutus GN=M91_04808 PE=4 SV=1 - [L8IDW8_BOSMU]	2.39891	2.53	2	1	1	1				Protein not found	435	50.9716	6.7417
L8HR92	Choline transporter-like protein 1 (Fragment) OS=Bos grunniens mutus GN=M91_03066 PE=4 SV=1 - [L8HR92_BOSMU]	2.39562	1.86	2	1	1	1				Protein not found	644	71.8786	8.49951
L8ITE0	Vacuolar protein sorting-associated protein 35 (Fragment) OS=Bos grunniens mutus GN=M91_08257 PE=4 SV=1 - [L8ITE0_BOSMU]	2.32942	1.38	2	1	1	1				Protein not found	795	91.574	5.49072
L8I9U3	Niban-like protein 1 (Fragment) OS=Bos grunniens mutus GN=M91_07705 PE=4 SV=1 - [L8I9U3_BOSMU]	2.32851	1.49	2	1	1	1				Protein not found	737	83.2735	5.88428
L8IEQ0	Programmed cell death 6-interacting protein OS=Bos grunniens mutus GN=M91_21217 PE=4 SV=1 - [L8IEQ0_BOSMU]	2.31741	0.8	2	1	1	1				Protein not found	880	97.523	6.52197
L8IAY5	26S protease regulatory subunit 10B OS=Bos grunniens mutus GN=M91_04807 PE=4 SV=1 - [L8IAY5_BOSMU]	2.29993	4.64	3	1	1	1				Protein not found	302	34.3432	7.37158
L8J017	Nucleolar protein 11 OS=Bos grunniens mutus GN=M91_08955 PE=4 SV=1 - [L8J017_BOSMU]	2.29673	1.95	2	1	1	1				Protein not found	718	80.3942	5.8335
F1MMV6	Uncharacterized protein (Fragment) OS=Bos taurus GN=CAB39L PE=4 SV=1 - [F1MMV6_BOVIN]	2.29614	2.68	2	1	1	1				Pf08569	336	39.0258	7.53271
L8HZY6	Vacuolar protein sorting-associated protein 26A (Fragment) OS=Bos grunniens mutus GN=M91_09814 PE=4 SV=1 - [L8HZY6_BOSMU]	2.28284	4.29	2	1	1	1				Protein not found	326	38.0007	6.56592
L8HR37	Serpin B13 OS=Bos grunniens mutus GN=M91_01991 PE=3 SV=1 - [L8HR37_BOSMU]	2.2724	2.09	2	1	1	1				Protein not found	382	43.0299	5.52881
L8HUB1	Serine/arginine-rich splicing factor 2 (Fragment) OS=Bos grunniens mutus GN=M91_06705 PE=4 SV=1 - [L8HUB1_BOSMU]	2.22806	9.3	2	1	1	1				Protein not found	86	9.95792	7.25439
L8IA72	Vacuolar protein sorting-associated protein 29 (Fragment) OS=Bos grunniens mutus GN=M91_09757 PE=4 SV=1 - [L8IA72_BOSMU]	2.22465	5.49	3	1	1	1				Protein not found	182	20.4797	7.00537
F1MVR7	Uncharacterized protein OS=Bos taurus GN=LOC781772 PE=4 SV=2 - [F1MVR7_BOVIN]	2.22248	10.11	2	1	1	1					89	9.28789	5.73193

## Sheet: binding
Accession	Description	Score	Coverage	# Proteins	# Unique Peptides	# Peptides	# PSMs	Molecular Function	Cellular Component	Biological Process	Pfam IDs	# AAs	MW [kDa]	calc. pI
E1BKT9	Uncharacterized protein OS=Bos taurus GN=DSP PE=4 SV=1 - [E1BKT9_BOVIN]	109.735	12.53	2	28	28	37	catalytic activity; motor activity; protein binding; structural molecule activity	chromosome; cytoplasm; cytoskeleton; membrane; mitochondrion; nucleus; organelle lumen	cell differentiation; cell organization and biogenesis; development; metabolic process; reproduction	Pf00038; Pf00681; Pf01540; Pf01576; Pf02463; Pf04111; Pf04156; Pf05483; Pf05557; Pf05622; Pf06637; Pf07888; Pf09726; Pf09731; Pf10174; Pf12128	2889	332.177	6.84424
A5D984	Pyruvate kinase OS=Bos taurus GN=PKM2 PE=2 SV=1 - [A5D984_BOVIN]	53.7907	27.31	4	11	11	17	catalytic activity; metal ion binding	cytoplasm; mitochondrion	metabolic process	Pf00224; Pf02887	531	57.912	7.85498
Q28161	Plakophilin-1 OS=Bos taurus GN=PKP1 PE=2 SV=1 - [PKP1_BOVIN]	50.314	24.07	5	15	15	19	protein binding	nucleus		Pf00514	727	80.1293	8.95361
E1BJB1	Tubulin beta-2B chain OS=Bos taurus GN=TUBB2B PE=2 SV=1 - [E1BJB1_BOVIN]	42.2457	25.84	21	9	9	14	catalytic activity; nucleotide binding; structural molecule activity	cytoplasm; cytoskeleton	cell organization and biogenesis; cellular component movement; metabolic process	Pf00091; Pf03953	445	49.875	4.89404
Q8SPJ1	Junction plakoglobin OS=Bos taurus GN=JUP PE=2 SV=1 - [PLAK_BOVIN]	40.4419	19.19	7	11	11	15	protein binding; structural molecule activity	cytoplasm; cytoskeleton; cytosol; membrane; nucleus; organelle lumen	cell communication; cell differentiation; cell organization and biogenesis; cellular component movement; development; metabolic process; regulation of biological process; reproduction; response to stimulus; transport	Pf00514	745	81.7688	6.13818
Q2KJ32	Selenium-binding protein 1 OS=Bos taurus GN=SELENBP1 PE=1 SV=1 - [SBP1_BOVIN]	30.232	22.46	1	8	8	10	protein binding	cytoplasm; cytosol; membrane; nucleus; organelle lumen	transport	Pf05694	472	52.5216	6.48096
Q5EA61	Creatine kinase B-type OS=Bos taurus GN=CKB PE=2 SV=1 - [KCRB_BOVIN]	29.214	20.47	3	5	5	9	catalytic activity; nucleotide binding	cytoplasm; mitochondrion	cellular homeostasis; development; metabolic process	Pf00217; Pf02807	381	42.6924	5.78271
B7TJ13	Phosphoglycerate kinase OS=Ovis aries GN=PGK1 PE=2 SV=1 - [B7TJ13_SHEEP]	27.4555	31.41	5	9	9	10	catalytic activity; nucleotide binding	cytoplasm; membrane	metabolic process	Pf00162	417	44.5371	8.26514
A0A1F3	L-lactate dehydrogenase A chain OS=Bos mutus grunniens GN=LDHA PE=2 SV=3 - [LDHA_BOSMU]	26.9532	23.8	20	5	6	10	catalytic activity; nucleotide binding	cytoplasm	metabolic process	Pf00056; Pf02866	332	36.6624	8.06006
F1N3M0	Desmocollin-1 OS=Bos taurus GN=DSC1 PE=2 SV=1 - [F1N3M0_BOVIN]	20.4335	5.96	7	4	4	7	metal ion binding	membrane		Pf00028; Pf08758	839	93.419	5.32568
P14639	Serum albumin OS=Ovis aries GN=ALB PE=2 SV=1 - [ALBU_SHEEP]	19.4395	11.53	2	3	5	7	metal ion binding	extracellular	transport	Pf00273	607	69.1433	6.15088
F1MNF8	Uncharacterized protein OS=Bos taurus GN=LOC100141266 PE=2 SV=1 - [F1MNF8_BOVIN]	18.1407	12.69	16	1	4	7	catalytic activity; nucleotide binding; structural molecule activity	cytoplasm; cytoskeleton	cell organization and biogenesis; cellular component movement; metabolic process	Pf00091; Pf03953	449	49.8704	5.05908
O18789	40S ribosomal protein S2 OS=Bos taurus GN=RPS2 PE=2 SV=2 - [RS2_BOVIN]	16.6941	17.41	5	4	4	7	protein binding; RNA binding; structural molecule activity	cytoplasm; cytosol; nucleus; organelle lumen; ribosome	metabolic process	Pf00333; Pf03719	293	31.2156	10.2427
Q76LV2	Heat shock protein HSP 90-alpha OS=Bos taurus GN=HSP90AA1 PE=2 SV=3 - [HS90A_BOVIN]	16.2095	9	9	5	6	6	catalytic activity; enzyme regulator activity; nucleotide binding; protein binding	cytoplasm	cell organization and biogenesis; metabolic process; regulation of biological process; response to stimulus; transport	Pf00183; Pf02518	733	84.6777	5.0083
F1MRD0	Actin, cytoplasmic 1 OS=Bos taurus GN=ACTB PE=2 SV=2 - [F1MRD0_BOVIN]	16.1718	18.93	24	3	5	6	nucleotide binding	cytoplasm; cytoskeleton		Pf00022	375	41.8247	5.31299
P04272	Annexin A2 OS=Bos taurus GN=ANXA2 PE=1 SV=2 - [ANXA2_BOVIN]	14.8366	10.03	2	2	2	5	enzyme regulator activity; metal ion binding; protein binding	cytoplasm; endosome; extracellular; membrane	cell organization and biogenesis; coagulation; development; regulation of biological process; response to stimulus; transport	Pf00191	339	38.5878	7.31299
Q28554	Glyceraldehyde-3-phosphate dehydrogenase (Fragment) OS=Ovis aries GN=GAPDH PE=2 SV=4 - [G3P_SHEEP]	14.1735	8.7	12	2	2	6	catalytic activity; nucleotide binding; protein binding	cytoplasm; cytoskeleton; cytosol; nucleus	cell death; cell organization and biogenesis; metabolic process; regulation of biological process	Pf00044; Pf02800	322	34.7097	7.86963
G3N0I4	Cytosol aminopeptidase OS=Bos taurus GN=LAP3 PE=2 SV=1 - [G3N0I4_BOVIN]	14.0953	6.83	3	2	2	4	catalytic activity; metal ion binding	cytoplasm; membrane	metabolic process	Pf00883; Pf02789	498	54.0465	5.80811
G3N0K3	Uncharacterized protein OS=Bos taurus PE=2 SV=1 - [G3N0K3_BOVIN]	13.8688	17.94	17	3	3	4	RNA binding; structural molecule activity	cytoplasm; ribosome	metabolic process	Pf00900; Pf08071	262	29.4599	10.0815
F1MPU0	Clathrin heavy chain 1 (Fragment) OS=Bos taurus GN=CLTC PE=4 SV=2 - [F1MPU0_BOVIN]	12.8114	3.25	3	4	4	4	protein binding; structural molecule activity	cytoplasm; Golgi; membrane	transport	Pf00637; Pf01394; Pf04053; Pf09268	1661	189.817	5.63037
Q0VC36	14-3-3 protein sigma OS=Bos taurus GN=SFN PE=2 SV=1 - [1433S_BOVIN]	12.7988	19.76	9	3	4	5	protein binding	cytoplasm; extracellular; nucleus	cell communication; cell death; cell differentiation; cell growth; cell organization and biogenesis; cell proliferation; development; metabolic process; regulation of biological process; response to stimulus; transport	Pf00244	248	27.8317	4.71631
Q08DQ0	Plakophilin-3 OS=Bos taurus GN=PKP3 PE=2 SV=1 - [PKP3_BOVIN]	12.3706	7.94	1	4	4	4	protein binding	nucleus		Pf00514	793	86.4756	9.42236
A6QLG5	40S ribosomal protein S9 OS=Bos taurus GN=RPS9 PE=2 SV=1 - [RS9_BOVIN]	11.9517	17.01	2	5	5	5	RNA binding; structural molecule activity; translation regulator activity	cytoplasm; cytosol; nucleus; organelle lumen; ribosome	cell proliferation; metabolic process; regulation of biological process	Pf00163; Pf01479	194	22.5776	10.6528
F1N650	Annexin OS=Bos taurus GN=ANXA1 PE=3 SV=1 - [F1N650_BOVIN]	11.7097	15.61	4	4	4	4	enzyme regulator activity; metal ion binding; protein binding; structural molecule activity	cytoskeleton; membrane	cell communication; cell differentiation; cell organization and biogenesis; cell proliferation; development; metabolic process; regulation of biological process; response to stimulus; transport	Pf00191	346	38.9553	6.81494
G5E507	Heat shock protein HSP 90-beta OS=Bos taurus GN=HSP90AB1 PE=2 SV=1 - [G5E507_BOVIN]	11.6938	7.73	11	3	4	4	nucleotide binding; protein binding	cytoplasm; membrane	metabolic process; response to stimulus	Pf00183; Pf02518	724	82.7628	5.0083
A1L595	Keratin, type I cytoskeletal 17 OS=Bos taurus GN=KRT17 PE=2 SV=1 - [K1C17_BOVIN]	11.5389	7.94	10	1	3	4	protein binding; receptor activity; signal transducer activity; structural molecule activity	cytoplasm; cytoskeleton	cell differentiation; cell growth; cell organization and biogenesis; development; metabolic process; regulation of biological process	Pf00038; Pf07888; Pf12128	441	48.6823	5.14795
Q5E9F5	Transgelin-2 OS=Bos taurus GN=TAGLN2 PE=2 SV=3 - [TAGL2_BOVIN]	11.4561	20.1	2	3	3	4	protein binding	membrane; nucleus	development	Pf00307; Pf00402	199	22.4122	8.23584
A4IFM8	Actin, alpha 1, skeletal muscle OS=Bos taurus GN=ACTA1 PE=2 SV=1 - [A4IFM8_BOVIN]	10.7763	11.41	16	1	3	4	nucleotide binding	cytoplasm; cytoskeleton	cell differentiation; cell organization and biogenesis; development	Pf00022	377	41.9958	5.38916
E1BDX8	Uncharacterized protein OS=Bos taurus GN=DYNC1H1 PE=4 SV=1 - [E1BDX8_BOVIN]	10.6193	1.16	1	4	4	4	catalytic activity; motor activity; nucleotide binding	cytoskeleton	cell organization and biogenesis; cellular component movement; metabolic process	Pf03028; Pf03915; Pf04156; Pf07246; Pf07728; Pf08385; Pf08393; Pf12774; Pf12775; Pf12777; Pf12780; Pf12781	4646	531.719	6.40479
P37980	Inorganic pyrophosphatase OS=Bos taurus GN=PPA1 PE=1 SV=2 - [IPYR_BOVIN]	9.87901	10.38	2	1	2	3	catalytic activity; metal ion binding	cytoplasm	metabolic process	Pf00719	289	32.7932	5.46533
F1MB08	Alpha-enolase OS=Bos taurus GN=ENO1 PE=3 SV=1 - [F1MB08_BOVIN]	9.61397	9.68	4	3	3	4	catalytic activity; metal ion binding	cell surface; cytoplasm; cytosol; extracellular; membrane	metabolic process	Pf00113; Pf03952	434	47.2543	6.80029
E1BF20	Uncharacterized protein OS=Bos taurus GN=HNRNPH1 PE=4 SV=2 - [E1BF20_BOVIN]	9.49095	9.32	5	3	3	3	nucleotide binding			Pf00076; Pf08080	472	51.2181	6.80029
E1B9D7	Uncharacterized protein OS=Bos taurus GN=DSG4 PE=3 SV=1 - [E1B9D7_BOVIN]	9.3372	3.65	2	3	3	4	metal ion binding	membrane	cell communication; cell differentiation; development; metabolic process; regulation of biological process; response to stimulus	Pf00028; Pf01049	1041	113.534	4.70361
F1DSD0	Hemoglobin subunit beta-C OS=Pantholops hodgsonii PE=2 SV=1 - [F1DSD0_PANHO]	8.72498	17.61	6	2	2	3	metal ion binding; transporter activity	cytoplasm; cytosol; membrane	transport	Pf00042	142	15.7533	7.6792
B0LRM8	Putative guanine nucleotide binding protein beta polypeptide 2-like 1 protein (Fragment) OS=Ovis aries PE=2 SV=1 - [B0LRM8_SHEEP]	8.67308	19.38	3	3	3	3	protein binding			Pf00400	227	24.9155	7.31299
Q32L48	Histone H2B type 1-N OS=Bos taurus GN=HIST1H2BN PE=1 SV=3 - [H2B1N_BOVIN]	8.6519	19.84	25	1	2	4	DNA binding; protein binding	chromosome; nucleus	cell organization and biogenesis; metabolic process	Pf00125	126	13.9145	10.3159
A0FH34	Lactate dehydrogenase B OS=Bos mutus grunniens PE=2 SV=1 - [A0FH34_BOSMU]	8.33886	6.89	14	1	2	3	catalytic activity; nucleotide binding	cytoplasm	metabolic process	Pf00056; Pf02866	334	36.7182	6.44287
F1N5L6	Desmocollin-3 (Fragment) OS=Bos taurus GN=DSC3 PE=2 SV=2 - [F1N5L6_BOVIN]	8.18303	3.23	5	2	2	3	metal ion binding	membrane		Pf00028; Pf08758	837	92.9967	5.43994
D5K776	Heterogeneous nuclear ribonuclear protein K OS=Capra hircus GN=hnRNP K PE=2 SV=1 - [D5K776_CAPHI]	8.10162	10.2	3	3	3	3	RNA binding			Pf00013; Pf08067	441	48.7512	5.19873
P68253	14-3-3 protein gamma (Fragments) OS=Ovis aries GN=YWHAG PE=1 SV=1 - [1433G_SHEEP]	8.09119	12.66	11	1	2	3	protein binding	cytoplasm	cell communication; cell differentiation; development; regulation of biological process	Pf00244	158	17.9889	4.91943
Q862H8	Similar to 40S ribosomal protein SA (P40) (Fragment) OS=Bos taurus PE=2 SV=1 - [Q862H8_BOVIN]	8.06639	25.15	6	3	3	3	protein binding; structural molecule activity	cytoplasm; cytosol; membrane; nucleus; ribosome	cell organization and biogenesis; metabolic process; transport	Pf00318	171	18.5978	9.12939
G5E631	Uncharacterized protein OS=Bos taurus GN=DDX3X PE=3 SV=1 - [G5E631_BOVIN]	7.89114	5.75	5	3	3	3	catalytic activity; nucleotide binding			Pf00270; Pf00271	661	73.0829	7.18115
Q9BEH4	Ribosomal protein L9-like protein (Fragment) OS=Bos taurus PE=2 SV=1 - [Q9BEH4_BOVIN]	7.79516	28.74	13	2	2	3	RNA binding; structural molecule activity	cytoplasm; ribosome	metabolic process	Pf00347	87	9.94154	10.77
Q1JPA2	Eukaryotic translation elongation factor 1 gamma (Fragment) OS=Bos taurus GN=EEF1G PE=2 SV=1 - [Q1JPA2_BOVIN]	7.74034	8.88	7	3	3	3	protein binding; RNA binding	cytoplasm	metabolic process; response to stimulus	Pf00043; Pf00647; Pf02798	439	50.1993	6.7417
E1BF59	Uncharacterized protein OS=Bos taurus GN=LOC786966 PE=4 SV=2 - [E1BF59_BOVIN]	7.60545	0.95	2	2	3	3	protein binding	cytoskeleton; membrane		Pf00307; Pf00681; Pf03501; Pf07812; Pf11971	4644	527.31	5.97314
G1DG51	Inorganic pyrophosphatase OS=Capra hircus GN=PPA1 PE=2 SV=1 - [G1DG51_CAPHI]	7.46247	10.73	1	1	2	2	catalytic activity; metal ion binding	cytoplasm; membrane	metabolic process	Pf00719	289	32.8412	5.47803
Q862S8	Similar to ribosomal protein S18 (Fragment) OS=Bos taurus PE=2 SV=1 - [Q862S8_BOVIN]	7.44465	20.8	5	3	3	3	RNA binding; structural molecule activity	cytoplasm; cytosol; ribosome	metabolic process	Pf00416	125	14.7482	10.3892
A6QP57	Protein-glutamine gamma-glutamyltransferase E OS=Bos taurus GN=TGM3 PE=2 SV=1 - [TGM3_BOVIN]	7.19431	4.78	3	2	2	2	catalytic activity; metal ion binding		cell differentiation; development; metabolic process	Pf00868; Pf00927; Pf01841	691	76.7427	6.43018
Q2HJ65	Histone H2A OS=Bos taurus GN=H2AFY PE=2 SV=1 - [Q2HJ65_BOVIN]	7.08422	9.97	4	2	2	2	DNA binding; protein binding	chromosome; nucleus; organelle lumen	cell organization and biogenesis; metabolic process; regulation of biological process	Pf00125; Pf01661	371	39.5084	9.77393
A8KC77	EIF5 protein (Fragment) OS=Bos taurus GN=EIF5 PE=2 SV=1 - [A8KC77_BOVIN]	6.76283	5	2	1	1	2	protein binding		metabolic process	Pf02020	300	34.4614	5.07178
A1XED5	RPS5 (Fragment) OS=Bos taurus PE=2 SV=1 - [A1XED5_BOVIN]	6.74051	10.42	2	1	1	2	RNA binding; structural molecule activity	cytoplasm; cytosol; ribosome	metabolic process; regulation of biological process	Pf00177	144	16.1217	10.3745
Q717R8	Elongation factor 1-delta OS=Ovis aries GN=EEF1D PE=2 SV=1 - [EF1D_SHEEP]	6.32183	8.66	4	2	2	2	RNA binding	cytoplasm	metabolic process	Pf00736	277	30.8016	5.60498
P13696	Phosphatidylethanolamine-binding protein 1 OS=Bos taurus GN=PEBP1 PE=1 SV=2 - [PEBP1_BOVIN]	6.19538	18.18	1	2	2	2	enzyme regulator activity; nucleotide binding	cytoplasm	metabolic process; regulation of biological process	Pf01161	187	20.9727	7.48877
E1BH17	Glutathione S-transferase Mu 1 OS=Bos taurus GN=GSTM1 PE=2 SV=1 - [E1BH17_BOVIN]	5.96097	7.51	3	1	1	2	catalytic activity; protein binding		metabolic process	Pf00043; Pf02798	213	25.0098	5.70654
Q862L6	Similar to ribosomal protein L12 (Fragment) OS=Bos taurus PE=2 SV=1 - [Q862L6_BOVIN]	5.95142	21.38	4	2	2	2	RNA binding; structural molecule activity	cytoplasm; ribosome	metabolic process	Pf00298; Pf03946	145	15.6806	9.89111
Q3MHY9	ACTR1A protein (Fragment) OS=Bos taurus GN=ACTR1A PE=2 SV=1 - [Q3MHY9_BOVIN]	5.54613	9.02	4	2	2	2	nucleotide binding	cytoplasm; cytoskeleton		Pf00022	366	41.4364	7.02002
P02510	Alpha-crystallin B chain OS=Bos taurus GN=CRYAB PE=1 SV=2 - [CRYAB_BOVIN]	5.45407	10.86	2	2	2	2	metal ion binding; protein binding; structural molecule activity	cytoplasm; cytosol; membrane; mitochondrion; nucleus	cell death; cell differentiation; cell organization and biogenesis; development; metabolic process; regulation of biological process; response to stimulus; transport	Pf00011; Pf00525	175	20.0244	7.32764
E1BLZ8	Uncharacterized protein (Fragment) OS=Bos taurus GN=EIF3F PE=3 SV=2 - [E1BLZ8_BOVIN]	5.31169	6.77	3	2	2	2	protein binding; RNA binding	cytoplasm	metabolic process	Pf01398	384	40.1633	5.46533
F1MZT7	Uncharacterized protein (Fragment) OS=Bos taurus GN=GCN1L1 PE=4 SV=1 - [F1MZT7_BOVIN]	5.30452	0.6	2	1	1	2	protein binding	cytoplasm		Pf12074	2676	292.942	7.28369
Q3T169	40S ribosomal protein S3 OS=Bos taurus GN=RPS3 PE=2 SV=1 - [RS3_BOVIN]	5.26103	9.05	6	2	2	2	catalytic activity; DNA binding; protein binding; RNA binding; structural molecule activity	cytoplasm; cytosol; membrane; nucleus; ribosome	cell death; metabolic process; regulation of biological process; response to stimulus	Pf00189; Pf07650	243	26.6714	9.65674
A1L588	Asparagine synthetase (Fragment) OS=Bos taurus GN=ASNS PE=2 SV=1 - [A1L588_BOVIN]	5.17397	3.91	2	1	1	2	catalytic activity; nucleotide binding		cell death; metabolic process; regulation of biological process	Pf00310; Pf00733	512	58.2697	6.45557
Q27966	Unconventional myosin-Ic OS=Bos taurus GN=MYO1C PE=1 SV=3 - [MYO1C_BOVIN]	5.08572	2.54	1	2	2	2	catalytic activity; motor activity; nucleotide binding; protein binding	cytoplasm; cytoskeleton; membrane; nucleus; organelle lumen	transport	Pf00063; Pf06017	1063	121.86	9.24658
A7E355	SYNCRIP protein (Fragment) OS=Bos taurus GN=SYNCRIP PE=2 SV=1 - [A7E355_BOVIN]	5.07411	4.61	4	2	2	2	nucleotide binding			Pf00076	456	51.0551	6.7124
F4YD24	Ribosomal protein L23a (Fragment) OS=Bubalus bubalis GN=RPL23A PE=2 SV=1 - [F4YD24_BUBBU]	5.05317	12.28	10	1	1	2	nucleotide binding; structural molecule activity	cytoplasm; ribosome	metabolic process	Pf00276	114	13.2064	10.1987
A4FUC8	CARS protein OS=Bos taurus GN=CARS PE=2 SV=1 - [A4FUC8_BOVIN]	4.99944	3.13	1	2	2	2	catalytic activity; metal ion binding; nucleotide binding; protein binding; RNA binding	cytoplasm; cytosol	metabolic process	Pf00133; Pf01406; Pf09334	832	94.0737	6.60986
G5E5N3	ATP-dependent RNA helicase A OS=Bos taurus GN=DHX9 PE=4 SV=1 - [G5E5N3_BOVIN]	4.95395	1.86	2	2	2	2	catalytic activity; DNA binding; nucleotide binding; RNA binding	cytoplasm; nucleus; organelle lumen		Pf00035; Pf00270; Pf00271; Pf04408; Pf07717	1287	141.868	6.88818
F1N647	Fatty acid synthase OS=Bos taurus GN=FASN PE=4 SV=2 - [F1N647_BOVIN]	4.95011	1	5	2	2	2	catalytic activity; metal ion binding; nucleotide binding; protein binding	membrane	metabolic process	Pf00106; Pf00107; Pf00109; Pf00698; Pf00975; Pf02801; Pf08659	2512	274.092	6.45557
F1N2D3	Uncharacterized protein (Fragment) OS=Bos taurus GN=TJP1 PE=2 SV=2 - [F1N2D3_BOVIN]	4.78256	1.4	4	2	2	2	protein binding	cytoplasm; Golgi; membrane; nucleus	development	Pf00595; Pf00625; Pf00791; Pf07653	1712	190.29	6.69775
G3X7S2	Heat shock protein beta-1 OS=Bos taurus GN=HSPB1 PE=2 SV=1 - [G3X7S2_BOVIN]	4.57177	20.13	6	2	2	2	protein binding	cell surface	metabolic process; response to stimulus	Pf00011	154	17.4318	7.02002
P20072	Annexin A7 OS=Bos taurus GN=ANXA7 PE=1 SV=2 - [ANXA7_BOVIN]	4.17396	3.46	2	1	1	1	metal ion binding; protein binding	cytoplasm; cytosol; membrane; nucleus	cell organization and biogenesis; cell proliferation; cellular homeostasis; regulation of biological process; response to stimulus	Pf00191	463	49.9083	6.80029
G3X6T7	Uncharacterized protein OS=Bos taurus GN=ATP7A PE=3 SV=1 - [G3X6T7_BOVIN]	3.975	1.13	2	1	1	1	catalytic activity; metal ion binding; nucleotide binding; transporter activity	membrane	metabolic process; transport	Pf00122; Pf00403; Pf00702; Pf12710	1500	163.248	6.48096
F1N2X7	Uncharacterized protein (Fragment) OS=Bos taurus GN=MLLT4 PE=4 SV=2 - [F1N2X7_BOVIN]	3.7522	0.91	1	1	1	1	protein binding	cytoplasm; membrane; nucleus	cell communication; regulation of biological process; response to stimulus	Pf00498; Pf00595; Pf00788; Pf01843	1761	197.856	6.26514
G5E6C1	Ras-related GTP-binding protein A (Fragment) OS=Bos taurus GN=RRAGA PE=4 SV=1 - [G5E6C1_BOVIN]	3.71938	5.99	3	1	1	1	nucleotide binding	cytoplasm; nucleus	cell communication; regulation of biological process; response to stimulus	Pf00025; Pf00071; Pf04670	267	31.0087	8.08936
A7MB16	Eukaryotic translation initiation factor 3 subunit B OS=Bos taurus GN=EIF3B PE=2 SV=1 - [EIF3B_BOVIN]	3.55062	2.29	2	1	1	1	nucleotide binding; protein binding; RNA binding	cytoplasm	metabolic process; regulation of biological process	Pf00076; Pf08662	786	88.863	4.97021
Q1JPH2	Ras related v-ral simian leukemia viral oncogene homolog A (Fragment) OS=Bos taurus GN=RALA PE=2 SV=1 - [Q1JPH2_BOVIN]	3.46598	8.2	2	1	1	1	catalytic activity; nucleotide binding; protein binding	cell surface; cytoplasm; membrane	cell communication; cell division; cell organization and biogenesis; metabolic process; regulation of biological process; response to stimulus	Pf00025; Pf00071; Pf08477	183	20.7583	4.91943
Q3MHP3	Protein S100-A14 OS=Bos taurus GN=S100A14 PE=3 SV=1 - [S10AE_BOVIN]	3.3242	14.42	1	1	1	1	metal ion binding; protein binding	cytoplasm; cytoskeleton; membrane	cell communication; cellular component movement; defense response; regulation of biological process; response to stimulus	Pf01023	104	11.4026	4.66553
Q3T0Y1	OTU domain, ubiquitin aldehyde binding 1 OS=Bos taurus GN=OTUB1 PE=2 SV=1 - [Q3T0Y1_BOVIN]	3.30197	5.54	1	1	1	1	catalytic activity; protein binding		metabolic process	Pf02338; Pf10275	271	31.2885	4.99561
Q5E9A1	Nascent polypeptide-associated complex subunit alpha OS=Bos taurus GN=NACA PE=1 SV=1 - [NACA_BOVIN]	3.29747	6.05	2	1	1	1	DNA binding; protein binding	cytoplasm; nucleus	metabolic process; transport	Pf01849	215	23.3557	4.56396
A7E3W4	Transketolase OS=Bos taurus GN=TKT PE=2 SV=1 - [A7E3W4_BOVIN]	3.27774	2.01	5	1	1	1	catalytic activity; metal ion binding		metabolic process; regulation of biological process	Pf00456; Pf00676; Pf02779; Pf02780; Pf09364	596	64.8341	7.13721
C6ZP46	I alpha globin OS=Ammotragus lervia GN=HBAI PE=3 SV=1 - [C6ZP46_AMMLE]	3.22503	10.56	6	1	1	1	metal ion binding; transporter activity	cytoplasm; cytosol	transport	Pf00042	142	15.1689	8.67529
Q0VC55	Microtubule-associated protein, RP/EB family, member 3 OS=Bos taurus GN=MAPRE3 PE=2 SV=1 - [Q0VC55_BOVIN]	3.22399	4.51	2	1	1	1	protein binding	cytoplasm; cytoskeleton	metabolic process; regulation of biological process	Pf00307; Pf03271	266	30.3751	5.30029
G3X6L9	Uncharacterized protein OS=Bos taurus GN=EPRS PE=3 SV=1 - [G3X6L9_BOVIN]	3.19756	0.99	1	1	1	1	catalytic activity; nucleotide binding	cytoplasm; membrane	metabolic process	Pf00458; Pf00587; Pf00749; Pf01406; Pf03129; Pf03950; Pf09180	1511	169.812	7.32764
G1K1A3	Nucleoside diphosphate kinase (Fragment) OS=Bos taurus GN=NME1 PE=2 SV=1 - [G1K1A3_BOVIN]	3.11674	15.45	7	1	1	1	catalytic activity; nucleotide binding		metabolic process	Pf00334	110	12.4142	5.45264
Q862L1	Similar to tumor protein, translationally-controlled 1 (Fragment) OS=Bos taurus PE=2 SV=1 - [Q862L1_BOVIN]	3.08634	12.28	3	1	1	1	metal ion binding	cytoplasm; cytoskeleton; endosome; extracellular		Pf00838	114	12.8714	4.93213
F1MN49	Uncharacterized protein OS=Bos taurus GN=EIF5A2 PE=4 SV=2 - [F1MN49_BOVIN]	3.07641	7.84	4	1	1	1	RNA binding		cell organization and biogenesis; cell proliferation; metabolic process; regulation of biological process	Pf01287	153	16.7822	5.57959
Q765P0	Claudin 3 (Fragment) OS=Bos taurus GN=CLDN3 PE=2 SV=1 - [Q765P0_BOVIN]	3.01929	16.67	10	1	1	1	protein binding; structural molecule activity	membrane	response to stimulus		96	10.1655	5.021
P10881	Lupus La protein homolog OS=Bos taurus GN=SSB PE=2 SV=2 - [LA_BOVIN]	3.01486	3.47	1	1	1	1	nucleotide binding; RNA binding	nucleus	metabolic process	Pf00076; Pf05383; Pf08777	404	46.505	8.45557
F4YD28	40S ribosomal protein S24 (Fragment) OS=Bubalus bubalis GN=RPS24 PE=2 SV=1 - [F4YD28_BUBBU]	2.99743	18.07	5	1	1	1	nucleotide binding; structural molecule activity	cytoplasm; ribosome	metabolic process	Pf01282	83	9.54219	10.6968
E1BKX3	Uncharacterized protein OS=Bos taurus GN=MYBBP1A PE=4 SV=1 - [E1BKX3_BOVIN]	2.99432	0.81	2	1	1	1	catalytic activity; DNA binding	cytoplasm; nucleus	metabolic process; regulation of biological process; transport	Pf04931	1353	151.942	9.18799
F1MX83	Uncharacterized protein (Fragment) OS=Bos taurus GN=S100A11 PE=2 SV=2 - [F1MX83_BOVIN]	2.98904	15.69	3	1	1	1	metal ion binding; protein binding	cytoplasm; nucleus		Pf00036; Pf01023	102	11.2437	7.28369
D3JUI8	RNA-binding motif protein, X chromosome OS=Bos taurus GN=RBMX PE=2 SV=1 - [D3JUI8_BOVIN]	2.92677	3.58	1	1	1	1	DNA binding; nucleotide binding; RNA binding	chromosome; extracellular; nucleus; organelle lumen; spliceosomal complex	metabolic process; regulation of biological process; response to stimulus	Pf00076; Pf08081	391	42.2873	10.0229
E1BCW3	6-phosphofructokinase OS=Bos taurus GN=PFKP PE=3 SV=2 - [E1BCW3_BOVIN]	2.91953	2.15	2	1	1	1	catalytic activity; nucleotide binding	cytoplasm; cytosol; membrane	metabolic process	Pf00365	791	85.9507	6.99072
Q3T0B1	HARS protein (Fragment) OS=Bos taurus GN=HARS PE=2 SV=1 - [Q3T0B1_BOVIN]	2.89553	4.78	3	1	1	1	catalytic activity; nucleotide binding	cytoplasm	metabolic process	Pf00587; Pf03129	335	37.1635	4.95752
P00922	Carbonic anhydrase 2 OS=Ovis aries GN=CA2 PE=1 SV=2 - [CAH2_SHEEP]	2.89552	3.46	1	1	1	1	catalytic activity; metal ion binding	cytoplasm	metabolic process	Pf00194	260	29.1928	6.93213
Q861P7	HLA-B-associated transcript 1 (Fragment) OS=Bos taurus GN=BAT1 PE=2 SV=1 - [Q861P7_BOVIN]	2.87896	8.77	6	1	1	1	catalytic activity; nucleotide binding; protein binding; RNA binding	nucleus; organelle lumen; spliceosomal complex	cell organization and biogenesis; metabolic process; reproduction; transport	Pf00271	114	13.1367	5.52881
E1BQ11	Uncharacterized protein OS=Bos taurus GN=CTNND1 PE=4 SV=2 - [E1BQ11_BOVIN]	2.87686	1.04	2	1	1	1	protein binding	cytoplasm; cytosol; membrane; nucleus	cell communication; cell differentiation; development; regulation of biological process; response to stimulus	Pf00514	960	106.797	6.22705
A1A4N3	Ubiquilin 4 OS=Bos taurus GN=UBQLN4 PE=2 SV=1 - [A1A4N3_BOVIN]	2.87278	4.44	8	1	1	1	protein binding			Pf00240; Pf11976	360	38.424	6.16357
P67827	Casein kinase I isoform alpha OS=Bos taurus GN=CSNK1A1 PE=1 SV=1 - [KC1A_BOVIN]	2.86618	3.08	2	1	1	1	catalytic activity; nucleotide binding	chromosome; cytoplasm; cytoskeleton; nucleus; organelle lumen	cell communication; cell division; cell organization and biogenesis; metabolic process; regulation of biological process; response to stimulus	Pf00069; Pf07714	325	37.5432	9.48096
A6H7J3	GAN protein OS=Bos taurus GN=GAN PE=2 SV=1 - [A6H7J3_BOVIN]	2.85219	2.01	1	1	1	1	protein binding			Pf00651; Pf01344; Pf07707	597	67.5587	5.77002
Q9TS78	PA700 subunit P48=ATP-dependent 20 S proteasome activator (Fragments) OS=Bos taurus PE=1 SV=1 - [Q9TS78_BOVIN]	2.84674	13.95	3	1	1	1	nucleotide binding				129	14.6356	4.34814
Q3ZCK1	Eukaryotic translation initiation factor 3 subunit L OS=Bos taurus GN=EIF3L PE=2 SV=1 - [EIF3L_BOVIN]	2.84388	2.84	1	1	1	1	protein binding; RNA binding	cytoplasm; nucleus; organelle lumen	metabolic process	Pf10255	564	66.6844	6.34131
F1MWD3	Uncharacterized protein OS=Bos taurus GN=CCT5 PE=1 SV=2 - [F1MWD3_BOVIN]	2.81498	3.14	2	1	1	1	nucleotide binding; protein binding	cytoplasm; cytoskeleton; cytosol; nucleus; organelle lumen	metabolic process; response to stimulus	Pf00118	541	59.5769	5.90967
Q2VYC3	Eukaryotic translation elongation factor 1 beta 2 OS=Bos taurus PE=3 SV=1 - [Q2VYC3_BOVIN]	2.80381	6.82	3	1	1	1	RNA binding	cytoplasm	metabolic process	Pf00736	220	24.1959	4.88135
F1N605	Uncharacterized protein (Fragment) OS=Bos taurus GN=PICALM PE=4 SV=1 - [F1N605_BOVIN]	2.78443	3.25	3	1	1	1	protein binding	cytoplasm; membrane	cell differentiation; cell organization and biogenesis; development; transport	Pf01417; Pf07651	616	66.909	7.02002
Q99149	Transferrin (Fragment) OS=Ovis aries GN=TF PE=2 SV=2 - [Q99149_SHEEP]	2.77409	31.82	5	1	1	1	metal ion binding	extracellular	cellular homeostasis; transport	Pf00405	44	4.89257	9.24658
G5E6P3	Uncharacterized protein (Fragment) OS=Bos taurus GN=GNA13 PE=4 SV=1 - [G5E6P3_BOVIN]	2.77058	5.28	2	1	1	1	nucleotide binding; signal transducer activity		cell communication; regulation of biological process; response to stimulus	Pf00025; Pf00503	284	33.3622	6.34131
P85985	Spectrin alpha chain, non-erythrocytic 1 (Fragments) OS=Capra hircus GN=SPTAN1 PE=1 SV=1 - [SPTN1_CAPHI]	2.73431	30.43	3	1	1	1	protein binding	cytoplasm; cytoskeleton	cell organization and biogenesis; regulation of biological process		46	5.44284	7.53271
F1MKQ9	Uveal autoantigen with coiled-coil domains and ankyrin repeats protein OS=Bos taurus GN=UACA PE=2 SV=2 - [F1MKQ9_BOVIN]	2.7277	0.86	4	1	1	1	catalytic activity; motor activity; protein binding; transporter activity	chromosome; cytoplasm; cytoskeleton; Golgi; membrane; nucleus; organelle lumen	cell organization and biogenesis; reproduction; transport	Pf00023; Pf01496; Pf01576; Pf02463; Pf05483; Pf05667; Pf07888; Pf09726; Pf09730; Pf12128; Pf12796	1401	161.156	6.80029
A7Z066	Canx protein OS=Bos taurus GN=canx PE=2 SV=1 - [A7Z066_BOVIN]	2.70629	2.7	2	1	1	1	metal ion binding; protein binding	cytoplasm; endoplasmic reticulum; membrane	metabolic process	Pf00262	593	67.7329	4.62744
P52556	Flavin reductase (NADPH) OS=Bos taurus GN=BLVRB PE=1 SV=2 - [BLVRB_BOVIN]	2.70587	8.25	2	1	1	1	catalytic activity; nucleotide binding	cytoplasm; cytosol	metabolic process	Pf01073; Pf01370; Pf05368	206	22.1184	7.10791
A6H715	TRPV3 protein OS=Bos taurus GN=TRPV3 PE=2 SV=1 - [A6H715_BOVIN]	2.66403	3.04	3	1	1	1	protein binding; transporter activity	membrane	response to stimulus; transport	Pf12796	526	60.2058	6.72705
F1MTX7	Aspartate--tRNA ligase, cytoplasmic OS=Bos taurus GN=DARS PE=3 SV=1 - [F1MTX7_BOVIN]	2.65942	2	3	1	1	1	catalytic activity; nucleotide binding	cytoplasm	metabolic process	Pf00152; Pf01336	501	57.0161	6.84424
F1MM34	Catenin alpha-1 OS=Bos taurus GN=CTNNA1 PE=4 SV=2 - [F1MM34_BOVIN]	2.6314	1.32	3	1	1	1	protein binding; structural molecule activity	cytoskeleton; membrane	cell communication; cell death; cell differentiation; cell organization and biogenesis; cell proliferation; development; regulation of biological process; response to stimulus	Pf01044	906	100.039	6.29053
E1BKX7	Uncharacterized protein OS=Bos taurus GN=FLNB PE=4 SV=2 - [E1BKX7_BOVIN]	2.62293	0.42	6	1	1	1	protein binding	membrane		Pf00307; Pf00630	2633	281.439	5.84619
Q2HJB3	Cytochrome P450, family 4, subfamily F, polypeptide 3 OS=Bos taurus GN=CYP4F3 PE=2 SV=1 - [Q2HJB3_BOVIN]	2.61263	2.3	3	1	1	1	catalytic activity; metal ion binding		metabolic process	Pf00067	522	60.3783	7.37158
A6QLQ8	Poly(U)-specific endoribonuclease OS=Bos taurus GN=ENDOU PE=2 SV=1 - [ENDOU_BOVIN]	2.60014	2.66	1	1	1	1	catalytic activity; metal ion binding; receptor activity; RNA binding	extracellular	metabolic process; reproduction; response to stimulus	Pf01033; Pf09412	413	47.1571	5.37646
F1N0E5	T-complex protein 1 subunit delta OS=Bos taurus GN=CCT4 PE=3 SV=2 - [F1N0E5_BOVIN]	2.58752	2.95	3	1	1	1	nucleotide binding; protein binding	cytoplasm; cytoskeleton; cytosol; membrane; nucleus	metabolic process	Pf00118	542	58.1249	7.60596
A5PK20	HIST1H1E protein OS=Bos taurus GN=HIST1H1E PE=2 SV=1 - [A5PK20_BOVIN]	2.56499	5.71	7	1	1	1	DNA binding	chromosome; nucleus	cell organization and biogenesis; metabolic process	Pf00538	210	21.3376	10.9751
F1MC48	Uncharacterized protein OS=Bos taurus GN=IQGAP1 PE=4 SV=2 - [F1MC48_BOVIN]	2.54511	1.13	2	1	1	1	enzyme regulator activity; protein binding	cytoplasm; cytoskeleton; membrane; nucleus	cell communication; cell differentiation; development; metabolic process; regulation of biological process; response to stimulus	Pf00307; Pf00397; Pf00616; Pf03836	1600	182.668	6.56592
D3INW8	Argininosuccinate synthetase 1 (Fragment) OS=Capra hircus PE=2 SV=1 - [D3INW8_CAPHI]	2.53321	4.1	3	1	1	1	catalytic activity; nucleotide binding		metabolic process	Pf00764	390	43.6242	6.75635
A4FV50	MGC142792 protein OS=Bos taurus GN=MGC142792 PE=2 SV=1 - [A4FV50_BOVIN]	2.51351	4.15	2	1	1	1	metal ion binding		development	Pf00412	337	38.3954	8.04541
F1MCU5	Uncharacterized protein (Fragment) OS=Bos taurus GN=LOC100847739 PE=4 SV=2 - [F1MCU5_BOVIN]	2.50384	2.21	1	1	1	1	protein binding	membrane		Pf12799	724	78.2386	8.86572
F4YD05	Calmodulin 2 (Fragment) OS=Bubalus bubalis GN=CALM2 PE=2 SV=1 - [F4YD05_BUBBU]	2.47963	11.89	9	1	1	1	metal ion binding			Pf00036; Pf08726; Pf12763	143	16.1365	4.18311
F1MPJ7	Uncharacterized protein OS=Bos taurus GN=ANP32E PE=4 SV=2 - [F1MPJ7_BOVIN]	2.47359	4.58	3	1	1	1	enzyme regulator activity; protein binding	cytoplasm; nucleus		Pf12799	262	30.0127	3.89111
Q1JP79	Actin-related protein 2/3 complex subunit 1A OS=Bos taurus GN=ARPC1A PE=2 SV=1 - [ARC1A_BOVIN]	2.45666	4.59	1	1	1	1	protein binding	cytoplasm; cytoskeleton	cell organization and biogenesis; regulation of biological process	Pf00400	370	41.5127	8.17725
A7E394	EIF6 protein (Fragment) OS=Bos taurus GN=EIF6 PE=2 SV=1 - [A7E394_BOVIN]	2.45541	1.93	3	1	1	1	protein binding; RNA binding		metabolic process	Pf01399	828	98.8268	8.30908
Q3MHK9	Fascin OS=Bos taurus GN=FSCN1 PE=2 SV=1 - [Q3MHK9_BOVIN]	2.43696	3.25	2	1	1	1	protein binding	cytoplasm; cytoskeleton	cell organization and biogenesis; cellular component movement	Pf06229; Pf06268	493	54.7511	7.00537
Q0VCM0	Protein S100-A16 OS=Bos taurus GN=S100A16 PE=3 SV=1 - [S10AG_BOVIN]	2.43413	10.68	1	1	1	1	metal ion binding; protein binding	cytoplasm; cytosol; membrane; nucleus; organelle lumen	response to stimulus	Pf01023	103	11.7691	8.93896
Q9TTK8	Creatine kinase U-type, mitochondrial OS=Bos taurus GN=CKMT1 PE=2 SV=1 - [KCRU_BOVIN]	2.43307	3.85	4	1	1	1	catalytic activity; nucleotide binding	cytoplasm; membrane; mitochondrion	metabolic process	Pf00217; Pf02807	416	46.8671	8.33838
Q58DN4	Protein phosphatase methylesterase 1 OS=Bos taurus GN=PPME1 PE=2 SV=3 - [PPME1_BOVIN]	2.42903	2.37	2	1	1	1	catalytic activity; protein binding	cytoplasm; endoplasmic reticulum; membrane	metabolic process; transport	Pf00561; Pf07819; Pf12695; Pf12697	380	41.6829	5.97314
Q0V896	Cytochrome P450, family 4, subfamily F, polypeptide 2 OS=Bos taurus GN=CYP4F2 PE=2 SV=1 - [Q0V896_BOVIN]	2.42844	2.29	9	1	1	1	catalytic activity; metal ion binding		metabolic process	Pf00067; Pf08849	523	60.11	7.18115
Q0IIJ2	Histone H1.0 OS=Bos taurus GN=H1F0 PE=2 SV=3 - [H10_BOVIN]	2.40466	4.64	1	1	1	1	DNA binding	chromosome; cytoplasm; Golgi; nucleus; organelle lumen	cell organization and biogenesis; metabolic process	Pf00538	194	20.9382	10.9019
Q3SZP2	Microtubule-associated protein RP/EB family member 2 OS=Bos taurus GN=MAPRE2 PE=2 SV=1 - [MARE2_BOVIN]	2.40375	3.68	1	1	1	1	protein binding	cytoplasm; cytoskeleton	cell division; cell organization and biogenesis	Pf00307; Pf03271	326	36.9652	5.56689
A6QLS9	RAB10 protein OS=Bos taurus GN=RAB10 PE=2 SV=1 - [A6QLS9_BOVIN]	2.39262	5.5	2	1	1	1	nucleotide binding	cytoplasm; Golgi; nucleus	cell communication; regulation of biological process; response to stimulus; transport	Pf00025; Pf00071; Pf04670; Pf08477	200	22.5266	8.38232
A1L548	Ubiquitin isopeptidase T (Fragment) OS=Bos taurus GN=USP5 PE=2 SV=1 - [A1L548_BOVIN]	2.37628	2.24	2	1	1	1	catalytic activity; metal ion binding; protein binding		metabolic process	Pf00443; Pf00627; Pf02148	713	80.015	5.0083
E1BBP5	Uncharacterized protein OS=Bos taurus GN=VSIG8 PE=4 SV=1 - [E1BBP5_BOVIN]	2.34929	2.14	1	1	1	1	protein binding			Pf07686	421	44.3892	7.28369
G3N3N1	Uncharacterized protein OS=Bos taurus GN=ARF6 PE=3 SV=1 - [G3N3N1_BOVIN]	2.32215	6.29	1	1	1	1	nucleotide binding; signal transducer activity	cytoplasm; nucleus	cell communication; regulation of biological process; response to stimulus	Pf00025; Pf00071; Pf00503; Pf04670; Pf08477; Pf09439	175	20.0694	8.95361
Q9TSN7	Hemoglobin subunit alpha-1 OS=Bubalus bubalis PE=2 SV=3 - [HBA1_BUBBU]	2.31963	8.45	3	1	1	1	metal ion binding; transporter activity	cytoplasm; cytosol	transport	Pf00042	142	15.1189	8.45557
A1L5B0	Myosin regulatory light polypeptide 9 (Fragment) OS=Bos taurus GN=MYL9 PE=2 SV=1 - [A1L5B0_BOVIN]	2.3116	5.95	10	1	1	1	metal ion binding	cytoplasm; cytoskeleton		Pf00036	168	19.3992	4.85596
F1MM11	Kinesin light chain 3 OS=Bos taurus GN=KLC3 PE=4 SV=1 - [F1MM11_BOVIN]	2.28469	1.78	2	1	1	1	catalytic activity; motor activity; protein binding	cytoplasm; cytoskeleton		Pf09311	505	55.6188	6.69775
E1BIT7	Uncharacterized protein (Fragment) OS=Bos taurus GN=ALOX15B PE=2 SV=2 - [E1BIT7_BOVIN]	2.28276	1.89	3	1	1	1	catalytic activity; metal ion binding		metabolic process	Pf00305	528	59.6398	6.94678
Q862H2	Similar to beta prime cop (Fragment) OS=Bos taurus PE=2 SV=1 - [Q862H2_BOVIN]	2.28081	9.09	3	1	1	1	protein binding; structural molecule activity	cytoplasm; Golgi; membrane	transport	Pf04053	99	10.9547	8.1333
G1K134	Small nuclear ribonucleoprotein-associated protein OS=Bos taurus PE=3 SV=1 - [G1K134_BOVIN]	2.27914	3.35	5	1	1	1	RNA binding	nucleus		Pf01423	239	24.5107	10.3452
Q0VCM4	Glycogen phosphorylase, liver form OS=Bos taurus GN=PYGL PE=2 SV=1 - [PYGL_BOVIN]	2.27892	1.29	2	1	1	1	catalytic activity; nucleotide binding	cytoplasm; membrane	metabolic process	Pf00343	851	97.3942	7.12256
Q32PF2	ATP-citrate synthase OS=Bos taurus GN=ACLY PE=2 SV=1 - [ACLY_BOVIN]	2.27664	1.47	2	1	1	1	catalytic activity; metal ion binding; nucleotide binding	cytoplasm; membrane; mitochondrion; nucleus	metabolic process	Pf00285; Pf00549; Pf02629; Pf08442	1091	119.712	7.23975
F1MQI3	Uncharacterized protein OS=Bos taurus GN=NEB PE=2 SV=2 - [F1MQI3_BOVIN]	2.26752	0.14	1	1	1	1	protein binding			Pf00880	6909	801.382	9.12939
Q3ZCD3	Tax1 (Human T-cell leukemia virus type I) binding protein 3 OS=Bos taurus GN=TAX1BP3 PE=2 SV=1 - [Q3ZCD3_BOVIN]	2.26631	13.71	1	1	1	1	protein binding	cytoplasm; nucleus	cell communication; cell proliferation; metabolic process; regulation of biological process; response to stimulus	Pf00595	124	13.7121	8.48486
P79136	F-actin-capping protein subunit beta OS=Bos taurus GN=CAPZB PE=1 SV=1 - [CAPZB_BOVIN]	2.26318	4.65	1	1	1	1	protein binding	cytoplasm; cytoskeleton; membrane	cell organization and biogenesis; regulation of biological process	Pf01115	301	33.7199	6.43018
A6H7J6	P4HB protein OS=Bos taurus GN=P4HB PE=2 SV=1 - [A6H7J6_BOVIN]	2.23757	1.57	3	1	1	1	catalytic activity; metal ion binding	cell surface; cytoplasm; endoplasmic reticulum; membrane; organelle lumen	cellular homeostasis; metabolic process; regulation of biological process	Pf00085; Pf01216	510	57.1678	4.90674
A6H7E3	PDZ and LIM domain 1 OS=Bos taurus GN=PDLIM1 PE=2 SV=1 - [A6H7E3_BOVIN]	2.21654	4.88	1	1	1	1	metal ion binding; protein binding	cytoplasm; cytoskeleton; nucleus; organelle lumen	metabolic process; regulation of biological process	Pf00412; Pf00595	328	35.798	7.1958
G3MYJ0	Uncharacterized protein OS=Bos taurus PE=4 SV=1 - [G3MYJ0_BOVIN]	2.21611	1.44	5	1	1	1	nucleotide binding			Pf00076	625	67.978	4.67822
O62741	Eukaryotic translation initiation factor 1A (Fragment) OS=Bos taurus PE=2 SV=1 - [O62741_BOVIN]	2.20818	22.73	4	1	1	1	RNA binding		metabolic process		44	4.89619	3.9292
L8J4S1	Myosin-9 (Fragment) OS=Bos grunniens mutus GN=M91_10500 PE=4 SV=1 - [L8J4S1_BOSMU]	23.4989	4.11	5	7	7	9				Protein not found	1947	224.672	5.56689
L8HZF7	Myosin-14 OS=Bos grunniens mutus GN=M91_17573 PE=4 SV=1 - [L8HZF7_BOSMU]	6.50734	0.73	2	1	1	2				Protein not found	1928	219.081	5.89697
L8IF47	Myosin-VI (Fragment) OS=Bos grunniens mutus GN=M91_21276 PE=4 SV=1 - [L8IF47_BOSMU]	2.41426	2.9	2	1	1	1				Protein not found	517	58.3462	6.13818
L8IBI6	Desmoglein-1 OS=Bos grunniens mutus GN=M91_20076 PE=3 SV=1 - [L8IBI6_BOSMU]	24.0686	9.34	3	7	7	9				Protein not found	1039	111.787	5.021
L8J2M8	14-3-3 protein epsilon (Fragment) OS=Bos grunniens mutus GN=M91_14679 PE=3 SV=1 - [L8J2M8_BOSMU]	15.914	27.75	11	4	5	6				Protein not found	209	23.698	5.07178
L8J3H9	14-3-3 protein zeta/delta (Fragment) OS=Bos grunniens mutus GN=M91_19634 PE=4 SV=1 - [L8J3H9_BOSMU]	11.1034	14.78	15	2	3	4				Protein not found	230	26.1672	5.05908
L8IKQ6	60S ribosomal protein L5 (Fragment) OS=Bos grunniens mutus GN=M91_06372 PE=3 SV=1 - [L8IKQ6_BOSMU]	12.8252	20.61	4	4	4	4				Protein not found	296	34.1917	9.71533
L8INI1	60S ribosomal protein L4 (Fragment) OS=Bos grunniens mutus GN=M91_20536 PE=4 SV=1 - [L8INI1_BOSMU]	8.38214	9	6	3	3	3				Protein not found	422	47.3791	10.9604
L8ITS9	60S ribosomal protein L14 (Fragment) OS=Bos grunniens mutus GN=M91_15429 PE=4 SV=1 - [L8ITS9_BOSMU]	6.06379	8.96	3	2	2	2				Protein not found	212	23.259	10.7847
L8II24	60S ribosomal protein L7a (Fragment) OS=Bos grunniens mutus GN=M91_19665 PE=4 SV=1 - [L8II24_BOSMU]	5.62332	8.65	3	2	2	2				Protein not found	266	30.0041	10.6089
L8I1G8	60S ribosomal protein L8 (Fragment) OS=Bos grunniens mutus GN=M91_14937 PE=4 SV=1 - [L8I1G8_BOSMU]	2.74048	4.98	2	1	1	1				Protein not found	221	24.0521	10.6089
L8IAZ3	60S ribosomal protein L35 (Fragment) OS=Bos grunniens mutus GN=M91_04818 PE=4 SV=1 - [L8IAZ3_BOSMU]	2.59252	9.71	3	1	1	1				Protein not found	103	12.086	10.6382
L8HZZ8	60S ribosomal protein L11 (Fragment) OS=Bos grunniens mutus GN=M91_02239 PE=3 SV=1 - [L8HZZ8_BOSMU]	2.46003	7.87	2	1	1	1				Protein not found	178	20.2597	9.51025
L8IZK5	60S ribosomal protein L38 (Fragment) OS=Bos grunniens mutus GN=M91_02368 PE=3 SV=1 - [L8IZK5_BOSMU]	2.43281	17.14	2	1	1	1				Protein not found	70	8.20975	10.0962
L8IML3	40S ribosomal protein S21 OS=Bos grunniens mutus GN=M91_18943 PE=3 SV=1 - [L8IML3_BOSMU]	2.24453	17.28	3	1	1	1				Protein not found	81	8.84446	8.49951
L8IYE6	Transcription factor BTF3 OS=Bos grunniens mutus GN=M91_09410 PE=4 SV=1 - [L8IYE6_BOSMU]	9.79877	19.4	4	2	2	3				Protein not found	201	21.5131	9.37842
L8HPL3	Alpha-actinin-4 (Fragment) OS=Bos grunniens mutus GN=M91_13316 PE=4 SV=1 - [L8HPL3_BOSMU]	8.78616	4.89	8	3	3	3				Protein not found	880	101.438	5.60498
L8HNW7	Heat shock 70 kDa protein 1A (Fragment) OS=Bos grunniens mutus GN=M91_14110 PE=3 SV=1 - [L8HNW7_BOSMU]	8.29387	6.34	26	3	3	3				Protein not found	599	65.735	5.8208
L8IDB8	Polyubiquitin-C (Fragment) OS=Bos grunniens mutus GN=M91_18159 PE=4 SV=1 - [L8IDB8_BOSMU]	5.35452	32.85	15	2	2	2				Protein not found	685	76.9915	7.66455
L8IMZ8	Poly(RC)-binding protein 1 OS=Bos grunniens mutus GN=M91_09606 PE=4 SV=1 - [L8IMZ8_BOSMU]	4.84171	7.58	2	2	2	2				Protein not found	356	37.4899	7.09326
A5PKJ3	DCTN1 protein OS=Bos taurus GN=DCTN1 PE=2 SV=1 - [A5PKJ3_BOVIN]	2.9764	1.13	2	1	1	1		membrane		Pf01302; Pf03961; Pf08317; Pf09726; Pf12455	1239	136.717	5.40186
L8I5D3	Putative ATP-dependent RNA helicase DDX31 (Fragment) OS=Bos grunniens mutus GN=M91_19114 PE=3 SV=1 - [L8I5D3_BOSMU]	2.57212	1.68	3	1	1	1				Protein not found	713	78.8281	9.80322
L8ILV6	Cofilin-1 (Fragment) OS=Bos grunniens mutus GN=M91_15924 PE=4 SV=1 - [L8ILV6_BOSMU]	2.54315	7.27	1	1	1	1				Protein not found	165	18.3756	8.00146
L8HZW1	Profilin-1 (Fragment) OS=Bos grunniens mutus GN=M91_06885 PE=4 SV=1 - [L8HZW1_BOSMU]	2.40696	14.58	4	1	1	1				Protein not found	96	10.4053	9.24658
L8HQB5	Acyl-CoA-binding protein (Fragment) OS=Bos grunniens mutus GN=M91_16000 PE=4 SV=1 - [L8HQB5_BOSMU]	2.35106	19.05	2	1	1	1				Protein not found	84	9.69192	6.56592
L8HUF2	Envoplakin OS=Bos grunniens mutus GN=M91_03345 PE=4 SV=1 - [L8HUF2_BOSMU]	2.34006	0.59	2	1	1	1				Protein not found	2024	230.2	7.15186
L8J034	Tubulin alpha-4A chain (Fragment) OS=Bos grunniens mutus GN=M91_13955 PE=3 SV=1 - [L8J034_BOSMU]	20.1372	14.96	8	2	5	8				Protein not found	448	49.8594	5.05908
L8I3C0	Histone H4 (Fragment) OS=Bos grunniens mutus GN=M91_09398 PE=3 SV=1 - [L8I3C0_BOSMU]	19.8697	26.04	23	4	4	7				Protein not found	96	10.734	11.0337
L8IV30	Histone H2B OS=Bos grunniens mutus GN=M91_08851 PE=3 SV=1 - [L8IV30_BOSMU]	16.6451	20	49	1	2	7				Protein not found	125	13.7472	9.89111
L8J5R8	Polyadenylate-binding protein 1 (Fragment) OS=Bos grunniens mutus GN=M91_19633 PE=4 SV=1 - [L8J5R8_BOSMU]	8.48924	5.24	8	2	2	3				Protein not found	572	63.4954	9.62744
L8I5K2	Histone H2A OS=Bos grunniens mutus GN=M91_03580 PE=3 SV=1 - [L8I5K2_BOSMU]	8.00405	21.88	23	1	2	3				Protein not found	128	13.8978	10.8872
L8ISZ5	Histone H2A (Fragment) OS=Bos grunniens mutus GN=M91_18729 PE=3 SV=1 - [L8ISZ5_BOSMU]	5.67286	18.11	12	1	2	2				Protein not found	127	13.3695	10.5796
L8HXY5	Histone H1.5 OS=Bos grunniens mutus GN=M91_12990 PE=3 SV=1 - [L8HXY5_BOSMU]	2.35513	5.75	1	1	1	1				Protein not found	226	22.6805	10.9165
L8HNN9	Annexin (Fragment) OS=Bos grunniens mutus GN=M91_09352 PE=3 SV=1 - [L8HNN9_BOSMU]	2.40888	4.59	2	1	1	1				Protein not found	327	36.6597	5.32568
L8ISP4	Serum albumin OS=Bos grunniens mutus GN=M91_08159 PE=4 SV=1 - [L8ISP4_BOSMU]	13.7437	6.26	4	1	3	5				Protein not found	607	69.2925	6.17627

## Sheet: catalytic activity
Accession	Description	Score	Coverage	# Proteins	# Unique Peptides	# Peptides	# PSMs	Molecular Function	Cellular Component	Biological Process	Pfam IDs	# AAs	MW [kDa]	calc. pI
P02534	Keratin, type I microfibrillar 48 kDa, component 8C-1 OS=Ovis aries PE=1 SV=2 - [K1M1_SHEEP]	118.638	31.8	34	2	13	38	catalytic activity; motor activity; structural molecule activity	cytoskeleton		Pf00038; Pf01576; Pf12128	412	46.6448	4.80518
A5PJJ1	KRT33A protein OS=Bos taurus GN=KRT33A PE=2 SV=1 - [A5PJJ1_BOVIN]	113.077	27.18	29	1	11	36	catalytic activity; motor activity; structural molecule activity	cytoskeleton		Pf00038; Pf01576; Pf12128	401	45.6893	4.86865
E1BKT9	Uncharacterized protein OS=Bos taurus GN=DSP PE=4 SV=1 - [E1BKT9_BOVIN]	109.735	12.53	2	28	28	37	catalytic activity; motor activity; protein binding; structural molecule activity	chromosome; cytoplasm; cytoskeleton; membrane; mitochondrion; nucleus; organelle lumen	cell differentiation; cell organization and biogenesis; development; metabolic process; reproduction	Pf00038; Pf00681; Pf01540; Pf01576; Pf02463; Pf04111; Pf04156; Pf05483; Pf05557; Pf05622; Pf06637; Pf07888; Pf09726; Pf09731; Pf10174; Pf12128	2889	332.177	6.84424
E3VW87	Keratin 86 OS=Ovis aries PE=2 SV=1 - [E3VW87_SHEEP]	99.5468	33.74	10	4	16	35	catalytic activity; motor activity; structural molecule activity	cytoskeleton; membrane; nucleus	transport	Pf00038; Pf01576; Pf07926; Pf09726; Pf10174; Pf11559; Pf12128	486	53.1633	5.56689
Q06018	Intermediate filament type II keratin OS=Ovis aries GN=KRT2.13 PE=3 SV=1 - [Q06018_SHEEP]	82.2103	25.62	2	6	12	29	catalytic activity; motor activity; structural molecule activity; transporter activity	cytoskeleton; membrane	transport	Pf00038; Pf01496; Pf01576; Pf05667; Pf11559; Pf12128	480	53.0006	8.26514
E3VW85	Keratin 83 OS=Ovis aries PE=2 SV=1 - [E3VW85_SHEEP]	78.6152	32.45	8	3	15	28	catalytic activity; motor activity; structural molecule activity	cytoskeleton; membrane; nucleus	transport	Pf00038; Pf01576; Pf02463; Pf07888; Pf07926; Pf08317; Pf09726; Pf10174; Pf11559; Pf12128	493	53.8814	5.40186
A5D984	Pyruvate kinase OS=Bos taurus GN=PKM2 PE=2 SV=1 - [A5D984_BOVIN]	53.7907	27.31	4	11	11	17	catalytic activity; metal ion binding	cytoplasm; mitochondrion	metabolic process	Pf00224; Pf02887	531	57.912	7.85498
E1BJB1	Tubulin beta-2B chain OS=Bos taurus GN=TUBB2B PE=2 SV=1 - [E1BJB1_BOVIN]	42.2457	25.84	21	9	9	14	catalytic activity; nucleotide binding; structural molecule activity	cytoplasm; cytoskeleton	cell organization and biogenesis; cellular component movement; metabolic process	Pf00091; Pf03953	445	49.875	4.89404
Q5EA61	Creatine kinase B-type OS=Bos taurus GN=CKB PE=2 SV=1 - [KCRB_BOVIN]	29.214	20.47	3	5	5	9	catalytic activity; nucleotide binding	cytoplasm; mitochondrion	cellular homeostasis; development; metabolic process	Pf00217; Pf02807	381	42.6924	5.78271
B7TJ13	Phosphoglycerate kinase OS=Ovis aries GN=PGK1 PE=2 SV=1 - [B7TJ13_SHEEP]	27.4555	31.41	5	9	9	10	catalytic activity; nucleotide binding	cytoplasm; membrane	metabolic process	Pf00162	417	44.5371	8.26514
A0A1F3	L-lactate dehydrogenase A chain OS=Bos mutus grunniens GN=LDHA PE=2 SV=3 - [LDHA_BOSMU]	26.9532	23.8	20	5	6	10	catalytic activity; nucleotide binding	cytoplasm	metabolic process	Pf00056; Pf02866	332	36.6624	8.06006
F1MNF8	Uncharacterized protein OS=Bos taurus GN=LOC100141266 PE=2 SV=1 - [F1MNF8_BOVIN]	18.1407	12.69	16	1	4	7	catalytic activity; nucleotide binding; structural molecule activity	cytoplasm; cytoskeleton	cell organization and biogenesis; cellular component movement; metabolic process	Pf00091; Pf03953	449	49.8704	5.05908
Q76LV2	Heat shock protein HSP 90-alpha OS=Bos taurus GN=HSP90AA1 PE=2 SV=3 - [HS90A_BOVIN]	16.2095	9	9	5	6	6	catalytic activity; enzyme regulator activity; nucleotide binding; protein binding	cytoplasm	cell organization and biogenesis; metabolic process; regulation of biological process; response to stimulus; transport	Pf00183; Pf02518	733	84.6777	5.0083
O77834	Peroxiredoxin-6 OS=Bos taurus GN=PRDX6 PE=1 SV=3 - [PRDX6_BOVIN]	15.4538	19.2	1	3	3	5	antioxidant activity; catalytic activity	cytoplasm; cytosol; vacuole	metabolic process; response to stimulus	Pf00578; Pf08534; Pf10417	224	25.0511	6.37939
F1N362	Uncharacterized protein OS=Bos taurus GN=KRT84 PE=3 SV=2 - [F1N362_BOVIN]	14.9336	8.43	9	3	4	5	catalytic activity; motor activity; structural molecule activity	cytoskeleton		Pf00038; Pf01576; Pf05557	593	64.0911	7.38623
Q28554	Glyceraldehyde-3-phosphate dehydrogenase (Fragment) OS=Ovis aries GN=GAPDH PE=2 SV=4 - [G3P_SHEEP]	14.1735	8.7	12	2	2	6	catalytic activity; nucleotide binding; protein binding	cytoplasm; cytoskeleton; cytosol; nucleus	cell death; cell organization and biogenesis; metabolic process; regulation of biological process	Pf00044; Pf02800	322	34.7097	7.86963
G3N0I4	Cytosol aminopeptidase OS=Bos taurus GN=LAP3 PE=2 SV=1 - [G3N0I4_BOVIN]	14.0953	6.83	3	2	2	4	catalytic activity; metal ion binding	cytoplasm; membrane	metabolic process	Pf00883; Pf02789	498	54.0465	5.80811
A6QLL8	Fructose-bisphosphate aldolase OS=Bos taurus GN=ALDOA PE=2 SV=1 - [A6QLL8_BOVIN]	12.1437	7.97	2	2	2	4	catalytic activity		metabolic process	Pf00274	364	39.4113	8.19189
E1BDX8	Uncharacterized protein OS=Bos taurus GN=DYNC1H1 PE=4 SV=1 - [E1BDX8_BOVIN]	10.6193	1.16	1	4	4	4	catalytic activity; motor activity; nucleotide binding	cytoskeleton	cell organization and biogenesis; cellular component movement; metabolic process	Pf03028; Pf03915; Pf04156; Pf07246; Pf07728; Pf08385; Pf08393; Pf12774; Pf12775; Pf12777; Pf12780; Pf12781	4646	531.719	6.40479
C8BKC5	Peroxiredoxin 2 OS=Ovis aries GN=PRDX2 PE=2 SV=1 - [C8BKC5_SHEEP]	10.3489	9.09	3	2	2	3	antioxidant activity; catalytic activity		metabolic process	Pf00578; Pf08534; Pf10417	198	21.8311	5.42725
P37980	Inorganic pyrophosphatase OS=Bos taurus GN=PPA1 PE=1 SV=2 - [IPYR_BOVIN]	9.87901	10.38	2	1	2	3	catalytic activity; metal ion binding	cytoplasm	metabolic process	Pf00719	289	32.7932	5.46533
F1MB08	Alpha-enolase OS=Bos taurus GN=ENO1 PE=3 SV=1 - [F1MB08_BOVIN]	9.61397	9.68	4	3	3	4	catalytic activity; metal ion binding	cell surface; cytoplasm; cytosol; extracellular; membrane	metabolic process	Pf00113; Pf03952	434	47.2543	6.80029
A0JND2	Keratin, type II cytoskeletal 80 OS=Bos taurus GN=KRT80 PE=2 SV=1 - [K2C80_BOVIN]	9.30597	9	9	2	3	4	catalytic activity; motor activity; structural molecule activity; transporter activity	cytoskeleton; membrane	transport	Pf00038; Pf01496; Pf01576; Pf05557; Pf05667; Pf07888; Pf12128	422	47.408	5.31299
A0FH34	Lactate dehydrogenase B OS=Bos mutus grunniens PE=2 SV=1 - [A0FH34_BOSMU]	8.33886	6.89	14	1	2	3	catalytic activity; nucleotide binding	cytoplasm	metabolic process	Pf00056; Pf02866	334	36.7182	6.44287
G5E631	Uncharacterized protein OS=Bos taurus GN=DDX3X PE=3 SV=1 - [G5E631_BOVIN]	7.89114	5.75	5	3	3	3	catalytic activity; nucleotide binding			Pf00270; Pf00271	661	73.0829	7.18115
G1DG51	Inorganic pyrophosphatase OS=Capra hircus GN=PPA1 PE=2 SV=1 - [G1DG51_CAPHI]	7.46247	10.73	1	1	2	2	catalytic activity; metal ion binding	cytoplasm; membrane	metabolic process	Pf00719	289	32.8412	5.47803
A6QP57	Protein-glutamine gamma-glutamyltransferase E OS=Bos taurus GN=TGM3 PE=2 SV=1 - [TGM3_BOVIN]	7.19431	4.78	3	2	2	2	catalytic activity; metal ion binding		cell differentiation; development; metabolic process	Pf00868; Pf00927; Pf01841	691	76.7427	6.43018
E1BH17	Glutathione S-transferase Mu 1 OS=Bos taurus GN=GSTM1 PE=2 SV=1 - [E1BH17_BOVIN]	5.96097	7.51	3	1	1	2	catalytic activity; protein binding		metabolic process	Pf00043; Pf02798	213	25.0098	5.70654
Q5E956	Triosephosphate isomerase OS=Bos taurus GN=TPI1 PE=2 SV=3 - [TPIS_BOVIN]	5.96005	11.65	2	2	2	2	catalytic activity		development; metabolic process	Pf00121	249	26.6728	6.91748
Q3T169	40S ribosomal protein S3 OS=Bos taurus GN=RPS3 PE=2 SV=1 - [RS3_BOVIN]	5.26103	9.05	6	2	2	2	catalytic activity; DNA binding; protein binding; RNA binding; structural molecule activity	cytoplasm; cytosol; membrane; nucleus; ribosome	cell death; metabolic process; regulation of biological process; response to stimulus	Pf00189; Pf07650	243	26.6714	9.65674
A1L588	Asparagine synthetase (Fragment) OS=Bos taurus GN=ASNS PE=2 SV=1 - [A1L588_BOVIN]	5.17397	3.91	2	1	1	2	catalytic activity; nucleotide binding		cell death; metabolic process; regulation of biological process	Pf00310; Pf00733	512	58.2697	6.45557
Q27966	Unconventional myosin-Ic OS=Bos taurus GN=MYO1C PE=1 SV=3 - [MYO1C_BOVIN]	5.08572	2.54	1	2	2	2	catalytic activity; motor activity; nucleotide binding; protein binding	cytoplasm; cytoskeleton; membrane; nucleus; organelle lumen	transport	Pf00063; Pf06017	1063	121.86	9.24658
A4FUC8	CARS protein OS=Bos taurus GN=CARS PE=2 SV=1 - [A4FUC8_BOVIN]	4.99944	3.13	1	2	2	2	catalytic activity; metal ion binding; nucleotide binding; protein binding; RNA binding	cytoplasm; cytosol	metabolic process	Pf00133; Pf01406; Pf09334	832	94.0737	6.60986
G5E5N3	ATP-dependent RNA helicase A OS=Bos taurus GN=DHX9 PE=4 SV=1 - [G5E5N3_BOVIN]	4.95395	1.86	2	2	2	2	catalytic activity; DNA binding; nucleotide binding; RNA binding	cytoplasm; nucleus; organelle lumen		Pf00035; Pf00270; Pf00271; Pf04408; Pf07717	1287	141.868	6.88818
F1N647	Fatty acid synthase OS=Bos taurus GN=FASN PE=4 SV=2 - [F1N647_BOVIN]	4.95011	1	5	2	2	2	catalytic activity; metal ion binding; nucleotide binding; protein binding	membrane	metabolic process	Pf00106; Pf00107; Pf00109; Pf00698; Pf00975; Pf02801; Pf08659	2512	274.092	6.45557
Q9N138	Peptidyl-prolyl cis-trans isomerase (Fragment) OS=Bos taurus PE=2 SV=1 - [Q9N138_BOVIN]	4.89276	19.15	14	2	2	2	catalytic activity	cytoplasm; cytosol; extracellular; nucleus	metabolic process; regulation of biological process; reproduction	Pf00160	94	10.3491	6.771
A6QR28	Phosphoserine aminotransferase OS=Bos taurus GN=PSAT1 PE=2 SV=1 - [A6QR28_BOVIN]	4.57553	6.49	2	2	2	2	catalytic activity	cytoplasm	metabolic process	Pf00266	370	40.5028	7.6499
G3X6T7	Uncharacterized protein OS=Bos taurus GN=ATP7A PE=3 SV=1 - [G3X6T7_BOVIN]	3.975	1.13	2	1	1	1	catalytic activity; metal ion binding; nucleotide binding; transporter activity	membrane	metabolic process; transport	Pf00122; Pf00403; Pf00702; Pf12710	1500	163.248	6.48096
A3KN04	RPN1 protein OS=Bos taurus GN=RPN1 PE=2 SV=1 - [A3KN04_BOVIN]	3.66065	2.79	1	1	1	1	catalytic activity	cytoplasm; endoplasmic reticulum; membrane	metabolic process	Pf04597	609	68.3097	6.37939
O18931	Protein phosphatase type 1 beta catalytic subunit (Fragment) OS=Ovis aries GN=pplbc PE=2 SV=1 - [O18931_SHEEP]	3.5175	17.71	10	1	1	1	catalytic activity				96	10.9777	9.34912
Q1JPH2	Ras related v-ral simian leukemia viral oncogene homolog A (Fragment) OS=Bos taurus GN=RALA PE=2 SV=1 - [Q1JPH2_BOVIN]	3.46598	8.2	2	1	1	1	catalytic activity; nucleotide binding; protein binding	cell surface; cytoplasm; membrane	cell communication; cell division; cell organization and biogenesis; metabolic process; regulation of biological process; response to stimulus	Pf00025; Pf00071; Pf08477	183	20.7583	4.91943
Q3T0Y1	OTU domain, ubiquitin aldehyde binding 1 OS=Bos taurus GN=OTUB1 PE=2 SV=1 - [Q3T0Y1_BOVIN]	3.30197	5.54	1	1	1	1	catalytic activity; protein binding		metabolic process	Pf02338; Pf10275	271	31.2885	4.99561
A7E3W4	Transketolase OS=Bos taurus GN=TKT PE=2 SV=1 - [A7E3W4_BOVIN]	3.27774	2.01	5	1	1	1	catalytic activity; metal ion binding		metabolic process; regulation of biological process	Pf00456; Pf00676; Pf02779; Pf02780; Pf09364	596	64.8341	7.13721
G3X6L9	Uncharacterized protein OS=Bos taurus GN=EPRS PE=3 SV=1 - [G3X6L9_BOVIN]	3.19756	0.99	1	1	1	1	catalytic activity; nucleotide binding	cytoplasm; membrane	metabolic process	Pf00458; Pf00587; Pf00749; Pf01406; Pf03129; Pf03950; Pf09180	1511	169.812	7.32764
G1K1A3	Nucleoside diphosphate kinase (Fragment) OS=Bos taurus GN=NME1 PE=2 SV=1 - [G1K1A3_BOVIN]	3.11674	15.45	7	1	1	1	catalytic activity; nucleotide binding		metabolic process	Pf00334	110	12.4142	5.45264
Q58CS3	Dipeptidylpeptidase III isoform 1 OS=Bos taurus GN=DPP3 PE=2 SV=1 - [Q58CS3_BOVIN]	3.10623	2.36	3	1	1	1	catalytic activity	cytoplasm	metabolic process	Pf03571	721	81.0231	5.2876
E1BKX3	Uncharacterized protein OS=Bos taurus GN=MYBBP1A PE=4 SV=1 - [E1BKX3_BOVIN]	2.99432	0.81	2	1	1	1	catalytic activity; DNA binding	cytoplasm; nucleus	metabolic process; regulation of biological process; transport	Pf04931	1353	151.942	9.18799
A5PK65	D-dopachrome decarboxylase OS=Bos taurus GN=DDT PE=3 SV=1 - [DOPD_BOVIN]	2.98815	12.71	1	1	1	1	catalytic activity	cytoplasm	metabolic process	Pf01187	118	12.8688	7.1958
H9KUU8	Ethylmalonyl-CoA decarboxylase (Fragment) OS=Bos taurus GN=ECHDC1 PE=3 SV=1 - [H9KUU8_BOVIN]	2.95598	5.9	2	1	1	1	catalytic activity		metabolic process	Pf00378	305	33.4704	7.73779
E1BCW3	6-phosphofructokinase OS=Bos taurus GN=PFKP PE=3 SV=2 - [E1BCW3_BOVIN]	2.91953	2.15	2	1	1	1	catalytic activity; nucleotide binding	cytoplasm; cytosol; membrane	metabolic process	Pf00365	791	85.9507	6.99072
Q3T0B1	HARS protein (Fragment) OS=Bos taurus GN=HARS PE=2 SV=1 - [Q3T0B1_BOVIN]	2.89553	4.78	3	1	1	1	catalytic activity; nucleotide binding	cytoplasm	metabolic process	Pf00587; Pf03129	335	37.1635	4.95752
P00922	Carbonic anhydrase 2 OS=Ovis aries GN=CA2 PE=1 SV=2 - [CAH2_SHEEP]	2.89552	3.46	1	1	1	1	catalytic activity; metal ion binding	cytoplasm	metabolic process	Pf00194	260	29.1928	6.93213
Q861P7	HLA-B-associated transcript 1 (Fragment) OS=Bos taurus GN=BAT1 PE=2 SV=1 - [Q861P7_BOVIN]	2.87896	8.77	6	1	1	1	catalytic activity; nucleotide binding; protein binding; RNA binding	nucleus; organelle lumen; spliceosomal complex	cell organization and biogenesis; metabolic process; reproduction; transport	Pf00271	114	13.1367	5.52881
P67827	Casein kinase I isoform alpha OS=Bos taurus GN=CSNK1A1 PE=1 SV=1 - [KC1A_BOVIN]	2.86618	3.08	2	1	1	1	catalytic activity; nucleotide binding	chromosome; cytoplasm; cytoskeleton; nucleus; organelle lumen	cell communication; cell division; cell organization and biogenesis; metabolic process; regulation of biological process; response to stimulus	Pf00069; Pf07714	325	37.5432	9.48096
Q862Q0	Phosphoglycerate mutase (Fragment) OS=Bos taurus PE=2 SV=1 - [Q862Q0_BOVIN]	2.85958	13.14	2	1	1	1	catalytic activity		metabolic process	Pf00300	137	15.7289	8.19189
F1MKQ9	Uveal autoantigen with coiled-coil domains and ankyrin repeats protein OS=Bos taurus GN=UACA PE=2 SV=2 - [F1MKQ9_BOVIN]	2.7277	0.86	4	1	1	1	catalytic activity; motor activity; protein binding; transporter activity	chromosome; cytoplasm; cytoskeleton; Golgi; membrane; nucleus; organelle lumen	cell organization and biogenesis; reproduction; transport	Pf00023; Pf01496; Pf01576; Pf02463; Pf05483; Pf05667; Pf07888; Pf09726; Pf09730; Pf12128; Pf12796	1401	161.156	6.80029
P52556	Flavin reductase (NADPH) OS=Bos taurus GN=BLVRB PE=1 SV=2 - [BLVRB_BOVIN]	2.70587	8.25	2	1	1	1	catalytic activity; nucleotide binding	cytoplasm; cytosol	metabolic process	Pf01073; Pf01370; Pf05368	206	22.1184	7.10791
G3X7H1	Uncharacterized protein (Fragment) OS=Bos taurus GN=CASP14 PE=3 SV=1 - [G3X7H1_BOVIN]	2.67258	4.88	2	1	1	1	catalytic activity		cell death; metabolic process	Pf00656	246	27.956	4.95752
F1MTX7	Aspartate--tRNA ligase, cytoplasmic OS=Bos taurus GN=DARS PE=3 SV=1 - [F1MTX7_BOVIN]	2.65942	2	3	1	1	1	catalytic activity; nucleotide binding	cytoplasm	metabolic process	Pf00152; Pf01336	501	57.0161	6.84424
Q29460	Platelet-activating factor acetylhydrolase IB subunit gamma OS=Bos taurus GN=PAFAH1B3 PE=1 SV=1 - [PA1B3_BOVIN]	2.63768	3.88	1	1	1	1	catalytic activity	cytoplasm	metabolic process; reproduction	Pf00657	232	25.8493	6.96143
Q0V8C4	Protein disulfide isomerase-associated 6 (Fragment) OS=Bos taurus GN=PDIA6 PE=2 SV=1 - [Q0V8C4_BOVIN]	2.63283	6.97	3	1	1	1	catalytic activity	cytoplasm	cellular homeostasis; metabolic process; regulation of biological process	Pf00085	201	22.1439	5.43994
C6K4R7	Argininosuccinate lyase OS=Capra hircus PE=2 SV=1 - [C6K4R7_CAPHI]	2.63259	3.59	4	1	1	1	catalytic activity	cytoplasm; membrane	metabolic process	Pf00206	473	52.6778	6.48096
A6H730	Prostatic acid phosphatase OS=Bos taurus GN=ACPP PE=2 SV=1 - [PPAP_BOVIN]	2.61398	3.88	2	1	1	1	catalytic activity	extracellular; membrane	metabolic process	Pf00328	387	44.5936	6.40479
Q2HJB3	Cytochrome P450, family 4, subfamily F, polypeptide 3 OS=Bos taurus GN=CYP4F3 PE=2 SV=1 - [Q2HJB3_BOVIN]	2.61263	2.3	3	1	1	1	catalytic activity; metal ion binding		metabolic process	Pf00067	522	60.3783	7.37158
A6QLQ8	Poly(U)-specific endoribonuclease OS=Bos taurus GN=ENDOU PE=2 SV=1 - [ENDOU_BOVIN]	2.60014	2.66	1	1	1	1	catalytic activity; metal ion binding; receptor activity; RNA binding	extracellular	metabolic process; reproduction; response to stimulus	Pf01033; Pf09412	413	47.1571	5.37646
D3INW8	Argininosuccinate synthetase 1 (Fragment) OS=Capra hircus PE=2 SV=1 - [D3INW8_CAPHI]	2.53321	4.1	3	1	1	1	catalytic activity; nucleotide binding		metabolic process	Pf00764	390	43.6242	6.75635
Q9TTK8	Creatine kinase U-type, mitochondrial OS=Bos taurus GN=CKMT1 PE=2 SV=1 - [KCRU_BOVIN]	2.43307	3.85	4	1	1	1	catalytic activity; nucleotide binding	cytoplasm; membrane; mitochondrion	metabolic process	Pf00217; Pf02807	416	46.8671	8.33838
Q58DN4	Protein phosphatase methylesterase 1 OS=Bos taurus GN=PPME1 PE=2 SV=3 - [PPME1_BOVIN]	2.42903	2.37	2	1	1	1	catalytic activity; protein binding	cytoplasm; endoplasmic reticulum; membrane	metabolic process; transport	Pf00561; Pf07819; Pf12695; Pf12697	380	41.6829	5.97314
Q0V896	Cytochrome P450, family 4, subfamily F, polypeptide 2 OS=Bos taurus GN=CYP4F2 PE=2 SV=1 - [Q0V896_BOVIN]	2.42844	2.29	9	1	1	1	catalytic activity; metal ion binding		metabolic process	Pf00067; Pf08849	523	60.11	7.18115
Q4JJA4	Peroxiredoxin 1 (Fragment) OS=Bubalus bubalis PE=4 SV=1 - [Q4JJA4_BUBBU]	2.42378	25.4	5	1	1	1	antioxidant activity; catalytic activity		metabolic process	Pf00578; Pf08534	63	6.82874	8.57275
A1L548	Ubiquitin isopeptidase T (Fragment) OS=Bos taurus GN=USP5 PE=2 SV=1 - [A1L548_BOVIN]	2.37628	2.24	2	1	1	1	catalytic activity; metal ion binding; protein binding		metabolic process	Pf00443; Pf00627; Pf02148	713	80.015	5.0083
F1MK08	Tripeptidyl-peptidase 1 OS=Bos taurus GN=TPP1 PE=4 SV=2 - [F1MK08_BOVIN]	2.37354	2.49	3	1	1	1	catalytic activity	cytoplasm; mitochondrion; vacuole	cell organization and biogenesis; development; metabolic process	Pf00082; Pf09286	563	61.3007	6.771
F1MM11	Kinesin light chain 3 OS=Bos taurus GN=KLC3 PE=4 SV=1 - [F1MM11_BOVIN]	2.28469	1.78	2	1	1	1	catalytic activity; motor activity; protein binding	cytoplasm; cytoskeleton		Pf09311	505	55.6188	6.69775
E1BIT7	Uncharacterized protein (Fragment) OS=Bos taurus GN=ALOX15B PE=2 SV=2 - [E1BIT7_BOVIN]	2.28276	1.89	3	1	1	1	catalytic activity; metal ion binding		metabolic process	Pf00305	528	59.6398	6.94678
Q0VCM4	Glycogen phosphorylase, liver form OS=Bos taurus GN=PYGL PE=2 SV=1 - [PYGL_BOVIN]	2.27892	1.29	2	1	1	1	catalytic activity; nucleotide binding	cytoplasm; membrane	metabolic process	Pf00343	851	97.3942	7.12256
Q32PF2	ATP-citrate synthase OS=Bos taurus GN=ACLY PE=2 SV=1 - [ACLY_BOVIN]	2.27664	1.47	2	1	1	1	catalytic activity; metal ion binding; nucleotide binding	cytoplasm; membrane; mitochondrion; nucleus	metabolic process	Pf00285; Pf00549; Pf02629; Pf08442	1091	119.712	7.23975
A6H7J6	P4HB protein OS=Bos taurus GN=P4HB PE=2 SV=1 - [A6H7J6_BOVIN]	2.23757	1.57	3	1	1	1	catalytic activity; metal ion binding	cell surface; cytoplasm; endoplasmic reticulum; membrane; organelle lumen	cellular homeostasis; metabolic process; regulation of biological process	Pf00085; Pf01216	510	57.1678	4.90674
P26884	Peptidyl-prolyl cis-trans isomerase FKBP3 OS=Bos taurus GN=FKBP3 PE=1 SV=2 - [FKBP3_BOVIN]	2.21157	4.91	1	1	1	1	catalytic activity	membrane; nucleus	metabolic process	Pf00254	224	25.1753	9.27588
L8HP95	Protein-glutamine gamma-glutamyltransferase K OS=Bos grunniens mutus GN=M91_13227 PE=3 SV=1 - [L8HP95_BOSMU]	7.03647	4.79	3	3	3	3				Protein not found	835	91.7254	6.60986
L8IKU4	D-3-phosphoglycerate dehydrogenase OS=Bos grunniens mutus GN=M91_04626 PE=3 SV=1 - [L8IKU4_BOSMU]	5.28747	3.78	2	2	2	2				Protein not found	529	55.8589	7.09326
L8J137	Phenylalanyl-tRNA synthetase beta chain OS=Bos grunniens mutus GN=M91_14932 PE=4 SV=1 - [L8J137_BOSMU]	4.88928	3.58	3	2	2	2				Protein not found	587	66.0346	7.23975
L8I0G2	Tyrosyl-tRNA synthetase, cytoplasmic (Fragment) OS=Bos grunniens mutus GN=M91_11110 PE=4 SV=1 - [L8I0G2_BOSMU]	2.89783	1.76	3	1	1	1				Protein not found	511	57.1921	7.43018
L8I7H3	Prolyl endopeptidase (Fragment) OS=Bos grunniens mutus GN=M91_10335 PE=4 SV=1 - [L8I7H3_BOSMU]	2.58304	2.01	4	1	1	1				Protein not found	695	78.8971	6.07471
L8I5D3	Putative ATP-dependent RNA helicase DDX31 (Fragment) OS=Bos grunniens mutus GN=M91_19114 PE=3 SV=1 - [L8I5D3_BOSMU]	2.57212	1.68	3	1	1	1				Protein not found	713	78.8281	9.80322
L8IIR2	Dolichyl-diphosphooligosaccharide--protein glycosyltransferase subunit 2 (Fragment) OS=Bos grunniens mutus GN=M91_02811 PE=4 SV=1 - [L8IIR2_BOSMU]	2.5596	1.92	2	1	1	1				Protein not found	624	68.4497	5.64307
L8HLI0	1-phosphatidylinositol-4,5-bisphosphate phosphodiesterase delta-1 (Fragment) OS=Bos grunniens mutus GN=M91_19247 PE=4 SV=1 - [L8HLI0_BOSMU]	2.35466	1.32	2	1	1	1				Protein not found	606	68.4543	6.23975
L8IT48	Adenosylhomocysteinase (Fragment) OS=Bos grunniens mutus GN=M91_01609 PE=3 SV=1 - [L8IT48_BOSMU]	2.34105	2.31	5	1	1	1				Protein not found	519	57.6799	7.06396
L8J1W9	Hydroxyacylglutathione hydrolase, mitochondrial (Fragment) OS=Bos grunniens mutus GN=M91_08746 PE=3 SV=1 - [L8J1W9_BOSMU]	2.23726	2.8	2	1	1	1				Protein not found	286	31.7753	7.63525
L8IGX7	Purine nucleoside phosphorylase (Fragment) OS=Bos grunniens mutus GN=M91_14602 PE=3 SV=1 - [L8IGX7_BOSMU]	2.23407	5.35	1	1	1	1				Protein not found	318	35.3737	6.80029
L8IB86	Phosphatidylinositol 4-kinase type 2-alpha (Fragment) OS=Bos grunniens mutus GN=M91_14354 PE=4 SV=1 - [L8IB86_BOSMU]	2.22397	3.12	3	1	1	1				Protein not found	353	40.9782	8.89502
L8HYQ1	Serine/threonine-protein phosphatase 2A 55 kDa regulatory subunit B beta isoform (Fragment) OS=Bos grunniens mutus GN=M91_02379 PE=4 SV=1 - [L8HYQ1_BOSMU]	2.20562	3.33	4	1	1	1				Protein not found	421	48.9994	6.7124
L8IC82	Transitional endoplasmic reticulum ATPase (Fragment) OS=Bos grunniens mutus GN=M91_01524 PE=4 SV=1 - [L8IC82_BOSMU]	24.1163	12.39	3	7	7	8				Protein not found	799	88.5174	5.35107
L0CSP6	Peroxiredoxin-5 OS=Ovis aries GN=PRDX5 PE=2 SV=1 - [L0CSP6_SHEEP]	2.21566	4.94	4	1	1	1				Protein not found	162	17.3062	6.771

## Sheet: enzyme regulator activity
Accession	Description	Score	Coverage	# Proteins	# Unique Peptides	# Peptides	# PSMs	Molecular Function	Cellular Component	Biological Process	Pfam IDs	# AAs	MW [kDa]	calc. pI
Q76LV2	Heat shock protein HSP 90-alpha OS=Bos taurus GN=HSP90AA1 PE=2 SV=3 - [HS90A_BOVIN]	16.2095	9	9	5	6	6	catalytic activity; enzyme regulator activity; nucleotide binding; protein binding	cytoplasm	cell organization and biogenesis; metabolic process; regulation of biological process; response to stimulus; transport	Pf00183; Pf02518	733	84.6777	5.0083
P04272	Annexin A2 OS=Bos taurus GN=ANXA2 PE=1 SV=2 - [ANXA2_BOVIN]	14.8366	10.03	2	2	2	5	enzyme regulator activity; metal ion binding; protein binding	cytoplasm; endosome; extracellular; membrane	cell organization and biogenesis; coagulation; development; regulation of biological process; response to stimulus; transport	Pf00191	339	38.5878	7.31299
C5IJ88	GDI2 OS=Ovis aries PE=2 SV=1 - [C5IJ88_SHEEP]	14.2691	10.11	3	3	3	5	enzyme regulator activity		transport	Pf00996	445	50.4417	6.25244
F1N650	Annexin OS=Bos taurus GN=ANXA1 PE=3 SV=1 - [F1N650_BOVIN]	11.7097	15.61	4	4	4	4	enzyme regulator activity; metal ion binding; protein binding; structural molecule activity	cytoskeleton; membrane	cell communication; cell differentiation; cell organization and biogenesis; cell proliferation; development; metabolic process; regulation of biological process; response to stimulus; transport	Pf00191	346	38.9553	6.81494
P13696	Phosphatidylethanolamine-binding protein 1 OS=Bos taurus GN=PEBP1 PE=1 SV=2 - [PEBP1_BOVIN]	6.19538	18.18	1	2	2	2	enzyme regulator activity; nucleotide binding	cytoplasm	metabolic process; regulation of biological process	Pf01161	187	20.9727	7.48877
P56701	26S proteasome non-ATPase regulatory subunit 2 OS=Bos taurus GN=PSMD2 PE=1 SV=2 - [PSMD2_BOVIN]	3.16964	1.65	2	1	1	1	enzyme regulator activity	proteasome	metabolic process; regulation of biological process	Pf01851	908	100.194	5.19873
C3V6M5	Calpastatin isoform IV OS=Ovis aries GN=CAST PE=2 SV=1 - [C3V6M5_SHEEP]	2.7071	3.88	6	1	1	1	enzyme regulator activity			Pf00748	438	47.3095	4.86865
F1MC48	Uncharacterized protein OS=Bos taurus GN=IQGAP1 PE=4 SV=2 - [F1MC48_BOVIN]	2.54511	1.13	2	1	1	1	enzyme regulator activity; protein binding	cytoplasm; cytoskeleton; membrane; nucleus	cell communication; cell differentiation; development; metabolic process; regulation of biological process; response to stimulus	Pf00307; Pf00397; Pf00616; Pf03836	1600	182.668	6.56592
F1MPJ7	Uncharacterized protein OS=Bos taurus GN=ANP32E PE=4 SV=2 - [F1MPJ7_BOVIN]	2.47359	4.58	3	1	1	1	enzyme regulator activity; protein binding	cytoplasm; nucleus		Pf12799	262	30.0127	3.89111
L8J4S1	Myosin-9 (Fragment) OS=Bos grunniens mutus GN=M91_10500 PE=4 SV=1 - [L8J4S1_BOSMU]	23.4989	4.11	5	7	7	9				Protein not found	1947	224.672	5.56689
L8HZF7	Myosin-14 OS=Bos grunniens mutus GN=M91_17573 PE=4 SV=1 - [L8HZF7_BOSMU]	6.50734	0.73	2	1	1	2				Protein not found	1928	219.081	5.89697
L8IF47	Myosin-VI (Fragment) OS=Bos grunniens mutus GN=M91_21276 PE=4 SV=1 - [L8IF47_BOSMU]	2.41426	2.9	2	1	1	1				Protein not found	517	58.3462	6.13818
L8IHV3	26S proteasome non-ATPase regulatory subunit 11 (Fragment) OS=Bos grunniens mutus GN=M91_10429 PE=4 SV=1 - [L8IHV3_BOSMU]	2.22248	2.81	2	1	1	1				Protein not found	392	44.2104	6.81494
L8J565	26S proteasome non-ATPase regulatory subunit 1 (Fragment) OS=Bos grunniens mutus GN=M91_11013 PE=4 SV=1 - [L8J565_BOSMU]	2.32261	1.27	2	1	1	1				Protein not found	948	105.316	5.38916

## Sheet: structural molecule activity
Accession	Description	Score	Coverage	# Proteins	# Unique Peptides	# Peptides	# PSMs	Molecular Function	Cellular Component	Biological Process	Pfam IDs	# AAs	MW [kDa]	calc. pI
P02534	Keratin, type I microfibrillar 48 kDa, component 8C-1 OS=Ovis aries PE=1 SV=2 - [K1M1_SHEEP]	118.638	31.8	34	2	13	38	catalytic activity; motor activity; structural molecule activity	cytoskeleton		Pf00038; Pf01576; Pf12128	412	46.6448	4.80518
F1MSA6	Uncharacterized protein OS=Bos taurus GN=KRT34 PE=3 SV=1 - [F1MSA6_BOVIN]	118.347	33.25	28	1	13	38	structural molecule activity	cytoskeleton		Pf00038	391	44.699	4.90674
A5PJJ1	KRT33A protein OS=Bos taurus GN=KRT33A PE=2 SV=1 - [A5PJJ1_BOVIN]	113.077	27.18	29	1	11	36	catalytic activity; motor activity; structural molecule activity	cytoskeleton		Pf00038; Pf01576; Pf12128	401	45.6893	4.86865
E1BKT9	Uncharacterized protein OS=Bos taurus GN=DSP PE=4 SV=1 - [E1BKT9_BOVIN]	109.735	12.53	2	28	28	37	catalytic activity; motor activity; protein binding; structural molecule activity	chromosome; cytoplasm; cytoskeleton; membrane; mitochondrion; nucleus; organelle lumen	cell differentiation; cell organization and biogenesis; development; metabolic process; reproduction	Pf00038; Pf00681; Pf01540; Pf01576; Pf02463; Pf04111; Pf04156; Pf05483; Pf05557; Pf05622; Pf06637; Pf07888; Pf09726; Pf09731; Pf10174; Pf12128	2889	332.177	6.84424
E3VW87	Keratin 86 OS=Ovis aries PE=2 SV=1 - [E3VW87_SHEEP]	99.5468	33.74	10	4	16	35	catalytic activity; motor activity; structural molecule activity	cytoskeleton; membrane; nucleus	transport	Pf00038; Pf01576; Pf07926; Pf09726; Pf10174; Pf11559; Pf12128	486	53.1633	5.56689
Q06018	Intermediate filament type II keratin OS=Ovis aries GN=KRT2.13 PE=3 SV=1 - [Q06018_SHEEP]	82.2103	25.62	2	6	12	29	catalytic activity; motor activity; structural molecule activity; transporter activity	cytoskeleton; membrane	transport	Pf00038; Pf01496; Pf01576; Pf05667; Pf11559; Pf12128	480	53.0006	8.26514
E3VW85	Keratin 83 OS=Ovis aries PE=2 SV=1 - [E3VW85_SHEEP]	78.6152	32.45	8	3	15	28	catalytic activity; motor activity; structural molecule activity	cytoskeleton; membrane; nucleus	transport	Pf00038; Pf01576; Pf02463; Pf07888; Pf07926; Pf08317; Pf09726; Pf10174; Pf11559; Pf12128	493	53.8814	5.40186
P25691	Keratin, type II microfibrillar, component 5 OS=Ovis aries PE=1 SV=1 - [K2M3_SHEEP]	72.156	24.9	5	4	13	26	structural molecule activity	cytoskeleton		Pf00038; Pf08317	502	55.2205	6.45557
E1BJB1	Tubulin beta-2B chain OS=Bos taurus GN=TUBB2B PE=2 SV=1 - [E1BJB1_BOVIN]	42.2457	25.84	21	9	9	14	catalytic activity; nucleotide binding; structural molecule activity	cytoplasm; cytoskeleton	cell organization and biogenesis; cellular component movement; metabolic process	Pf00091; Pf03953	445	49.875	4.89404
Q8SPJ1	Junction plakoglobin OS=Bos taurus GN=JUP PE=2 SV=1 - [PLAK_BOVIN]	40.4419	19.19	7	11	11	15	protein binding; structural molecule activity	cytoplasm; cytoskeleton; cytosol; membrane; nucleus; organelle lumen	cell communication; cell differentiation; cell organization and biogenesis; cellular component movement; development; metabolic process; regulation of biological process; reproduction; response to stimulus; transport	Pf00514	745	81.7688	6.13818
F1MI98	Uncharacterized protein OS=Bos taurus GN=KRT36 PE=3 SV=2 - [F1MI98_BOVIN]	29.229	15.13	11	4	6	11	structural molecule activity	cytoskeleton		Pf00038; Pf12128	456	51.0773	4.98291
G3N0V2	Uncharacterized protein OS=Bos taurus GN=KRT1 PE=3 SV=1 - [G3N0V2_BOVIN]	21.8101	5.78	19	2	3	8	structural molecule activity; transporter activity	cytoskeleton; membrane	transport	Pf00038; Pf01496; Pf12128; Pf12252	606	63.1131	8.27979
Q3SZI2	Lamin A/C OS=Bos taurus GN=LMNA PE=2 SV=1 - [Q3SZI2_BOVIN]	18.9214	14.86	4	7	7	7	structural molecule activity	cytoskeleton		Pf00038; Pf00932	572	65.0826	6.99072
F1MNF8	Uncharacterized protein OS=Bos taurus GN=LOC100141266 PE=2 SV=1 - [F1MNF8_BOVIN]	18.1407	12.69	16	1	4	7	catalytic activity; nucleotide binding; structural molecule activity	cytoplasm; cytoskeleton	cell organization and biogenesis; cellular component movement; metabolic process	Pf00091; Pf03953	449	49.8704	5.05908
O18789	40S ribosomal protein S2 OS=Bos taurus GN=RPS2 PE=2 SV=2 - [RS2_BOVIN]	16.6941	17.41	5	4	4	7	protein binding; RNA binding; structural molecule activity	cytoplasm; cytosol; nucleus; organelle lumen; ribosome	metabolic process	Pf00333; Pf03719	293	31.2156	10.2427
F1N362	Uncharacterized protein OS=Bos taurus GN=KRT84 PE=3 SV=2 - [F1N362_BOVIN]	14.9336	8.43	9	3	4	5	catalytic activity; motor activity; structural molecule activity	cytoskeleton		Pf00038; Pf01576; Pf05557	593	64.0911	7.38623
G3N0K3	Uncharacterized protein OS=Bos taurus PE=2 SV=1 - [G3N0K3_BOVIN]	13.8688	17.94	17	3	3	4	RNA binding; structural molecule activity	cytoplasm; ribosome	metabolic process	Pf00900; Pf08071	262	29.4599	10.0815
F1MPU0	Clathrin heavy chain 1 (Fragment) OS=Bos taurus GN=CLTC PE=4 SV=2 - [F1MPU0_BOVIN]	12.8114	3.25	3	4	4	4	protein binding; structural molecule activity	cytoplasm; Golgi; membrane	transport	Pf00637; Pf01394; Pf04053; Pf09268	1661	189.817	5.63037
G8JKY0	40S ribosomal protein S8 (Fragment) OS=Bos taurus GN=RPS8 PE=2 SV=1 - [G8JKY0_BOVIN]	12.3246	27.05	4	4	4	4	structural molecule activity	cytoplasm; ribosome	metabolic process	Pf01201	207	24.0591	10.3159
A6QLG5	40S ribosomal protein S9 OS=Bos taurus GN=RPS9 PE=2 SV=1 - [RS9_BOVIN]	11.9517	17.01	2	5	5	5	RNA binding; structural molecule activity; translation regulator activity	cytoplasm; cytosol; nucleus; organelle lumen; ribosome	cell proliferation; metabolic process; regulation of biological process	Pf00163; Pf01479	194	22.5776	10.6528
F1N650	Annexin OS=Bos taurus GN=ANXA1 PE=3 SV=1 - [F1N650_BOVIN]	11.7097	15.61	4	4	4	4	enzyme regulator activity; metal ion binding; protein binding; structural molecule activity	cytoskeleton; membrane	cell communication; cell differentiation; cell organization and biogenesis; cell proliferation; development; metabolic process; regulation of biological process; response to stimulus; transport	Pf00191	346	38.9553	6.81494
A1L595	Keratin, type I cytoskeletal 17 OS=Bos taurus GN=KRT17 PE=2 SV=1 - [K1C17_BOVIN]	11.5389	7.94	10	1	3	4	protein binding; receptor activity; signal transducer activity; structural molecule activity	cytoplasm; cytoskeleton	cell differentiation; cell growth; cell organization and biogenesis; development; metabolic process; regulation of biological process	Pf00038; Pf07888; Pf12128	441	48.6823	5.14795
Q56JV9	40S ribosomal protein S3a OS=Bos taurus GN=RPS3A PE=2 SV=3 - [RS3A_BOVIN]	10.7462	14.02	5	3	3	4	structural molecule activity	cytoplasm; cytosol; nucleus; organelle lumen; ribosome	cell death; cell differentiation; metabolic process; regulation of biological process	Pf01015	264	29.9257	9.72998
A0JND2	Keratin, type II cytoskeletal 80 OS=Bos taurus GN=KRT80 PE=2 SV=1 - [K2C80_BOVIN]	9.30597	9	9	2	3	4	catalytic activity; motor activity; structural molecule activity; transporter activity	cytoskeleton; membrane	transport	Pf00038; Pf01496; Pf01576; Pf05557; Pf05667; Pf07888; Pf12128	422	47.408	5.31299
B1H0W8	Ribosomal protein L3 OS=Bos taurus GN=Rpl3 PE=2 SV=1 - [B1H0W8_BOVIN]	8.88432	5.71	5	2	2	3	structural molecule activity	cytoplasm; nucleus; organelle lumen; ribosome	metabolic process	Pf00297	403	45.9697	10.1987
Q862I9	Similar to acidic ribosomal phosphoprotein PO (Fragment) OS=Bos taurus PE=2 SV=1 - [Q862I9_BOVIN]	8.3745	20.83	7	3	3	3	structural molecule activity	cytoplasm; cytosol; nucleus; ribosome	metabolic process	Pf00466	168	18.4978	9.67139
Q862H8	Similar to 40S ribosomal protein SA (P40) (Fragment) OS=Bos taurus PE=2 SV=1 - [Q862H8_BOVIN]	8.06639	25.15	6	3	3	3	protein binding; structural molecule activity	cytoplasm; cytosol; membrane; nucleus; ribosome	cell organization and biogenesis; metabolic process; transport	Pf00318	171	18.5978	9.12939
Q9BEH4	Ribosomal protein L9-like protein (Fragment) OS=Bos taurus PE=2 SV=1 - [Q9BEH4_BOVIN]	7.79516	28.74	13	2	2	3	RNA binding; structural molecule activity	cytoplasm; ribosome	metabolic process	Pf00347	87	9.94154	10.77
P08728	Keratin, type I cytoskeletal 19 OS=Bos taurus GN=KRT19 PE=2 SV=1 - [K1C19_BOVIN]	7.71934	8.77	13	1	3	3	structural molecule activity	cytoplasm; cytoskeleton; membrane	cell differentiation; cell organization and biogenesis; development; response to stimulus	Pf00038	399	43.8581	5.0083
Q30B80	40S ribosomal protein S12 (Fragment) OS=Ovis aries PE=2 SV=1 - [Q30B80_SHEEP]	7.51288	26.98	3	3	3	3	structural molecule activity	cytoplasm; ribosome	metabolic process	Pf01248	126	13.6501	6.31592
Q862S8	Similar to ribosomal protein S18 (Fragment) OS=Bos taurus PE=2 SV=1 - [Q862S8_BOVIN]	7.44465	20.8	5	3	3	3	RNA binding; structural molecule activity	cytoplasm; cytosol; ribosome	metabolic process	Pf00416	125	14.7482	10.3892
A1XED5	RPS5 (Fragment) OS=Bos taurus PE=2 SV=1 - [A1XED5_BOVIN]	6.74051	10.42	2	1	1	2	RNA binding; structural molecule activity	cytoplasm; cytosol; ribosome	metabolic process; regulation of biological process	Pf00177	144	16.1217	10.3745
Q0QEV5	60S ribosomal protein L18 (Fragment) OS=Bos taurus GN=RPL18 PE=2 SV=1 - [Q0QEV5_BOVIN]	6.33626	14.46	3	2	2	2	structural molecule activity	cytoplasm; cytosol; ribosome	metabolic process	Pf00828	166	18.8445	11.7808
F4YD26	Ribosomal protein S6 (Fragment) OS=Bubalus bubalis GN=RPS6 PE=2 SV=1 - [F4YD26_BUBBU]	6.07886	20.83	5	1	1	2	structural molecule activity	cytoplasm; ribosome	metabolic process	Pf01092	72	8.19031	10.3306
Q862L6	Similar to ribosomal protein L12 (Fragment) OS=Bos taurus PE=2 SV=1 - [Q862L6_BOVIN]	5.95142	21.38	4	2	2	2	RNA binding; structural molecule activity	cytoplasm; ribosome	metabolic process	Pf00298; Pf03946	145	15.6806	9.89111
P02510	Alpha-crystallin B chain OS=Bos taurus GN=CRYAB PE=1 SV=2 - [CRYAB_BOVIN]	5.45407	10.86	2	2	2	2	metal ion binding; protein binding; structural molecule activity	cytoplasm; cytosol; membrane; mitochondrion; nucleus	cell death; cell differentiation; cell organization and biogenesis; development; metabolic process; regulation of biological process; response to stimulus; transport	Pf00011; Pf00525	175	20.0244	7.32764
F1MC11	Keratin, type I cytoskeletal 14 OS=Bos taurus GN=KRT14 PE=3 SV=2 - [F1MC11_BOVIN]	5.44825	3.98	12	1	2	2	structural molecule activity; transporter activity	cytoplasm; cytoskeleton; membrane; mitochondrion; nucleus	cell differentiation; cell organization and biogenesis; transport	Pf00038; Pf01496; Pf12128	477	51.8787	5.16064
Q3T169	40S ribosomal protein S3 OS=Bos taurus GN=RPS3 PE=2 SV=1 - [RS3_BOVIN]	5.26103	9.05	6	2	2	2	catalytic activity; DNA binding; protein binding; RNA binding; structural molecule activity	cytoplasm; cytosol; membrane; nucleus; ribosome	cell death; metabolic process; regulation of biological process; response to stimulus	Pf00189; Pf07650	243	26.6714	9.65674
F4YD24	Ribosomal protein L23a (Fragment) OS=Bubalus bubalis GN=RPL23A PE=2 SV=1 - [F4YD24_BUBBU]	5.05317	12.28	10	1	1	2	nucleotide binding; structural molecule activity	cytoplasm; ribosome	metabolic process	Pf00276	114	13.2064	10.1987
Q862B7	Similar to ribosomal protein S14 (Fragment) OS=Bos taurus PE=2 SV=1 - [Q862B7_BOVIN]	4.95983	14.48	5	2	2	2	structural molecule activity	cytoplasm; cytosol; ribosome	metabolic process	Pf00411	145	15.6671	9.39307
E1BK63	Ribosomal protein L15 OS=Bos taurus PE=3 SV=1 - [E1BK63_BOVIN]	4.71555	10.29	5	2	2	2	structural molecule activity	cytoplasm; ribosome	metabolic process	Pf00827	204	24.112	11.5757
Q862K6	Similar to ribosomal protein L21 (Fragment) OS=Bos taurus PE=2 SV=1 - [Q862K6_BOVIN]	3.74518	13.39	5	1	1	1	structural molecule activity	cytoplasm; ribosome	metabolic process	Pf01157	112	12.9831	11.1362
Q8HXS2	Ribosomal protein L19 (Fragment) OS=Ovis aries PE=4 SV=1 - [Q8HXS2_SHEEP]	3.63958	9.83	3	1	1	1	structural molecule activity	cytoplasm; ribosome	metabolic process	Pf01280	173	20.8068	11.4438
A1XED3	RPL17 (Fragment) OS=Bos taurus PE=2 SV=1 - [A1XED3_BOVIN]	3.48253	18.6	19	1	1	1	structural molecule activity	cytoplasm; ribosome	metabolic process	Pf00237	86	10.0854	9.99365
A0JN39	Coatomer subunit beta OS=Bos taurus GN=COPB1 PE=1 SV=1 - [COPB_BOVIN]	3.15524	1.15	2	1	1	1	structural molecule activity	cytoplasm; Golgi; membrane	transport	Pf01602; Pf07718	953	107.059	5.99854
Q765P0	Claudin 3 (Fragment) OS=Bos taurus GN=CLDN3 PE=2 SV=1 - [Q765P0_BOVIN]	3.01929	16.67	10	1	1	1	protein binding; structural molecule activity	membrane	response to stimulus		96	10.1655	5.021
Q56JX3	60S ribosomal protein L31 OS=Bos taurus GN=RPL31 PE=2 SV=1 - [RL31_BOVIN]	3.01896	7.2	1	1	1	1	structural molecule activity	cytoplasm; ribosome	metabolic process	Pf01198	125	14.4539	10.5356
F4YD28	40S ribosomal protein S24 (Fragment) OS=Bubalus bubalis GN=RPS24 PE=2 SV=1 - [F4YD28_BUBBU]	2.99743	18.07	5	1	1	1	nucleotide binding; structural molecule activity	cytoplasm; ribosome	metabolic process	Pf01282	83	9.54219	10.6968
E1BAT6	Uncharacterized protein OS=Bos taurus PE=3 SV=1 - [E1BAT6_BOVIN]	2.864	8.28	2	1	1	1	structural molecule activity	cytoplasm; ribosome	metabolic process	Pf00380	145	16.359	10.1401
A6QNZ7	Keratin 10 (Epidermolytic hyperkeratosis; keratosis palmaris et plantaris) OS=Bos taurus GN=KRT10 PE=2 SV=1 - [A6QNZ7_BOVIN]	2.83812	1.71	2	1	1	1	structural molecule activity	cytoplasm; cytoskeleton	cell differentiation; development; response to stimulus	Pf00038	526	54.8162	5.07178
Q9TTX8	Ribosomal protein L32 (Fragment) OS=Ovis aries PE=2 SV=1 - [Q9TTX8_SHEEP]	2.8126	11.02	2	1	1	1	structural molecule activity	cytoplasm; ribosome	metabolic process	Pf01655	118	13.9669	11.5024
B0LRM7	60S ribosomal protein L6 (Fragment) OS=Ovis aries PE=2 SV=1 - [B0LRM7_SHEEP]	2.74916	8.52	3	1	1	1	structural molecule activity	cytoplasm; ribosome	metabolic process	Pf01159	176	20.3545	10.5796
F1MB60	40S ribosomal protein S26 (Fragment) OS=Bos taurus GN=RPS26 PE=4 SV=1 - [F1MB60_BOVIN]	2.68233	7.83	4	1	1	1	structural molecule activity	cytoplasm; ribosome	metabolic process	Pf01283	115	13.0041	11.0044
F1MM34	Catenin alpha-1 OS=Bos taurus GN=CTNNA1 PE=4 SV=2 - [F1MM34_BOVIN]	2.6314	1.32	3	1	1	1	protein binding; structural molecule activity	cytoskeleton; membrane	cell communication; cell death; cell differentiation; cell organization and biogenesis; cell proliferation; development; regulation of biological process; response to stimulus	Pf01044	906	100.039	6.29053
A1XED4	RPL23 (Fragment) OS=Bos taurus PE=2 SV=1 - [A1XED4_BOVIN]	2.49663	16.67	3	1	1	1	structural molecule activity	cytoplasm; cytosol; nucleus; organelle lumen; ribosome	metabolic process	Pf00238	90	9.73024	10.1401
G3MYF8	60S ribosomal protein L36 OS=Bos taurus GN=RPL36 PE=3 SV=1 - [G3MYF8_BOVIN]	2.40059	9.52	2	1	1	1	structural molecule activity	cytoplasm; ribosome	metabolic process	Pf01158	105	12.1166	11.2095
D3YC70	Heparin-binding protein (Fragment) OS=Bos gaurus frontalis PE=2 SV=1 - [D3YC70_BOSGF]	2.36465	21.15	3	1	1	1	structural molecule activity	cytoplasm; ribosome	metabolic process	Pf01776	52	5.64996	8.6167
Q3SYZ7	RPL34 protein (Fragment) OS=Bos taurus GN=RPL34 PE=2 SV=1 - [Q3SYZ7_BOVIN]	2.3595	7.08	4	1	1	1	structural molecule activity	cytoplasm; cytosol; ribosome	metabolic process	Pf01199	113	12.7702	11.3706
A6H769	40S ribosomal protein S7 OS=Bos taurus GN=RPS7 PE=2 SV=1 - [RS7_BOVIN]	2.34888	5.67	2	1	1	1	structural molecule activity	cytoplasm; cytoskeleton; cytosol; nucleus; organelle lumen; ribosome	metabolic process	Pf01251	194	22.1133	10.0962
G8JKX9	Uncharacterized protein OS=Bos taurus PE=4 SV=1 - [G8JKX9_BOVIN]	2.34317	6.07	3	1	1	1	structural molecule activity	cytoplasm; ribosome	metabolic process	Pf00252	214	24.5608	10.1401
Q862H2	Similar to beta prime cop (Fragment) OS=Bos taurus PE=2 SV=1 - [Q862H2_BOVIN]	2.28081	9.09	3	1	1	1	protein binding; structural molecule activity	cytoplasm; Golgi; membrane	transport	Pf04053	99	10.9547	8.1333
F4YD27	Ribosomal protein S15a (Fragment) OS=Bubalus bubalis GN=rps15a PE=2 SV=1 - [F4YD27_BUBBU]	2.26782	10.96	14	1	1	1	structural molecule activity	cytoplasm; ribosome	metabolic process	Pf00410	73	8.42455	9.62744
L8HW76	Keratin, type II cytoskeletal 6A OS=Bos grunniens mutus GN=M91_10641 PE=3 SV=1 - [L8HW76_BOSMU]	43.6973	18.73	17	6	8	15				Protein not found	518	55.9633	8.08936
M0QVZ6	Keratin, type II cytoskeletal 5 OS=Bos taurus GN=KRT5 PE=3 SV=1 - [M0QVZ6_BOVIN]	40.5452	20.42	12	8	10	15				Protein not found	573	60.6293	7.81104
L8HV38	Keratin, type II cuticular Hb5 OS=Bos grunniens mutus GN=M91_10632 PE=3 SV=1 - [L8HV38_BOSMU]	25.015	13.77	2	1	7	9				Protein not found	494	54.5732	5.64307
L8J4S1	Myosin-9 (Fragment) OS=Bos grunniens mutus GN=M91_10500 PE=4 SV=1 - [L8J4S1_BOSMU]	23.4989	4.11	5	7	7	9				Protein not found	1947	224.672	5.56689
L8HZF7	Myosin-14 OS=Bos grunniens mutus GN=M91_17573 PE=4 SV=1 - [L8HZF7_BOSMU]	6.50734	0.73	2	1	1	2				Protein not found	1928	219.081	5.89697
L8IF47	Myosin-VI (Fragment) OS=Bos grunniens mutus GN=M91_21276 PE=4 SV=1 - [L8IF47_BOSMU]	2.41426	2.9	2	1	1	1				Protein not found	517	58.3462	6.13818
Q8SQA9	Gap junction protein (Fragment) OS=Ovis aries PE=2 SV=1 - [Q8SQA9_SHEEP]	9.68156	16.2	4	2	2	3		membrane	cell communication	Pf00029; Pf10582	179	20.8399	8.42627
L8IDB8	Polyubiquitin-C (Fragment) OS=Bos grunniens mutus GN=M91_18159 PE=4 SV=1 - [L8IDB8_BOSMU]	5.35452	32.85	15	2	2	2				Protein not found	685	76.9915	7.66455
A5PKJ3	DCTN1 protein OS=Bos taurus GN=DCTN1 PE=2 SV=1 - [A5PKJ3_BOVIN]	2.9764	1.13	2	1	1	1		membrane		Pf01302; Pf03961; Pf08317; Pf09726; Pf12455	1239	136.717	5.40186
L8II38	Moesin (Fragment) OS=Bos grunniens mutus GN=M91_15303 PE=4 SV=1 - [L8II38_BOSMU]	2.78005	1.75	7	1	1	1				Protein not found	573	67.4756	6.04932
L8ILV6	Cofilin-1 (Fragment) OS=Bos grunniens mutus GN=M91_15924 PE=4 SV=1 - [L8ILV6_BOSMU]	2.54315	7.27	1	1	1	1				Protein not found	165	18.3756	8.00146
L8HZW1	Profilin-1 (Fragment) OS=Bos grunniens mutus GN=M91_06885 PE=4 SV=1 - [L8HZW1_BOSMU]	2.40696	14.58	4	1	1	1				Protein not found	96	10.4053	9.24658
L8HUF2	Envoplakin OS=Bos grunniens mutus GN=M91_03345 PE=4 SV=1 - [L8HUF2_BOSMU]	2.34006	0.59	2	1	1	1				Protein not found	2024	230.2	7.15186
L8J034	Tubulin alpha-4A chain (Fragment) OS=Bos grunniens mutus GN=M91_13955 PE=3 SV=1 - [L8J034_BOSMU]	20.1372	14.96	8	2	5	8				Protein not found	448	49.8594	5.05908
Q2HJ65	Histone H2A OS=Bos taurus GN=H2AFY PE=2 SV=1 - [Q2HJ65_BOVIN]	7.08422	9.97	4	2	2	2	DNA binding; protein binding	chromosome; nucleus; organelle lumen	cell organization and biogenesis; metabolic process; regulation of biological process	Pf00125; Pf01661	371	39.5084	9.77393
Q0IIJ2	Histone H1.0 OS=Bos taurus GN=H1F0 PE=2 SV=3 - [H10_BOVIN]	2.40466	4.64	1	1	1	1	DNA binding	chromosome; cytoplasm; Golgi; nucleus; organelle lumen	cell organization and biogenesis; metabolic process	Pf00538	194	20.9382	10.9019
L8I3C0	Histone H4 (Fragment) OS=Bos grunniens mutus GN=M91_09398 PE=3 SV=1 - [L8I3C0_BOSMU]	19.8697	26.04	23	4	4	7				Protein not found	96	10.734	11.0337
L8IV30	Histone H2B OS=Bos grunniens mutus GN=M91_08851 PE=3 SV=1 - [L8IV30_BOSMU]	16.6451	20	49	1	2	7				Protein not found	125	13.7472	9.89111
L8I5K2	Histone H2A OS=Bos grunniens mutus GN=M91_03580 PE=3 SV=1 - [L8I5K2_BOSMU]	8.00405	21.88	23	1	2	3				Protein not found	128	13.8978	10.8872
L8ISZ5	Histone H2A (Fragment) OS=Bos grunniens mutus GN=M91_18729 PE=3 SV=1 - [L8ISZ5_BOSMU]	5.67286	18.11	12	1	2	2				Protein not found	127	13.3695	10.5796
Q6R646	Keratin associated protein 13.1 OS=Capra hircus PE=2 SV=1 - [Q6R646_CAPHI]	5.52805	10.43	3	1	1	2		cytoskeleton		Pf05287	163	17.4899	8.49951
G9HPB5	Keratin-associated protein KAP13-3 OS=Ovis aries GN=KRTAP13-3 PE=4 SV=1 - [G9HPB5_SHEEP]	5.46387	13.46	13	2	2	2				Pf05287	156	17.0338	9.18799
L8IRP0	Cytoskeleton-associated protein 4 (Fragment) OS=Bos grunniens mutus GN=M91_13977 PE=4 SV=1 - [L8IRP0_BOSMU]	2.76361	2.94	2	1	1	1				Protein not found	510	56.6094	5.2749
F5AY94	Keratin-associated protein KAP11-1 OS=Ovis aries GN=KRTAP11-1 PE=4 SV=1 - [F5AY94_SHEEP]	2.52529	6.92	6	1	1	1				Pf05287	159	16.8757	7.95752
L8HXY5	Histone H1.5 OS=Bos grunniens mutus GN=M91_12990 PE=3 SV=1 - [L8HXY5_BOSMU]	2.35513	5.75	1	1	1	1				Protein not found	226	22.6805	10.9165

## Sheet: motor activity
Accession	Description	Score	Coverage	# Proteins	# Unique Peptides	# Peptides	# PSMs	Molecular Function	Cellular Component	Biological Process	Pfam IDs	# AAs	MW [kDa]	calc. pI
P02534	Keratin, type I microfibrillar 48 kDa, component 8C-1 OS=Ovis aries PE=1 SV=2 - [K1M1_SHEEP]	118.638	31.8	34	2	13	38	catalytic activity; motor activity; structural molecule activity	cytoskeleton		Pf00038; Pf01576; Pf12128	412	46.6448	4.80518
A5PJJ1	KRT33A protein OS=Bos taurus GN=KRT33A PE=2 SV=1 - [A5PJJ1_BOVIN]	113.077	27.18	29	1	11	36	catalytic activity; motor activity; structural molecule activity	cytoskeleton		Pf00038; Pf01576; Pf12128	401	45.6893	4.86865
E1BKT9	Uncharacterized protein OS=Bos taurus GN=DSP PE=4 SV=1 - [E1BKT9_BOVIN]	109.735	12.53	2	28	28	37	catalytic activity; motor activity; protein binding; structural molecule activity	chromosome; cytoplasm; cytoskeleton; membrane; mitochondrion; nucleus; organelle lumen	cell differentiation; cell organization and biogenesis; development; metabolic process; reproduction	Pf00038; Pf00681; Pf01540; Pf01576; Pf02463; Pf04111; Pf04156; Pf05483; Pf05557; Pf05622; Pf06637; Pf07888; Pf09726; Pf09731; Pf10174; Pf12128	2889	332.177	6.84424
E3VW87	Keratin 86 OS=Ovis aries PE=2 SV=1 - [E3VW87_SHEEP]	99.5468	33.74	10	4	16	35	catalytic activity; motor activity; structural molecule activity	cytoskeleton; membrane; nucleus	transport	Pf00038; Pf01576; Pf07926; Pf09726; Pf10174; Pf11559; Pf12128	486	53.1633	5.56689
Q06018	Intermediate filament type II keratin OS=Ovis aries GN=KRT2.13 PE=3 SV=1 - [Q06018_SHEEP]	82.2103	25.62	2	6	12	29	catalytic activity; motor activity; structural molecule activity; transporter activity	cytoskeleton; membrane	transport	Pf00038; Pf01496; Pf01576; Pf05667; Pf11559; Pf12128	480	53.0006	8.26514
E3VW85	Keratin 83 OS=Ovis aries PE=2 SV=1 - [E3VW85_SHEEP]	78.6152	32.45	8	3	15	28	catalytic activity; motor activity; structural molecule activity	cytoskeleton; membrane; nucleus	transport	Pf00038; Pf01576; Pf02463; Pf07888; Pf07926; Pf08317; Pf09726; Pf10174; Pf11559; Pf12128	493	53.8814	5.40186
F1N362	Uncharacterized protein OS=Bos taurus GN=KRT84 PE=3 SV=2 - [F1N362_BOVIN]	14.9336	8.43	9	3	4	5	catalytic activity; motor activity; structural molecule activity	cytoskeleton		Pf00038; Pf01576; Pf05557	593	64.0911	7.38623
E1BDX8	Uncharacterized protein OS=Bos taurus GN=DYNC1H1 PE=4 SV=1 - [E1BDX8_BOVIN]	10.6193	1.16	1	4	4	4	catalytic activity; motor activity; nucleotide binding	cytoskeleton	cell organization and biogenesis; cellular component movement; metabolic process	Pf03028; Pf03915; Pf04156; Pf07246; Pf07728; Pf08385; Pf08393; Pf12774; Pf12775; Pf12777; Pf12780; Pf12781	4646	531.719	6.40479
A0JND2	Keratin, type II cytoskeletal 80 OS=Bos taurus GN=KRT80 PE=2 SV=1 - [K2C80_BOVIN]	9.30597	9	9	2	3	4	catalytic activity; motor activity; structural molecule activity; transporter activity	cytoskeleton; membrane	transport	Pf00038; Pf01496; Pf01576; Pf05557; Pf05667; Pf07888; Pf12128	422	47.408	5.31299
Q27966	Unconventional myosin-Ic OS=Bos taurus GN=MYO1C PE=1 SV=3 - [MYO1C_BOVIN]	5.08572	2.54	1	2	2	2	catalytic activity; motor activity; nucleotide binding; protein binding	cytoplasm; cytoskeleton; membrane; nucleus; organelle lumen	transport	Pf00063; Pf06017	1063	121.86	9.24658
F1MKQ9	Uveal autoantigen with coiled-coil domains and ankyrin repeats protein OS=Bos taurus GN=UACA PE=2 SV=2 - [F1MKQ9_BOVIN]	2.7277	0.86	4	1	1	1	catalytic activity; motor activity; protein binding; transporter activity	chromosome; cytoplasm; cytoskeleton; Golgi; membrane; nucleus; organelle lumen	cell organization and biogenesis; reproduction; transport	Pf00023; Pf01496; Pf01576; Pf02463; Pf05483; Pf05667; Pf07888; Pf09726; Pf09730; Pf12128; Pf12796	1401	161.156	6.80029
F1MM11	Kinesin light chain 3 OS=Bos taurus GN=KLC3 PE=4 SV=1 - [F1MM11_BOVIN]	2.28469	1.78	2	1	1	1	catalytic activity; motor activity; protein binding	cytoplasm; cytoskeleton		Pf09311	505	55.6188	6.69775
L8J4S1	Myosin-9 (Fragment) OS=Bos grunniens mutus GN=M91_10500 PE=4 SV=1 - [L8J4S1_BOSMU]	23.4989	4.11	5	7	7	9				Protein not found	1947	224.672	5.56689
L8HZF7	Myosin-14 OS=Bos grunniens mutus GN=M91_17573 PE=4 SV=1 - [L8HZF7_BOSMU]	6.50734	0.73	2	1	1	2				Protein not found	1928	219.081	5.89697
L8IF47	Myosin-VI (Fragment) OS=Bos grunniens mutus GN=M91_21276 PE=4 SV=1 - [L8IF47_BOSMU]	2.41426	2.9	2	1	1	1				Protein not found	517	58.3462	6.13818

## Sheet: transporter activity
Accession	Description	Score	Coverage	# Proteins	# Unique Peptides	# Peptides	# PSMs	Molecular Function	Cellular Component	Biological Process	Pfam IDs	# AAs	MW [kDa]	calc. pI
Q06018	Intermediate filament type II keratin OS=Ovis aries GN=KRT2.13 PE=3 SV=1 - [Q06018_SHEEP]	82.2103	25.62	2	6	12	29	catalytic activity; motor activity; structural molecule activity; transporter activity	cytoskeleton; membrane	transport	Pf00038; Pf01496; Pf01576; Pf05667; Pf11559; Pf12128	480	53.0006	8.26514
G3N0V2	Uncharacterized protein OS=Bos taurus GN=KRT1 PE=3 SV=1 - [G3N0V2_BOVIN]	21.8101	5.78	19	2	3	8	structural molecule activity; transporter activity	cytoskeleton; membrane	transport	Pf00038; Pf01496; Pf12128; Pf12252	606	63.1131	8.27979
A9YUY8	Adipocyte fatty acid-binding protein 4 OS=Ovis aries GN=FABP4 PE=2 SV=1 - [A9YUY8_SHEEP]	12.5835	19.7	9	2	2	4	transporter activity		transport	Pf00061	132	14.6794	5.36377
A0JND2	Keratin, type II cytoskeletal 80 OS=Bos taurus GN=KRT80 PE=2 SV=1 - [K2C80_BOVIN]	9.30597	9	9	2	3	4	catalytic activity; motor activity; structural molecule activity; transporter activity	cytoskeleton; membrane	transport	Pf00038; Pf01496; Pf01576; Pf05557; Pf05667; Pf07888; Pf12128	422	47.408	5.31299
F1DSD0	Hemoglobin subunit beta-C OS=Pantholops hodgsonii PE=2 SV=1 - [F1DSD0_PANHO]	8.72498	17.61	6	2	2	3	metal ion binding; transporter activity	cytoplasm; cytosol; membrane	transport	Pf00042	142	15.7533	7.6792
F1MC11	Keratin, type I cytoskeletal 14 OS=Bos taurus GN=KRT14 PE=3 SV=2 - [F1MC11_BOVIN]	5.44825	3.98	12	1	2	2	structural molecule activity; transporter activity	cytoplasm; cytoskeleton; membrane; mitochondrion; nucleus	cell differentiation; cell organization and biogenesis; transport	Pf00038; Pf01496; Pf12128	477	51.8787	5.16064
A0JNB7	Solute carrier family 40 (Iron-regulated transporter), member 1 OS=Bos taurus GN=SLC40A1 PE=2 SV=1 - [A0JNB7_BOVIN]	4.82333	1.57	2	1	1	2	transporter activity	cytoplasm; membrane	cell death; cellular homeostasis; development; transport	Pf06963	574	62.8273	6.20166
G3X6T7	Uncharacterized protein OS=Bos taurus GN=ATP7A PE=3 SV=1 - [G3X6T7_BOVIN]	3.975	1.13	2	1	1	1	catalytic activity; metal ion binding; nucleotide binding; transporter activity	membrane	metabolic process; transport	Pf00122; Pf00403; Pf00702; Pf12710	1500	163.248	6.48096
A7MB31	SLC1A1 protein OS=Bos taurus GN=SLC1A1 PE=2 SV=1 - [A7MB31_BOVIN]	3.67962	3.24	3	1	1	1	transporter activity	membrane	transport	Pf00375; Pf03706	524	57.0892	5.35107
G1DFQ5	Chloride intracellular channel protein 1 OS=Capra hircus GN=CLIC1 PE=2 SV=1 - [G1DFQ5_CAPHI]	3.40022	7.47	3	1	1	1	transporter activity	membrane	transport		241	26.8487	5.26221
C6ZP46	I alpha globin OS=Ammotragus lervia GN=HBAI PE=3 SV=1 - [C6ZP46_AMMLE]	3.22503	10.56	6	1	1	1	metal ion binding; transporter activity	cytoplasm; cytosol	transport	Pf00042	142	15.1689	8.67529
F1MRS8	Uncharacterized protein OS=Bos taurus GN=FABP9 PE=3 SV=2 - [F1MRS8_BOVIN]	2.95075	11.36	2	1	1	1	transporter activity		transport	Pf00061	132	14.7477	8.08936
F1MKQ9	Uveal autoantigen with coiled-coil domains and ankyrin repeats protein OS=Bos taurus GN=UACA PE=2 SV=2 - [F1MKQ9_BOVIN]	2.7277	0.86	4	1	1	1	catalytic activity; motor activity; protein binding; transporter activity	chromosome; cytoplasm; cytoskeleton; Golgi; membrane; nucleus; organelle lumen	cell organization and biogenesis; reproduction; transport	Pf00023; Pf01496; Pf01576; Pf02463; Pf05483; Pf05667; Pf07888; Pf09726; Pf09730; Pf12128; Pf12796	1401	161.156	6.80029
A6H715	TRPV3 protein OS=Bos taurus GN=TRPV3 PE=2 SV=1 - [A6H715_BOVIN]	2.66403	3.04	3	1	1	1	protein binding; transporter activity	membrane	response to stimulus; transport	Pf12796	526	60.2058	6.72705
A1A4I8	Uncharacterized protein OS=Bos taurus GN=XPO7 PE=2 SV=1 - [A1A4I8_BOVIN]	2.61401	1.47	2	1	1	1	transporter activity		transport	Pf03810	1087	123.815	6.31592
G3X7G4	AP-2 complex subunit beta OS=Bos taurus GN=AP2B1 PE=4 SV=1 - [G3X7G4_BOVIN]	2.472	2.51	7	1	1	1	transporter activity	cytoplasm; membrane	transport	Pf01602; Pf12717	598	67.6373	5.46533
Q9TSN7	Hemoglobin subunit alpha-1 OS=Bubalus bubalis PE=2 SV=3 - [HBA1_BUBBU]	2.31963	8.45	3	1	1	1	metal ion binding; transporter activity	cytoplasm; cytosol	transport	Pf00042	142	15.1189	8.45557
D3JWS6	Solute carrier family 2 facilitated glucose transporter member 1 (Fragment) OS=Bubalus bubalis GN=SLC2A1 PE=2 SV=1 - [D3JWS6_BUBBU]	2.20991	7.34	7	1	1	1	transporter activity	membrane	transport	Pf00083	109	11.7794	9.45166

## Sheet: antioxidant activity
Accession	Description	Score	Coverage	# Proteins	# Unique Peptides	# Peptides	# PSMs	Molecular Function	Cellular Component	Biological Process	Pfam IDs	# AAs	MW [kDa]	calc. pI
O77834	Peroxiredoxin-6 OS=Bos taurus GN=PRDX6 PE=1 SV=3 - [PRDX6_BOVIN]	15.4538	19.2	1	3	3	5	antioxidant activity; catalytic activity	cytoplasm; cytosol; vacuole	metabolic process; response to stimulus	Pf00578; Pf08534; Pf10417	224	25.0511	6.37939
C8BKC5	Peroxiredoxin 2 OS=Ovis aries GN=PRDX2 PE=2 SV=1 - [C8BKC5_SHEEP]	10.3489	9.09	3	2	2	3	antioxidant activity; catalytic activity		metabolic process	Pf00578; Pf08534; Pf10417	198	21.8311	5.42725
Q4JJA4	Peroxiredoxin 1 (Fragment) OS=Bubalus bubalis PE=4 SV=1 - [Q4JJA4_BUBBU]	2.42378	25.4	5	1	1	1	antioxidant activity; catalytic activity		metabolic process	Pf00578; Pf08534	63	6.82874	8.57275
