# Supplementary material for: Available sustainable alternatives replace endangered animal horn based on their proteomic analysis and bio-effect evaluation
Source: Sci Rep. 2016 Oct 27;6:36027. doi: 10.1038/srep36027 (PMC5082367; doi:10.1038/srep36027)
Supplement: Supplementary Table S19 [file srep36027-s20.xls]

## Sheet: Sheet1
Accession	Description	Score	Coverage	# Proteins	# Unique Peptides	# Peptides	# PSMs	Molecular Function	Cellular Component	Biological Process	Pfam IDs	# AAs	MW [kDa]	calc. pI
E1B898	Uncharacterized protein OS=Bos taurus GN=KRT86 PE=3 SV=1 - [E1B898_BOVIN]	402.611	30.04	14	0	15	114	catalytic activity; motor activity; structural molecule activity	cytoskeleton; membrane; nucleus	transport	Pf00038; Pf01576; Pf05557; Pf07926; Pf09726; Pf10174; Pf11559; Pf12128	486	53.2973	5.56689
E3VW87	Keratin 86 OS=Ovis aries PE=2 SV=1 - [E3VW87_SHEEP]	350.409	30.04	12	0	15	102	catalytic activity; motor activity; structural molecule activity	cytoskeleton; membrane; nucleus	transport	Pf00038; Pf01576; Pf07926; Pf09726; Pf10174; Pf11559; Pf12128	486	53.1633	5.56689
L8HW98	Keratin, type II microfibrillar, component 5 OS=Bos grunniens mutus GN=M91_10633 PE=3 SV=1 - [L8HW98_BOSMU]	288.452	29.59	8	2	15	81				Protein not found	507	55.8748	6.45557
A5PJJ1	KRT33A protein OS=Bos taurus GN=KRT33A PE=2 SV=1 - [A5PJJ1_BOVIN]	235.013	36.66	10	4	16	64	catalytic activity; motor activity; structural molecule activity	cytoskeleton		Pf00038; Pf01576; Pf12128	401	45.6893	4.86865
F1MSA6	Uncharacterized protein OS=Bos taurus GN=KRT34 PE=3 SV=1 - [F1MSA6_BOVIN]	227.352	38.87	7	3	15	61	structural molecule activity	cytoskeleton		Pf00038	391	44.699	4.90674
P02534	Keratin, type I microfibrillar 48 kDa, component 8C-1 OS=Ovis aries PE=1 SV=2 - [K1M1_SHEEP]	224.481	35.92	12	1	15	61	catalytic activity; motor activity; structural molecule activity	cytoskeleton		Pf00038; Pf01576; Pf12128	412	46.6448	4.80518
Q6R651	Hair acidic keratin 1 OS=Capra hircus PE=2 SV=1 - [Q6R651_CAPHI]	224.445	34.87	10	1	15	61	catalytic activity; motor activity; protein binding; structural molecule activity	cytoplasm; cytoskeleton; membrane	cell organization and biogenesis	Pf00038; Pf01576; Pf05622; Pf06160; Pf12128	413	46.847	4.83057
F1N362	Uncharacterized protein OS=Bos taurus GN=KRT84 PE=3 SV=2 - [F1N362_BOVIN]	202.856	33.56	5	17	19	59	catalytic activity; motor activity; structural molecule activity	cytoskeleton		Pf00038; Pf01576; Pf05557	593	64.0911	7.38623
A4FUZ0	Keratin, type II cuticular Hb3 OS=Bos taurus GN=KRT83 PE=2 SV=1 - [KRT83_BOVIN]	185.866	24.95	10	2	13	57	catalytic activity; motor activity; structural molecule activity	cytoskeleton; membrane; nucleus	transport	Pf00038; Pf01576; Pf02463; Pf05701; Pf07888; Pf07926; Pf09726; Pf10174; Pf11559; Pf12128	493	53.9545	5.47803
Q06018	Intermediate filament type II keratin OS=Ovis aries GN=KRT2.13 PE=3 SV=1 - [Q06018_SHEEP]	185.494	20.42	2	1	9	53	catalytic activity; motor activity; structural molecule activity; transporter activity	cytoskeleton; membrane	transport	Pf00038; Pf01496; Pf01576; Pf05667; Pf11559; Pf12128	480	53.0006	8.26514
F1MUY2	Uncharacterized protein OS=Bos taurus GN=KRT6B PE=2 SV=1 - [F1MUY2_BOVIN]	177.946	33.1	9	2	17	53	catalytic activity; motor activity; structural molecule activity	cytoskeleton		Pf00038; Pf01576; Pf05957; Pf07902; Pf12128	571	60.8186	8.35303
L8HW76	Keratin, type II cytoskeletal 6A OS=Bos grunniens mutus GN=M91_10641 PE=3 SV=1 - [L8HW76_BOSMU]	149.646	38.42	10	3	18	45				Protein not found	518	55.9633	8.08936
F1MI98	Uncharacterized protein OS=Bos taurus GN=KRT36 PE=3 SV=2 - [F1MI98_BOVIN]	145.929	29.82	6	9	12	41	structural molecule activity	cytoskeleton		Pf00038; Pf12128	456	51.0773	4.98291
P25691	Keratin, type II microfibrillar, component 5 OS=Ovis aries PE=1 SV=1 - [K2M3_SHEEP]	140.284	19.52	5	2	11	42	structural molecule activity	cytoskeleton		Pf00038; Pf08317	502	55.2205	6.45557
F1MC11	Keratin, type I cytoskeletal 14 OS=Bos taurus GN=KRT14 PE=3 SV=2 - [F1MC11_BOVIN]	120.47	28.93	15	11	14	33	structural molecule activity; transporter activity	cytoplasm; cytoskeleton; membrane; mitochondrion; nucleus	cell differentiation; cell organization and biogenesis; transport	Pf00038; Pf01496; Pf12128	477	51.8787	5.16064
M0QVZ6	Keratin, type II cytoskeletal 5 OS=Bos taurus GN=KRT5 PE=3 SV=1 - [M0QVZ6_BOVIN]	93.7468	21.82	7	9	10	28				Protein not found	573	60.6293	7.81104
G3X7V4	Uncharacterized protein (Fragment) OS=Bos taurus GN=LOC530179 PE=3 SV=1 - [G3X7V4_BOVIN]	89.0267	18.18	3	1	8	26	catalytic activity; motor activity; structural molecule activity	cytoskeleton		Pf00038; Pf01576; Pf07888; Pf11559	462	51.2999	8.08936
G3N0V2	Uncharacterized protein OS=Bos taurus GN=KRT1 PE=3 SV=1 - [G3N0V2_BOVIN]	70.8325	17.82	6	6	9	22	structural molecule activity; transporter activity	cytoskeleton; membrane	transport	Pf00038; Pf01496; Pf12128; Pf12252	606	63.1131	8.27979
A0JND2	Keratin, type II cytoskeletal 80 OS=Bos taurus GN=KRT80 PE=2 SV=1 - [K2C80_BOVIN]	58.3351	14.22	4	4	5	17	catalytic activity; motor activity; structural molecule activity; transporter activity	cytoskeleton; membrane	transport	Pf00038; Pf01496; Pf01576; Pf05557; Pf05667; Pf07888; Pf12128	422	47.408	5.31299
L8INK7	Desmoplakin (Fragment) OS=Bos grunniens mutus GN=M91_06211 PE=4 SV=1 - [L8INK7_BOSMU]	53.8066	6.38	2	12	12	15				Protein not found	2839	327.347	6.81494
Q3I349	Serum albumin (Fragment) OS=Bos indicus PE=2 SV=1 - [Q3I349_BOSIN]	36.6552	15.97	7	6	6	11		extracellular	transport	Pf00273	476	53.8901	6.46826
G3N0I4	Cytosol aminopeptidase OS=Bos taurus GN=LAP3 PE=2 SV=1 - [G3N0I4_BOVIN]	34.9552	16.67	4	6	6	10	catalytic activity; metal ion binding	cytoplasm; membrane	metabolic process	Pf00883; Pf02789	498	54.0465	5.80811
Q2KJ32	Selenium-binding protein 1 OS=Bos taurus GN=SELENBP1 PE=1 SV=1 - [SBP1_BOVIN]	29.8824	17.37	1	6	6	8	protein binding	cytoplasm; cytosol; membrane; nucleus; organelle lumen	transport	Pf05694	472	52.5216	6.48096
Q8SPJ1	Junction plakoglobin OS=Bos taurus GN=JUP PE=2 SV=1 - [PLAK_BOVIN]	26.5805	13.02	7	7	7	8	protein binding; structural molecule activity	cytoplasm; cytoskeleton; cytosol; membrane; nucleus; organelle lumen	cell communication; cell differentiation; cell organization and biogenesis; cellular component movement; development; metabolic process; regulation of biological process; reproduction; response to stimulus; transport	Pf00514	745	81.7688	6.13818
F1MB08	Alpha-enolase OS=Bos taurus GN=ENO1 PE=3 SV=1 - [F1MB08_BOVIN]	25.7727	14.29	8	4	4	7	catalytic activity; metal ion binding	cell surface; cytoplasm; cytosol; extracellular; membrane	metabolic process	Pf00113; Pf03952	434	47.2543	6.80029
L8I3P6	Leucine-rich repeat-containing protein 15 (Fragment) OS=Bos grunniens mutus GN=M91_13765 PE=4 SV=1 - [L8I3P6_BOSMU]	24.3894	11.38	2	5	5	7				Protein not found	589	65.0547	7.09326
A6QNZ7	Keratin 10 (Epidermolytic hyperkeratosis; keratosis palmaris et plantaris) OS=Bos taurus GN=KRT10 PE=2 SV=1 - [A6QNZ7_BOVIN]	23.3037	5.13	2	2	2	6	structural molecule activity	cytoplasm; cytoskeleton	cell differentiation; development; response to stimulus	Pf00038	526	54.8162	5.07178
L8IBI6	Desmoglein-1 OS=Bos grunniens mutus GN=M91_20076 PE=3 SV=1 - [L8IBI6_BOSMU]	20.9558	8.37	3	6	6	6				Protein not found	1039	111.787	5.021
E1B991	Uncharacterized protein OS=Bos taurus GN=KRT2 PE=3 SV=2 - [E1B991_BOVIN]	20.2807	10.86	2	4	5	6	structural molecule activity	cytoskeleton		Pf00038	617	64.2946	8.67529
L8IAZ5	Uncharacterized protein (Fragment) OS=Bos grunniens mutus GN=M91_20953 PE=4 SV=1 - [L8IAZ5_BOSMU]	19.8982	24.86	2	3	3	5				Protein not found	173	18.7877	9.0415
G3ER51	Keratin 71 OS=Ovis aries GN=KRT71 PE=2 SV=2 - [G3ER51_SHEEP]	19.3865	11.05	6	3	4	5				Protein not found	525	57.325	6.60986
Q0VC36	14-3-3 protein sigma OS=Bos taurus GN=SFN PE=2 SV=1 - [1433S_BOVIN]	18.6252	10.48	10	1	2	5	protein binding	cytoplasm; extracellular; nucleus	cell communication; cell death; cell differentiation; cell growth; cell organization and biogenesis; cell proliferation; development; metabolic process; regulation of biological process; response to stimulus; transport	Pf00244	248	27.8317	4.71631
L8I3T6	Keratin, type I cuticular Ha7 (Fragment) OS=Bos grunniens mutus GN=M91_00634 PE=3 SV=1 - [L8I3T6_BOSMU]	18.1482	6.93	4	1	3	6				Protein not found	433	48.0545	4.90674
Q17QM8	Dual specificity protein phosphatase 14 OS=Bos taurus GN=DUSP14 PE=2 SV=1 - [DUS14_BOVIN]	17.9715	15.15	1	3	3	5	catalytic activity		metabolic process	Pf00102; Pf00782	198	22.2226	9.56885
A6QP57	Protein-glutamine gamma-glutamyltransferase E OS=Bos taurus GN=TGM3 PE=2 SV=1 - [TGM3_BOVIN]	17.1482	7.53	3	3	3	4	catalytic activity; metal ion binding		cell differentiation; development; metabolic process	Pf00868; Pf00927; Pf01841	691	76.7427	6.43018
F1MB32	Uncharacterized protein OS=Bos taurus GN=A2ML1 PE=4 SV=2 - [F1MB32_BOVIN]	16.6783	3.65	1	4	4	5	enzyme regulator activity	extracellular	metabolic process; regulation of biological process	Pf00207; Pf01835; Pf05326; Pf07677; Pf07678; Pf07703; Pf10569	1396	155.46	6.53662
L8I2P6	Keratin, type I cytoskeletal 13 (Fragment) OS=Bos grunniens mutus GN=M91_00639 PE=3 SV=1 - [L8I2P6_BOSMU]	15.4288	9.49	7	1	4	5				Protein not found	411	44.8561	4.84326
G9HPB5	Keratin-associated protein KAP13-3 OS=Ovis aries GN=KRTAP13-3 PE=4 SV=1 - [G9HPB5_SHEEP]	15.2031	6.41	13	1	1	5				Pf05287	156	17.0338	9.18799
F1MHQ4	Fatty acid-binding protein, adipocyte OS=Bos taurus GN=FABP4 PE=3 SV=2 - [F1MHQ4_BOVIN]	14.0719	19.7	9	2	2	4	transporter activity	cytoplasm; nucleus	cell differentiation; defense response; metabolic process; regulation of biological process; response to stimulus; transport	Pf00061	132	14.6365	5.65576
E1BDE6	Uncharacterized protein OS=Bos taurus GN=LGALS7B PE=4 SV=2 - [E1BDE6_BOVIN]	13.6159	11.51	2	1	1	4				Pf00337	139	15.413	6.53662
L8IQ70	Uncharacterized protein (Fragment) OS=Bos grunniens mutus GN=M91_19046 PE=3 SV=1 - [L8IQ70_BOSMU]	12.1441	12.61	25	1	1	4				Protein not found	119	13.1951	9.99365
Q08DM0	Serpin peptidase inhibitor, clade A (Alpha-1 antiproteinase, antitrypsin), member 12 OS=Bos taurus GN=SERPINA12 PE=2 SV=1 - [Q08DM0_BOVIN]	11.9924	12.08	2	4	4	4	enzyme regulator activity		metabolic process; regulation of biological process	Pf00079	414	47.2217	9.42236
L8HMG8	Uncharacterized protein (Fragment) OS=Bos grunniens mutus GN=M91_12355 PE=4 SV=1 - [L8HMG8_BOSMU]	11.5813	20.24	2	1	1	3				Protein not found	84	8.86637	8.07471
G3X894	Uncharacterized protein OS=Bos taurus GN=LOC519132 PE=3 SV=1 - [G3X894_BOVIN]	10.576	7.18	1	2	2	3	enzyme regulator activity			Pf00079	390	44.6055	6.02393
G8JKZ8	Thioredoxin (Fragment) OS=Bos taurus GN=TXN PE=2 SV=1 - [G8JKZ8_BOVIN]	10.2278	41.24	3	3	3	3	catalytic activity		cellular homeostasis; metabolic process; regulation of biological process	Pf00085	97	10.8613	4.84326
G5E537	Uncharacterized protein OS=Bos taurus PE=3 SV=1 - [G5E537_BOVIN]	8.71811	5.71	2	2	2	3	enzyme regulator activity			Pf00079	245	27.7892	5.73193
Q3ZBD7	Glucose-6-phosphate isomerase OS=Bos taurus GN=GPI PE=2 SV=4 - [G6PI_BOVIN]	8.31609	2.87	2	1	1	2	catalytic activity; protein binding	cytoplasm; extracellular; membrane; nucleus	development; metabolic process	Pf00342	557	62.815	7.7085
A6QM09	Putative uncharacterized protein OS=Bos taurus PE=2 SV=1 - [A6QM09_BOVIN]	7.9881	6.9	10	1	1	2	protein binding			Pf07654; Pf07679; Pf07686	232	24.7172	7.60596
F1N650	Annexin OS=Bos taurus GN=ANXA1 PE=3 SV=1 - [F1N650_BOVIN]	7.58317	8.96	4	2	2	2	enzyme regulator activity; metal ion binding; protein binding; structural molecule activity	cytoskeleton; membrane	cell communication; cell differentiation; cell organization and biogenesis; cell proliferation; development; metabolic process; regulation of biological process; response to stimulus; transport	Pf00191	346	38.9553	6.81494
G3X7S2	Heat shock protein beta-1 OS=Bos taurus GN=HSPB1 PE=2 SV=1 - [G3X7S2_BOVIN]	7.54736	20.13	6	2	2	2	protein binding	cell surface	metabolic process; response to stimulus	Pf00011	154	17.4318	7.02002
L8IF65	Epiplakin (Fragment) OS=Bos grunniens mutus GN=M91_08867 PE=4 SV=1 - [L8IF65_BOSMU]	7.50085	12.26	1	2	2	2				Protein not found	310	34.2798	5.73193
E1B8B5	Uncharacterized protein OS=Bos taurus PE=3 SV=2 - [E1B8B5_BOVIN]	7.27158	8.78	1	1	1	2	enzyme regulator activity			Pf00079	205	23.7101	6.7124
L8HPG3	Serpin B5 OS=Bos grunniens mutus GN=M91_01993 PE=3 SV=1 - [L8HPG3_BOSMU]	7.13241	6.32	1	2	2	2				Protein not found	380	42.7557	5.89697
F1N752	Uncharacterized protein OS=Bos taurus GN=HEPHL1 PE=4 SV=2 - [F1N752_BOVIN]	7.08265	1.38	2	1	1	2	catalytic activity; metal ion binding		metabolic process	Pf07731; Pf07732	1157	130.742	6.44287
Q95L54	Annexin A8 OS=Bos taurus GN=ANXA8 PE=2 SV=1 - [ANXA8_BOVIN]	7.0298	7.95	2	2	2	2	metal ion binding		coagulation; response to stimulus	Pf00191	327	36.7636	5.41455
L8II39	Elongation factor 2 (Fragment) OS=Bos grunniens mutus GN=M91_12003 PE=4 SV=1 - [L8II39_BOSMU]	7.00437	3.26	2	2	2	2				Protein not found	858	95.304	6.82959
C0LJF6	Keratin associated protein 6 (Fragment) OS=Ovis aries GN=KAP6 PE=4 SV=1 - [C0LJF6_SHEEP]	6.81015	19.72	16	1	1	2		cytoskeleton			71	7.35595	8.47021
P04272	Annexin A2 OS=Bos taurus GN=ANXA2 PE=1 SV=2 - [ANXA2_BOVIN]	6.45926	6.49	2	2	2	2	enzyme regulator activity; metal ion binding; protein binding	cytoplasm; endosome; extracellular; membrane	cell organization and biogenesis; coagulation; development; regulation of biological process; response to stimulus; transport	Pf00191	339	38.5878	7.31299
B9VH00	Fatty acid binding protein 5 OS=Ovis aries GN=FABP5 PE=2 SV=1 - [B9VH00_SHEEP]	6.41709	22.22	4	2	2	2	transporter activity		transport	Pf00061	135	15.0936	7.69385
F1N3M0	Desmocollin-1 OS=Bos taurus GN=DSC1 PE=2 SV=1 - [F1N3M0_BOVIN]	6.34981	3.58	4	2	2	2	metal ion binding	membrane		Pf00028; Pf08758	839	93.419	5.32568
E1B9D7	Uncharacterized protein OS=Bos taurus GN=DSG4 PE=3 SV=1 - [E1B9D7_BOVIN]	5.76902	2.79	2	2	2	2	metal ion binding	membrane	cell communication; cell differentiation; development; metabolic process; regulation of biological process; response to stimulus	Pf00028; Pf01049	1041	113.534	4.70361
L8IBU2	Keratin-associated protein 13-1 (Fragment) OS=Bos grunniens mutus GN=M91_20949 PE=4 SV=1 - [L8IBU2_BOSMU]	5.72752	13.66	1	2	2	2				Protein not found	183	19.7887	8.27979
Q19RN6	Tubulin beta-3 (Fragment) OS=Bubalus bubalis PE=2 SV=1 - [Q19RN6_BUBBU]	5.67499	13.71	19	2	2	2	catalytic activity; nucleotide binding; structural molecule activity	cytoskeleton	cell organization and biogenesis; cellular component movement; metabolic process	Pf03953	175	20.0371	10.2134
L8HR13	Uncharacterized protein (Fragment) OS=Bos grunniens mutus GN=M91_17977 PE=4 SV=1 - [L8HR13_BOSMU]	5.6381	18.52	22	1	2	2				Protein not found	108	12.0459	4.37354
L8I3C0	Histone H4 (Fragment) OS=Bos grunniens mutus GN=M91_09398 PE=3 SV=1 - [L8I3C0_BOSMU]	5.50137	20.83	23	2	2	2				Protein not found	96	10.734	11.0337
L8IZZ7	Protein FAM83H OS=Bos grunniens mutus GN=M91_04708 PE=4 SV=1 - [L8IZZ7_BOSMU]	4.2015	1.57	2	1	1	1				Protein not found	1144	123.43	6.84424
Q862Q5	Phosphoglycerate kinase (Fragment) OS=Bos taurus PE=2 SV=1 - [Q862Q5_BOVIN]	4.16403	9.71	5	1	1	1	catalytic activity; nucleotide binding	cytoplasm	metabolic process	Pf00162	175	19.0602	8.96826
L8HUJ6	Arginase-1 (Fragment) OS=Bos grunniens mutus GN=M91_17861 PE=3 SV=1 - [L8HUJ6_BOSMU]	4.0705	5.7	3	1	1	1				Protein not found	316	34.486	6.3667
L8I9Z4	Adenosylhomocysteinase (Fragment) OS=Bos grunniens mutus GN=M91_20171 PE=3 SV=1 - [L8I9Z4_BOSMU]	3.92501	3.04	2	1	1	1				Protein not found	427	47.0259	6.04932
G5E604	Uncharacterized protein (Fragment) OS=Bos taurus PE=4 SV=1 - [G5E604_BOVIN]	3.70628	13.08	1	1	1	1	protein binding			Pf07679; Pf07686	107	11.0513	7.98682
Q99149	Transferrin (Fragment) OS=Ovis aries GN=TF PE=2 SV=2 - [Q99149_SHEEP]	3.69821	31.82	5	1	1	1	metal ion binding	extracellular	cellular homeostasis; transport	Pf00405	44	4.89257	9.24658
D3JUU3	Glycine/tyrosine-rich keratin-associated protein 6-3 OS=Ovis aries GN=KAP6-3 PE=4 SV=1 - [D3JUU3_SHEEP]	3.6126	18.92	1	1	1	1					74	7.61003	8.27979
O62659	Hair keratin A1 (Fragment) OS=Bos taurus GN=HKA1 PE=4 SV=1 - [O62659_BOVIN]	3.58571	10.71	1	1	1	1	structural molecule activity	cytoskeleton		Pf00038	84	9.50552	5.37646
O77834	Peroxiredoxin-6 OS=Bos taurus GN=PRDX6 PE=1 SV=3 - [PRDX6_BOVIN]	3.57035	7.59	1	1	1	1	antioxidant activity; catalytic activity	cytoplasm; cytosol; vacuole	metabolic process; response to stimulus	Pf00578; Pf08534; Pf10417	224	25.0511	6.37939
Q28875	Band 6 polypeptide B6P (Fragment) OS=Bos sp. PE=2 SV=1 - [Q28875_9CETA]	3.43322	5.42	3	1	1	1	protein binding			Pf00514	295	33.1042	7.12256
Q3MHY9	ACTR1A protein (Fragment) OS=Bos taurus GN=ACTR1A PE=2 SV=1 - [Q3MHY9_BOVIN]	3.38426	4.37	2	1	1	1	nucleotide binding	cytoplasm; cytoskeleton		Pf00022	366	41.4364	7.02002
A6H7J3	GAN protein OS=Bos taurus GN=GAN PE=2 SV=1 - [A6H7J3_BOVIN]	3.33017	2.01	1	1	1	1	protein binding			Pf00651; Pf01344; Pf07707	597	67.5587	5.77002
G1K1A3	Nucleoside diphosphate kinase (Fragment) OS=Bos taurus GN=NME1 PE=2 SV=1 - [G1K1A3_BOVIN]	3.32368	15.45	7	1	1	1	catalytic activity; nucleotide binding		metabolic process	Pf00334	110	12.4142	5.45264
Q5E956	Triosephosphate isomerase OS=Bos taurus GN=TPI1 PE=2 SV=3 - [TPIS_BOVIN]	3.31101	5.62	2	1	1	1	catalytic activity		development; metabolic process	Pf00121	249	26.6728	6.91748
Q95329	Glyceraldehyde-3-phosphate dehydrogenase (Fragment) OS=Ovis aries PE=2 SV=1 - [Q95329_SHEEP]	3.30737	18.29	8	1	1	1	catalytic activity		metabolic process	Pf02800	82	8.52758	9.64209
Q9TTX8	Ribosomal protein L32 (Fragment) OS=Ovis aries PE=2 SV=1 - [Q9TTX8_SHEEP]	3.24074	11.02	2	1	1	1	structural molecule activity	cytoplasm; ribosome	metabolic process	Pf01655	118	13.9669	11.5024
L8HSU0	Collagen alpha-1(XIV) chain (Fragment) OS=Bos grunniens mutus GN=M91_06054 PE=4 SV=1 - [L8HSU0_BOSMU]	3.1966	1.23	2	1	1	1				Protein not found	1469	161.818	5.08447
A5D984	Pyruvate kinase OS=Bos taurus GN=PKM2 PE=2 SV=1 - [A5D984_BOVIN]	3.19163	3.01	2	1	1	1	catalytic activity; metal ion binding	cytoplasm; mitochondrion	metabolic process	Pf00224; Pf02887	531	57.912	7.85498
F5AY94	Keratin-associated protein KAP11-1 OS=Ovis aries GN=KRTAP11-1 PE=4 SV=1 - [F5AY94_SHEEP]	3.09668	6.92	6	1	1	1				Pf05287	159	16.8757	7.95752
L8IKI3	Eukaryotic initiation factor 4A-I (Fragment) OS=Bos grunniens mutus GN=M91_20379 PE=3 SV=1 - [L8IKI3_BOSMU]	3.08944	2.5	4	1	1	1				Protein not found	400	45.5323	5.57959
E1BHJ0	Profilin OS=Bos taurus PE=3 SV=1 - [E1BHJ0_BOVIN]	3.08481	11.43	2	1	1	1	protein binding	cytoskeleton	cell organization and biogenesis	Pf00235	140	15.0475	8.27979
E1BI28	Uncharacterized protein OS=Bos taurus GN=GM2A PE=4 SV=1 - [E1BI28_BOVIN]	3.03915	8.81	2	1	1	1	catalytic activity; enzyme regulator activity	cytoplasm; mitochondrion; nucleus; organelle lumen	metabolic process; regulation of biological process; response to stimulus		193	20.8897	5.51611
G3MX57	Uncharacterized protein OS=Bos taurus GN=LOC100294937 PE=4 SV=1 - [G3MX57_BOVIN]	3.03793	15.31	2	1	1	1	structural molecule activity	cytoskeleton		Pf04579	98	10.4425	5.64307
F4YD16	Heat shock 90kDa protein 1 beta (Fragment) OS=Bubalus bubalis GN=HSP90AB1 PE=2 SV=1 - [F4YD16_BUBBU]	3.00324	13.4	9	1	1	1	nucleotide binding; protein binding	membrane	metabolic process; response to stimulus	Pf02518	97	10.1641	5.04639
L8IRQ8	ADP-ribosylation factor 5 (Fragment) OS=Bos grunniens mutus GN=M91_17738 PE=3 SV=1 - [L8IRQ8_BOSMU]	2.96807	5.88	5	1	1	1				Protein not found	170	19.5101	6.78564
G3MY15	Uncharacterized protein (Fragment) OS=Bos taurus PE=3 SV=1 - [G3MY15_BOVIN]	2.96037	15.15	3	1	1	1	structural molecule activity	cytoplasm; ribosome	metabolic process	Pf00238	132	13.9985	9.84717
Q27983	Alpha1-antichymotrypsin isoform pHHK11 (Fragment) OS=Bos taurus PE=2 SV=1 - [Q27983_BOVIN]	2.93267	4.43	12	1	1	1	enzyme regulator activity	cytoplasm; extracellular		Pf00079	203	22.6967	5.08447
E1BDP9	Uncharacterized protein OS=Bos taurus PE=4 SV=1 - [E1BDP9_BOVIN]	2.93161	2.41	2	1	1	1		membrane	transport	Pf07888; Pf09726; Pf12128	705	81.3286	6.40479
L8ISS5	Uncharacterized protein OS=Bos grunniens mutus GN=M91_08195 PE=4 SV=1 - [L8ISS5_BOSMU]	2.92805	1.92	1	1	1	1				Protein not found	624	70.178	6.96143
Q9TSF0	BIIIA3 (Fragment) OS=Ovis aries GN=KRTAP2.3 PE=4 SV=1 - [Q9TSF0_SHEEP]	2.89488	14.93	8	1	1	1		cytoskeleton			67	7.35612	7.86963
Q9MZB0	Alpha-tubulin 1 (Fragment) OS=Ovis aries PE=2 SV=1 - [Q9MZB0_SHEEP]	2.89093	6.87	16	1	1	1	catalytic activity; nucleotide binding; structural molecule activity	cytoskeleton	cell organization and biogenesis; cellular component movement; metabolic process	Pf00091; Pf03953	233	25.77	7.03467
L8IHE7	Coiled-coil domain-containing protein 123, mitochondrial (Fragment) OS=Bos grunniens mutus GN=M91_07460 PE=4 SV=1 - [L8IHE7_BOSMU]	2.85715	1.45	2	1	1	1				Protein not found	758	87.2711	6.55127
Q862F6	Similar to elongation factor 1 alpha (Fragment) OS=Bos taurus PE=2 SV=1 - [Q862F6_BOVIN]	2.84277	7.79	11	1	1	1	catalytic activity; nucleotide binding; RNA binding	cytoplasm; nucleus	metabolic process	Pf00009	154	17.2449	8.92432
P02510	Alpha-crystallin B chain OS=Bos taurus GN=CRYAB PE=1 SV=2 - [CRYAB_BOVIN]	2.84059	6.29	2	1	1	1	metal ion binding; protein binding; structural molecule activity	cytoplasm; cytosol; membrane; mitochondrion; nucleus	cell death; cell differentiation; cell organization and biogenesis; development; metabolic process; regulation of biological process; response to stimulus; transport	Pf00011; Pf00525	175	20.0244	7.32764
Q2XW10	Ribosomal protein S4 X-linked (Fragment) OS=Bos taurus GN=RPS4X PE=2 SV=1 - [Q2XW10_BOVIN]	2.82624	13.39	12	1	1	1	RNA binding; structural molecule activity	cytoplasm; ribosome	metabolic process	Pf00900	127	14.2636	9.02686
P20072	Annexin A7 OS=Bos taurus GN=ANXA7 PE=1 SV=2 - [ANXA7_BOVIN]	2.8099	1.94	2	1	1	1	metal ion binding; protein binding	cytoplasm; cytosol; membrane; nucleus	cell organization and biogenesis; cell proliferation; cellular homeostasis; regulation of biological process; response to stimulus	Pf00191	463	49.9083	6.80029
F4YD27	Ribosomal protein S15a (Fragment) OS=Bubalus bubalis GN=rps15a PE=2 SV=1 - [F4YD27_BUBBU]	2.80582	19.18	15	1	1	1	structural molecule activity	cytoplasm; ribosome	metabolic process	Pf00410	73	8.42455	9.62744
L8HRS6	Rho GTPase-activating protein 10 (Fragment) OS=Bos grunniens mutus GN=M91_03277 PE=4 SV=1 - [L8HRS6_BOSMU]	2.80285	2.27	2	1	1	1				Protein not found	749	84.8785	7.47412
L8I5E6	Neuronal protein 3.1 (Fragment) OS=Bos grunniens mutus GN=M91_15415 PE=4 SV=1 - [L8I5E6_BOSMU]	2.79276	29.85	1	1	1	1				Protein not found	67	7.42581	8.1626
L8HWT5	Cytosolic carboxypeptidase 1 (Fragment) OS=Bos grunniens mutus GN=M91_07349 PE=4 SV=1 - [L8HWT5_BOSMU]	2.77545	1.23	2	1	1	1				Protein not found	1215	136.811	5.98584
L8J0I1	Renin receptor (Fragment) OS=Bos grunniens mutus GN=M91_17207 PE=4 SV=1 - [L8J0I1_BOSMU]	2.74925	3.56	3	1	1	1				Protein not found	337	37.9616	5.70654
L8IK69	Histone H2A OS=Bos grunniens mutus GN=M91_14430 PE=3 SV=1 - [L8IK69_BOSMU]	2.73327	24.36	16	1	1	1				Protein not found	78	8.56185	9.81787
L8HU66	Nuclear mitotic apparatus protein 1 (Fragment) OS=Bos grunniens mutus GN=M91_08907 PE=4 SV=1 - [L8HU66_BOSMU]	2.7104	0.52	2	1	1	1				Protein not found	2131	238.343	5.61768
L8HMU3	60S ribosomal protein L31 (Fragment) OS=Bos grunniens mutus GN=M91_04423 PE=4 SV=1 - [L8HMU3_BOSMU]	2.69266	11.76	3	1	1	1				Protein not found	119	13.9265	10.1255
A6H773	Transmembrane protein 70, mitochondrial OS=Bos taurus GN=TMEM70 PE=2 SV=1 - [TMM70_BOVIN]	2.66259	5.91	1	1	1	1		cytoplasm; membrane; mitochondrion	cell organization and biogenesis	Pf06979	254	28.1217	9.61279
A1L514	Annexin OS=Bos taurus GN=ANXA4 PE=2 SV=1 - [A1L514_BOVIN]	2.64694	12.12	3	1	1	1	metal ion binding			Pf00191	132	14.5524	6.75635
D4P8S5	Corneodesmosome protein OS=Ovis aries GN=CDSN PE=4 SV=1 - [D4P8S5_SHEEP]	2.63068	2.2	4	1	1	1			development		545	51.7118	8.67529
Q08DB9	ALS2CR12 protein OS=Bos taurus GN=ALS2CR12 PE=2 SV=1 - [Q08DB9_BOVIN]	2.62404	7.55	3	1	1	1					212	24.0696	8.90967
L8HUK7	Inhibitor of carbonic anhydrase (Fragment) OS=Bos grunniens mutus GN=M91_11915 PE=4 SV=1 - [L8HUK7_BOSMU]	2.59391	1.27	1	1	1	1				Protein not found	707	78.1842	7.09326
	antioxidant activity 1.3%	0.0125786
	transporter activity 3.8%	0.0377358
	motor activity 6.9%	0.0691824
	structural molecule activity 26.4%	0.264151
	enzyme regulator activity 1.9%	0.0188679
	catalytic activity 20.1%	0.201258
	binding 26.4%	0.264151
	others 13.2%	0.132075

## Sheet: other
Accession	Description	Score	Coverage	# Proteins	# Unique Peptides	# Peptides	# PSMs	Molecular Function	Cellular Component	Biological Process	Pfam IDs	# AAs	MW [kDa]	calc. pI
L8I3P6	Leucine-rich repeat-containing protein 15 (Fragment) OS=Bos grunniens mutus GN=M91_13765 PE=4 SV=1 - [L8I3P6_BOSMU]	24.3894	11.38	2	5	5	7				Protein not found	589	65.0547	7.09326
L8IAZ5	Uncharacterized protein (Fragment) OS=Bos grunniens mutus GN=M91_20953 PE=4 SV=1 - [L8IAZ5_BOSMU]	19.8982	24.86	2	3	3	5				Protein not found	173	18.7877	9.0415
E1BDE6	Uncharacterized protein OS=Bos taurus GN=LGALS7B PE=4 SV=2 - [E1BDE6_BOVIN]	13.6159	11.51	2	1	1	4				Pf00337	139	15.413	6.53662
L8IQ70	Uncharacterized protein (Fragment) OS=Bos grunniens mutus GN=M91_19046 PE=3 SV=1 - [L8IQ70_BOSMU]	12.1441	12.61	25	1	1	4				Protein not found	119	13.1951	9.99365
L8HMG8	Uncharacterized protein (Fragment) OS=Bos grunniens mutus GN=M91_12355 PE=4 SV=1 - [L8HMG8_BOSMU]	11.5813	20.24	2	1	1	3				Protein not found	84	8.86637	8.07471
L8II39	Elongation factor 2 (Fragment) OS=Bos grunniens mutus GN=M91_12003 PE=4 SV=1 - [L8II39_BOSMU]	7.00437	3.26	2	2	2	2				Protein not found	858	95.304	6.82959
L8HR13	Uncharacterized protein (Fragment) OS=Bos grunniens mutus GN=M91_17977 PE=4 SV=1 - [L8HR13_BOSMU]	5.6381	18.52	22	1	2	2				Protein not found	108	12.0459	4.37354
L8IZZ7	Protein FAM83H OS=Bos grunniens mutus GN=M91_04708 PE=4 SV=1 - [L8IZZ7_BOSMU]	4.2015	1.57	2	1	1	1				Protein not found	1144	123.43	6.84424
D3JUU3	Glycine/tyrosine-rich keratin-associated protein 6-3 OS=Ovis aries GN=KAP6-3 PE=4 SV=1 - [D3JUU3_SHEEP]	3.6126	18.92	1	1	1	1					74	7.61003	8.27979
L8IKI3	Eukaryotic initiation factor 4A-I (Fragment) OS=Bos grunniens mutus GN=M91_20379 PE=3 SV=1 - [L8IKI3_BOSMU]	3.08944	2.5	4	1	1	1				Protein not found	400	45.5323	5.57959
L8IRQ8	ADP-ribosylation factor 5 (Fragment) OS=Bos grunniens mutus GN=M91_17738 PE=3 SV=1 - [L8IRQ8_BOSMU]	2.96807	5.88	5	1	1	1				Protein not found	170	19.5101	6.78564
E1BDP9	Uncharacterized protein OS=Bos taurus PE=4 SV=1 - [E1BDP9_BOVIN]	2.93161	2.41	2	1	1	1		membrane	transport	Pf07888; Pf09726; Pf12128	705	81.3286	6.40479
L8ISS5	Uncharacterized protein OS=Bos grunniens mutus GN=M91_08195 PE=4 SV=1 - [L8ISS5_BOSMU]	2.92805	1.92	1	1	1	1				Protein not found	624	70.178	6.96143
Q9TSF0	BIIIA3 (Fragment) OS=Ovis aries GN=KRTAP2.3 PE=4 SV=1 - [Q9TSF0_SHEEP]	2.89488	14.93	8	1	1	1		cytoskeleton			67	7.35612	7.86963
L8IHE7	Coiled-coil domain-containing protein 123, mitochondrial (Fragment) OS=Bos grunniens mutus GN=M91_07460 PE=4 SV=1 - [L8IHE7_BOSMU]	2.85715	1.45	2	1	1	1				Protein not found	758	87.2711	6.55127
L8I5E6	Neuronal protein 3.1 (Fragment) OS=Bos grunniens mutus GN=M91_15415 PE=4 SV=1 - [L8I5E6_BOSMU]	2.79276	29.85	1	1	1	1				Protein not found	67	7.42581	8.1626
L8J0I1	Renin receptor (Fragment) OS=Bos grunniens mutus GN=M91_17207 PE=4 SV=1 - [L8J0I1_BOSMU]	2.74925	3.56	3	1	1	1				Protein not found	337	37.9616	5.70654
L8HU66	Nuclear mitotic apparatus protein 1 (Fragment) OS=Bos grunniens mutus GN=M91_08907 PE=4 SV=1 - [L8HU66_BOSMU]	2.7104	0.52	2	1	1	1				Protein not found	2131	238.343	5.61768
A6H773	Transmembrane protein 70, mitochondrial OS=Bos taurus GN=TMEM70 PE=2 SV=1 - [TMM70_BOVIN]	2.66259	5.91	1	1	1	1		cytoplasm; membrane; mitochondrion	cell organization and biogenesis	Pf06979	254	28.1217	9.61279
D4P8S5	Corneodesmosome protein OS=Ovis aries GN=CDSN PE=4 SV=1 - [D4P8S5_SHEEP]	2.63068	2.2	4	1	1	1			development		545	51.7118	8.67529
Q08DB9	ALS2CR12 protein OS=Bos taurus GN=ALS2CR12 PE=2 SV=1 - [Q08DB9_BOVIN]	2.62404	7.55	3	1	1	1					212	24.0696	8.90967

## Sheet: binding
Accession	Description	Score	Coverage	# Proteins	# Unique Peptides	# Peptides	# PSMs	Molecular Function	Cellular Component	Biological Process	Pfam IDs	# AAs	MW [kDa]	calc. pI
Q6R651	Hair acidic keratin 1 OS=Capra hircus PE=2 SV=1 - [Q6R651_CAPHI]	224.445	34.87	10	1	15	61	catalytic activity; motor activity; protein binding; structural molecule activity	cytoplasm; cytoskeleton; membrane	cell organization and biogenesis	Pf00038; Pf01576; Pf05622; Pf06160; Pf12128	413	46.847	4.83057
G3N0I4	Cytosol aminopeptidase OS=Bos taurus GN=LAP3 PE=2 SV=1 - [G3N0I4_BOVIN]	34.9552	16.67	4	6	6	10	catalytic activity; metal ion binding	cytoplasm; membrane	metabolic process	Pf00883; Pf02789	498	54.0465	5.80811
Q2KJ32	Selenium-binding protein 1 OS=Bos taurus GN=SELENBP1 PE=1 SV=1 - [SBP1_BOVIN]	29.8824	17.37	1	6	6	8	protein binding	cytoplasm; cytosol; membrane; nucleus; organelle lumen	transport	Pf05694	472	52.5216	6.48096
Q8SPJ1	Junction plakoglobin OS=Bos taurus GN=JUP PE=2 SV=1 - [PLAK_BOVIN]	26.5805	13.02	7	7	7	8	protein binding; structural molecule activity	cytoplasm; cytoskeleton; cytosol; membrane; nucleus; organelle lumen	cell communication; cell differentiation; cell organization and biogenesis; cellular component movement; development; metabolic process; regulation of biological process; reproduction; response to stimulus; transport	Pf00514	745	81.7688	6.13818
F1MB08	Alpha-enolase OS=Bos taurus GN=ENO1 PE=3 SV=1 - [F1MB08_BOVIN]	25.7727	14.29	8	4	4	7	catalytic activity; metal ion binding	cell surface; cytoplasm; cytosol; extracellular; membrane	metabolic process	Pf00113; Pf03952	434	47.2543	6.80029
Q0VC36	14-3-3 protein sigma OS=Bos taurus GN=SFN PE=2 SV=1 - [1433S_BOVIN]	18.6252	10.48	10	1	2	5	protein binding	cytoplasm; extracellular; nucleus	cell communication; cell death; cell differentiation; cell growth; cell organization and biogenesis; cell proliferation; development; metabolic process; regulation of biological process; response to stimulus; transport	Pf00244	248	27.8317	4.71631
A6QP57	Protein-glutamine gamma-glutamyltransferase E OS=Bos taurus GN=TGM3 PE=2 SV=1 - [TGM3_BOVIN]	17.1482	7.53	3	3	3	4	catalytic activity; metal ion binding		cell differentiation; development; metabolic process	Pf00868; Pf00927; Pf01841	691	76.7427	6.43018
F1MHQ4	Fatty acid-binding protein, adipocyte OS=Bos taurus GN=FABP4 PE=3 SV=2 - [F1MHQ4_BOVIN]	14.0719	19.7	9	2	2	4	transporter activity	cytoplasm; nucleus	cell differentiation; defense response; metabolic process; regulation of biological process; response to stimulus; transport	Pf00061	132	14.6365	5.65576
Q3ZBD7	Glucose-6-phosphate isomerase OS=Bos taurus GN=GPI PE=2 SV=4 - [G6PI_BOVIN]	8.31609	2.87	2	1	1	2	catalytic activity; protein binding	cytoplasm; extracellular; membrane; nucleus	development; metabolic process	Pf00342	557	62.815	7.7085
A6QM09	Putative uncharacterized protein OS=Bos taurus PE=2 SV=1 - [A6QM09_BOVIN]	7.9881	6.9	10	1	1	2	protein binding			Pf07654; Pf07679; Pf07686	232	24.7172	7.60596
F1N650	Annexin OS=Bos taurus GN=ANXA1 PE=3 SV=1 - [F1N650_BOVIN]	7.58317	8.96	4	2	2	2	enzyme regulator activity; metal ion binding; protein binding; structural molecule activity	cytoskeleton; membrane	cell communication; cell differentiation; cell organization and biogenesis; cell proliferation; development; metabolic process; regulation of biological process; response to stimulus; transport	Pf00191	346	38.9553	6.81494
G3X7S2	Heat shock protein beta-1 OS=Bos taurus GN=HSPB1 PE=2 SV=1 - [G3X7S2_BOVIN]	7.54736	20.13	6	2	2	2	protein binding	cell surface	metabolic process; response to stimulus	Pf00011	154	17.4318	7.02002
F1N752	Uncharacterized protein OS=Bos taurus GN=HEPHL1 PE=4 SV=2 - [F1N752_BOVIN]	7.08265	1.38	2	1	1	2	catalytic activity; metal ion binding		metabolic process	Pf07731; Pf07732	1157	130.742	6.44287
Q95L54	Annexin A8 OS=Bos taurus GN=ANXA8 PE=2 SV=1 - [ANXA8_BOVIN]	7.0298	7.95	2	2	2	2	metal ion binding		coagulation; response to stimulus	Pf00191	327	36.7636	5.41455
P04272	Annexin A2 OS=Bos taurus GN=ANXA2 PE=1 SV=2 - [ANXA2_BOVIN]	6.45926	6.49	2	2	2	2	enzyme regulator activity; metal ion binding; protein binding	cytoplasm; endosome; extracellular; membrane	cell organization and biogenesis; coagulation; development; regulation of biological process; response to stimulus; transport	Pf00191	339	38.5878	7.31299
B9VH00	Fatty acid binding protein 5 OS=Ovis aries GN=FABP5 PE=2 SV=1 - [B9VH00_SHEEP]	6.41709	22.22	4	2	2	2	transporter activity		transport	Pf00061	135	15.0936	7.69385
F1N3M0	Desmocollin-1 OS=Bos taurus GN=DSC1 PE=2 SV=1 - [F1N3M0_BOVIN]	6.34981	3.58	4	2	2	2	metal ion binding	membrane		Pf00028; Pf08758	839	93.419	5.32568
E1B9D7	Uncharacterized protein OS=Bos taurus GN=DSG4 PE=3 SV=1 - [E1B9D7_BOVIN]	5.76902	2.79	2	2	2	2	metal ion binding	membrane	cell communication; cell differentiation; development; metabolic process; regulation of biological process; response to stimulus	Pf00028; Pf01049	1041	113.534	4.70361
Q19RN6	Tubulin beta-3 (Fragment) OS=Bubalus bubalis PE=2 SV=1 - [Q19RN6_BUBBU]	5.67499	13.71	19	2	2	2	catalytic activity; nucleotide binding; structural molecule activity	cytoskeleton	cell organization and biogenesis; cellular component movement; metabolic process	Pf03953	175	20.0371	10.2134
Q862Q5	Phosphoglycerate kinase (Fragment) OS=Bos taurus PE=2 SV=1 - [Q862Q5_BOVIN]	4.16403	9.71	5	1	1	1	catalytic activity; nucleotide binding	cytoplasm	metabolic process	Pf00162	175	19.0602	8.96826
G5E604	Uncharacterized protein (Fragment) OS=Bos taurus PE=4 SV=1 - [G5E604_BOVIN]	3.70628	13.08	1	1	1	1	protein binding			Pf07679; Pf07686	107	11.0513	7.98682
Q99149	Transferrin (Fragment) OS=Ovis aries GN=TF PE=2 SV=2 - [Q99149_SHEEP]	3.69821	31.82	5	1	1	1	metal ion binding	extracellular	cellular homeostasis; transport	Pf00405	44	4.89257	9.24658
Q28875	Band 6 polypeptide B6P (Fragment) OS=Bos sp. PE=2 SV=1 - [Q28875_9CETA]	3.43322	5.42	3	1	1	1	protein binding			Pf00514	295	33.1042	7.12256
Q3MHY9	ACTR1A protein (Fragment) OS=Bos taurus GN=ACTR1A PE=2 SV=1 - [Q3MHY9_BOVIN]	3.38426	4.37	2	1	1	1	nucleotide binding	cytoplasm; cytoskeleton		Pf00022	366	41.4364	7.02002
A6H7J3	GAN protein OS=Bos taurus GN=GAN PE=2 SV=1 - [A6H7J3_BOVIN]	3.33017	2.01	1	1	1	1	protein binding			Pf00651; Pf01344; Pf07707	597	67.5587	5.77002
G1K1A3	Nucleoside diphosphate kinase (Fragment) OS=Bos taurus GN=NME1 PE=2 SV=1 - [G1K1A3_BOVIN]	3.32368	15.45	7	1	1	1	catalytic activity; nucleotide binding		metabolic process	Pf00334	110	12.4142	5.45264
A5D984	Pyruvate kinase OS=Bos taurus GN=PKM2 PE=2 SV=1 - [A5D984_BOVIN]	3.19163	3.01	2	1	1	1	catalytic activity; metal ion binding	cytoplasm; mitochondrion	metabolic process	Pf00224; Pf02887	531	57.912	7.85498
E1BHJ0	Profilin OS=Bos taurus PE=3 SV=1 - [E1BHJ0_BOVIN]	3.08481	11.43	2	1	1	1	protein binding	cytoskeleton	cell organization and biogenesis	Pf00235	140	15.0475	8.27979
F4YD16	Heat shock 90kDa protein 1 beta (Fragment) OS=Bubalus bubalis GN=HSP90AB1 PE=2 SV=1 - [F4YD16_BUBBU]	3.00324	13.4	9	1	1	1	nucleotide binding; protein binding	membrane	metabolic process; response to stimulus	Pf02518	97	10.1641	5.04639
Q9MZB0	Alpha-tubulin 1 (Fragment) OS=Ovis aries PE=2 SV=1 - [Q9MZB0_SHEEP]	2.89093	6.87	16	1	1	1	catalytic activity; nucleotide binding; structural molecule activity	cytoskeleton	cell organization and biogenesis; cellular component movement; metabolic process	Pf00091; Pf03953	233	25.77	7.03467
Q862F6	Similar to elongation factor 1 alpha (Fragment) OS=Bos taurus PE=2 SV=1 - [Q862F6_BOVIN]	2.84277	7.79	11	1	1	1	catalytic activity; nucleotide binding; RNA binding	cytoplasm; nucleus	metabolic process	Pf00009	154	17.2449	8.92432
P02510	Alpha-crystallin B chain OS=Bos taurus GN=CRYAB PE=1 SV=2 - [CRYAB_BOVIN]	2.84059	6.29	2	1	1	1	metal ion binding; protein binding; structural molecule activity	cytoplasm; cytosol; membrane; mitochondrion; nucleus	cell death; cell differentiation; cell organization and biogenesis; development; metabolic process; regulation of biological process; response to stimulus; transport	Pf00011; Pf00525	175	20.0244	7.32764
Q2XW10	Ribosomal protein S4 X-linked (Fragment) OS=Bos taurus GN=RPS4X PE=2 SV=1 - [Q2XW10_BOVIN]	2.82624	13.39	12	1	1	1	RNA binding; structural molecule activity	cytoplasm; ribosome	metabolic process	Pf00900	127	14.2636	9.02686
P20072	Annexin A7 OS=Bos taurus GN=ANXA7 PE=1 SV=2 - [ANXA7_BOVIN]	2.8099	1.94	2	1	1	1	metal ion binding; protein binding	cytoplasm; cytosol; membrane; nucleus	cell organization and biogenesis; cell proliferation; cellular homeostasis; regulation of biological process; response to stimulus	Pf00191	463	49.9083	6.80029
A1L514	Annexin OS=Bos taurus GN=ANXA4 PE=2 SV=1 - [A1L514_BOVIN]	2.64694	12.12	3	1	1	1	metal ion binding			Pf00191	132	14.5524	6.75635
L8INK7	Desmoplakin (Fragment) OS=Bos grunniens mutus GN=M91_06211 PE=4 SV=1 - [L8INK7_BOSMU]	53.8066	6.38	2	12	12	15				Protein not found	2839	327.347	6.81494
L8IBI6	Desmoglein-1 OS=Bos grunniens mutus GN=M91_20076 PE=3 SV=1 - [L8IBI6_BOSMU]	20.9558	8.37	3	6	6	6				Protein not found	1039	111.787	5.021
L8IF65	Epiplakin (Fragment) OS=Bos grunniens mutus GN=M91_08867 PE=4 SV=1 - [L8IF65_BOSMU]	7.50085	12.26	1	2	2	2				Protein not found	310	34.2798	5.73193
L8I3C0	Histone H4 (Fragment) OS=Bos grunniens mutus GN=M91_09398 PE=3 SV=1 - [L8I3C0_BOSMU]	5.50137	20.83	23	2	2	2				Protein not found	96	10.734	11.0337
L8IK69	Histone H2A OS=Bos grunniens mutus GN=M91_14430 PE=3 SV=1 - [L8IK69_BOSMU]	2.73327	24.36	16	1	1	1				Protein not found	78	8.56185	9.81787
Q3I349	Serum albumin (Fragment) OS=Bos indicus PE=2 SV=1 - [Q3I349_BOSIN]	36.6552	15.97	7	6	6	11		extracellular	transport	Pf00273	476	53.8901	6.46826
L8HMU3	60S ribosomal protein L31 (Fragment) OS=Bos grunniens mutus GN=M91_04423 PE=4 SV=1 - [L8HMU3_BOSMU]	2.69266	11.76	3	1	1	1				Protein not found	119	13.9265	10.1255

## Sheet: catalytic activity
Accession	Description	Score	Coverage	# Proteins	# Unique Peptides	# Peptides	# PSMs	Molecular Function	Cellular Component	Biological Process	Pfam IDs	# AAs	MW [kDa]	calc. pI
E1B898	Uncharacterized protein OS=Bos taurus GN=KRT86 PE=3 SV=1 - [E1B898_BOVIN]	402.611	30.04	14	0	15	114	catalytic activity; motor activity; structural molecule activity	cytoskeleton; membrane; nucleus	transport	Pf00038; Pf01576; Pf05557; Pf07926; Pf09726; Pf10174; Pf11559; Pf12128	486	53.2973	5.56689
E3VW87	Keratin 86 OS=Ovis aries PE=2 SV=1 - [E3VW87_SHEEP]	350.409	30.04	12	0	15	102	catalytic activity; motor activity; structural molecule activity	cytoskeleton; membrane; nucleus	transport	Pf00038; Pf01576; Pf07926; Pf09726; Pf10174; Pf11559; Pf12128	486	53.1633	5.56689
A5PJJ1	KRT33A protein OS=Bos taurus GN=KRT33A PE=2 SV=1 - [A5PJJ1_BOVIN]	235.013	36.66	10	4	16	64	catalytic activity; motor activity; structural molecule activity	cytoskeleton		Pf00038; Pf01576; Pf12128	401	45.6893	4.86865
P02534	Keratin, type I microfibrillar 48 kDa, component 8C-1 OS=Ovis aries PE=1 SV=2 - [K1M1_SHEEP]	224.481	35.92	12	1	15	61	catalytic activity; motor activity; structural molecule activity	cytoskeleton		Pf00038; Pf01576; Pf12128	412	46.6448	4.80518
Q6R651	Hair acidic keratin 1 OS=Capra hircus PE=2 SV=1 - [Q6R651_CAPHI]	224.445	34.87	10	1	15	61	catalytic activity; motor activity; protein binding; structural molecule activity	cytoplasm; cytoskeleton; membrane	cell organization and biogenesis	Pf00038; Pf01576; Pf05622; Pf06160; Pf12128	413	46.847	4.83057
F1N362	Uncharacterized protein OS=Bos taurus GN=KRT84 PE=3 SV=2 - [F1N362_BOVIN]	202.856	33.56	5	17	19	59	catalytic activity; motor activity; structural molecule activity	cytoskeleton		Pf00038; Pf01576; Pf05557	593	64.0911	7.38623
A4FUZ0	Keratin, type II cuticular Hb3 OS=Bos taurus GN=KRT83 PE=2 SV=1 - [KRT83_BOVIN]	185.866	24.95	10	2	13	57	catalytic activity; motor activity; structural molecule activity	cytoskeleton; membrane; nucleus	transport	Pf00038; Pf01576; Pf02463; Pf05701; Pf07888; Pf07926; Pf09726; Pf10174; Pf11559; Pf12128	493	53.9545	5.47803
Q06018	Intermediate filament type II keratin OS=Ovis aries GN=KRT2.13 PE=3 SV=1 - [Q06018_SHEEP]	185.494	20.42	2	1	9	53	catalytic activity; motor activity; structural molecule activity; transporter activity	cytoskeleton; membrane	transport	Pf00038; Pf01496; Pf01576; Pf05667; Pf11559; Pf12128	480	53.0006	8.26514
F1MUY2	Uncharacterized protein OS=Bos taurus GN=KRT6B PE=2 SV=1 - [F1MUY2_BOVIN]	177.946	33.1	9	2	17	53	catalytic activity; motor activity; structural molecule activity	cytoskeleton		Pf00038; Pf01576; Pf05957; Pf07902; Pf12128	571	60.8186	8.35303
G3X7V4	Uncharacterized protein (Fragment) OS=Bos taurus GN=LOC530179 PE=3 SV=1 - [G3X7V4_BOVIN]	89.0267	18.18	3	1	8	26	catalytic activity; motor activity; structural molecule activity	cytoskeleton		Pf00038; Pf01576; Pf07888; Pf11559	462	51.2999	8.08936
A0JND2	Keratin, type II cytoskeletal 80 OS=Bos taurus GN=KRT80 PE=2 SV=1 - [K2C80_BOVIN]	58.3351	14.22	4	4	5	17	catalytic activity; motor activity; structural molecule activity; transporter activity	cytoskeleton; membrane	transport	Pf00038; Pf01496; Pf01576; Pf05557; Pf05667; Pf07888; Pf12128	422	47.408	5.31299
G3N0I4	Cytosol aminopeptidase OS=Bos taurus GN=LAP3 PE=2 SV=1 - [G3N0I4_BOVIN]	34.9552	16.67	4	6	6	10	catalytic activity; metal ion binding	cytoplasm; membrane	metabolic process	Pf00883; Pf02789	498	54.0465	5.80811
F1MB08	Alpha-enolase OS=Bos taurus GN=ENO1 PE=3 SV=1 - [F1MB08_BOVIN]	25.7727	14.29	8	4	4	7	catalytic activity; metal ion binding	cell surface; cytoplasm; cytosol; extracellular; membrane	metabolic process	Pf00113; Pf03952	434	47.2543	6.80029
Q17QM8	Dual specificity protein phosphatase 14 OS=Bos taurus GN=DUSP14 PE=2 SV=1 - [DUS14_BOVIN]	17.9715	15.15	1	3	3	5	catalytic activity		metabolic process	Pf00102; Pf00782	198	22.2226	9.56885
A6QP57	Protein-glutamine gamma-glutamyltransferase E OS=Bos taurus GN=TGM3 PE=2 SV=1 - [TGM3_BOVIN]	17.1482	7.53	3	3	3	4	catalytic activity; metal ion binding		cell differentiation; development; metabolic process	Pf00868; Pf00927; Pf01841	691	76.7427	6.43018
G8JKZ8	Thioredoxin (Fragment) OS=Bos taurus GN=TXN PE=2 SV=1 - [G8JKZ8_BOVIN]	10.2278	41.24	3	3	3	3	catalytic activity		cellular homeostasis; metabolic process; regulation of biological process	Pf00085	97	10.8613	4.84326
Q3ZBD7	Glucose-6-phosphate isomerase OS=Bos taurus GN=GPI PE=2 SV=4 - [G6PI_BOVIN]	8.31609	2.87	2	1	1	2	catalytic activity; protein binding	cytoplasm; extracellular; membrane; nucleus	development; metabolic process	Pf00342	557	62.815	7.7085
F1N752	Uncharacterized protein OS=Bos taurus GN=HEPHL1 PE=4 SV=2 - [F1N752_BOVIN]	7.08265	1.38	2	1	1	2	catalytic activity; metal ion binding		metabolic process	Pf07731; Pf07732	1157	130.742	6.44287
Q19RN6	Tubulin beta-3 (Fragment) OS=Bubalus bubalis PE=2 SV=1 - [Q19RN6_BUBBU]	5.67499	13.71	19	2	2	2	catalytic activity; nucleotide binding; structural molecule activity	cytoskeleton	cell organization and biogenesis; cellular component movement; metabolic process	Pf03953	175	20.0371	10.2134
Q862Q5	Phosphoglycerate kinase (Fragment) OS=Bos taurus PE=2 SV=1 - [Q862Q5_BOVIN]	4.16403	9.71	5	1	1	1	catalytic activity; nucleotide binding	cytoplasm	metabolic process	Pf00162	175	19.0602	8.96826
O77834	Peroxiredoxin-6 OS=Bos taurus GN=PRDX6 PE=1 SV=3 - [PRDX6_BOVIN]	3.57035	7.59	1	1	1	1	antioxidant activity; catalytic activity	cytoplasm; cytosol; vacuole	metabolic process; response to stimulus	Pf00578; Pf08534; Pf10417	224	25.0511	6.37939
G1K1A3	Nucleoside diphosphate kinase (Fragment) OS=Bos taurus GN=NME1 PE=2 SV=1 - [G1K1A3_BOVIN]	3.32368	15.45	7	1	1	1	catalytic activity; nucleotide binding		metabolic process	Pf00334	110	12.4142	5.45264
Q5E956	Triosephosphate isomerase OS=Bos taurus GN=TPI1 PE=2 SV=3 - [TPIS_BOVIN]	3.31101	5.62	2	1	1	1	catalytic activity		development; metabolic process	Pf00121	249	26.6728	6.91748
Q95329	Glyceraldehyde-3-phosphate dehydrogenase (Fragment) OS=Ovis aries PE=2 SV=1 - [Q95329_SHEEP]	3.30737	18.29	8	1	1	1	catalytic activity		metabolic process	Pf02800	82	8.52758	9.64209
A5D984	Pyruvate kinase OS=Bos taurus GN=PKM2 PE=2 SV=1 - [A5D984_BOVIN]	3.19163	3.01	2	1	1	1	catalytic activity; metal ion binding	cytoplasm; mitochondrion	metabolic process	Pf00224; Pf02887	531	57.912	7.85498
E1BI28	Uncharacterized protein OS=Bos taurus GN=GM2A PE=4 SV=1 - [E1BI28_BOVIN]	3.03915	8.81	2	1	1	1	catalytic activity; enzyme regulator activity	cytoplasm; mitochondrion; nucleus; organelle lumen	metabolic process; regulation of biological process; response to stimulus		193	20.8897	5.51611
Q9MZB0	Alpha-tubulin 1 (Fragment) OS=Ovis aries PE=2 SV=1 - [Q9MZB0_SHEEP]	2.89093	6.87	16	1	1	1	catalytic activity; nucleotide binding; structural molecule activity	cytoskeleton	cell organization and biogenesis; cellular component movement; metabolic process	Pf00091; Pf03953	233	25.77	7.03467
Q862F6	Similar to elongation factor 1 alpha (Fragment) OS=Bos taurus PE=2 SV=1 - [Q862F6_BOVIN]	2.84277	7.79	11	1	1	1	catalytic activity; nucleotide binding; RNA binding	cytoplasm; nucleus	metabolic process	Pf00009	154	17.2449	8.92432
L8HUJ6	Arginase-1 (Fragment) OS=Bos grunniens mutus GN=M91_17861 PE=3 SV=1 - [L8HUJ6_BOSMU]	4.0705	5.7	3	1	1	1				Protein not found	316	34.486	6.3667
L8I9Z4	Adenosylhomocysteinase (Fragment) OS=Bos grunniens mutus GN=M91_20171 PE=3 SV=1 - [L8I9Z4_BOSMU]	3.92501	3.04	2	1	1	1				Protein not found	427	47.0259	6.04932
L8HWT5	Cytosolic carboxypeptidase 1 (Fragment) OS=Bos grunniens mutus GN=M91_07349 PE=4 SV=1 - [L8HWT5_BOSMU]	2.77545	1.23	2	1	1	1				Protein not found	1215	136.811	5.98584
L8HUK7	Inhibitor of carbonic anhydrase (Fragment) OS=Bos grunniens mutus GN=M91_11915 PE=4 SV=1 - [L8HUK7_BOSMU]	2.59391	1.27	1	1	1	1				Protein not found	707	78.1842	7.09326

## Sheet: enzyme regulator activity
Accession	Description	Score	Coverage	# Proteins	# Unique Peptides	# Peptides	# PSMs	Molecular Function	Cellular Component	Biological Process	Pfam IDs	# AAs	MW [kDa]	calc. pI
F1N650	Annexin OS=Bos taurus GN=ANXA1 PE=3 SV=1 - [F1N650_BOVIN]	7.58317	8.96	4	2	2	2	enzyme regulator activity; metal ion binding; protein binding; structural molecule activity	cytoskeleton; membrane	cell communication; cell differentiation; cell organization and biogenesis; cell proliferation; development; metabolic process; regulation of biological process; response to stimulus; transport	Pf00191	346	38.9553	6.81494
L8HPG3	Serpin B5 OS=Bos grunniens mutus GN=M91_01993 PE=3 SV=1 - [L8HPG3_BOSMU]	7.13241	6.32	1	2	2	2				Protein not found	380	42.7557	5.89697
L8HRS6	Rho GTPase-activating protein 10 (Fragment) OS=Bos grunniens mutus GN=M91_03277 PE=4 SV=1 - [L8HRS6_BOSMU]	2.80285	2.27	2	1	1	1				Protein not found	749	84.8785	7.47412

## Sheet: structural molecule activity
Accession	Description	Score	Coverage	# Proteins	# Unique Peptides	# Peptides	# PSMs	Molecular Function	Cellular Component	Biological Process	Pfam IDs	# AAs	MW [kDa]	calc. pI
E1B898	Uncharacterized protein OS=Bos taurus GN=KRT86 PE=3 SV=1 - [E1B898_BOVIN]	402.611	30.04	14	0	15	114	catalytic activity; motor activity; structural molecule activity	cytoskeleton; membrane; nucleus	transport	Pf00038; Pf01576; Pf05557; Pf07926; Pf09726; Pf10174; Pf11559; Pf12128	486	53.2973	5.56689
E3VW87	Keratin 86 OS=Ovis aries PE=2 SV=1 - [E3VW87_SHEEP]	350.409	30.04	12	0	15	102	catalytic activity; motor activity; structural molecule activity	cytoskeleton; membrane; nucleus	transport	Pf00038; Pf01576; Pf07926; Pf09726; Pf10174; Pf11559; Pf12128	486	53.1633	5.56689
A5PJJ1	KRT33A protein OS=Bos taurus GN=KRT33A PE=2 SV=1 - [A5PJJ1_BOVIN]	235.013	36.66	10	4	16	64	catalytic activity; motor activity; structural molecule activity	cytoskeleton		Pf00038; Pf01576; Pf12128	401	45.6893	4.86865
F1MSA6	Uncharacterized protein OS=Bos taurus GN=KRT34 PE=3 SV=1 - [F1MSA6_BOVIN]	227.352	38.87	7	3	15	61	structural molecule activity	cytoskeleton		Pf00038	391	44.699	4.90674
P02534	Keratin, type I microfibrillar 48 kDa, component 8C-1 OS=Ovis aries PE=1 SV=2 - [K1M1_SHEEP]	224.481	35.92	12	1	15	61	catalytic activity; motor activity; structural molecule activity	cytoskeleton		Pf00038; Pf01576; Pf12128	412	46.6448	4.80518
Q6R651	Hair acidic keratin 1 OS=Capra hircus PE=2 SV=1 - [Q6R651_CAPHI]	224.445	34.87	10	1	15	61	catalytic activity; motor activity; protein binding; structural molecule activity	cytoplasm; cytoskeleton; membrane	cell organization and biogenesis	Pf00038; Pf01576; Pf05622; Pf06160; Pf12128	413	46.847	4.83057
F1N362	Uncharacterized protein OS=Bos taurus GN=KRT84 PE=3 SV=2 - [F1N362_BOVIN]	202.856	33.56	5	17	19	59	catalytic activity; motor activity; structural molecule activity	cytoskeleton		Pf00038; Pf01576; Pf05557	593	64.0911	7.38623
A4FUZ0	Keratin, type II cuticular Hb3 OS=Bos taurus GN=KRT83 PE=2 SV=1 - [KRT83_BOVIN]	185.866	24.95	10	2	13	57	catalytic activity; motor activity; structural molecule activity	cytoskeleton; membrane; nucleus	transport	Pf00038; Pf01576; Pf02463; Pf05701; Pf07888; Pf07926; Pf09726; Pf10174; Pf11559; Pf12128	493	53.9545	5.47803
Q06018	Intermediate filament type II keratin OS=Ovis aries GN=KRT2.13 PE=3 SV=1 - [Q06018_SHEEP]	185.494	20.42	2	1	9	53	catalytic activity; motor activity; structural molecule activity; transporter activity	cytoskeleton; membrane	transport	Pf00038; Pf01496; Pf01576; Pf05667; Pf11559; Pf12128	480	53.0006	8.26514
F1MUY2	Uncharacterized protein OS=Bos taurus GN=KRT6B PE=2 SV=1 - [F1MUY2_BOVIN]	177.946	33.1	9	2	17	53	catalytic activity; motor activity; structural molecule activity	cytoskeleton		Pf00038; Pf01576; Pf05957; Pf07902; Pf12128	571	60.8186	8.35303
F1MI98	Uncharacterized protein OS=Bos taurus GN=KRT36 PE=3 SV=2 - [F1MI98_BOVIN]	145.929	29.82	6	9	12	41	structural molecule activity	cytoskeleton		Pf00038; Pf12128	456	51.0773	4.98291
P25691	Keratin, type II microfibrillar, component 5 OS=Ovis aries PE=1 SV=1 - [K2M3_SHEEP]	140.284	19.52	5	2	11	42	structural molecule activity	cytoskeleton		Pf00038; Pf08317	502	55.2205	6.45557
F1MC11	Keratin, type I cytoskeletal 14 OS=Bos taurus GN=KRT14 PE=3 SV=2 - [F1MC11_BOVIN]	120.47	28.93	15	11	14	33	structural molecule activity; transporter activity	cytoplasm; cytoskeleton; membrane; mitochondrion; nucleus	cell differentiation; cell organization and biogenesis; transport	Pf00038; Pf01496; Pf12128	477	51.8787	5.16064
G3X7V4	Uncharacterized protein (Fragment) OS=Bos taurus GN=LOC530179 PE=3 SV=1 - [G3X7V4_BOVIN]	89.0267	18.18	3	1	8	26	catalytic activity; motor activity; structural molecule activity	cytoskeleton		Pf00038; Pf01576; Pf07888; Pf11559	462	51.2999	8.08936
G3N0V2	Uncharacterized protein OS=Bos taurus GN=KRT1 PE=3 SV=1 - [G3N0V2_BOVIN]	70.8325	17.82	6	6	9	22	structural molecule activity; transporter activity	cytoskeleton; membrane	transport	Pf00038; Pf01496; Pf12128; Pf12252	606	63.1131	8.27979
A0JND2	Keratin, type II cytoskeletal 80 OS=Bos taurus GN=KRT80 PE=2 SV=1 - [K2C80_BOVIN]	58.3351	14.22	4	4	5	17	catalytic activity; motor activity; structural molecule activity; transporter activity	cytoskeleton; membrane	transport	Pf00038; Pf01496; Pf01576; Pf05557; Pf05667; Pf07888; Pf12128	422	47.408	5.31299
Q8SPJ1	Junction plakoglobin OS=Bos taurus GN=JUP PE=2 SV=1 - [PLAK_BOVIN]	26.5805	13.02	7	7	7	8	protein binding; structural molecule activity	cytoplasm; cytoskeleton; cytosol; membrane; nucleus; organelle lumen	cell communication; cell differentiation; cell organization and biogenesis; cellular component movement; development; metabolic process; regulation of biological process; reproduction; response to stimulus; transport	Pf00514	745	81.7688	6.13818
A6QNZ7	Keratin 10 (Epidermolytic hyperkeratosis; keratosis palmaris et plantaris) OS=Bos taurus GN=KRT10 PE=2 SV=1 - [A6QNZ7_BOVIN]	23.3037	5.13	2	2	2	6	structural molecule activity	cytoplasm; cytoskeleton	cell differentiation; development; response to stimulus	Pf00038	526	54.8162	5.07178
E1B991	Uncharacterized protein OS=Bos taurus GN=KRT2 PE=3 SV=2 - [E1B991_BOVIN]	20.2807	10.86	2	4	5	6	structural molecule activity	cytoskeleton		Pf00038	617	64.2946	8.67529
F1N650	Annexin OS=Bos taurus GN=ANXA1 PE=3 SV=1 - [F1N650_BOVIN]	7.58317	8.96	4	2	2	2	enzyme regulator activity; metal ion binding; protein binding; structural molecule activity	cytoskeleton; membrane	cell communication; cell differentiation; cell organization and biogenesis; cell proliferation; development; metabolic process; regulation of biological process; response to stimulus; transport	Pf00191	346	38.9553	6.81494
Q19RN6	Tubulin beta-3 (Fragment) OS=Bubalus bubalis PE=2 SV=1 - [Q19RN6_BUBBU]	5.67499	13.71	19	2	2	2	catalytic activity; nucleotide binding; structural molecule activity	cytoskeleton	cell organization and biogenesis; cellular component movement; metabolic process	Pf03953	175	20.0371	10.2134
O62659	Hair keratin A1 (Fragment) OS=Bos taurus GN=HKA1 PE=4 SV=1 - [O62659_BOVIN]	3.58571	10.71	1	1	1	1	structural molecule activity	cytoskeleton		Pf00038	84	9.50552	5.37646
Q9TTX8	Ribosomal protein L32 (Fragment) OS=Ovis aries PE=2 SV=1 - [Q9TTX8_SHEEP]	3.24074	11.02	2	1	1	1	structural molecule activity	cytoplasm; ribosome	metabolic process	Pf01655	118	13.9669	11.5024
G3MX57	Uncharacterized protein OS=Bos taurus GN=LOC100294937 PE=4 SV=1 - [G3MX57_BOVIN]	3.03793	15.31	2	1	1	1	structural molecule activity	cytoskeleton		Pf04579	98	10.4425	5.64307
G3MY15	Uncharacterized protein (Fragment) OS=Bos taurus PE=3 SV=1 - [G3MY15_BOVIN]	2.96037	15.15	3	1	1	1	structural molecule activity	cytoplasm; ribosome	metabolic process	Pf00238	132	13.9985	9.84717
Q9MZB0	Alpha-tubulin 1 (Fragment) OS=Ovis aries PE=2 SV=1 - [Q9MZB0_SHEEP]	2.89093	6.87	16	1	1	1	catalytic activity; nucleotide binding; structural molecule activity	cytoskeleton	cell organization and biogenesis; cellular component movement; metabolic process	Pf00091; Pf03953	233	25.77	7.03467
P02510	Alpha-crystallin B chain OS=Bos taurus GN=CRYAB PE=1 SV=2 - [CRYAB_BOVIN]	2.84059	6.29	2	1	1	1	metal ion binding; protein binding; structural molecule activity	cytoplasm; cytosol; membrane; mitochondrion; nucleus	cell death; cell differentiation; cell organization and biogenesis; development; metabolic process; regulation of biological process; response to stimulus; transport	Pf00011; Pf00525	175	20.0244	7.32764
Q2XW10	Ribosomal protein S4 X-linked (Fragment) OS=Bos taurus GN=RPS4X PE=2 SV=1 - [Q2XW10_BOVIN]	2.82624	13.39	12	1	1	1	RNA binding; structural molecule activity	cytoplasm; ribosome	metabolic process	Pf00900	127	14.2636	9.02686
F4YD27	Ribosomal protein S15a (Fragment) OS=Bubalus bubalis GN=rps15a PE=2 SV=1 - [F4YD27_BUBBU]	2.80582	19.18	15	1	1	1	structural molecule activity	cytoplasm; ribosome	metabolic process	Pf00410	73	8.42455	9.62744
L8HW98	Keratin, type II microfibrillar, component 5 OS=Bos grunniens mutus GN=M91_10633 PE=3 SV=1 - [L8HW98_BOSMU]	288.452	29.59	8	2	15	81				Protein not found	507	55.8748	6.45557
L8HW76	Keratin, type II cytoskeletal 6A OS=Bos grunniens mutus GN=M91_10641 PE=3 SV=1 - [L8HW76_BOSMU]	149.646	38.42	10	3	18	45				Protein not found	518	55.9633	8.08936
M0QVZ6	Keratin, type II cytoskeletal 5 OS=Bos taurus GN=KRT5 PE=3 SV=1 - [M0QVZ6_BOVIN]	93.7468	21.82	7	9	10	28				Protein not found	573	60.6293	7.81104
L8INK7	Desmoplakin (Fragment) OS=Bos grunniens mutus GN=M91_06211 PE=4 SV=1 - [L8INK7_BOSMU]	53.8066	6.38	2	12	12	15				Protein not found	2839	327.347	6.81494
G3ER51	Keratin 71 OS=Ovis aries GN=KRT71 PE=2 SV=2 - [G3ER51_SHEEP]	19.3865	11.05	6	3	4	5				Protein not found	525	57.325	6.60986
L8I3T6	Keratin, type I cuticular Ha7 (Fragment) OS=Bos grunniens mutus GN=M91_00634 PE=3 SV=1 - [L8I3T6_BOSMU]	18.1482	6.93	4	1	3	6				Protein not found	433	48.0545	4.90674
L8I2P6	Keratin, type I cytoskeletal 13 (Fragment) OS=Bos grunniens mutus GN=M91_00639 PE=3 SV=1 - [L8I2P6_BOSMU]	15.4288	9.49	7	1	4	5				Protein not found	411	44.8561	4.84326
L8HSU0	Collagen alpha-1(XIV) chain (Fragment) OS=Bos grunniens mutus GN=M91_06054 PE=4 SV=1 - [L8HSU0_BOSMU]	3.1966	1.23	2	1	1	1				Protein not found	1469	161.818	5.08447
L8IF65	Epiplakin (Fragment) OS=Bos grunniens mutus GN=M91_08867 PE=4 SV=1 - [L8IF65_BOSMU]	7.50085	12.26	1	2	2	2				Protein not found	310	34.2798	5.73193
G9HPB5	Keratin-associated protein KAP13-3 OS=Ovis aries GN=KRTAP13-3 PE=4 SV=1 - [G9HPB5_SHEEP]	15.2031	6.41	13	1	1	5				Pf05287	156	17.0338	9.18799
C0LJF6	Keratin associated protein 6 (Fragment) OS=Ovis aries GN=KAP6 PE=4 SV=1 - [C0LJF6_SHEEP]	6.81015	19.72	16	1	1	2		cytoskeleton			71	7.35595	8.47021
L8IBU2	Keratin-associated protein 13-1 (Fragment) OS=Bos grunniens mutus GN=M91_20949 PE=4 SV=1 - [L8IBU2_BOSMU]	5.72752	13.66	1	2	2	2				Protein not found	183	19.7887	8.27979
F5AY94	Keratin-associated protein KAP11-1 OS=Ovis aries GN=KRTAP11-1 PE=4 SV=1 - [F5AY94_SHEEP]	3.09668	6.92	6	1	1	1				Pf05287	159	16.8757	7.95752

## Sheet: motor activity
Accession	Description	Score	Coverage	# Proteins	# Unique Peptides	# Peptides	# PSMs	Molecular Function	Cellular Component	Biological Process	Pfam IDs	# AAs	MW [kDa]	calc. pI
E1B898	Uncharacterized protein OS=Bos taurus GN=KRT86 PE=3 SV=1 - [E1B898_BOVIN]	402.611	30.04	14	0	15	114	catalytic activity; motor activity; structural molecule activity	cytoskeleton; membrane; nucleus	transport	Pf00038; Pf01576; Pf05557; Pf07926; Pf09726; Pf10174; Pf11559; Pf12128	486	53.2973	5.56689
E3VW87	Keratin 86 OS=Ovis aries PE=2 SV=1 - [E3VW87_SHEEP]	350.409	30.04	12	0	15	102	catalytic activity; motor activity; structural molecule activity	cytoskeleton; membrane; nucleus	transport	Pf00038; Pf01576; Pf07926; Pf09726; Pf10174; Pf11559; Pf12128	486	53.1633	5.56689
A5PJJ1	KRT33A protein OS=Bos taurus GN=KRT33A PE=2 SV=1 - [A5PJJ1_BOVIN]	235.013	36.66	10	4	16	64	catalytic activity; motor activity; structural molecule activity	cytoskeleton		Pf00038; Pf01576; Pf12128	401	45.6893	4.86865
P02534	Keratin, type I microfibrillar 48 kDa, component 8C-1 OS=Ovis aries PE=1 SV=2 - [K1M1_SHEEP]	224.481	35.92	12	1	15	61	catalytic activity; motor activity; structural molecule activity	cytoskeleton		Pf00038; Pf01576; Pf12128	412	46.6448	4.80518
Q6R651	Hair acidic keratin 1 OS=Capra hircus PE=2 SV=1 - [Q6R651_CAPHI]	224.445	34.87	10	1	15	61	catalytic activity; motor activity; protein binding; structural molecule activity	cytoplasm; cytoskeleton; membrane	cell organization and biogenesis	Pf00038; Pf01576; Pf05622; Pf06160; Pf12128	413	46.847	4.83057
F1N362	Uncharacterized protein OS=Bos taurus GN=KRT84 PE=3 SV=2 - [F1N362_BOVIN]	202.856	33.56	5	17	19	59	catalytic activity; motor activity; structural molecule activity	cytoskeleton		Pf00038; Pf01576; Pf05557	593	64.0911	7.38623
A4FUZ0	Keratin, type II cuticular Hb3 OS=Bos taurus GN=KRT83 PE=2 SV=1 - [KRT83_BOVIN]	185.866	24.95	10	2	13	57	catalytic activity; motor activity; structural molecule activity	cytoskeleton; membrane; nucleus	transport	Pf00038; Pf01576; Pf02463; Pf05701; Pf07888; Pf07926; Pf09726; Pf10174; Pf11559; Pf12128	493	53.9545	5.47803
Q06018	Intermediate filament type II keratin OS=Ovis aries GN=KRT2.13 PE=3 SV=1 - [Q06018_SHEEP]	185.494	20.42	2	1	9	53	catalytic activity; motor activity; structural molecule activity; transporter activity	cytoskeleton; membrane	transport	Pf00038; Pf01496; Pf01576; Pf05667; Pf11559; Pf12128	480	53.0006	8.26514
F1MUY2	Uncharacterized protein OS=Bos taurus GN=KRT6B PE=2 SV=1 - [F1MUY2_BOVIN]	177.946	33.1	9	2	17	53	catalytic activity; motor activity; structural molecule activity	cytoskeleton		Pf00038; Pf01576; Pf05957; Pf07902; Pf12128	571	60.8186	8.35303
G3X7V4	Uncharacterized protein (Fragment) OS=Bos taurus GN=LOC530179 PE=3 SV=1 - [G3X7V4_BOVIN]	89.0267	18.18	3	1	8	26	catalytic activity; motor activity; structural molecule activity	cytoskeleton		Pf00038; Pf01576; Pf07888; Pf11559	462	51.2999	8.08936
A0JND2	Keratin, type II cytoskeletal 80 OS=Bos taurus GN=KRT80 PE=2 SV=1 - [K2C80_BOVIN]	58.3351	14.22	4	4	5	17	catalytic activity; motor activity; structural molecule activity; transporter activity	cytoskeleton; membrane	transport	Pf00038; Pf01496; Pf01576; Pf05557; Pf05667; Pf07888; Pf12128	422	47.408	5.31299

## Sheet: transporter activity
Accession	Description	Score	Coverage	# Proteins	# Unique Peptides	# Peptides	# PSMs	Molecular Function	Cellular Component	Biological Process	Pfam IDs	# AAs	MW [kDa]	calc. pI
Q06018	Intermediate filament type II keratin OS=Ovis aries GN=KRT2.13 PE=3 SV=1 - [Q06018_SHEEP]	185.494	20.42	2	1	9	53	catalytic activity; motor activity; structural molecule activity; transporter activity	cytoskeleton; membrane	transport	Pf00038; Pf01496; Pf01576; Pf05667; Pf11559; Pf12128	480	53.0006	8.26514
F1MC11	Keratin, type I cytoskeletal 14 OS=Bos taurus GN=KRT14 PE=3 SV=2 - [F1MC11_BOVIN]	120.47	28.93	15	11	14	33	structural molecule activity; transporter activity	cytoplasm; cytoskeleton; membrane; mitochondrion; nucleus	cell differentiation; cell organization and biogenesis; transport	Pf00038; Pf01496; Pf12128	477	51.8787	5.16064
G3N0V2	Uncharacterized protein OS=Bos taurus GN=KRT1 PE=3 SV=1 - [G3N0V2_BOVIN]	70.8325	17.82	6	6	9	22	structural molecule activity; transporter activity	cytoskeleton; membrane	transport	Pf00038; Pf01496; Pf12128; Pf12252	606	63.1131	8.27979
A0JND2	Keratin, type II cytoskeletal 80 OS=Bos taurus GN=KRT80 PE=2 SV=1 - [K2C80_BOVIN]	58.3351	14.22	4	4	5	17	catalytic activity; motor activity; structural molecule activity; transporter activity	cytoskeleton; membrane	transport	Pf00038; Pf01496; Pf01576; Pf05557; Pf05667; Pf07888; Pf12128	422	47.408	5.31299
F1MHQ4	Fatty acid-binding protein, adipocyte OS=Bos taurus GN=FABP4 PE=3 SV=2 - [F1MHQ4_BOVIN]	14.0719	19.7	9	2	2	4	transporter activity	cytoplasm; nucleus	cell differentiation; defense response; metabolic process; regulation of biological process; response to stimulus; transport	Pf00061	132	14.6365	5.65576
B9VH00	Fatty acid binding protein 5 OS=Ovis aries GN=FABP5 PE=2 SV=1 - [B9VH00_SHEEP]	6.41709	22.22	4	2	2	2	transporter activity		transport	Pf00061	135	15.0936	7.69385

## Sheet: antioxidant activity
Accession	Description	Score	Coverage	# Proteins	# Unique Peptides	# Peptides	# PSMs	Molecular Function	Cellular Component	Biological Process	Pfam IDs	# AAs	MW [kDa]	calc. pI
O77834	Peroxiredoxin-6 OS=Bos taurus GN=PRDX6 PE=1 SV=3 - [PRDX6_BOVIN]	3.57035	7.59	1	1	1	1	antioxidant activity; catalytic activity	cytoplasm; cytosol; vacuole	metabolic process; response to stimulus	Pf00578; Pf08534; Pf10417	224	25.0511	6.37939
