# Supplementary material for: Available sustainable alternatives replace endangered animal horn based on their proteomic analysis and bio-effect evaluation
Source: Sci Rep. 2016 Oct 27;6:36027. doi: 10.1038/srep36027 (PMC5082367; doi:10.1038/srep36027)
Supplement: Supplementary Table S20 [file srep36027-s21.xls]

## Sheet: Sheet1
Accession	Description	Score	Coverage	# Proteins	# Unique Peptides	# Peptides	# PSMs	Molecular Function	Cellular Component	Biological Process	Pfam IDs	# AAs	MW [kDa]	calc. pI
Q148H4	Keratin, type II cuticular Hb1 OS=Bos taurus GN=KRT81 PE=2 SV=1 - [KRT81_BOVIN]	324.71	33	14	3	17	88	catalytic activity; motor activity; structural molecule activity	cytoskeleton; membrane		Pf00038; Pf01576; Pf09726; Pf10174; Pf12128	500	54.5779	5.68115
F1MSA6	Uncharacterized protein OS=Bos taurus GN=KRT34 PE=3 SV=1 - [F1MSA6_BOVIN]	227.559	36.83	4	3	13	65	structural molecule activity	cytoskeleton		Pf00038	391	44.699	4.90674
Q6R651	Hair acidic keratin 1 OS=Capra hircus PE=2 SV=1 - [Q6R651_CAPHI]	226.623	36.32	13	4	14	65	catalytic activity; motor activity; protein binding; structural molecule activity	cytoplasm; cytoskeleton; membrane	cell organization and biogenesis	Pf00038; Pf01576; Pf05622; Pf06160; Pf12128	413	46.847	4.83057
A5PJJ1	KRT33A protein OS=Bos taurus GN=KRT33A PE=2 SV=1 - [A5PJJ1_BOVIN]	217.753	31.67	8	2	12	62	catalytic activity; motor activity; structural molecule activity	cytoskeleton		Pf00038; Pf01576; Pf12128	401	45.6893	4.86865
L8HW98	Keratin, type II microfibrillar, component 5 OS=Bos grunniens mutus GN=M91_10633 PE=3 SV=1 - [L8HW98_BOSMU]	177.002	27.61	8	1	14	48				Protein not found	507	55.8748	6.45557
A4FUZ0	Keratin, type II cuticular Hb3 OS=Bos taurus GN=KRT83 PE=2 SV=1 - [KRT83_BOVIN]	127.864	30.43	11	2	15	38	catalytic activity; motor activity; structural molecule activity	cytoskeleton; membrane; nucleus	transport	Pf00038; Pf01576; Pf02463; Pf05701; Pf07888; Pf07926; Pf09726; Pf10174; Pf11559; Pf12128	493	53.9545	5.47803
E1BKT9	Uncharacterized protein OS=Bos taurus GN=DSP PE=4 SV=1 - [E1BKT9_BOVIN]	115.23	10.94	2	24	24	29	catalytic activity; motor activity; protein binding; structural molecule activity	chromosome; cytoplasm; cytoskeleton; membrane; mitochondrion; nucleus; organelle lumen	cell differentiation; cell organization and biogenesis; development; metabolic process; reproduction	Pf00038; Pf00681; Pf01540; Pf01576; Pf02463; Pf04111; Pf04156; Pf05483; Pf05557; Pf05622; Pf06637; Pf07888; Pf09726; Pf09731; Pf10174; Pf12128	2889	332.177	6.84424
F1N362	Uncharacterized protein OS=Bos taurus GN=KRT84 PE=3 SV=2 - [F1N362_BOVIN]	101.365	29.85	14	13	15	31	catalytic activity; motor activity; structural molecule activity	cytoskeleton		Pf00038; Pf01576; Pf05557	593	64.0911	7.38623
P25691	Keratin, type II microfibrillar, component 5 OS=Ovis aries PE=1 SV=1 - [K2M3_SHEEP]	97.0777	19.92	5	2	12	28	structural molecule activity	cytoskeleton		Pf00038; Pf08317	502	55.2205	6.45557
Q06018	Intermediate filament type II keratin OS=Ovis aries GN=KRT2.13 PE=3 SV=1 - [Q06018_SHEEP]	89.5483	20.83	2	1	9	25	catalytic activity; motor activity; structural molecule activity; transporter activity	cytoskeleton; membrane	transport	Pf00038; Pf01496; Pf01576; Pf05667; Pf11559; Pf12128	480	53.0006	8.26514
L8I5F4	Keratin, type I cuticular Ha6 OS=Bos grunniens mutus GN=M91_00638 PE=3 SV=1 - [L8I5F4_BOSMU]	87.5918	21.93	3	6	9	25				Protein not found	456	51.1272	4.98291
F1MUY2	Uncharacterized protein OS=Bos taurus GN=KRT6B PE=2 SV=1 - [F1MUY2_BOVIN]	83.5432	27.32	7	2	13	25	catalytic activity; motor activity; structural molecule activity	cytoskeleton		Pf00038; Pf01576; Pf05957; Pf07902; Pf12128	571	60.8186	8.35303
L8HW76	Keratin, type II cytoskeletal 6A OS=Bos grunniens mutus GN=M91_10641 PE=3 SV=1 - [L8HW76_BOSMU]	81.8479	30.12	9	2	13	25				Protein not found	518	55.9633	8.08936
L8HXU8	Uncharacterized protein OS=Bos grunniens mutus GN=M91_10628 PE=3 SV=1 - [L8HXU8_BOSMU]	68.008	17.71	3	1	8	19				Protein not found	480	53.0816	8.30908
F1MC11	Keratin, type I cytoskeletal 14 OS=Bos taurus GN=KRT14 PE=3 SV=2 - [F1MC11_BOVIN]	63.362	22.43	14	10	12	18	structural molecule activity; transporter activity	cytoplasm; cytoskeleton; membrane; mitochondrion; nucleus	cell differentiation; cell organization and biogenesis; transport	Pf00038; Pf01496; Pf12128	477	51.8787	5.16064
M0QVZ6	Keratin, type II cytoskeletal 5 OS=Bos taurus GN=KRT5 PE=3 SV=1 - [M0QVZ6_BOVIN]	58.9033	20.59	4	8	10	18				Protein not found	573	60.6293	7.81104
G3N0V2	Uncharacterized protein OS=Bos taurus GN=KRT1 PE=3 SV=1 - [G3N0V2_BOVIN]	44.4247	13.7	2	5	7	14	structural molecule activity; transporter activity	cytoskeleton; membrane	transport	Pf00038; Pf01496; Pf12128; Pf12252	606	63.1131	8.27979
L8HW65	Keratin, type II cytoskeletal 7 OS=Bos grunniens mutus GN=M91_10626 PE=3 SV=1 - [L8HW65_BOSMU]	44.3682	12.02	14	1	6	14				Protein not found	466	51.5896	6.30322
A0JND2	Keratin, type II cytoskeletal 80 OS=Bos taurus GN=KRT80 PE=2 SV=1 - [K2C80_BOVIN]	38.4229	12.09	6	3	4	12	catalytic activity; motor activity; structural molecule activity; transporter activity	cytoskeleton; membrane	transport	Pf00038; Pf01496; Pf01576; Pf05557; Pf05667; Pf07888; Pf12128	422	47.408	5.31299
Q8SPJ1	Junction plakoglobin OS=Bos taurus GN=JUP PE=2 SV=1 - [PLAK_BOVIN]	34.5056	17.45	3	8	10	10	protein binding; structural molecule activity	cytoplasm; cytoskeleton; cytosol; membrane; nucleus; organelle lumen	cell communication; cell differentiation; cell organization and biogenesis; cellular component movement; development; metabolic process; regulation of biological process; reproduction; response to stimulus; transport	Pf00514	745	81.7688	6.13818
Q2KJ32	Selenium-binding protein 1 OS=Bos taurus GN=SELENBP1 PE=1 SV=1 - [SBP1_BOVIN]	32.1858	17.58	1	6	6	9	protein binding	cytoplasm; cytosol; membrane; nucleus; organelle lumen	transport	Pf05694	472	52.5216	6.48096
L8ISP4	Serum albumin OS=Bos grunniens mutus GN=M91_08159 PE=4 SV=1 - [L8ISP4_BOSMU]	31.5379	14.33	7	8	8	9				Protein not found	607	69.2925	6.17627
F1MMI6	Uncharacterized protein OS=Bos taurus GN=100852093 PE=4 SV=2 - [F1MMI6_BOVIN]	31.3033	7.71	2	4	4	8	protein binding			Pf12799	584	64.5604	6.97607
A5D984	Pyruvate kinase OS=Bos taurus GN=PKM2 PE=2 SV=1 - [A5D984_BOVIN]	29.4608	18.08	4	7	7	8	catalytic activity; metal ion binding	cytoplasm; mitochondrion	metabolic process	Pf00224; Pf02887	531	57.912	7.85498
Q28161	Plakophilin-1 OS=Bos taurus GN=PKP1 PE=2 SV=1 - [PKP1_BOVIN]	29.4124	14.86	5	8	8	9	protein binding	nucleus		Pf00514	727	80.1293	8.95361
A6QNZ7	Keratin 10 (Epidermolytic hyperkeratosis; keratosis palmaris et plantaris) OS=Bos taurus GN=KRT10 PE=2 SV=1 - [A6QNZ7_BOVIN]	24.4999	13.69	2	6	6	7	structural molecule activity	cytoplasm; cytoskeleton	cell differentiation; development; response to stimulus	Pf00038	526	54.8162	5.07178
L8IBI6	Desmoglein-1 OS=Bos grunniens mutus GN=M91_20076 PE=3 SV=1 - [L8IBI6_BOSMU]	23.9853	8.28	3	6	6	7				Protein not found	1039	111.787	5.021
G3N0I4	Cytosol aminopeptidase OS=Bos taurus GN=LAP3 PE=2 SV=1 - [G3N0I4_BOVIN]	23.6708	12.85	4	5	5	7	catalytic activity; metal ion binding	cytoplasm; membrane	metabolic process	Pf00883; Pf02789	498	54.0465	5.80811
P81947	Tubulin alpha-1B chain OS=Bos taurus PE=1 SV=2 - [TBA1B_BOVIN]	22.0518	20.18	17	1	6	7	catalytic activity; nucleotide binding; structural molecule activity	cytoplasm; cytoskeleton	cell organization and biogenesis; cellular component movement; metabolic process	Pf00091; Pf03953	451	50.1196	5.05908
L8J034	Tubulin alpha-4A chain (Fragment) OS=Bos grunniens mutus GN=M91_13955 PE=3 SV=1 - [L8J034_BOSMU]	21.6891	20.31	9	1	6	7				Protein not found	448	49.8594	5.05908
E1B8B5	Uncharacterized protein OS=Bos taurus PE=3 SV=2 - [E1B8B5_BOVIN]	19.6422	14.63	4	1	2	5	enzyme regulator activity			Pf00079	205	23.7101	6.7124
L8IQ70	Uncharacterized protein (Fragment) OS=Bos grunniens mutus GN=M91_19046 PE=3 SV=1 - [L8IQ70_BOSMU]	19.4357	12.61	25	1	1	7				Protein not found	119	13.1951	9.99365
B7TJ13	Phosphoglycerate kinase OS=Ovis aries GN=PGK1 PE=2 SV=1 - [B7TJ13_SHEEP]	18.0866	18.94	6	5	5	5	catalytic activity; nucleotide binding	cytoplasm; membrane	metabolic process	Pf00162	417	44.5371	8.26514
B0LRM8	Putative guanine nucleotide binding protein beta polypeptide 2-like 1 protein (Fragment) OS=Ovis aries PE=2 SV=1 - [B0LRM8_SHEEP]	17.0428	25.11	3	4	4	5	protein binding			Pf00400	227	24.9155	7.31299
G3X894	Uncharacterized protein OS=Bos taurus GN=LOC519132 PE=3 SV=1 - [G3X894_BOVIN]	16.3375	9.49	4	2	3	5	enzyme regulator activity			Pf00079	390	44.6055	6.02393
Q5EA61	Creatine kinase B-type OS=Bos taurus GN=CKB PE=2 SV=1 - [KCRB_BOVIN]	15.9178	12.07	3	3	3	4	catalytic activity; nucleotide binding	cytoplasm; mitochondrion	cellular homeostasis; development; metabolic process	Pf00217; Pf02807	381	42.6924	5.78271
P42899	60S acidic ribosomal protein P2 OS=Bos taurus GN=RPLP2 PE=3 SV=1 - [RLA2_BOVIN]	15.3022	40.87	6	3	3	4	structural molecule activity	cytoplasm; ribosome	metabolic process	Pf00428	115	11.6949	4.61475
F1MB08	Alpha-enolase OS=Bos taurus GN=ENO1 PE=3 SV=1 - [F1MB08_BOVIN]	15.3012	14.75	8	4	4	4	catalytic activity; metal ion binding	cell surface; cytoplasm; cytosol; extracellular; membrane	metabolic process	Pf00113; Pf03952	434	47.2543	6.80029
L8IKI3	Eukaryotic initiation factor 4A-I (Fragment) OS=Bos grunniens mutus GN=M91_20379 PE=3 SV=1 - [L8IKI3_BOSMU]	14.9913	13.25	10	4	4	4				Protein not found	400	45.5323	5.57959
Q3MHM5	Tubulin beta-4B chain OS=Bos taurus GN=TUBB4B PE=2 SV=1 - [TBB4B_BOVIN]	14.8943	12.81	9	1	4	4	catalytic activity; nucleotide binding; structural molecule activity	cytoplasm; cytoskeleton; nucleus	cell organization and biogenesis; cellular component movement; metabolic process	Pf00091; Pf03953; Pf10644	445	49.799	4.89404
F1N2K8	Uncharacterized protein (Fragment) OS=Bos taurus GN=PPL PE=4 SV=1 - [F1N2K8_BOVIN]	14.8102	3.52	2	5	5	5		cytoskeleton			1734	200.121	5.43994
E1BDE6	Uncharacterized protein OS=Bos taurus GN=LGALS7B PE=4 SV=2 - [E1BDE6_BOVIN]	14.7572	20.86	2	2	2	4				Pf00337	139	15.413	6.53662
G3N1W7	Tubulin beta-2B chain OS=Bos taurus GN=TUBB2B PE=3 SV=1 - [G3N1W7_BOVIN]	14.602	17.27	14	1	4	4	catalytic activity; nucleotide binding; structural molecule activity	cytoplasm; cytoskeleton	cell organization and biogenesis; cellular component movement; metabolic process	Pf00091; Pf03953; Pf10644	330	36.6516	4.62744
F1MHQ4	Fatty acid-binding protein, adipocyte OS=Bos taurus GN=FABP4 PE=3 SV=2 - [F1MHQ4_BOVIN]	14.0747	19.7	9	2	2	4	transporter activity	cytoplasm; nucleus	cell differentiation; defense response; metabolic process; regulation of biological process; response to stimulus; transport	Pf00061	132	14.6365	5.65576
L8HPG3	Serpin B5 OS=Bos grunniens mutus GN=M91_01993 PE=3 SV=1 - [L8HPG3_BOSMU]	13.7088	11.84	2	4	4	4				Protein not found	380	42.7557	5.89697
L8IF65	Epiplakin (Fragment) OS=Bos grunniens mutus GN=M91_08867 PE=4 SV=1 - [L8IF65_BOSMU]	13.5351	11.29	1	2	2	3				Protein not found	310	34.2798	5.73193
Q0VC36	14-3-3 protein sigma OS=Bos taurus GN=SFN PE=2 SV=1 - [1433S_BOVIN]	12.83	10.48	17	1	2	4	protein binding	cytoplasm; extracellular; nucleus	cell communication; cell death; cell differentiation; cell growth; cell organization and biogenesis; cell proliferation; development; metabolic process; regulation of biological process; response to stimulus; transport	Pf00244	248	27.8317	4.71631
P04272	Annexin A2 OS=Bos taurus GN=ANXA2 PE=1 SV=2 - [ANXA2_BOVIN]	12.8258	8.85	2	2	2	3	enzyme regulator activity; metal ion binding; protein binding	cytoplasm; endosome; extracellular; membrane	cell organization and biogenesis; coagulation; development; regulation of biological process; response to stimulus; transport	Pf00191	339	38.5878	7.31299
L8I0I7	Elongation factor 1-alpha OS=Bos grunniens mutus GN=M91_14294 PE=3 SV=1 - [L8I0I7_BOSMU]	12.8025	10.82	20	4	4	4				Protein not found	462	50.084	8.80713
E1B991	Uncharacterized protein OS=Bos taurus GN=KRT2 PE=3 SV=2 - [E1B991_BOVIN]	12.7627	7.46	2	2	3	3	structural molecule activity	cytoskeleton		Pf00038	617	64.2946	8.67529
Q5E9A1	Nascent polypeptide-associated complex subunit alpha OS=Bos taurus GN=NACA PE=1 SV=1 - [NACA_BOVIN]	12.3436	25.58	2	4	4	4	DNA binding; protein binding	cytoplasm; nucleus	metabolic process; transport	Pf01849	215	23.3557	4.56396
L8HL92	Uncharacterized protein OS=Bos grunniens mutus GN=M91_12354 PE=4 SV=1 - [L8HL92_BOSMU]	12.2521	18.89	1	1	1	3				Protein not found	90	9.61361	8.1333
E1BNH2	Uncharacterized protein OS=Bos taurus GN=LOC100850676 PE=3 SV=2 - [E1BNH2_BOVIN]	12.1376	12.59	3	4	4	4	catalytic activity; protein binding	cytoplasm	cell communication; cell death; metabolic process; regulation of biological process; response to stimulus	Pf00155; Pf00266; Pf01041; Pf01053; Pf01212	405	44.3513	6.46826
A6YRY8	40S ribosomal protein SA OS=Ovis aries GN=RPSA PE=2 SV=1 - [RSSA_SHEEP]	12.0181	13.22	7	3	3	4	structural molecule activity	cytoplasm; membrane; nucleus; ribosome	metabolic process	Pf00318	295	32.8645	4.93213
L8I247	Protein POF1B (Fragment) OS=Bos grunniens mutus GN=M91_12932 PE=4 SV=1 - [L8I247_BOSMU]	11.7438	6.09	2	3	3	4				Protein not found	591	67.8877	6.32861
F1MJ66	Uncharacterized protein (Fragment) OS=Bos taurus GN=KRT12 PE=3 SV=2 - [F1MJ66_BOVIN]	11.6336	4.07	2	1	3	4	catalytic activity; motor activity; structural molecule activity	cytoskeleton; membrane		Pf00038; Pf01576	467	50.0748	4.62744
O77834	Peroxiredoxin-6 OS=Bos taurus GN=PRDX6 PE=1 SV=3 - [PRDX6_BOVIN]	11.2728	12.05	1	2	2	3	antioxidant activity; catalytic activity	cytoplasm; cytosol; vacuole	metabolic process; response to stimulus	Pf00578; Pf08534; Pf10417	224	25.0511	6.37939
A6QP57	Protein-glutamine gamma-glutamyltransferase E OS=Bos taurus GN=TGM3 PE=2 SV=1 - [TGM3_BOVIN]	11.1746	7.38	3	3	3	3	catalytic activity; metal ion binding		cell differentiation; development; metabolic process	Pf00868; Pf00927; Pf01841	691	76.7427	6.43018
F1N5L6	Desmocollin-3 (Fragment) OS=Bos taurus GN=DSC3 PE=2 SV=2 - [F1N5L6_BOVIN]	10.9041	3.23	5	2	2	3	metal ion binding	membrane		Pf00028; Pf08758	837	92.9967	5.43994
L8II39	Elongation factor 2 (Fragment) OS=Bos grunniens mutus GN=M91_12003 PE=4 SV=1 - [L8II39_BOSMU]	10.77	4.78	2	3	3	3				Protein not found	858	95.304	6.82959
Q862L6	Similar to ribosomal protein L12 (Fragment) OS=Bos taurus PE=2 SV=1 - [Q862L6_BOVIN]	10.6473	21.38	4	2	2	3	RNA binding; structural molecule activity	cytoplasm; ribosome	metabolic process	Pf00298; Pf03946	145	15.6806	9.89111
Q3T149	Heat shock protein beta-1 OS=Bos taurus GN=HSPB1 PE=2 SV=1 - [HSPB1_BOVIN]	10.6155	23.88	6	3	3	3		cytoplasm; cytoskeleton; nucleus	response to stimulus	Pf00011	201	22.3793	6.40479
F1MRD0	Actin, cytoplasmic 1 OS=Bos taurus GN=ACTB PE=2 SV=2 - [F1MRD0_BOVIN]	9.99811	12	33	3	3	3	nucleotide binding	cytoplasm; cytoskeleton		Pf00022	375	41.8247	5.31299
Q08DQ0	Plakophilin-3 OS=Bos taurus GN=PKP3 PE=2 SV=1 - [PKP3_BOVIN]	9.99112	5.93	1	3	3	3	protein binding	nucleus		Pf00514	793	86.4756	9.42236
L8HTU9	Serpin B4 (Fragment) OS=Bos grunniens mutus GN=M91_05132 PE=3 SV=1 - [L8HTU9_BOSMU]	9.95355	8.23	5	2	3	3				Protein not found	316	36.1815	7.12256
L8IT83	Catenin beta-1 (Fragment) OS=Bos grunniens mutus GN=M91_15433 PE=4 SV=1 - [L8IT83_BOSMU]	9.44164	4.94	5	1	3	3				Protein not found	770	84.3126	5.79541
B1H0W8	Ribosomal protein L3 OS=Bos taurus GN=Rpl3 PE=2 SV=1 - [B1H0W8_BOVIN]	9.35846	7.94	5	3	3	3	structural molecule activity	cytoplasm; nucleus; organelle lumen; ribosome	metabolic process	Pf00297	403	45.9697	10.1987
L8J2M8	14-3-3 protein epsilon (Fragment) OS=Bos grunniens mutus GN=M91_14679 PE=3 SV=1 - [L8J2M8_BOSMU]	9.05512	12.92	18	1	2	3				Protein not found	209	23.698	5.07178
L8J3H9	14-3-3 protein zeta/delta (Fragment) OS=Bos grunniens mutus GN=M91_19634 PE=4 SV=1 - [L8J3H9_BOSMU]	8.93707	9.57	20	1	2	3				Protein not found	230	26.1672	5.05908
Q4TVY4	78 kDa glucose-regulated protein (Fragment) OS=Ovis aries GN=HSPA5 PE=2 SV=1 - [Q4TVY4_SHEEP]	8.93672	8.96	5	3	3	3	catalytic activity; nucleotide binding		cell organization and biogenesis	Pf00012; Pf01968; Pf06723	413	45.1837	6.48096
L8HMG8	Uncharacterized protein (Fragment) OS=Bos grunniens mutus GN=M91_12355 PE=4 SV=1 - [L8HMG8_BOSMU]	8.77417	20.24	2	1	1	2				Protein not found	84	8.86637	8.07471
L8I358	Elongation factor 1-gamma (Fragment) OS=Bos grunniens mutus GN=M91_07625 PE=4 SV=1 - [L8I358_BOSMU]	8.72512	8.31	8	3	3	3				Protein not found	433	49.729	6.7417
G3X807	Histone H4 (Fragment) OS=Bos taurus GN=LOC616167 PE=3 SV=1 - [G3X807_BOVIN]	8.63863	25.51	22	3	3	3	DNA binding; protein binding	chromosome; nucleus	cell organization and biogenesis; metabolic process	Pf00125	98	10.9422	11.356
L8IKQ6	60S ribosomal protein L5 (Fragment) OS=Bos grunniens mutus GN=M91_06372 PE=3 SV=1 - [L8IKQ6_BOSMU]	8.5617	6.08	2	1	1	2				Protein not found	296	34.1917	9.71533
Q862E2	Similar to acidic ribosomal phosphoprotein PO (Fragment) OS=Bos taurus PE=2 SV=1 - [Q862E2_BOVIN]	8.41561	19.75	8	3	3	3	structural molecule activity	cytoplasm; nucleus; ribosome	metabolic process	Pf00466	157	17.0225	5.88428
F1MYG5	Uncharacterized protein OS=Bos taurus GN=LMNA PE=2 SV=1 - [F1MYG5_BOVIN]	8.25536	6.02	4	3	3	3	structural molecule activity	cytoskeleton; nucleus; organelle lumen	cell communication; cell death; cell differentiation; cell organization and biogenesis; cellular component movement; development; regulation of biological process; response to stimulus; transport	Pf00038; Pf00932	664	74.0818	7.38623
A1XED5	RPS5 (Fragment) OS=Bos taurus PE=2 SV=1 - [A1XED5_BOVIN]	8.24025	10.42	2	1	1	2	RNA binding; structural molecule activity	cytoplasm; cytosol; ribosome	metabolic process; regulation of biological process	Pf00177	144	16.1217	10.3745
L8HNN9	Annexin (Fragment) OS=Bos grunniens mutus GN=M91_09352 PE=3 SV=1 - [L8HNN9_BOSMU]	8.06503	9.48	2	2	2	2				Protein not found	327	36.6597	5.32568
E1BKN5	Uncharacterized protein OS=Bos taurus GN=IL20 PE=4 SV=2 - [E1BKN5_BOVIN]	8.03739	7.39	2	1	1	3	protein binding			Pf00726	176	19.9254	7.73779
L8IAZ5	Uncharacterized protein (Fragment) OS=Bos grunniens mutus GN=M91_20953 PE=4 SV=1 - [L8IAZ5_BOSMU]	7.92331	15.61	1	2	2	2				Protein not found	173	18.7877	9.0415
Q862P8	40S ribosomal protein S8 (Fragment) OS=Bos taurus PE=2 SV=1 - [Q862P8_BOVIN]	7.89128	20.98	3	2	2	2	structural molecule activity	cytoplasm; cytosol; ribosome	metabolic process	Pf01201	143	16.7261	10.5649
O18789	40S ribosomal protein S2 OS=Bos taurus GN=RPS2 PE=2 SV=2 - [RS2_BOVIN]	7.21432	9.56	5	2	2	2	protein binding; RNA binding; structural molecule activity	cytoplasm; cytosol; nucleus; organelle lumen; ribosome	metabolic process	Pf00333; Pf03719	293	31.2156	10.2427
Q5U7H2	Ribosomal protein L15 (Fragment) OS=Bos taurus PE=2 SV=1 - [Q5U7H2_BOVIN]	7.08079	9.02	5	1	1	2	structural molecule activity	cytoplasm; ribosome	metabolic process	Pf00827	133	15.4013	11.5171
F1N3M0	Desmocollin-1 OS=Bos taurus GN=DSC1 PE=2 SV=1 - [F1N3M0_BOVIN]	6.79722	3.46	4	2	2	2	metal ion binding	membrane		Pf00028; Pf08758	839	93.419	5.32568
F1MLQ1	Histone H2A OS=Bos taurus GN=LOC524236 PE=3 SV=2 - [F1MLQ1_BOVIN]	6.64677	25.38	16	2	2	2	DNA binding; protein binding	chromosome; nucleus	cell organization and biogenesis; metabolic process	Pf00125	130	14.2039	10.5649
L8I3C7	Uncharacterized protein (Fragment) OS=Bos grunniens mutus GN=M91_00905 PE=3 SV=1 - [L8I3C7_BOSMU]	6.51978	22.22	5	2	2	2				Protein not found	108	12.0463	9.46631
L8IC82	Transitional endoplasmic reticulum ATPase (Fragment) OS=Bos grunniens mutus GN=M91_01524 PE=4 SV=1 - [L8IC82_BOSMU]	6.48159	3.75	3	2	2	2				Protein not found	799	88.5174	5.35107
L8HPL3	Alpha-actinin-4 (Fragment) OS=Bos grunniens mutus GN=M91_13316 PE=4 SV=1 - [L8HPL3_BOSMU]	6.45673	2.5	5	2	2	2				Protein not found	880	101.438	5.60498
F1N650	Annexin OS=Bos taurus GN=ANXA1 PE=3 SV=1 - [F1N650_BOVIN]	6.40969	7.51	4	2	2	2	enzyme regulator activity; metal ion binding; protein binding; structural molecule activity	cytoskeleton; membrane	cell communication; cell differentiation; cell organization and biogenesis; cell proliferation; development; metabolic process; regulation of biological process; response to stimulus; transport	Pf00191	346	38.9553	6.81494
I6ZQY0	Heat shock cognate 71 kDa protein OS=Capra hircus GN=HSPA8 PE=2 SV=1 - [I6ZQY0_CAPHI]	6.26581	4.19	36	2	2	2			response to stimulus	Pf00012; Pf02463; Pf06723	644	70.6181	5.89697
Q717R8	Elongation factor 1-delta OS=Ovis aries GN=EEF1D PE=2 SV=1 - [EF1D_SHEEP]	6.1241	8.66	4	2	2	2	RNA binding	cytoplasm	metabolic process	Pf00736	277	30.8016	5.60498
Q8HZJ7	Heat shock protein-90 (Fragment) OS=Capra hircus PE=2 SV=1 - [Q8HZJ7_CAPHI]	6.00745	10.28	13	2	2	2	nucleotide binding; protein binding		metabolic process; response to stimulus	Pf00183	282	33.8473	5.2749
L8IDB8	Polyubiquitin-C (Fragment) OS=Bos grunniens mutus GN=M91_18159 PE=4 SV=1 - [L8IDB8_BOSMU]	5.92655	32.85	15	2	2	2				Protein not found	685	76.9915	7.66455
Q862N7	Similar to basic transcription factor 3a (BTF3) (Fragment) OS=Bos taurus PE=2 SV=1 - [Q862N7_BOVIN]	5.44229	12.67	4	1	1	1				Pf01849	150	16.3827	9.36377
F1MX83	Uncharacterized protein (Fragment) OS=Bos taurus GN=S100A11 PE=2 SV=2 - [F1MX83_BOVIN]	4.8193	15.69	3	1	1	1	metal ion binding; protein binding	cytoplasm; nucleus		Pf00036; Pf01023	102	11.2437	7.28369
O18931	Protein phosphatase type 1 beta catalytic subunit (Fragment) OS=Ovis aries GN=pplbc PE=2 SV=1 - [O18931_SHEEP]	4.77852	17.71	10	1	1	1	catalytic activity				96	10.9777	9.34912
G3MY15	Uncharacterized protein (Fragment) OS=Bos taurus PE=3 SV=1 - [G3MY15_BOVIN]	4.74681	15.15	3	1	1	1	structural molecule activity	cytoplasm; ribosome	metabolic process	Pf00238	132	13.9985	9.84717
A1L588	Asparagine synthetase (Fragment) OS=Bos taurus GN=ASNS PE=2 SV=1 - [A1L588_BOVIN]	4.72918	3.91	2	1	1	1	catalytic activity; nucleotide binding		cell death; metabolic process; regulation of biological process	Pf00310; Pf00733	512	58.2697	6.45557
Q7M2Q9	Rho protein GDP-dissociation inhibitor (Fragments) OS=Bos taurus PE=1 SV=1 - [Q7M2Q9_BOVIN]	4.7112	22.22	3	1	1	1	enzyme regulator activity	cytoplasm		Pf02115	72	8.07298	4.53857
A4IFQ6	CALML5 protein OS=Bos taurus GN=CALML5 PE=2 SV=1 - [A4IFQ6_BOVIN]	4.66836	10.81	1	1	1	1	metal ion binding			Pf00036	148	16.7142	4.33545
F1N752	Uncharacterized protein OS=Bos taurus GN=HEPHL1 PE=4 SV=2 - [F1N752_BOVIN]	4.56201	1.38	2	1	1	1	catalytic activity; metal ion binding		metabolic process	Pf07731; Pf07732	1157	130.742	6.44287
A5PKJ3	DCTN1 protein OS=Bos taurus GN=DCTN1 PE=2 SV=1 - [A5PKJ3_BOVIN]	4.50938	1.37	2	1	1	1		membrane		Pf01302; Pf03961; Pf08317; Pf09726; Pf12455	1239	136.717	5.40186
L8I6H8	Malic enzyme OS=Bos grunniens mutus GN=M91_01898 PE=3 SV=1 - [L8I6H8_BOSMU]	4.3741	4.53	6	1	1	1				Protein not found	397	44.0207	7.91357
G3ER53	Keratin type II cytoskeletal 71 (Fragment) OS=Ovis aries GN=KRT71 PE=3 SV=1 - [G3ER53_SHEEP]	4.24511	3.26	4	1	1	1	structural molecule activity	cytoskeleton		Pf00038	368	41.8309	5.17334
L8HUJ6	Arginase-1 (Fragment) OS=Bos grunniens mutus GN=M91_17861 PE=3 SV=1 - [L8HUJ6_BOSMU]	4.20528	5.7	3	1	1	1				Protein not found	316	34.486	6.3667
L8HLI0	1-phosphatidylinositol-4,5-bisphosphate phosphodiesterase delta-1 (Fragment) OS=Bos grunniens mutus GN=M91_19247 PE=4 SV=1 - [L8HLI0_BOSMU]	4.01142	2.48	2	1	1	1				Protein not found	606	68.4543	6.23975
H6WAG8	Thioredoxin reductase 1 (Fragment) OS=Bubalus bubalis GN=TXNRD1 PE=3 SV=2 - [H6WAG8_BUBBU]	4.00404	3.47	4	1	1	1	antioxidant activity; catalytic activity; nucleotide binding	cytoplasm; membrane	cellular homeostasis; metabolic process; regulation of biological process	Pf00070; Pf02852; Pf07992	432	47.8214	6.45557
L8I8T5	Uncharacterized protein OS=Bos grunniens mutus GN=M91_04646 PE=3 SV=1 - [L8I8T5_BOSMU]	3.99475	14.68	4	1	1	1				Protein not found	109	11.0215	4.32275
L8HZZ8	60S ribosomal protein L11 (Fragment) OS=Bos grunniens mutus GN=M91_02239 PE=3 SV=1 - [L8HZZ8_BOSMU]	3.91343	7.87	2	1	1	1				Protein not found	178	20.2597	9.51025
L8IHG8	Heterogeneous nuclear ribonucleoprotein A1 (Fragment) OS=Bos grunniens mutus GN=M91_16846 PE=4 SV=1 - [L8IHG8_BOSMU]	3.90084	8.89	9	1	1	1				Protein not found	180	20.5033	6.96143
E1BHJ0	Profilin OS=Bos taurus PE=3 SV=1 - [E1BHJ0_BOVIN]	3.81894	11.43	2	1	1	1	protein binding	cytoskeleton	cell organization and biogenesis	Pf00235	140	15.0475	8.27979
Q3ZBA4	RNA binding motif (RNP1, RRM) protein 3 OS=Bos taurus GN=RBM3 PE=4 SV=1 - [Q3ZBA4_BOVIN]	3.81107	20	2	1	1	1	nucleotide binding			Pf00076	90	9.74764	5.12256
L8I257	Heterogeneous nuclear ribonucleoproteins A2/B1 (Fragment) OS=Bos grunniens mutus GN=M91_04236 PE=4 SV=1 - [L8I257_BOSMU]	3.78373	4.72	2	1	1	1				Protein not found	339	35.7238	8.83643
C0LJF6	Keratin associated protein 6 (Fragment) OS=Ovis aries GN=KAP6 PE=4 SV=1 - [C0LJF6_SHEEP]	3.77929	19.72	16	1	1	1		cytoskeleton			71	7.35595	8.47021
F4YD28	40S ribosomal protein S24 (Fragment) OS=Bubalus bubalis GN=RPS24 PE=2 SV=1 - [F4YD28_BUBBU]	3.76495	18.07	5	1	1	1	nucleotide binding; structural molecule activity	cytoplasm; ribosome	metabolic process	Pf01282	83	9.54219	10.6968
L8IZK5	60S ribosomal protein L38 (Fragment) OS=Bos grunniens mutus GN=M91_02368 PE=3 SV=1 - [L8IZK5_BOSMU]	3.73676	18.57	2	1	1	1				Protein not found	70	8.20975	10.0962
Q3ZC84	Cytosolic non-specific dipeptidase OS=Bos taurus GN=CNDP2 PE=2 SV=1 - [CNDP2_BOVIN]	3.73623	3.37	2	1	1	1	catalytic activity; metal ion binding	cytoplasm	metabolic process	Pf01546; Pf07687	475	52.6217	5.87158
Q2VYC3	Eukaryotic translation elongation factor 1 beta 2 OS=Bos taurus PE=3 SV=1 - [Q2VYC3_BOVIN]	3.65709	6.82	3	1	1	1	RNA binding	cytoplasm	metabolic process	Pf00736	220	24.1959	4.88135
Q5E956	Triosephosphate isomerase OS=Bos taurus GN=TPI1 PE=2 SV=3 - [TPIS_BOVIN]	3.65025	7.23	2	1	1	1	catalytic activity		development; metabolic process	Pf00121	249	26.6728	6.91748
P37980	Inorganic pyrophosphatase OS=Bos taurus GN=PPA1 PE=1 SV=2 - [IPYR_BOVIN]	3.5728	4.84	2	1	1	1	catalytic activity; metal ion binding	cytoplasm	metabolic process	Pf00719	289	32.7932	5.46533
F1MW91	Dynamin-2 (Fragment) OS=Bos taurus GN=DNM2 PE=2 SV=2 - [F1MW91_BOVIN]	3.5385	1.85	3	1	1	1	catalytic activity; nucleotide binding; protein binding	cytoskeleton; membrane	metabolic process; transport	Pf00169; Pf00350; Pf01031; Pf02212	813	92.2272	8.03076
L8INT7	Galectin-1 (Fragment) OS=Bos grunniens mutus GN=M91_14178 PE=4 SV=1 - [L8INT7_BOSMU]	3.47373	12.12	3	1	1	1				Protein not found	132	14.4292	5.50342
F4YD27	Ribosomal protein S15a (Fragment) OS=Bubalus bubalis GN=rps15a PE=2 SV=1 - [F4YD27_BUBBU]	3.47084	19.18	15	1	1	1	structural molecule activity	cytoplasm; ribosome	metabolic process	Pf00410	73	8.42455	9.62744
Q9BEH4	Ribosomal protein L9-like protein (Fragment) OS=Bos taurus PE=2 SV=1 - [Q9BEH4_BOVIN]	3.42858	16.09	13	1	1	1	RNA binding; structural molecule activity	cytoplasm; ribosome	metabolic process	Pf00347	87	9.94154	10.77
P52556	Flavin reductase (NADPH) OS=Bos taurus GN=BLVRB PE=1 SV=2 - [BLVRB_BOVIN]	3.35264	8.25	2	1	1	1	catalytic activity; nucleotide binding	cytoplasm; cytosol	metabolic process	Pf01073; Pf01370; Pf05368	206	22.1184	7.10791
G9HPB5	Keratin-associated protein KAP13-3 OS=Ovis aries GN=KRTAP13-3 PE=4 SV=1 - [G9HPB5_SHEEP]	3.34577	6.41	13	1	1	1				Pf05287	156	17.0338	9.18799
A8KC77	EIF5 protein (Fragment) OS=Bos taurus GN=EIF5 PE=2 SV=1 - [A8KC77_BOVIN]	3.30965	5	2	1	1	1	protein binding		metabolic process	Pf02020	300	34.4614	5.07178
Q0VC55	Microtubule-associated protein, RP/EB family, member 3 OS=Bos taurus GN=MAPRE3 PE=2 SV=1 - [Q0VC55_BOVIN]	3.30951	4.51	2	1	1	1	protein binding	cytoplasm; cytoskeleton	metabolic process; regulation of biological process	Pf00307; Pf03271	266	30.3751	5.30029
G3N2H3	Uncharacterized protein OS=Bos taurus GN=EIF4G3 PE=2 SV=1 - [G3N2H3_BOVIN]	3.28302	1.06	6	1	1	1	DNA binding; protein binding; RNA binding	membrane	metabolic process	Pf02020; Pf02847; Pf02854	1228	137.932	5.30029
L8IYD0	60S ribosomal protein L7 (Fragment) OS=Bos grunniens mutus GN=M91_10795 PE=4 SV=1 - [L8IYD0_BOSMU]	3.25	11.2	8	1	1	1				Protein not found	125	14.2866	9.83252
F1MCK2	Uncharacterized protein OS=Bos taurus PE=4 SV=2 - [F1MCK2_BOVIN]	3.24206	1.16	1	1	1	1	protein binding				5512	586.594	5.96045
F4YD26	Ribosomal protein S6 (Fragment) OS=Bubalus bubalis GN=RPS6 PE=2 SV=1 - [F4YD26_BUBBU]	3.23574	20.83	5	1	1	1	structural molecule activity	cytoplasm; ribosome	metabolic process	Pf01092	72	8.19031	10.3306
L8HMU3	60S ribosomal protein L31 (Fragment) OS=Bos grunniens mutus GN=M91_04423 PE=4 SV=1 - [L8HMU3_BOSMU]	3.22892	11.76	3	1	1	1				Protein not found	119	13.9265	10.1255
L8ID04	Uncharacterized protein OS=Bos grunniens mutus GN=M91_02959 PE=4 SV=1 - [L8ID04_BOSMU]	3.20779	17.39	2	1	1	1				Protein not found	69	7.86618	10.2134
G8JKV2	Eukaryotic translation initiation factor 3 subunit J OS=Bos taurus GN=EIF3J PE=3 SV=1 - [G8JKV2_BOVIN]	3.1969	5.1	2	1	1	1				Pf08597	255	28.8764	4.83057
Q0V8C4	Protein disulfide isomerase-associated 6 (Fragment) OS=Bos taurus GN=PDIA6 PE=2 SV=1 - [Q0V8C4_BOVIN]	3.18878	6.97	3	1	1	1	catalytic activity	cytoplasm	cellular homeostasis; metabolic process; regulation of biological process	Pf00085	201	22.1439	5.43994
Q08DM0	Serpin peptidase inhibitor, clade A (Alpha-1 antiproteinase, antitrypsin), member 12 OS=Bos taurus GN=SERPINA12 PE=2 SV=1 - [Q08DM0_BOVIN]	3.17609	2.9	2	1	1	1	enzyme regulator activity		metabolic process; regulation of biological process	Pf00079	414	47.2217	9.42236
Q6Q138	Glycyl-tran synthetase (Fragment) OS=Bos taurus GN=GARS PE=2 SV=1 - [Q6Q138_BOVIN]	3.16272	2.25	3	1	1	1	catalytic activity; nucleotide binding	cytoplasm	metabolic process	Pf00587; Pf03129	579	65.5532	7.84033
L8J5R8	Polyadenylate-binding protein 1 (Fragment) OS=Bos grunniens mutus GN=M91_19633 PE=4 SV=1 - [L8J5R8_BOSMU]	3.15925	2.62	2	1	1	1				Protein not found	572	63.4954	9.62744
D5K776	Heterogeneous nuclear ribonuclear protein K OS=Capra hircus GN=hnRNP K PE=2 SV=1 - [D5K776_CAPHI]	3.13839	2.72	3	1	1	1	RNA binding			Pf00013; Pf08067	441	48.7512	5.19873
P80311	Peptidyl-prolyl cis-trans isomerase B OS=Bos taurus GN=PPIB PE=1 SV=4 - [PPIB_BOVIN]	3.12545	6.02	1	1	1	1	catalytic activity	cytoplasm; endoplasmic reticulum; organelle lumen	metabolic process	Pf00160	216	23.7285	9.31982
L8ITF0	Ubiquitin thioesterase OTU1 OS=Bos grunniens mutus GN=M91_02276 PE=4 SV=1 - [L8ITF0_BOSMU]	3.10472	5.17	2	1	1	1				Protein not found	348	38.027	5.70654
L8IRQ8	ADP-ribosylation factor 5 (Fragment) OS=Bos grunniens mutus GN=M91_17738 PE=3 SV=1 - [L8IRQ8_BOSMU]	3.09772	5.88	5	1	1	1				Protein not found	170	19.5101	6.78564
L8IIZ2	Uncharacterized protein (Fragment) OS=Bos grunniens mutus GN=M91_18366 PE=3 SV=1 - [L8IIZ2_BOSMU]	3.08389	12.3	1	1	1	1				Protein not found	122	13.7103	9.86182
Q5E9F5	Transgelin-2 OS=Bos taurus GN=TAGLN2 PE=2 SV=3 - [TAGL2_BOVIN]	3.07633	7.04	2	1	1	1	protein binding	membrane; nucleus	development	Pf00307; Pf00402	199	22.4122	8.23584
L8HQB5	Acyl-CoA-binding protein (Fragment) OS=Bos grunniens mutus GN=M91_16000 PE=4 SV=1 - [L8HQB5_BOSMU]	3.06509	11.9	2	1	1	1				Protein not found	84	9.69192	6.56592
D3JUU3	Glycine/tyrosine-rich keratin-associated protein 6-3 OS=Ovis aries GN=KAP6-3 PE=4 SV=1 - [D3JUU3_SHEEP]	3.05971	18.92	1	1	1	1					74	7.61003	8.27979
L8IK10	DnaJ-like protein subfamily A member 2 (Fragment) OS=Bos grunniens mutus GN=M91_10059 PE=4 SV=1 - [L8IK10_BOSMU]	3.05489	3.84	2	1	1	1				Protein not found	391	43.5596	6.7417
G8JKZ8	Thioredoxin (Fragment) OS=Bos taurus GN=TXN PE=2 SV=1 - [G8JKZ8_BOVIN]	3.02991	13.4	3	1	1	1	catalytic activity		cellular homeostasis; metabolic process; regulation of biological process	Pf00085	97	10.8613	4.84326
E1BLN6	Uncharacterized protein OS=Bos taurus GN=KPRP PE=4 SV=1 - [E1BLN6_BOVIN]	3.02227	2.31	2	1	1	1					563	61.6738	8.04541
Q3MHG3	Sulfurtransferase OS=Bos taurus GN=MPST PE=2 SV=1 - [Q3MHG3_BOVIN]	3.00565	4.38	2	1	1	1	catalytic activity	cytoplasm; membrane; mitochondrion		Pf00581	297	33.1718	6.62451
O77679	Glyceraldehyde 3-phosphate dehydrogenase (Fragment) OS=Bos taurus GN=G3PDH PE=2 SV=1 - [O77679_BOVIN]	3.00361	15.05	8	1	1	1	catalytic activity; nucleotide binding; protein binding	cytoplasm; cytoskeleton; cytosol; nucleus	cell death; cell organization and biogenesis; metabolic process; regulation of biological process	Pf02800	93	10.3401	5.41455
Q0VCM0	Protein S100-A16 OS=Bos taurus GN=S100A16 PE=3 SV=1 - [S10AG_BOVIN]	2.9873	10.68	1	1	1	1	metal ion binding; protein binding	cytoplasm; cytosol; membrane; nucleus; organelle lumen	response to stimulus	Pf01023	103	11.7691	8.93896
C8BKC5	Peroxiredoxin 2 OS=Ovis aries GN=PRDX2 PE=2 SV=1 - [C8BKC5_SHEEP]	2.97835	8.59	3	1	1	1	antioxidant activity; catalytic activity		metabolic process	Pf00578; Pf08534; Pf10417	198	21.8311	5.42725
A6QM09	Putative uncharacterized protein OS=Bos taurus PE=2 SV=1 - [A6QM09_BOVIN]	2.96126	6.9	10	1	1	1	protein binding			Pf07654; Pf07679; Pf07686	232	24.7172	7.60596
F1MD74	Calpastatin OS=Bos taurus GN=CAST PE=2 SV=2 - [F1MD74_BOVIN]	2.93953	2.58	10	1	1	1	enzyme regulator activity			Pf00748	697	74.6786	5.09717
L8HP95	Protein-glutamine gamma-glutamyltransferase K OS=Bos grunniens mutus GN=M91_13227 PE=3 SV=1 - [L8HP95_BOSMU]	2.93449	1.56	3	1	1	1				Protein not found	835	91.7254	6.60986
P22793	Trichohyalin OS=Ovis aries GN=TCHH PE=2 SV=2 - [TRHY_SHEEP]	2.89276	1.1	1	1	1	1	metal ion binding		cell differentiation; development	Pf01023	1549	201.055	5.74463
F1MQI3	Uncharacterized protein OS=Bos taurus GN=NEB PE=2 SV=2 - [F1MQI3_BOVIN]	2.88018	0.22	1	1	1	1	protein binding			Pf00880	6909	801.382	9.12939
Q8HXS2	Ribosomal protein L19 (Fragment) OS=Ovis aries PE=4 SV=1 - [Q8HXS2_SHEEP]	2.87973	9.83	3	1	1	1	structural molecule activity	cytoplasm; ribosome	metabolic process	Pf01280	173	20.8068	11.4438
H9T8J6	L-lactate dehydrogenase OS=Bos taurus x grunniens PE=2 SV=1 - [H9T8J6_9CETA]	2.87096	7.19	23	1	1	1	catalytic activity; nucleotide binding	cytoplasm; membrane	metabolic process	Pf00056; Pf02866	167	18.2413	6.87354
F1N085	Uncharacterized protein (Fragment) OS=Bos taurus GN=PAPSS2 PE=3 SV=2 - [F1N085_BOVIN]	2.86907	2.99	3	1	1	1	catalytic activity; nucleotide binding	membrane	coagulation; development; metabolic process; response to stimulus	Pf01583; Pf01747	568	64.2757	6.30322
F1MPU0	Clathrin heavy chain 1 (Fragment) OS=Bos taurus GN=CLTC PE=4 SV=2 - [F1MPU0_BOVIN]	2.86753	0.72	3	1	1	1	protein binding; structural molecule activity	cytoplasm; Golgi; membrane	transport	Pf00637; Pf01394; Pf04053; Pf09268	1661	189.817	5.63037
A0JNL0	Gasdermin A OS=Bos taurus GN=GSDMA PE=2 SV=1 - [A0JNL0_BOVIN]	2.86618	3.36	3	1	1	1				Pf04598	446	49.924	5.51611
Q9GJT9	Hypoxanthine phosphoribosyltransferase (Fragment) OS=Bos taurus GN=HPRT PE=2 SV=1 - [Q9GJT9_BOVIN]	2.86278	5.38	5	1	1	1	catalytic activity; metal ion binding; nucleotide binding; protein binding	cytoplasm	cell organization and biogenesis; metabolic process; regulation of biological process; response to stimulus	Pf00156	186	20.9799	8.22119
L8I1N5	Heterogeneous nuclear ribonucleoprotein D0 (Fragment) OS=Bos grunniens mutus GN=M91_10815 PE=4 SV=1 - [L8I1N5_BOSMU]	2.86231	5.05	3	1	1	1				Protein not found	277	31.5533	9.29053
E1BBP5	Uncharacterized protein OS=Bos taurus GN=VSIG8 PE=4 SV=1 - [E1BBP5_BOVIN]	2.85399	2.38	1	1	1	1	protein binding			Pf07686	421	44.3892	7.28369
A5PK63	40S ribosomal protein S17 OS=Bos taurus GN=RPS17 PE=2 SV=1 - [RS17_BOVIN]	2.84512	7.41	3	1	1	1	structural molecule activity	cytoplasm; cytosol; ribosome	cell organization and biogenesis; metabolic process	Pf00833	135	15.5724	9.72998
P67827	Casein kinase I isoform alpha OS=Bos taurus GN=CSNK1A1 PE=1 SV=1 - [KC1A_BOVIN]	2.84373	3.38	3	1	1	1	catalytic activity; nucleotide binding	chromosome; cytoplasm; cytoskeleton; nucleus; organelle lumen	cell communication; cell division; cell organization and biogenesis; metabolic process; regulation of biological process; response to stimulus	Pf00069; Pf07714	325	37.5432	9.48096
P25417	Cystatin-B OS=Bos taurus GN=CSTB PE=1 SV=1 - [CYTB_BOVIN]	2.83455	12.24	6	1	1	1	enzyme regulator activity	cytoplasm	metabolic process; regulation of biological process	Pf00031	98	11.1326	6.78564
Q862J1	Similar to ribosomal protein L17 (Fragment) OS=Bos taurus PE=2 SV=1 - [Q862J1_BOVIN]	2.83298	11.24	13	1	1	1	structural molecule activity	cytoplasm; ribosome	metabolic process	Pf00237	89	10.3693	9.65674
L8HXY5	Histone H1.5 OS=Bos grunniens mutus GN=M91_12990 PE=3 SV=1 - [L8HXY5_BOSMU]	2.81137	5.75	1	1	1	1				Protein not found	226	22.6805	10.9165
L8HQR9	Uncharacterized protein OS=Bos grunniens mutus GN=M91_06944 PE=4 SV=1 - [L8HQR9_BOSMU]	2.80685	5.35	3	1	1	1				Protein not found	243	27.4145	10.4331
L8HWD3	Uncharacterized protein OS=Bos grunniens mutus GN=M91_03358 PE=3 SV=1 - [L8HWD3_BOSMU]	2.78373	8.33	6	1	1	1				Protein not found	132	14.6887	9.67139
L8ICF7	Uncharacterized protein OS=Bos grunniens mutus GN=M91_08580 PE=3 SV=1 - [L8ICF7_BOSMU]	2.73913	10.07	3	1	1	1				Protein not found	149	17.0035	10.3599
A6H769	40S ribosomal protein S7 OS=Bos taurus GN=RPS7 PE=2 SV=1 - [RS7_BOVIN]	2.73071	5.67	2	1	1	1	structural molecule activity	cytoplasm; cytoskeleton; cytosol; nucleus; organelle lumen; ribosome	metabolic process	Pf01251	194	22.1133	10.0962
Q30B85	Ribosomal protein L4 (Fragment) OS=Ovis aries PE=2 SV=1 - [Q30B85_SHEEP]	2.72268	5.18	4	1	1	1	structural molecule activity	cytoplasm; ribosome	metabolic process	Pf00573	193	22.4406	10.7993
Q6PVY3	Macrophage migration inhibitory factor (Fragment) OS=Bos taurus PE=2 SV=1 - [Q6PVY3_BOVIN]	2.71991	9	3	1	1	1	catalytic activity; protein binding	cell surface; cytoplasm; extracellular	cell communication; cell death; cell organization and biogenesis; cell proliferation; defense response; metabolic process; regulation of biological process; response to stimulus; transport	Pf01187	100	10.6643	7.21045
L8J1N9	Grainyhead-like protein 2-like protein (Fragment) OS=Bos grunniens mutus GN=M91_19636 PE=4 SV=1 - [L8J1N9_BOSMU]	2.71058	1.94	2	1	1	1				Protein not found	619	70.4201	6.91748
G1DFS8	40S ribosomal protein S10 OS=Capra hircus GN=RPS10 PE=2 SV=1 - [G1DFS8_CAPHI]	2.69972	5.45	4	1	1	1		cytoplasm; ribosome		Pf03501	165	18.6486	10.0376
L8II38	Moesin (Fragment) OS=Bos grunniens mutus GN=M91_15303 PE=4 SV=1 - [L8II38_BOSMU]	2.69888	1.75	7	1	1	1				Protein not found	573	67.4756	6.04932
P04237	Hemoglobin subunit alpha OS=Tragelaphus strepsiceros GN=HBA PE=1 SV=1 - [HBA_TRAST]	2.69597	11.43	19	1	1	1	metal ion binding; transporter activity	cytoplasm; cytosol	transport	Pf00042	140	14.9398	8.45557
Q9N138	Peptidyl-prolyl cis-trans isomerase (Fragment) OS=Bos taurus PE=2 SV=1 - [Q9N138_BOVIN]	2.6929	9.57	14	1	1	1	catalytic activity	cytoplasm; cytosol; extracellular; nucleus	metabolic process; regulation of biological process; reproduction	Pf00160	94	10.3491	6.771
C0KTL0	Eif2s3y (Fragment) OS=Bos taurus PE=2 SV=1 - [C0KTL0_BOVIN]	2.67768	3.89	3	1	1	1	catalytic activity; nucleotide binding	membrane	metabolic process	Pf00009; Pf03144	360	39.1537	7.18115
P02510	Alpha-crystallin B chain OS=Bos taurus GN=CRYAB PE=1 SV=2 - [CRYAB_BOVIN]	2.64731	7.43	1	1	1	1	metal ion binding; protein binding; structural molecule activity	cytoplasm; cytosol; membrane; mitochondrion; nucleus	cell death; cell differentiation; cell organization and biogenesis; development; metabolic process; regulation of biological process; response to stimulus; transport	Pf00011; Pf00525	175	20.0244	7.32764
L8HNQ1	40S ribosomal protein S9 (Fragment) OS=Bos grunniens mutus GN=M91_02034 PE=3 SV=1 - [L8HNQ1_BOSMU]	2.6438	4.65	2	1	1	1				Protein not found	172	20.4526	11.2388
G3MZ21	Uncharacterized protein OS=Bos taurus PE=3 SV=1 - [G3MZ21_BOVIN]	2.62914	8.7	40	1	1	1	metal ion binding; transporter activity	cytoplasm; cytosol	transport	Pf00042	115	12.5556	5.84619
A2VDT9	DNA damage-inducible transcript 4-like protein OS=Bos taurus GN=DDIT4L PE=2 SV=1 - [DDT4L_BOVIN]	2.62509	8.81	1	1	1	1		cytoplasm	cell communication; regulation of biological process; response to stimulus	Pf07809	193	21.7891	7.56201
Q95MD9	GTP binding protein Rab1a (Fragment) OS=Bos taurus PE=4 SV=1 - [Q95MD9_BOVIN]	2.62002	17.02	6	1	1	1	nucleotide binding	cytoplasm; Golgi	cell communication; regulation of biological process; response to stimulus	Pf00071	94	9.93879	8.26514
G3X6U2	Transmembrane protein 189 (Fragment) OS=Bos taurus GN=TMEM189 PE=2 SV=1 - [G3X6U2_BOVIN]	2.61125	4.47	2	1	1	1		membrane		Pf10520	246	28.5656	7.59131
A6QQP7	Dysferlin OS=Bos taurus GN=DYSF PE=2 SV=1 - [DYSF_BOVIN]	2.59428	0.66	2	1	1	1	protein binding	cytoplasm; membrane	cell organization and biogenesis; transport	Pf00168; Pf06398; Pf08150; Pf08151; Pf08165; Pf10409	2107	239.162	5.61768
L8HU39	Uncharacterized protein OS=Bos grunniens mutus GN=M91_03302 PE=4 SV=1 - [L8HU39_BOSMU]	2.59234	10.87	5	1	1	1				Protein not found	92	10.2818	10.1401
D3JWT2	Tyrosine 3-monooxygenase/tryptophan 5-monooxygenase activation protein zeta polypeptide (Fragment) OS=Bubalus bubalis GN=YWHAZ PE=2 SV=1 - [D3JWT2_BUBBU]	2.58624	13.51	1	1	1	1	catalytic activity; protein binding			Pf00244	74	8.48123	4.88135
	cytoskeleton 14.2%	0.142405
	membrane 10.8%	0.107595
	nucleus 10.1%	0.101266
	cytoplasm 23.7%	0.237342
	cytosol 5.7%	0.056962
	organelle lumen 3.2%	0.0316456
	cell surface 0.6%	0.00632911
	extracellular 6.0%	0.0601266
	ribosome 10.8%	0.107595
	endosome 0.6%	0.00632911
	mitochondrion 3.5%	0.0348101
	vacuole 0.3%	0.00316456
	others 12.7%	0.126582

## Sheet: others
Accession	Description	Score	Coverage	# Proteins	# Unique Peptides	# Peptides	# PSMs	Molecular Function	Cellular Component	Biological Process	Pfam IDs	# AAs	MW [kDa]	calc. pI
L8HXU8	Uncharacterized protein OS=Bos grunniens mutus GN=M91_10628 PE=3 SV=1 - [L8HXU8_BOSMU]	68.008	17.71	3	1	8	19				Protein not found	480	53.0816	8.30908
L8IKI3	Eukaryotic initiation factor 4A-I (Fragment) OS=Bos grunniens mutus GN=M91_20379 PE=3 SV=1 - [L8IKI3_BOSMU]	14.9913	13.25	10	4	4	4				Protein not found	400	45.5323	5.57959
E1BDE6	Uncharacterized protein OS=Bos taurus GN=LGALS7B PE=4 SV=2 - [E1BDE6_BOVIN]	14.7572	20.86	2	2	2	4				Pf00337	139	15.413	6.53662
L8HL92	Uncharacterized protein OS=Bos grunniens mutus GN=M91_12354 PE=4 SV=1 - [L8HL92_BOSMU]	12.2521	18.89	1	1	1	3				Protein not found	90	9.61361	8.1333
L8I247	Protein POF1B (Fragment) OS=Bos grunniens mutus GN=M91_12932 PE=4 SV=1 - [L8I247_BOSMU]	11.7438	6.09	2	3	3	4				Protein not found	591	67.8877	6.32861
A6QP57	Protein-glutamine gamma-glutamyltransferase E OS=Bos taurus GN=TGM3 PE=2 SV=1 - [TGM3_BOVIN]	11.1746	7.38	3	3	3	3	catalytic activity; metal ion binding		cell differentiation; development; metabolic process	Pf00868; Pf00927; Pf01841	691	76.7427	6.43018
L8IT83	Catenin beta-1 (Fragment) OS=Bos grunniens mutus GN=M91_15433 PE=4 SV=1 - [L8IT83_BOSMU]	9.44164	4.94	5	1	3	3				Protein not found	770	84.3126	5.79541
Q4TVY4	78 kDa glucose-regulated protein (Fragment) OS=Ovis aries GN=HSPA5 PE=2 SV=1 - [Q4TVY4_SHEEP]	8.93672	8.96	5	3	3	3	catalytic activity; nucleotide binding		cell organization and biogenesis	Pf00012; Pf01968; Pf06723	413	45.1837	6.48096
L8HMG8	Uncharacterized protein (Fragment) OS=Bos grunniens mutus GN=M91_12355 PE=4 SV=1 - [L8HMG8_BOSMU]	8.77417	20.24	2	1	1	2				Protein not found	84	8.86637	8.07471
L8IAZ5	Uncharacterized protein (Fragment) OS=Bos grunniens mutus GN=M91_20953 PE=4 SV=1 - [L8IAZ5_BOSMU]	7.92331	15.61	1	2	2	2				Protein not found	173	18.7877	9.0415
L8IC82	Transitional endoplasmic reticulum ATPase (Fragment) OS=Bos grunniens mutus GN=M91_01524 PE=4 SV=1 - [L8IC82_BOSMU]	6.48159	3.75	3	2	2	2				Protein not found	799	88.5174	5.35107
I6ZQY0	Heat shock cognate 71 kDa protein OS=Capra hircus GN=HSPA8 PE=2 SV=1 - [I6ZQY0_CAPHI]	6.26581	4.19	36	2	2	2			response to stimulus	Pf00012; Pf02463; Pf06723	644	70.6181	5.89697
L8IDB8	Polyubiquitin-C (Fragment) OS=Bos grunniens mutus GN=M91_18159 PE=4 SV=1 - [L8IDB8_BOSMU]	5.92655	32.85	15	2	2	2				Protein not found	685	76.9915	7.66455
Q862N7	Similar to basic transcription factor 3a (BTF3) (Fragment) OS=Bos taurus PE=2 SV=1 - [Q862N7_BOVIN]	5.44229	12.67	4	1	1	1				Pf01849	150	16.3827	9.36377
O18931	Protein phosphatase type 1 beta catalytic subunit (Fragment) OS=Ovis aries GN=pplbc PE=2 SV=1 - [O18931_SHEEP]	4.77852	17.71	10	1	1	1	catalytic activity				96	10.9777	9.34912
A1L588	Asparagine synthetase (Fragment) OS=Bos taurus GN=ASNS PE=2 SV=1 - [A1L588_BOVIN]	4.72918	3.91	2	1	1	1	catalytic activity; nucleotide binding		cell death; metabolic process; regulation of biological process	Pf00310; Pf00733	512	58.2697	6.45557
F1N752	Uncharacterized protein OS=Bos taurus GN=HEPHL1 PE=4 SV=2 - [F1N752_BOVIN]	4.56201	1.38	2	1	1	1	catalytic activity; metal ion binding		metabolic process	Pf07731; Pf07732	1157	130.742	6.44287
L8I6H8	Malic enzyme OS=Bos grunniens mutus GN=M91_01898 PE=3 SV=1 - [L8I6H8_BOSMU]	4.3741	4.53	6	1	1	1				Protein not found	397	44.0207	7.91357
L8HUJ6	Arginase-1 (Fragment) OS=Bos grunniens mutus GN=M91_17861 PE=3 SV=1 - [L8HUJ6_BOSMU]	4.20528	5.7	3	1	1	1				Protein not found	316	34.486	6.3667
L8HLI0	1-phosphatidylinositol-4,5-bisphosphate phosphodiesterase delta-1 (Fragment) OS=Bos grunniens mutus GN=M91_19247 PE=4 SV=1 - [L8HLI0_BOSMU]	4.01142	2.48	2	1	1	1				Protein not found	606	68.4543	6.23975
Q3ZBA4	RNA binding motif (RNP1, RRM) protein 3 OS=Bos taurus GN=RBM3 PE=4 SV=1 - [Q3ZBA4_BOVIN]	3.81107	20	2	1	1	1	nucleotide binding			Pf00076	90	9.74764	5.12256
L8INT7	Galectin-1 (Fragment) OS=Bos grunniens mutus GN=M91_14178 PE=4 SV=1 - [L8INT7_BOSMU]	3.47373	12.12	3	1	1	1				Protein not found	132	14.4292	5.50342
L8J5R8	Polyadenylate-binding protein 1 (Fragment) OS=Bos grunniens mutus GN=M91_19633 PE=4 SV=1 - [L8J5R8_BOSMU]	3.15925	2.62	2	1	1	1				Protein not found	572	63.4954	9.62744
D5K776	Heterogeneous nuclear ribonuclear protein K OS=Capra hircus GN=hnRNP K PE=2 SV=1 - [D5K776_CAPHI]	3.13839	2.72	3	1	1	1	RNA binding			Pf00013; Pf08067	441	48.7512	5.19873
L8ITF0	Ubiquitin thioesterase OTU1 OS=Bos grunniens mutus GN=M91_02276 PE=4 SV=1 - [L8ITF0_BOSMU]	3.10472	5.17	2	1	1	1				Protein not found	348	38.027	5.70654
L8IRQ8	ADP-ribosylation factor 5 (Fragment) OS=Bos grunniens mutus GN=M91_17738 PE=3 SV=1 - [L8IRQ8_BOSMU]	3.09772	5.88	5	1	1	1				Protein not found	170	19.5101	6.78564
L8HQB5	Acyl-CoA-binding protein (Fragment) OS=Bos grunniens mutus GN=M91_16000 PE=4 SV=1 - [L8HQB5_BOSMU]	3.06509	11.9	2	1	1	1				Protein not found	84	9.69192	6.56592
D3JUU3	Glycine/tyrosine-rich keratin-associated protein 6-3 OS=Ovis aries GN=KAP6-3 PE=4 SV=1 - [D3JUU3_SHEEP]	3.05971	18.92	1	1	1	1					74	7.61003	8.27979
L8IK10	DnaJ-like protein subfamily A member 2 (Fragment) OS=Bos grunniens mutus GN=M91_10059 PE=4 SV=1 - [L8IK10_BOSMU]	3.05489	3.84	2	1	1	1				Protein not found	391	43.5596	6.7417
A6QM09	Putative uncharacterized protein OS=Bos taurus PE=2 SV=1 - [A6QM09_BOVIN]	2.96126	6.9	10	1	1	1	protein binding			Pf07654; Pf07679; Pf07686	232	24.7172	7.60596
F1MD74	Calpastatin OS=Bos taurus GN=CAST PE=2 SV=2 - [F1MD74_BOVIN]	2.93953	2.58	10	1	1	1	enzyme regulator activity			Pf00748	697	74.6786	5.09717
L8HP95	Protein-glutamine gamma-glutamyltransferase K OS=Bos grunniens mutus GN=M91_13227 PE=3 SV=1 - [L8HP95_BOSMU]	2.93449	1.56	3	1	1	1				Protein not found	835	91.7254	6.60986
P22793	Trichohyalin OS=Ovis aries GN=TCHH PE=2 SV=2 - [TRHY_SHEEP]	2.89276	1.1	1	1	1	1	metal ion binding		cell differentiation; development	Pf01023	1549	201.055	5.74463
F1MQI3	Uncharacterized protein OS=Bos taurus GN=NEB PE=2 SV=2 - [F1MQI3_BOVIN]	2.88018	0.22	1	1	1	1	protein binding			Pf00880	6909	801.382	9.12939
A0JNL0	Gasdermin A OS=Bos taurus GN=GSDMA PE=2 SV=1 - [A0JNL0_BOVIN]	2.86618	3.36	3	1	1	1				Pf04598	446	49.924	5.51611
E1BBP5	Uncharacterized protein OS=Bos taurus GN=VSIG8 PE=4 SV=1 - [E1BBP5_BOVIN]	2.85399	2.38	1	1	1	1	protein binding			Pf07686	421	44.3892	7.28369
L8HQR9	Uncharacterized protein OS=Bos grunniens mutus GN=M91_06944 PE=4 SV=1 - [L8HQR9_BOSMU]	2.80685	5.35	3	1	1	1				Protein not found	243	27.4145	10.4331
L8J1N9	Grainyhead-like protein 2-like protein (Fragment) OS=Bos grunniens mutus GN=M91_19636 PE=4 SV=1 - [L8J1N9_BOSMU]	2.71058	1.94	2	1	1	1				Protein not found	619	70.4201	6.91748
L8HU39	Uncharacterized protein OS=Bos grunniens mutus GN=M91_03302 PE=4 SV=1 - [L8HU39_BOSMU]	2.59234	10.87	5	1	1	1				Protein not found	92	10.2818	10.1401
D3JWT2	Tyrosine 3-monooxygenase/tryptophan 5-monooxygenase activation protein zeta polypeptide (Fragment) OS=Bubalus bubalis GN=YWHAZ PE=2 SV=1 - [D3JWT2_BUBBU]	2.58624	13.51	1	1	1	1	catalytic activity; protein binding			Pf00244	74	8.48123	4.88135

## Sheet: vacuole
Accession	Description	Score	Coverage	# Proteins	# Unique Peptides	# Peptides	# PSMs	Molecular Function	Cellular Component	Biological Process	Pfam IDs	# AAs	MW [kDa]	calc. pI
O77834	Peroxiredoxin-6 OS=Bos taurus GN=PRDX6 PE=1 SV=3 - [PRDX6_BOVIN]	11.2728	12.05	1	2	2	3	antioxidant activity; catalytic activity	cytoplasm; cytosol; vacuole	metabolic process; response to stimulus	Pf00578; Pf08534; Pf10417	224	25.0511	6.37939

## Sheet: mitochondrion
Accession	Description	Score	Coverage	# Proteins	# Unique Peptides	# Peptides	# PSMs	Molecular Function	Cellular Component	Biological Process	Pfam IDs	# AAs	MW [kDa]	calc. pI
E1BKT9	Uncharacterized protein OS=Bos taurus GN=DSP PE=4 SV=1 - [E1BKT9_BOVIN]	115.23	10.94	2	24	24	29	catalytic activity; motor activity; protein binding; structural molecule activity	chromosome; cytoplasm; cytoskeleton; membrane; mitochondrion; nucleus; organelle lumen	cell differentiation; cell organization and biogenesis; development; metabolic process; reproduction	Pf00038; Pf00681; Pf01540; Pf01576; Pf02463; Pf04111; Pf04156; Pf05483; Pf05557; Pf05622; Pf06637; Pf07888; Pf09726; Pf09731; Pf10174; Pf12128	2889	332.177	6.84424
F1MC11	Keratin, type I cytoskeletal 14 OS=Bos taurus GN=KRT14 PE=3 SV=2 - [F1MC11_BOVIN]	63.362	22.43	14	10	12	18	structural molecule activity; transporter activity	cytoplasm; cytoskeleton; membrane; mitochondrion; nucleus	cell differentiation; cell organization and biogenesis; transport	Pf00038; Pf01496; Pf12128	477	51.8787	5.16064
A5D984	Pyruvate kinase OS=Bos taurus GN=PKM2 PE=2 SV=1 - [A5D984_BOVIN]	29.4608	18.08	4	7	7	8	catalytic activity; metal ion binding	cytoplasm; mitochondrion	metabolic process	Pf00224; Pf02887	531	57.912	7.85498
Q5EA61	Creatine kinase B-type OS=Bos taurus GN=CKB PE=2 SV=1 - [KCRB_BOVIN]	15.9178	12.07	3	3	3	4	catalytic activity; nucleotide binding	cytoplasm; mitochondrion	cellular homeostasis; development; metabolic process	Pf00217; Pf02807	381	42.6924	5.78271
Q3MHG3	Sulfurtransferase OS=Bos taurus GN=MPST PE=2 SV=1 - [Q3MHG3_BOVIN]	3.00565	4.38	2	1	1	1	catalytic activity	cytoplasm; membrane; mitochondrion		Pf00581	297	33.1718	6.62451
P02510	Alpha-crystallin B chain OS=Bos taurus GN=CRYAB PE=1 SV=2 - [CRYAB_BOVIN]	2.64731	7.43	1	1	1	1	metal ion binding; protein binding; structural molecule activity	cytoplasm; cytosol; membrane; mitochondrion; nucleus	cell death; cell differentiation; cell organization and biogenesis; development; metabolic process; regulation of biological process; response to stimulus; transport	Pf00011; Pf00525	175	20.0244	7.32764
L8J2M8	14-3-3 protein epsilon (Fragment) OS=Bos grunniens mutus GN=M91_14679 PE=3 SV=1 - [L8J2M8_BOSMU]	9.05512	12.92	18	1	2	3				Protein not found	209	23.698	5.07178
L8J3H9	14-3-3 protein zeta/delta (Fragment) OS=Bos grunniens mutus GN=M91_19634 PE=4 SV=1 - [L8J3H9_BOSMU]	8.93707	9.57	20	1	2	3				Protein not found	230	26.1672	5.05908
Q8HZJ7	Heat shock protein-90 (Fragment) OS=Capra hircus PE=2 SV=1 - [Q8HZJ7_CAPHI]	6.00745	10.28	13	2	2	2	nucleotide binding; protein binding		metabolic process; response to stimulus	Pf00183	282	33.8473	5.2749
B0LRM8	Putative guanine nucleotide binding protein beta polypeptide 2-like 1 protein (Fragment) OS=Ovis aries PE=2 SV=1 - [B0LRM8_SHEEP]	17.0428	25.11	3	4	4	5	protein binding			Pf00400	227	24.9155	7.31299
G8JKZ8	Thioredoxin (Fragment) OS=Bos taurus GN=TXN PE=2 SV=1 - [G8JKZ8_BOVIN]	3.02991	13.4	3	1	1	1	catalytic activity		cellular homeostasis; metabolic process; regulation of biological process	Pf00085	97	10.8613	4.84326

## Sheet: endosome
Accession	Description	Score	Coverage	# Proteins	# Unique Peptides	# Peptides	# PSMs	Molecular Function	Cellular Component	Biological Process	Pfam IDs	# AAs	MW [kDa]	calc. pI
P04272	Annexin A2 OS=Bos taurus GN=ANXA2 PE=1 SV=2 - [ANXA2_BOVIN]	12.8258	8.85	2	2	2	3	enzyme regulator activity; metal ion binding; protein binding	cytoplasm; endosome; extracellular; membrane	cell organization and biogenesis; coagulation; development; regulation of biological process; response to stimulus; transport	Pf00191	339	38.5878	7.31299
L8HNN9	Annexin (Fragment) OS=Bos grunniens mutus GN=M91_09352 PE=3 SV=1 - [L8HNN9_BOSMU]	8.06503	9.48	2	2	2	2				Protein not found	327	36.6597	5.32568

## Sheet: ribosome
Accession	Description	Score	Coverage	# Proteins	# Unique Peptides	# Peptides	# PSMs	Molecular Function	Cellular Component	Biological Process	Pfam IDs	# AAs	MW [kDa]	calc. pI
P42899	60S acidic ribosomal protein P2 OS=Bos taurus GN=RPLP2 PE=3 SV=1 - [RLA2_BOVIN]	15.3022	40.87	6	3	3	4	structural molecule activity	cytoplasm; ribosome	metabolic process	Pf00428	115	11.6949	4.61475
A6YRY8	40S ribosomal protein SA OS=Ovis aries GN=RPSA PE=2 SV=1 - [RSSA_SHEEP]	12.0181	13.22	7	3	3	4	structural molecule activity	cytoplasm; membrane; nucleus; ribosome	metabolic process	Pf00318	295	32.8645	4.93213
Q862L6	Similar to ribosomal protein L12 (Fragment) OS=Bos taurus PE=2 SV=1 - [Q862L6_BOVIN]	10.6473	21.38	4	2	2	3	RNA binding; structural molecule activity	cytoplasm; ribosome	metabolic process	Pf00298; Pf03946	145	15.6806	9.89111
B1H0W8	Ribosomal protein L3 OS=Bos taurus GN=Rpl3 PE=2 SV=1 - [B1H0W8_BOVIN]	9.35846	7.94	5	3	3	3	structural molecule activity	cytoplasm; nucleus; organelle lumen; ribosome	metabolic process	Pf00297	403	45.9697	10.1987
Q862E2	Similar to acidic ribosomal phosphoprotein PO (Fragment) OS=Bos taurus PE=2 SV=1 - [Q862E2_BOVIN]	8.41561	19.75	8	3	3	3	structural molecule activity	cytoplasm; nucleus; ribosome	metabolic process	Pf00466	157	17.0225	5.88428
A1XED5	RPS5 (Fragment) OS=Bos taurus PE=2 SV=1 - [A1XED5_BOVIN]	8.24025	10.42	2	1	1	2	RNA binding; structural molecule activity	cytoplasm; cytosol; ribosome	metabolic process; regulation of biological process	Pf00177	144	16.1217	10.3745
Q862P8	40S ribosomal protein S8 (Fragment) OS=Bos taurus PE=2 SV=1 - [Q862P8_BOVIN]	7.89128	20.98	3	2	2	2	structural molecule activity	cytoplasm; cytosol; ribosome	metabolic process	Pf01201	143	16.7261	10.5649
O18789	40S ribosomal protein S2 OS=Bos taurus GN=RPS2 PE=2 SV=2 - [RS2_BOVIN]	7.21432	9.56	5	2	2	2	protein binding; RNA binding; structural molecule activity	cytoplasm; cytosol; nucleus; organelle lumen; ribosome	metabolic process	Pf00333; Pf03719	293	31.2156	10.2427
Q5U7H2	Ribosomal protein L15 (Fragment) OS=Bos taurus PE=2 SV=1 - [Q5U7H2_BOVIN]	7.08079	9.02	5	1	1	2	structural molecule activity	cytoplasm; ribosome	metabolic process	Pf00827	133	15.4013	11.5171
G3MY15	Uncharacterized protein (Fragment) OS=Bos taurus PE=3 SV=1 - [G3MY15_BOVIN]	4.74681	15.15	3	1	1	1	structural molecule activity	cytoplasm; ribosome	metabolic process	Pf00238	132	13.9985	9.84717
F4YD28	40S ribosomal protein S24 (Fragment) OS=Bubalus bubalis GN=RPS24 PE=2 SV=1 - [F4YD28_BUBBU]	3.76495	18.07	5	1	1	1	nucleotide binding; structural molecule activity	cytoplasm; ribosome	metabolic process	Pf01282	83	9.54219	10.6968
F4YD27	Ribosomal protein S15a (Fragment) OS=Bubalus bubalis GN=rps15a PE=2 SV=1 - [F4YD27_BUBBU]	3.47084	19.18	15	1	1	1	structural molecule activity	cytoplasm; ribosome	metabolic process	Pf00410	73	8.42455	9.62744
Q9BEH4	Ribosomal protein L9-like protein (Fragment) OS=Bos taurus PE=2 SV=1 - [Q9BEH4_BOVIN]	3.42858	16.09	13	1	1	1	RNA binding; structural molecule activity	cytoplasm; ribosome	metabolic process	Pf00347	87	9.94154	10.77
F4YD26	Ribosomal protein S6 (Fragment) OS=Bubalus bubalis GN=RPS6 PE=2 SV=1 - [F4YD26_BUBBU]	3.23574	20.83	5	1	1	1	structural molecule activity	cytoplasm; ribosome	metabolic process	Pf01092	72	8.19031	10.3306
Q8HXS2	Ribosomal protein L19 (Fragment) OS=Ovis aries PE=4 SV=1 - [Q8HXS2_SHEEP]	2.87973	9.83	3	1	1	1	structural molecule activity	cytoplasm; ribosome	metabolic process	Pf01280	173	20.8068	11.4438
A5PK63	40S ribosomal protein S17 OS=Bos taurus GN=RPS17 PE=2 SV=1 - [RS17_BOVIN]	2.84512	7.41	3	1	1	1	structural molecule activity	cytoplasm; cytosol; ribosome	cell organization and biogenesis; metabolic process	Pf00833	135	15.5724	9.72998
Q862J1	Similar to ribosomal protein L17 (Fragment) OS=Bos taurus PE=2 SV=1 - [Q862J1_BOVIN]	2.83298	11.24	13	1	1	1	structural molecule activity	cytoplasm; ribosome	metabolic process	Pf00237	89	10.3693	9.65674
A6H769	40S ribosomal protein S7 OS=Bos taurus GN=RPS7 PE=2 SV=1 - [RS7_BOVIN]	2.73071	5.67	2	1	1	1	structural molecule activity	cytoplasm; cytoskeleton; cytosol; nucleus; organelle lumen; ribosome	metabolic process	Pf01251	194	22.1133	10.0962
Q30B85	Ribosomal protein L4 (Fragment) OS=Ovis aries PE=2 SV=1 - [Q30B85_SHEEP]	2.72268	5.18	4	1	1	1	structural molecule activity	cytoplasm; ribosome	metabolic process	Pf00573	193	22.4406	10.7993
G1DFS8	40S ribosomal protein S10 OS=Capra hircus GN=RPS10 PE=2 SV=1 - [G1DFS8_CAPHI]	2.69972	5.45	4	1	1	1		cytoplasm; ribosome		Pf03501	165	18.6486	10.0376
L8IKQ6	60S ribosomal protein L5 (Fragment) OS=Bos grunniens mutus GN=M91_06372 PE=3 SV=1 - [L8IKQ6_BOSMU]	8.5617	6.08	2	1	1	2				Protein not found	296	34.1917	9.71533
L8HZZ8	60S ribosomal protein L11 (Fragment) OS=Bos grunniens mutus GN=M91_02239 PE=3 SV=1 - [L8HZZ8_BOSMU]	3.91343	7.87	2	1	1	1				Protein not found	178	20.2597	9.51025
L8IZK5	60S ribosomal protein L38 (Fragment) OS=Bos grunniens mutus GN=M91_02368 PE=3 SV=1 - [L8IZK5_BOSMU]	3.73676	18.57	2	1	1	1				Protein not found	70	8.20975	10.0962
L8IYD0	60S ribosomal protein L7 (Fragment) OS=Bos grunniens mutus GN=M91_10795 PE=4 SV=1 - [L8IYD0_BOSMU]	3.25	11.2	8	1	1	1				Protein not found	125	14.2866	9.83252
L8HMU3	60S ribosomal protein L31 (Fragment) OS=Bos grunniens mutus GN=M91_04423 PE=4 SV=1 - [L8HMU3_BOSMU]	3.22892	11.76	3	1	1	1				Protein not found	119	13.9265	10.1255
L8HNQ1	40S ribosomal protein S9 (Fragment) OS=Bos grunniens mutus GN=M91_02034 PE=3 SV=1 - [L8HNQ1_BOSMU]	2.6438	4.65	2	1	1	1				Protein not found	172	20.4526	11.2388
L8I3C7	Uncharacterized protein (Fragment) OS=Bos grunniens mutus GN=M91_00905 PE=3 SV=1 - [L8I3C7_BOSMU]	6.51978	22.22	5	2	2	2				Protein not found	108	12.0463	9.46631
L8I8T5	Uncharacterized protein OS=Bos grunniens mutus GN=M91_04646 PE=3 SV=1 - [L8I8T5_BOSMU]	3.99475	14.68	4	1	1	1				Protein not found	109	11.0215	4.32275
L8IHG8	Heterogeneous nuclear ribonucleoprotein A1 (Fragment) OS=Bos grunniens mutus GN=M91_16846 PE=4 SV=1 - [L8IHG8_BOSMU]	3.90084	8.89	9	1	1	1				Protein not found	180	20.5033	6.96143
L8I257	Heterogeneous nuclear ribonucleoproteins A2/B1 (Fragment) OS=Bos grunniens mutus GN=M91_04236 PE=4 SV=1 - [L8I257_BOSMU]	3.78373	4.72	2	1	1	1				Protein not found	339	35.7238	8.83643
L8ID04	Uncharacterized protein OS=Bos grunniens mutus GN=M91_02959 PE=4 SV=1 - [L8ID04_BOSMU]	3.20779	17.39	2	1	1	1				Protein not found	69	7.86618	10.2134
L8I1N5	Heterogeneous nuclear ribonucleoprotein D0 (Fragment) OS=Bos grunniens mutus GN=M91_10815 PE=4 SV=1 - [L8I1N5_BOSMU]	2.86231	5.05	3	1	1	1				Protein not found	277	31.5533	9.29053
L8HWD3	Uncharacterized protein OS=Bos grunniens mutus GN=M91_03358 PE=3 SV=1 - [L8HWD3_BOSMU]	2.78373	8.33	6	1	1	1				Protein not found	132	14.6887	9.67139
L8ICF7	Uncharacterized protein OS=Bos grunniens mutus GN=M91_08580 PE=3 SV=1 - [L8ICF7_BOSMU]	2.73913	10.07	3	1	1	1				Protein not found	149	17.0035	10.3599

## Sheet: extracellular
Accession	Description	Score	Coverage	# Proteins	# Unique Peptides	# Peptides	# PSMs	Molecular Function	Cellular Component	Biological Process	Pfam IDs	# AAs	MW [kDa]	calc. pI
F1MB08	Alpha-enolase OS=Bos taurus GN=ENO1 PE=3 SV=1 - [F1MB08_BOVIN]	15.3012	14.75	8	4	4	4	catalytic activity; metal ion binding	cell surface; cytoplasm; cytosol; extracellular; membrane	metabolic process	Pf00113; Pf03952	434	47.2543	6.80029
Q0VC36	14-3-3 protein sigma OS=Bos taurus GN=SFN PE=2 SV=1 - [1433S_BOVIN]	12.83	10.48	17	1	2	4	protein binding	cytoplasm; extracellular; nucleus	cell communication; cell death; cell differentiation; cell growth; cell organization and biogenesis; cell proliferation; development; metabolic process; regulation of biological process; response to stimulus; transport	Pf00244	248	27.8317	4.71631
P04272	Annexin A2 OS=Bos taurus GN=ANXA2 PE=1 SV=2 - [ANXA2_BOVIN]	12.8258	8.85	2	2	2	3	enzyme regulator activity; metal ion binding; protein binding	cytoplasm; endosome; extracellular; membrane	cell organization and biogenesis; coagulation; development; regulation of biological process; response to stimulus; transport	Pf00191	339	38.5878	7.31299
Q6PVY3	Macrophage migration inhibitory factor (Fragment) OS=Bos taurus PE=2 SV=1 - [Q6PVY3_BOVIN]	2.71991	9	3	1	1	1	catalytic activity; protein binding	cell surface; cytoplasm; extracellular	cell communication; cell death; cell organization and biogenesis; cell proliferation; defense response; metabolic process; regulation of biological process; response to stimulus; transport	Pf01187	100	10.6643	7.21045
Q9N138	Peptidyl-prolyl cis-trans isomerase (Fragment) OS=Bos taurus PE=2 SV=1 - [Q9N138_BOVIN]	2.6929	9.57	14	1	1	1	catalytic activity	cytoplasm; cytosol; extracellular; nucleus	metabolic process; regulation of biological process; reproduction	Pf00160	94	10.3491	6.771
L8HPG3	Serpin B5 OS=Bos grunniens mutus GN=M91_01993 PE=3 SV=1 - [L8HPG3_BOSMU]	13.7088	11.84	2	4	4	4				Protein not found	380	42.7557	5.89697
L8HTU9	Serpin B4 (Fragment) OS=Bos grunniens mutus GN=M91_05132 PE=3 SV=1 - [L8HTU9_BOSMU]	9.95355	8.23	5	2	3	3				Protein not found	316	36.1815	7.12256
L8ISP4	Serum albumin OS=Bos grunniens mutus GN=M91_08159 PE=4 SV=1 - [L8ISP4_BOSMU]	31.5379	14.33	7	8	8	9				Protein not found	607	69.2925	6.17627
F1MMI6	Uncharacterized protein OS=Bos taurus GN=100852093 PE=4 SV=2 - [F1MMI6_BOVIN]	31.3033	7.71	2	4	4	8	protein binding			Pf12799	584	64.5604	6.97607
E1B8B5	Uncharacterized protein OS=Bos taurus PE=3 SV=2 - [E1B8B5_BOVIN]	19.6422	14.63	4	1	2	5	enzyme regulator activity			Pf00079	205	23.7101	6.7124
B0LRM8	Putative guanine nucleotide binding protein beta polypeptide 2-like 1 protein (Fragment) OS=Ovis aries PE=2 SV=1 - [B0LRM8_SHEEP]	17.0428	25.11	3	4	4	5	protein binding			Pf00400	227	24.9155	7.31299
G3X894	Uncharacterized protein OS=Bos taurus GN=LOC519132 PE=3 SV=1 - [G3X894_BOVIN]	16.3375	9.49	4	2	3	5	enzyme regulator activity			Pf00079	390	44.6055	6.02393
E1BKN5	Uncharacterized protein OS=Bos taurus GN=IL20 PE=4 SV=2 - [E1BKN5_BOVIN]	8.03739	7.39	2	1	1	3	protein binding			Pf00726	176	19.9254	7.73779
A4IFQ6	CALML5 protein OS=Bos taurus GN=CALML5 PE=2 SV=1 - [A4IFQ6_BOVIN]	4.66836	10.81	1	1	1	1	metal ion binding			Pf00036	148	16.7142	4.33545
Q5E956	Triosephosphate isomerase OS=Bos taurus GN=TPI1 PE=2 SV=3 - [TPIS_BOVIN]	3.65025	7.23	2	1	1	1	catalytic activity		development; metabolic process	Pf00121	249	26.6728	6.91748
F1MCK2	Uncharacterized protein OS=Bos taurus PE=4 SV=2 - [F1MCK2_BOVIN]	3.24206	1.16	1	1	1	1	protein binding				5512	586.594	5.96045
Q08DM0	Serpin peptidase inhibitor, clade A (Alpha-1 antiproteinase, antitrypsin), member 12 OS=Bos taurus GN=SERPINA12 PE=2 SV=1 - [Q08DM0_BOVIN]	3.17609	2.9	2	1	1	1	enzyme regulator activity		metabolic process; regulation of biological process	Pf00079	414	47.2217	9.42236
E1BLN6	Uncharacterized protein OS=Bos taurus GN=KPRP PE=4 SV=1 - [E1BLN6_BOVIN]	3.02227	2.31	2	1	1	1					563	61.6738	8.04541
C8BKC5	Peroxiredoxin 2 OS=Ovis aries GN=PRDX2 PE=2 SV=1 - [C8BKC5_SHEEP]	2.97835	8.59	3	1	1	1	antioxidant activity; catalytic activity		metabolic process	Pf00578; Pf08534; Pf10417	198	21.8311	5.42725

## Sheet: cell surface
Accession	Description	Score	Coverage	# Proteins	# Unique Peptides	# Peptides	# PSMs	Molecular Function	Cellular Component	Biological Process	Pfam IDs	# AAs	MW [kDa]	calc. pI
F1MB08	Alpha-enolase OS=Bos taurus GN=ENO1 PE=3 SV=1 - [F1MB08_BOVIN]	15.3012	14.75	8	4	4	4	catalytic activity; metal ion binding	cell surface; cytoplasm; cytosol; extracellular; membrane	metabolic process	Pf00113; Pf03952	434	47.2543	6.80029
Q6PVY3	Macrophage migration inhibitory factor (Fragment) OS=Bos taurus PE=2 SV=1 - [Q6PVY3_BOVIN]	2.71991	9	3	1	1	1	catalytic activity; protein binding	cell surface; cytoplasm; extracellular	cell communication; cell death; cell organization and biogenesis; cell proliferation; defense response; metabolic process; regulation of biological process; response to stimulus; transport	Pf01187	100	10.6643	7.21045

## Sheet: organelle lumen
Accession	Description	Score	Coverage	# Proteins	# Unique Peptides	# Peptides	# PSMs	Molecular Function	Cellular Component	Biological Process	Pfam IDs	# AAs	MW [kDa]	calc. pI
E1BKT9	Uncharacterized protein OS=Bos taurus GN=DSP PE=4 SV=1 - [E1BKT9_BOVIN]	115.23	10.94	2	24	24	29	catalytic activity; motor activity; protein binding; structural molecule activity	chromosome; cytoplasm; cytoskeleton; membrane; mitochondrion; nucleus; organelle lumen	cell differentiation; cell organization and biogenesis; development; metabolic process; reproduction	Pf00038; Pf00681; Pf01540; Pf01576; Pf02463; Pf04111; Pf04156; Pf05483; Pf05557; Pf05622; Pf06637; Pf07888; Pf09726; Pf09731; Pf10174; Pf12128	2889	332.177	6.84424
Q8SPJ1	Junction plakoglobin OS=Bos taurus GN=JUP PE=2 SV=1 - [PLAK_BOVIN]	34.5056	17.45	3	8	10	10	protein binding; structural molecule activity	cytoplasm; cytoskeleton; cytosol; membrane; nucleus; organelle lumen	cell communication; cell differentiation; cell organization and biogenesis; cellular component movement; development; metabolic process; regulation of biological process; reproduction; response to stimulus; transport	Pf00514	745	81.7688	6.13818
Q2KJ32	Selenium-binding protein 1 OS=Bos taurus GN=SELENBP1 PE=1 SV=1 - [SBP1_BOVIN]	32.1858	17.58	1	6	6	9	protein binding	cytoplasm; cytosol; membrane; nucleus; organelle lumen	transport	Pf05694	472	52.5216	6.48096
B1H0W8	Ribosomal protein L3 OS=Bos taurus GN=Rpl3 PE=2 SV=1 - [B1H0W8_BOVIN]	9.35846	7.94	5	3	3	3	structural molecule activity	cytoplasm; nucleus; organelle lumen; ribosome	metabolic process	Pf00297	403	45.9697	10.1987
F1MYG5	Uncharacterized protein OS=Bos taurus GN=LMNA PE=2 SV=1 - [F1MYG5_BOVIN]	8.25536	6.02	4	3	3	3	structural molecule activity	cytoskeleton; nucleus; organelle lumen	cell communication; cell death; cell differentiation; cell organization and biogenesis; cellular component movement; development; regulation of biological process; response to stimulus; transport	Pf00038; Pf00932	664	74.0818	7.38623
O18789	40S ribosomal protein S2 OS=Bos taurus GN=RPS2 PE=2 SV=2 - [RS2_BOVIN]	7.21432	9.56	5	2	2	2	protein binding; RNA binding; structural molecule activity	cytoplasm; cytosol; nucleus; organelle lumen; ribosome	metabolic process	Pf00333; Pf03719	293	31.2156	10.2427
P80311	Peptidyl-prolyl cis-trans isomerase B OS=Bos taurus GN=PPIB PE=1 SV=4 - [PPIB_BOVIN]	3.12545	6.02	1	1	1	1	catalytic activity	cytoplasm; endoplasmic reticulum; organelle lumen	metabolic process	Pf00160	216	23.7285	9.31982
Q0VCM0	Protein S100-A16 OS=Bos taurus GN=S100A16 PE=3 SV=1 - [S10AG_BOVIN]	2.9873	10.68	1	1	1	1	metal ion binding; protein binding	cytoplasm; cytosol; membrane; nucleus; organelle lumen	response to stimulus	Pf01023	103	11.7691	8.93896
P67827	Casein kinase I isoform alpha OS=Bos taurus GN=CSNK1A1 PE=1 SV=1 - [KC1A_BOVIN]	2.84373	3.38	3	1	1	1	catalytic activity; nucleotide binding	chromosome; cytoplasm; cytoskeleton; nucleus; organelle lumen	cell communication; cell division; cell organization and biogenesis; metabolic process; regulation of biological process; response to stimulus	Pf00069; Pf07714	325	37.5432	9.48096
A6H769	40S ribosomal protein S7 OS=Bos taurus GN=RPS7 PE=2 SV=1 - [RS7_BOVIN]	2.73071	5.67	2	1	1	1	structural molecule activity	cytoplasm; cytoskeleton; cytosol; nucleus; organelle lumen; ribosome	metabolic process	Pf01251	194	22.1133	10.0962

## Sheet: cytosol
Accession	Description	Score	Coverage	# Proteins	# Unique Peptides	# Peptides	# PSMs	Molecular Function	Cellular Component	Biological Process	Pfam IDs	# AAs	MW [kDa]	calc. pI
Q8SPJ1	Junction plakoglobin OS=Bos taurus GN=JUP PE=2 SV=1 - [PLAK_BOVIN]	34.5056	17.45	3	8	10	10	protein binding; structural molecule activity	cytoplasm; cytoskeleton; cytosol; membrane; nucleus; organelle lumen	cell communication; cell differentiation; cell organization and biogenesis; cellular component movement; development; metabolic process; regulation of biological process; reproduction; response to stimulus; transport	Pf00514	745	81.7688	6.13818
Q2KJ32	Selenium-binding protein 1 OS=Bos taurus GN=SELENBP1 PE=1 SV=1 - [SBP1_BOVIN]	32.1858	17.58	1	6	6	9	protein binding	cytoplasm; cytosol; membrane; nucleus; organelle lumen	transport	Pf05694	472	52.5216	6.48096
F1MB08	Alpha-enolase OS=Bos taurus GN=ENO1 PE=3 SV=1 - [F1MB08_BOVIN]	15.3012	14.75	8	4	4	4	catalytic activity; metal ion binding	cell surface; cytoplasm; cytosol; extracellular; membrane	metabolic process	Pf00113; Pf03952	434	47.2543	6.80029
O77834	Peroxiredoxin-6 OS=Bos taurus GN=PRDX6 PE=1 SV=3 - [PRDX6_BOVIN]	11.2728	12.05	1	2	2	3	antioxidant activity; catalytic activity	cytoplasm; cytosol; vacuole	metabolic process; response to stimulus	Pf00578; Pf08534; Pf10417	224	25.0511	6.37939
A1XED5	RPS5 (Fragment) OS=Bos taurus PE=2 SV=1 - [A1XED5_BOVIN]	8.24025	10.42	2	1	1	2	RNA binding; structural molecule activity	cytoplasm; cytosol; ribosome	metabolic process; regulation of biological process	Pf00177	144	16.1217	10.3745
Q862P8	40S ribosomal protein S8 (Fragment) OS=Bos taurus PE=2 SV=1 - [Q862P8_BOVIN]	7.89128	20.98	3	2	2	2	structural molecule activity	cytoplasm; cytosol; ribosome	metabolic process	Pf01201	143	16.7261	10.5649
O18789	40S ribosomal protein S2 OS=Bos taurus GN=RPS2 PE=2 SV=2 - [RS2_BOVIN]	7.21432	9.56	5	2	2	2	protein binding; RNA binding; structural molecule activity	cytoplasm; cytosol; nucleus; organelle lumen; ribosome	metabolic process	Pf00333; Pf03719	293	31.2156	10.2427
P52556	Flavin reductase (NADPH) OS=Bos taurus GN=BLVRB PE=1 SV=2 - [BLVRB_BOVIN]	3.35264	8.25	2	1	1	1	catalytic activity; nucleotide binding	cytoplasm; cytosol	metabolic process	Pf01073; Pf01370; Pf05368	206	22.1184	7.10791
O77679	Glyceraldehyde 3-phosphate dehydrogenase (Fragment) OS=Bos taurus GN=G3PDH PE=2 SV=1 - [O77679_BOVIN]	3.00361	15.05	8	1	1	1	catalytic activity; nucleotide binding; protein binding	cytoplasm; cytoskeleton; cytosol; nucleus	cell death; cell organization and biogenesis; metabolic process; regulation of biological process	Pf02800	93	10.3401	5.41455
Q0VCM0	Protein S100-A16 OS=Bos taurus GN=S100A16 PE=3 SV=1 - [S10AG_BOVIN]	2.9873	10.68	1	1	1	1	metal ion binding; protein binding	cytoplasm; cytosol; membrane; nucleus; organelle lumen	response to stimulus	Pf01023	103	11.7691	8.93896
A5PK63	40S ribosomal protein S17 OS=Bos taurus GN=RPS17 PE=2 SV=1 - [RS17_BOVIN]	2.84512	7.41	3	1	1	1	structural molecule activity	cytoplasm; cytosol; ribosome	cell organization and biogenesis; metabolic process	Pf00833	135	15.5724	9.72998
A6H769	40S ribosomal protein S7 OS=Bos taurus GN=RPS7 PE=2 SV=1 - [RS7_BOVIN]	2.73071	5.67	2	1	1	1	structural molecule activity	cytoplasm; cytoskeleton; cytosol; nucleus; organelle lumen; ribosome	metabolic process	Pf01251	194	22.1133	10.0962
P04237	Hemoglobin subunit alpha OS=Tragelaphus strepsiceros GN=HBA PE=1 SV=1 - [HBA_TRAST]	2.69597	11.43	19	1	1	1	metal ion binding; transporter activity	cytoplasm; cytosol	transport	Pf00042	140	14.9398	8.45557
Q9N138	Peptidyl-prolyl cis-trans isomerase (Fragment) OS=Bos taurus PE=2 SV=1 - [Q9N138_BOVIN]	2.6929	9.57	14	1	1	1	catalytic activity	cytoplasm; cytosol; extracellular; nucleus	metabolic process; regulation of biological process; reproduction	Pf00160	94	10.3491	6.771
P02510	Alpha-crystallin B chain OS=Bos taurus GN=CRYAB PE=1 SV=2 - [CRYAB_BOVIN]	2.64731	7.43	1	1	1	1	metal ion binding; protein binding; structural molecule activity	cytoplasm; cytosol; membrane; mitochondrion; nucleus	cell death; cell differentiation; cell organization and biogenesis; development; metabolic process; regulation of biological process; response to stimulus; transport	Pf00011; Pf00525	175	20.0244	7.32764
G3MZ21	Uncharacterized protein OS=Bos taurus PE=3 SV=1 - [G3MZ21_BOVIN]	2.62914	8.7	40	1	1	1	metal ion binding; transporter activity	cytoplasm; cytosol	transport	Pf00042	115	12.5556	5.84619
B0LRM8	Putative guanine nucleotide binding protein beta polypeptide 2-like 1 protein (Fragment) OS=Ovis aries PE=2 SV=1 - [B0LRM8_SHEEP]	17.0428	25.11	3	4	4	5	protein binding			Pf00400	227	24.9155	7.31299
G8JKZ8	Thioredoxin (Fragment) OS=Bos taurus GN=TXN PE=2 SV=1 - [G8JKZ8_BOVIN]	3.02991	13.4	3	1	1	1	catalytic activity		cellular homeostasis; metabolic process; regulation of biological process	Pf00085	97	10.8613	4.84326

[truncated: 4 more sheets: cytoplasm, nucleus, membrane, cytoskeleton]
