# Supplementary material for: Available sustainable alternatives replace endangered animal horn based on their proteomic analysis and bio-effect evaluation
Source: Sci Rep. 2016 Oct 27;6:36027. doi: 10.1038/srep36027 (PMC5082367; doi:10.1038/srep36027)
Supplement: Supplementary Table S22 [file srep36027-s23.xls]

## Sheet: Sheet1
Accession	Description	Score	Coverage	# Proteins	# Unique Peptides	# Peptides	# PSMs	Molecular Function	Cellular Component	Biological Process	Pfam IDs	# AAs	MW [kDa]	calc. pI
E1B898	Uncharacterized protein OS=Bos taurus GN=KRT86 PE=3 SV=1 - [E1B898_BOVIN]	358.249	43.42	10	8	25	100	catalytic activity; motor activity; structural molecule activity	cytoskeleton; membrane; nucleus	transport	Pf00038; Pf01576; Pf05557; Pf07926; Pf09726; Pf10174; Pf11559; Pf12128	486	53.2973	5.56689
F1MSA6	Uncharacterized protein OS=Bos taurus GN=KRT34 PE=3 SV=1 - [F1MSA6_BOVIN]	311.705	54.73	15	6	23	86	structural molecule activity	cytoskeleton		Pf00038	391	44.699	4.90674
P02534	Keratin, type I microfibrillar 48 kDa, component 8C-1 OS=Ovis aries PE=1 SV=2 - [K1M1_SHEEP]	308.754	44.66	18	1	21	86	catalytic activity; motor activity; structural molecule activity	cytoskeleton		Pf00038; Pf01576; Pf12128	412	46.6448	4.80518
A5PJJ1	KRT33A protein OS=Bos taurus GN=KRT33A PE=2 SV=1 - [A5PJJ1_BOVIN]	303.466	44.64	18	3	20	84	catalytic activity; motor activity; structural molecule activity	cytoskeleton		Pf00038; Pf01576; Pf12128	401	45.6893	4.86865
A3KN26	KRT33B protein OS=Bos taurus GN=KRT33B PE=2 SV=1 - [A3KN26_BOVIN]	300.464	45.83	16	2	21	84	catalytic activity; motor activity; protein binding; structural molecule activity	cytoplasm; cytoskeleton; membrane	cell organization and biogenesis	Pf00038; Pf01576; Pf05622; Pf06160; Pf12128	384	43.2422	4.85596
Q6R651	Hair acidic keratin 1 OS=Capra hircus PE=2 SV=1 - [Q6R651_CAPHI]	297.894	41.16	14	1	20	83	catalytic activity; motor activity; protein binding; structural molecule activity	cytoplasm; cytoskeleton; membrane	cell organization and biogenesis	Pf00038; Pf01576; Pf05622; Pf06160; Pf12128	413	46.847	4.83057
L8HW98	Keratin, type II microfibrillar, component 5 OS=Bos grunniens mutus GN=M91_10633 PE=3 SV=1 - [L8HW98_BOSMU]	240.294	38.86	7	3	20	68				Protein not found	507	55.8748	6.45557
A4FUZ0	Keratin, type II cuticular Hb3 OS=Bos taurus GN=KRT83 PE=2 SV=1 - [KRT83_BOVIN]	179.901	39.76	10	4	21	54	catalytic activity; motor activity; structural molecule activity	cytoskeleton; membrane; nucleus	transport	Pf00038; Pf01576; Pf02463; Pf05701; Pf07888; Pf07926; Pf09726; Pf10174; Pf11559; Pf12128	493	53.9545	5.47803
P25691	Keratin, type II microfibrillar, component 5 OS=Ovis aries PE=1 SV=1 - [K2M3_SHEEP]	151.872	31.47	5	3	18	44	structural molecule activity	cytoskeleton		Pf00038; Pf08317	502	55.2205	6.45557
F1MUY2	Uncharacterized protein OS=Bos taurus GN=KRT6B PE=2 SV=1 - [F1MUY2_BOVIN]	139.044	37.13	15	5	20	42	catalytic activity; motor activity; structural molecule activity	cytoskeleton		Pf00038; Pf01576; Pf05957; Pf07902; Pf12128	571	60.8186	8.35303
A4FV94	KRT6A protein OS=Bos taurus GN=KRT6A PE=2 SV=1 - [A4FV94_BOVIN]	138.834	34.85	15	4	19	42	catalytic activity; motor activity; structural molecule activity	cytoskeleton		Pf00038; Pf01576; Pf05957; Pf07902; Pf12128	571	60.7826	8.08936
F1N362	Uncharacterized protein OS=Bos taurus GN=KRT84 PE=3 SV=2 - [F1N362_BOVIN]	138.717	39.46	4	20	23	41	catalytic activity; motor activity; structural molecule activity	cytoskeleton		Pf00038; Pf01576; Pf05557	593	64.0911	7.38623
L8HP74	Keratin, type I cytoskeletal 14 OS=Bos grunniens mutus GN=M91_06039 PE=3 SV=1 - [L8HP74_BOSMU]	124.553	28.51	6	9	14	35				Protein not found	477	51.8347	5.16064
F1MI98	Uncharacterized protein OS=Bos taurus GN=KRT36 PE=3 SV=2 - [F1MI98_BOVIN]	115.711	38.82	11	11	15	32	structural molecule activity	cytoskeleton		Pf00038; Pf12128	456	51.0773	4.98291
L8HXW6	Keratin, type II cytoskeletal 1 (Fragment) OS=Bos grunniens mutus GN=M91_10648 PE=3 SV=1 - [L8HXW6_BOSMU]	111.298	35.95	3	15	18	32				Protein not found	637	66.4449	7.92822
L8HXU8	Uncharacterized protein OS=Bos grunniens mutus GN=M91_10628 PE=3 SV=1 - [L8HXU8_BOSMU]	103.444	31.87	3	7	12	29				Protein not found	480	53.0816	8.30908
P02539	Keratin, type II microfibrillar (Fragment) OS=Ovis aries PE=1 SV=1 - [K2M1_SHEEP]	100.38	41.28	1	1	7	25	structural molecule activity	cytoskeleton		Pf00038	109	12.6753	4.58936
A6QNZ7	Keratin 10 (Epidermolytic hyperkeratosis; keratosis palmaris et plantaris) OS=Bos taurus GN=KRT10 PE=2 SV=1 - [A6QNZ7_BOVIN]	93.9416	24.71	2	10	10	25	structural molecule activity	cytoplasm; cytoskeleton	cell differentiation; development; response to stimulus	Pf00038	526	54.8162	5.07178
L8ISP4	Serum albumin OS=Bos grunniens mutus GN=M91_08159 PE=4 SV=1 - [L8ISP4_BOSMU]	84.8985	34.1	7	17	17	25				Protein not found	607	69.2925	6.17627
M0QVZ6	Keratin, type II cytoskeletal 5 OS=Bos taurus GN=KRT5 PE=3 SV=1 - [M0QVZ6_BOVIN]	75.1556	21.47	11	6	11	24				Protein not found	573	60.6293	7.81104
E1B991	Uncharacterized protein OS=Bos taurus GN=KRT2 PE=3 SV=2 - [E1B991_BOVIN]	67.3773	30.31	7	12	15	19	structural molecule activity	cytoskeleton		Pf00038	617	64.2946	8.67529
L8HWB8	Keratin, type II cytoskeletal 3 (Fragment) OS=Bos grunniens mutus GN=M91_10650 PE=3 SV=1 - [L8HWB8_BOSMU]	59.2333	12.15	10	1	7	19				Protein not found	543	56.8785	6.17627
A0JND2	Keratin, type II cytoskeletal 80 OS=Bos taurus GN=KRT80 PE=2 SV=1 - [K2C80_BOVIN]	46.5503	17.54	3	5	6	14	catalytic activity; motor activity; structural molecule activity; transporter activity	cytoskeleton; membrane	transport	Pf00038; Pf01496; Pf01576; Pf05557; Pf05667; Pf07888; Pf12128	422	47.408	5.31299
L8INK7	Desmoplakin (Fragment) OS=Bos grunniens mutus GN=M91_06211 PE=4 SV=1 - [L8INK7_BOSMU]	44.5106	5.32	2	10	10	12				Protein not found	2839	327.347	6.81494
A1L595	Keratin, type I cytoskeletal 17 OS=Bos taurus GN=KRT17 PE=2 SV=1 - [K1C17_BOVIN]	38.8682	21.32	5	4	9	12	protein binding; receptor activity; signal transducer activity; structural molecule activity	cytoplasm; cytoskeleton	cell differentiation; cell growth; cell organization and biogenesis; development; metabolic process; regulation of biological process	Pf00038; Pf07888; Pf12128	441	48.6823	5.14795
L8I3P6	Leucine-rich repeat-containing protein 15 (Fragment) OS=Bos grunniens mutus GN=M91_13765 PE=4 SV=1 - [L8I3P6_BOSMU]	31.3427	15.62	2	8	8	9				Protein not found	589	65.0547	7.09326
Q8SPJ1	Junction plakoglobin OS=Bos taurus GN=JUP PE=2 SV=1 - [PLAK_BOVIN]	30.5062	15.84	6	8	8	9	protein binding; structural molecule activity	cytoplasm; cytoskeleton; cytosol; membrane; nucleus; organelle lumen	cell communication; cell differentiation; cell organization and biogenesis; cellular component movement; development; metabolic process; regulation of biological process; reproduction; response to stimulus; transport	Pf00514	745	81.7688	6.13818
F1MB08	Alpha-enolase OS=Bos taurus GN=ENO1 PE=3 SV=1 - [F1MB08_BOVIN]	26.3947	15.9	7	4	4	7	catalytic activity; metal ion binding	cell surface; cytoplasm; cytosol; extracellular; membrane	metabolic process	Pf00113; Pf03952	434	47.2543	6.80029
L8HMJ6	Keratin, type I cytoskeletal 9 (Fragment) OS=Bos grunniens mutus GN=M91_06038 PE=4 SV=1 - [L8HMJ6_BOSMU]	23.5232	17.57	2	7	7	7				Protein not found	387	42.6377	4.71631
L8IBI6	Desmoglein-1 OS=Bos grunniens mutus GN=M91_20076 PE=3 SV=1 - [L8IBI6_BOSMU]	21.9919	8.18	3	6	6	6				Protein not found	1039	111.787	5.021
Q2KJ32	Selenium-binding protein 1 OS=Bos taurus GN=SELENBP1 PE=1 SV=1 - [SBP1_BOVIN]	21.6498	11.23	1	4	4	6	protein binding	cytoplasm; cytosol; membrane; nucleus; organelle lumen	transport	Pf05694	472	52.5216	6.48096
Q5EA61	Creatine kinase B-type OS=Bos taurus GN=CKB PE=2 SV=1 - [KCRB_BOVIN]	18.3892	15.49	3	4	4	5	catalytic activity; nucleotide binding	cytoplasm; mitochondrion	cellular homeostasis; development; metabolic process	Pf00217; Pf02807	381	42.6924	5.78271
A6QP57	Protein-glutamine gamma-glutamyltransferase E OS=Bos taurus GN=TGM3 PE=2 SV=1 - [TGM3_BOVIN]	16.8365	7.38	3	3	3	4	catalytic activity; metal ion binding		cell differentiation; development; metabolic process	Pf00868; Pf00927; Pf01841	691	76.7427	6.43018
B8R1K3	Transferrin OS=Bos mutus grunniens PE=2 SV=1 - [B8R1K3_BOSMU]	16.832	7.24	5	4	4	5	metal ion binding	extracellular	cellular homeostasis; transport	Pf00405	704	77.6078	7.1665
Q17QM8	Dual specificity protein phosphatase 14 OS=Bos taurus GN=DUSP14 PE=2 SV=1 - [DUS14_BOVIN]	16.5242	21.72	1	3	3	5	catalytic activity		metabolic process	Pf00102; Pf00782	198	22.2226	9.56885
P05785	Keratin, type I cytoskeletal 14 (Fragment) OS=Bos taurus GN=KRT14 PE=3 SV=1 - [K1C14_BOVIN]	14.9528	34.41	3	1	4	5	structural molecule activity	cytoplasm; cytoskeleton; nucleus	cell organization and biogenesis	Pf00038	93	10.7154	6.30322
E1BDE6	Uncharacterized protein OS=Bos taurus GN=LGALS7B PE=4 SV=2 - [E1BDE6_BOVIN]	14.1791	20.14	2	2	2	4				Pf00337	139	15.413	6.53662
L8II39	Elongation factor 2 (Fragment) OS=Bos grunniens mutus GN=M91_12003 PE=4 SV=1 - [L8II39_BOSMU]	13.8044	5.36	2	3	3	4				Protein not found	858	95.304	6.82959
F1N3M0	Desmocollin-1 OS=Bos taurus GN=DSC1 PE=2 SV=1 - [F1N3M0_BOVIN]	12.9527	5.72	4	3	3	4	metal ion binding	membrane		Pf00028; Pf08758	839	93.419	5.32568
Q3T149	Heat shock protein beta-1 OS=Bos taurus GN=HSPB1 PE=2 SV=1 - [HSPB1_BOVIN]	12.7412	30.85	6	4	4	4		cytoplasm; cytoskeleton; nucleus	response to stimulus	Pf00011	201	22.3793	6.40479
G8JKZ8	Thioredoxin (Fragment) OS=Bos taurus GN=TXN PE=2 SV=1 - [G8JKZ8_BOVIN]	12.5925	37.11	3	3	3	4	catalytic activity		cellular homeostasis; metabolic process; regulation of biological process	Pf00085	97	10.8613	4.84326
Q5E956	Triosephosphate isomerase OS=Bos taurus GN=TPI1 PE=2 SV=3 - [TPIS_BOVIN]	12.5491	22.89	2	4	4	4	catalytic activity		development; metabolic process	Pf00121	249	26.6728	6.91748
L8I3T6	Keratin, type I cuticular Ha7 (Fragment) OS=Bos grunniens mutus GN=M91_00634 PE=3 SV=1 - [L8I3T6_BOSMU]	12.402	9.01	2	1	4	4				Protein not found	433	48.0545	4.90674
G3ER53	Keratin type II cytoskeletal 71 (Fragment) OS=Ovis aries GN=KRT71 PE=3 SV=1 - [G3ER53_SHEEP]	11.4426	10.6	4	2	3	3	structural molecule activity	cytoskeleton		Pf00038	368	41.8309	5.17334
Q9MZW1	Beta-actin (Fragment) OS=Ovis aries PE=2 SV=1 - [Q9MZW1_SHEEP]	10.8606	15.04	31	2	2	3				Pf00022	226	25.2475	4.93213
G3N0I4	Cytosol aminopeptidase OS=Bos taurus GN=LAP3 PE=2 SV=1 - [G3N0I4_BOVIN]	10.8226	8.84	3	3	3	3	catalytic activity; metal ion binding	cytoplasm; membrane	metabolic process	Pf00883; Pf02789	498	54.0465	5.80811
O18931	Protein phosphatase type 1 beta catalytic subunit (Fragment) OS=Ovis aries GN=pplbc PE=2 SV=1 - [O18931_SHEEP]	10.7071	17.71	10	1	1	2	catalytic activity				96	10.9777	9.34912
G3N1W7	Tubulin beta-2B chain OS=Bos taurus GN=TUBB2B PE=3 SV=1 - [G3N1W7_BOVIN]	10.6991	13.03	22	3	3	3	catalytic activity; nucleotide binding; structural molecule activity	cytoplasm; cytoskeleton	cell organization and biogenesis; cellular component movement; metabolic process	Pf00091; Pf03953; Pf10644	330	36.6516	4.62744
L8IAF4	Ig lambda-1 chain C regions (Fragment) OS=Bos grunniens mutus GN=M91_02158 PE=4 SV=1 - [L8IAF4_BOSMU]	10.6519	29.52	1	2	2	3				Protein not found	105	11.1785	8.6167
F1N5L6	Desmocollin-3 (Fragment) OS=Bos taurus GN=DSC3 PE=2 SV=2 - [F1N5L6_BOVIN]	10.4212	5.14	5	3	3	3	metal ion binding	membrane		Pf00028; Pf08758	837	92.9967	5.43994
H9BIJ5	FABP4 (Fragment) OS=Ovis aries GN=FAPB4 PE=4 SV=1 - [H9BIJ5_SHEEP]	10.2773	50	9	1	1	3	transporter activity		transport		24	2.81324	4.28467
L8IPP0	78 kDa glucose-regulated protein OS=Bos grunniens mutus GN=M91_20624 PE=3 SV=1 - [L8IPP0_BOSMU]	9.9881	7.48	15	3	3	3				Protein not found	655	72.3825	5.16064
A5D984	Pyruvate kinase OS=Bos taurus GN=PKM2 PE=2 SV=1 - [A5D984_BOVIN]	9.92382	6.21	4	2	2	3	catalytic activity; metal ion binding	cytoplasm; mitochondrion	metabolic process	Pf00224; Pf02887	531	57.912	7.85498
B9VH00	Fatty acid binding protein 5 OS=Ovis aries GN=FABP5 PE=2 SV=1 - [B9VH00_SHEEP]	9.82653	10.37	3	1	1	3	transporter activity		transport	Pf00061	135	15.0936	7.69385
Q08DM0	Serpin peptidase inhibitor, clade A (Alpha-1 antiproteinase, antitrypsin), member 12 OS=Bos taurus GN=SERPINA12 PE=2 SV=1 - [Q08DM0_BOVIN]	9.63585	9.9	2	3	3	3	enzyme regulator activity		metabolic process; regulation of biological process	Pf00079	414	47.2217	9.42236
L8IF65	Epiplakin (Fragment) OS=Bos grunniens mutus GN=M91_08867 PE=4 SV=1 - [L8IF65_BOSMU]	9.61651	11.29	1	2	2	3				Protein not found	310	34.2798	5.73193
L8HMG8	Uncharacterized protein (Fragment) OS=Bos grunniens mutus GN=M91_12355 PE=4 SV=1 - [L8HMG8_BOSMU]	9.20476	20.24	2	1	1	2				Protein not found	84	8.86637	8.07471
G3X807	Histone H4 (Fragment) OS=Bos taurus GN=LOC616167 PE=3 SV=1 - [G3X807_BOVIN]	9.11426	32.65	25	3	3	3	DNA binding; protein binding	chromosome; nucleus	cell organization and biogenesis; metabolic process	Pf00125	98	10.9422	11.356
P02510	Alpha-crystallin B chain OS=Bos taurus GN=CRYAB PE=1 SV=2 - [CRYAB_BOVIN]	9.04017	20	2	3	3	3	metal ion binding; protein binding; structural molecule activity	cytoplasm; cytosol; membrane; mitochondrion; nucleus	cell death; cell differentiation; cell organization and biogenesis; development; metabolic process; regulation of biological process; response to stimulus; transport	Pf00011; Pf00525	175	20.0244	7.32764
L8HPG3	Serpin B5 OS=Bos grunniens mutus GN=M91_01993 PE=3 SV=1 - [L8HPG3_BOSMU]	8.62976	9.47	2	3	3	3				Protein not found	380	42.7557	5.89697
G3MX57	Uncharacterized protein OS=Bos taurus GN=LOC100294937 PE=4 SV=1 - [G3MX57_BOVIN]	8.23138	15.31	2	2	2	3	structural molecule activity	cytoskeleton		Pf04579	98	10.4425	5.64307
L8IIU6	Alpha-1-antiproteinase (Fragment) OS=Bos grunniens mutus GN=M91_13734 PE=3 SV=1 - [L8IIU6_BOSMU]	8.21063	6	6	2	2	3				Protein not found	417	46.1889	6.354
E1B9D7	Uncharacterized protein OS=Bos taurus GN=DSG4 PE=3 SV=1 - [E1B9D7_BOVIN]	8.08452	3.17	2	2	2	2	metal ion binding	membrane	cell communication; cell differentiation; development; metabolic process; regulation of biological process; response to stimulus	Pf00028; Pf01049	1041	113.534	4.70361
L8J034	Tubulin alpha-4A chain (Fragment) OS=Bos grunniens mutus GN=M91_13955 PE=3 SV=1 - [L8J034_BOSMU]	7.83921	7.14	12	2	2	2				Protein not found	448	49.8594	5.05908
A6QQG8	KRTAP9-2 protein OS=Bos taurus GN=KRTAP9-2 PE=2 SV=1 - [A6QQG8_BOVIN]	7.33519	4.73	1	1	1	2		cytoskeleton			296	31.4137	7.69385
E1BJ92	Uncharacterized protein OS=Bos taurus GN=100850768 PE=4 SV=1 - [E1BJ92_BOVIN]	7.25292	13.57	4	2	2	2		cytoskeleton			199	20.925	8.03076
F1N752	Uncharacterized protein OS=Bos taurus GN=HEPHL1 PE=4 SV=2 - [F1N752_BOVIN]	6.70275	1.38	2	1	1	2	catalytic activity; metal ion binding		metabolic process	Pf07731; Pf07732	1157	130.742	6.44287
O77834	Peroxiredoxin-6 OS=Bos taurus GN=PRDX6 PE=1 SV=3 - [PRDX6_BOVIN]	6.59055	12.95	1	2	2	2	antioxidant activity; catalytic activity	cytoplasm; cytosol; vacuole	metabolic process; response to stimulus	Pf00578; Pf08534; Pf10417	224	25.0511	6.37939
C8BKC5	Peroxiredoxin 2 OS=Ovis aries GN=PRDX2 PE=2 SV=1 - [C8BKC5_SHEEP]	6.36268	8.59	3	1	1	2	antioxidant activity; catalytic activity		metabolic process	Pf00578; Pf08534; Pf10417	198	21.8311	5.42725
E1BBP5	Uncharacterized protein OS=Bos taurus GN=VSIG8 PE=4 SV=1 - [E1BBP5_BOVIN]	6.27006	3.09	1	1	1	2	protein binding			Pf07686	421	44.3892	7.28369
Q862H8	Similar to 40S ribosomal protein SA (P40) (Fragment) OS=Bos taurus PE=2 SV=1 - [Q862H8_BOVIN]	6.26227	9.94	5	1	1	2	protein binding; structural molecule activity	cytoplasm; cytosol; membrane; nucleus; ribosome	cell organization and biogenesis; metabolic process; transport	Pf00318	171	18.5978	9.12939
L8IE84	Keratin, type I cytoskeletal 24 OS=Bos grunniens mutus GN=M91_05308 PE=3 SV=1 - [L8IE84_BOSMU]	6.17181	5.59	2	1	2	2				Protein not found	519	54.4424	4.95752
L8IDN7	Uncharacterized protein (Fragment) OS=Bos grunniens mutus GN=M91_20950 PE=4 SV=1 - [L8IDN7_BOSMU]	5.98846	12.57	1	2	2	2				Protein not found	175	18.8815	8.6167
C0LJF6	Keratin associated protein 6 (Fragment) OS=Ovis aries GN=KAP6 PE=4 SV=1 - [C0LJF6_SHEEP]	5.9418	19.72	16	1	1	2		cytoskeleton			71	7.35595	8.47021
B7TJ13	Phosphoglycerate kinase OS=Ovis aries GN=PGK1 PE=2 SV=1 - [B7TJ13_SHEEP]	5.73589	8.39	2	2	2	2	catalytic activity; nucleotide binding	cytoplasm; membrane	metabolic process	Pf00162	417	44.5371	8.26514
Q0VC36	14-3-3 protein sigma OS=Bos taurus GN=SFN PE=2 SV=1 - [1433S_BOVIN]	4.6955	6.45	1	1	1	1	protein binding	cytoplasm; extracellular; nucleus	cell communication; cell death; cell differentiation; cell growth; cell organization and biogenesis; cell proliferation; development; metabolic process; regulation of biological process; response to stimulus; transport	Pf00244	248	27.8317	4.71631
L8HKJ8	Uncharacterized protein OS=Bos grunniens mutus GN=M91_16747 PE=4 SV=1 - [L8HKJ8_BOSMU]	4.59379	18.89	1	1	1	1				Protein not found	90	9.62763	8.1333
L8I7S8	Protein phosphatase 1 regulatory subunit 7 (Fragment) OS=Bos grunniens mutus GN=M91_12490 PE=4 SV=1 - [L8I7S8_BOSMU]	4.14556	5.25	2	1	1	1				Protein not found	343	39.4276	5.04639
L8IQ70	Uncharacterized protein (Fragment) OS=Bos grunniens mutus GN=M91_19046 PE=3 SV=1 - [L8IQ70_BOSMU]	4.02918	12.61	25	1	1	1				Protein not found	119	13.1951	9.99365
P01967	Hemoglobin subunit alpha-1 OS=Bos mutus grunniens PE=1 SV=1 - [HBA1_BOSMU]	3.90294	10.64	4	1	1	1	metal ion binding; transporter activity	cytoplasm; cytosol	transport	Pf00042	141	15.0349	8.44092
F1N650	Annexin OS=Bos taurus GN=ANXA1 PE=3 SV=1 - [F1N650_BOVIN]	3.8395	4.34	4	1	1	1	enzyme regulator activity; metal ion binding; protein binding; structural molecule activity	cytoskeleton; membrane	cell communication; cell differentiation; cell organization and biogenesis; cell proliferation; development; metabolic process; regulation of biological process; response to stimulus; transport	Pf00191	346	38.9553	6.81494
L8HVY9	Hemopexin OS=Bos grunniens mutus GN=M91_19706 PE=4 SV=1 - [L8HVY9_BOSMU]	3.74142	3.49	2	1	1	1				Protein not found	459	52.0706	7.40088
A0JNL0	Gasdermin A OS=Bos taurus GN=GSDMA PE=2 SV=1 - [A0JNL0_BOVIN]	3.60273	3.36	3	1	1	1				Pf04598	446	49.924	5.51611
Q862L1	Similar to tumor protein, translationally-controlled 1 (Fragment) OS=Bos taurus PE=2 SV=1 - [Q862L1_BOVIN]	3.5944	12.28	3	1	1	1	metal ion binding	cytoplasm; cytoskeleton; endosome; extracellular		Pf00838	114	12.8714	4.93213
A4IFQ6	CALML5 protein OS=Bos taurus GN=CALML5 PE=2 SV=1 - [A4IFQ6_BOVIN]	3.52592	10.81	1	1	1	1	metal ion binding			Pf00036	148	16.7142	4.33545
E1BHJ0	Profilin OS=Bos taurus PE=3 SV=1 - [E1BHJ0_BOVIN]	3.51179	11.43	2	1	1	1	protein binding	cytoskeleton	cell organization and biogenesis	Pf00235	140	15.0475	8.27979
P04272	Annexin A2 OS=Bos taurus GN=ANXA2 PE=1 SV=2 - [ANXA2_BOVIN]	3.49195	4.13	2	1	1	1	enzyme regulator activity; metal ion binding; protein binding	cytoplasm; endosome; extracellular; membrane	cell organization and biogenesis; coagulation; development; regulation of biological process; response to stimulus; transport	Pf00191	339	38.5878	7.31299
A6QQF6	Suprabasin OS=Bos taurus GN=SBSN PE=2 SV=1 - [SBSN_BOVIN]	3.48428	10.05	2	1	1	1		cytoplasm; extracellular			557	56.8203	7.25439
P25417	Cystatin-B OS=Bos taurus GN=CSTB PE=1 SV=1 - [CYTB_BOVIN]	3.46603	12.24	6	1	1	1	enzyme regulator activity	cytoplasm	metabolic process; regulation of biological process	Pf00031	98	11.1326	6.78564
G1K1L8	Leukocyte elastase inhibitor OS=Bos taurus GN=SERPINB1 PE=3 SV=1 - [G1K1L8_BOVIN]	3.43349	6.12	3	1	1	1	enzyme regulator activity			Pf00079	245	27.3792	7.91357
G1DG51	Inorganic pyrophosphatase OS=Capra hircus GN=PPA1 PE=2 SV=1 - [G1DG51_CAPHI]	3.38929	5.54	3	1	1	1	catalytic activity; metal ion binding	cytoplasm; membrane	metabolic process	Pf00719	289	32.8412	5.47803
L8IDB8	Polyubiquitin-C (Fragment) OS=Bos grunniens mutus GN=M91_18159 PE=4 SV=1 - [L8IDB8_BOSMU]	3.3135	21.02	13	1	1	1				Protein not found	685	76.9915	7.66455
A5PJT8	Deoxyribonuclease OS=Bos taurus GN=DNASE1L2 PE=2 SV=1 - [A5PJT8_BOVIN]	3.30867	4.68	1	1	1	1	catalytic activity		metabolic process	Pf03372	278	30.8194	4.93213
L8J118	Cell division protein kinase 13 (Fragment) OS=Bos grunniens mutus GN=M91_08636 PE=4 SV=1 - [L8J118_BOSMU]	3.27395	0.96	2	1	1	1				Protein not found	1255	138.21	9.40771
H2E6Z8	Tyrosine 3/tryptophan 5-monooxygenase (Fragment) OS=Ovis aries GN=YWHAZ PE=2 SV=1 - [H2E6Z8_SHEEP]	3.24804	30	4	1	1	1	catalytic activity; protein binding			Pf00244	40	4.74945	4.95752
L8IK69	Histone H2A OS=Bos grunniens mutus GN=M91_14430 PE=3 SV=1 - [L8IK69_BOSMU]	3.23217	24.36	16	1	1	1				Protein not found	78	8.56185	9.81787
D3JUU3	Glycine/tyrosine-rich keratin-associated protein 6-3 OS=Ovis aries GN=KAP6-3 PE=4 SV=1 - [D3JUU3_SHEEP]	3.19629	18.92	1	1	1	1					74	7.61003	8.27979
Q9TSF0	BIIIA3 (Fragment) OS=Ovis aries GN=KRTAP2.3 PE=4 SV=1 - [Q9TSF0_SHEEP]	3.15574	14.93	8	1	1	1		cytoskeleton			67	7.35612	7.86963
A1XEE1	RPLP2 OS=Bos taurus PE=3 SV=1 - [A1XEE1_BOVIN]	3.14702	10.43	4	1	1	1	structural molecule activity	cytoplasm; ribosome	metabolic process	Pf00428	115	11.831	4.76709
Q862F6	Similar to elongation factor 1 alpha (Fragment) OS=Bos taurus PE=2 SV=1 - [Q862F6_BOVIN]	3.11905	7.79	10	1	1	1	catalytic activity; nucleotide binding; RNA binding	cytoplasm; nucleus	metabolic process	Pf00009	154	17.2449	8.92432
A8E197	Adult beta-globin OS=Bubalus bubalis GN=hbb PE=3 SV=1 - [A8E197_BUBBU]	3.1028	8.97	17	1	1	1	metal ion binding; transporter activity	cytoplasm; cytosol	transport	Pf00042	145	16.0063	7.25439
L8HKR7	Ig gamma-3 chain C region (Fragment) OS=Bos grunniens mutus GN=M91_08147 PE=4 SV=1 - [L8HKR7_BOSMU]	3.08117	5.44	2	1	1	1				Protein not found	294	33.2588	7.73779
L8I8A8	Malate dehydrogenase (Fragment) OS=Bos grunniens mutus GN=M91_21510 PE=3 SV=1 - [L8I8A8_BOSMU]	3.06286	4.49	2	1	1	1				Protein not found	334	36.412	6.58057
L8IV51	Collagen alpha-1(I) chain OS=Bos grunniens mutus GN=M91_15600 PE=4 SV=1 - [L8IV51_BOSMU]	3.03196	1.23	2	1	1	1				Protein not found	1459	138.337	5.78271
L8I798	Fibrinogen alpha chain (Fragment) OS=Bos grunniens mutus GN=M91_16184 PE=4 SV=1 - [L8I798_BOSMU]	2.94805	1.68	1	1	1	1				Protein not found	776	85.898	6.31592
A1XED4	RPL23 (Fragment) OS=Bos taurus PE=2 SV=1 - [A1XED4_BOVIN]	2.86627	16.67	3	1	1	1	structural molecule activity	cytoplasm; cytosol; nucleus; organelle lumen; ribosome	metabolic process	Pf00238	90	9.73024	10.1401
L8IKI3	Eukaryotic initiation factor 4A-I (Fragment) OS=Bos grunniens mutus GN=M91_20379 PE=3 SV=1 - [L8IKI3_BOSMU]	2.78197	2.5	4	1	1	1				Protein not found	400	45.5323	5.57959
G3MYA0	Uncharacterized protein OS=Bos taurus GN=PIK3R5 PE=4 SV=1 - [G3MYA0_BOVIN]	2.76711	1.93	3	1	1	1		membrane		Pf10486	883	97.7348	7.09326
E1BEW9	Uncharacterized protein OS=Bos taurus GN=WDR87 PE=4 SV=2 - [E1BEW9_BOVIN]	2.74631	0.59	2	1	1	1	protein binding	membrane		Pf00400; Pf02029; Pf02463	2881	333.931	6.26514
L8HNZ4	Rho-guanine nucleotide exchange factor (Fragment) OS=Bos grunniens mutus GN=M91_16554 PE=4 SV=1 - [L8HNZ4_BOSMU]	2.73987	0.92	1	1	1	1				Protein not found	1742	195.662	5.93506
L8J2M8	14-3-3 protein epsilon (Fragment) OS=Bos grunniens mutus GN=M91_14679 PE=3 SV=1 - [L8J2M8_BOSMU]	2.73576	5.74	2	1	1	1				Protein not found	209	23.698	5.07178
A2VE39	Cap-specific mRNA (nucleoside-2'-O-)-methyltransferase 1 OS=Bos taurus GN=FTSJD2 PE=2 SV=1 - [MTR1_BOVIN]	2.68641	1.92	1	1	1	1	catalytic activity; protein binding	cytoplasm; nucleus	metabolic process	Pf01585; Pf01728	835	95.0811	7.56201
F1MWN3	Uncharacterized protein OS=Bos taurus PE=4 SV=2 - [F1MWN3_BOVIN]	2.66216	0.97	1	1	1	1	metal ion binding; protein binding	cell surface; membrane		Pf00058; Pf00086; Pf06247; Pf07474; Pf07645; Pf12662; Pf12947	1236	135.527	6.354
A1YZ35	Osteoglycin OS=Capra hircus PE=2 SV=1 - [A1YZ35_CAPHI]	2.62837	5.35	5	1	1	1	protein binding				299	34.1268	5.49072
A0JNL5	Lymphocyte antigen 6 complex locus protein G6c OS=Bos taurus GN=LY6G6C PE=2 SV=1 - [LY66C_BOVIN]	2.62263	12.8	1	1	1	1		membrane			125	13.6158	8.29443
Q08D90	Kallikrein-related peptidase 7 OS=Bos taurus GN=KLK7 PE=2 SV=1 - [Q08D90_BOVIN]	2.60061	6.37	2	1	1	1	catalytic activity		metabolic process	Pf00089	251	27.1685	8.79248
D3JWT2	Tyrosine 3-monooxygenase/tryptophan 5-monooxygenase activation protein zeta polypeptide (Fragment) OS=Bubalus bubalis GN=YWHAZ PE=2 SV=1 - [D3JWT2_BUBBU]	2.58181	13.51	1	1	1	1	catalytic activity; protein binding			Pf00244	74	8.48123	4.88135
L8I5E6	Neuronal protein 3.1 (Fragment) OS=Bos grunniens mutus GN=M91_15415 PE=4 SV=1 - [L8I5E6_BOSMU]	2.56174	29.85	1	1	1	1				Protein not found	67	7.42581	8.1626
L8IRQ8	ADP-ribosylation factor 5 (Fragment) OS=Bos grunniens mutus GN=M91_17738 PE=3 SV=1 - [L8IRQ8_BOSMU]	2.54808	5.88	5	1	1	1				Protein not found	170	19.5101	6.78564
	cytoskeleton 24.9%	0.248649
	membrane 12.4%	0.124324
	nucleus 9.2%	0.0918919
	cytoplasm 16.8%	0.167568
	cytosol 5.9%	0.0594595
	organelle lumen 1.6%	0.0162162
	cell surface 1.1%	0.0108108
	extracellular 9.2%	0.0918919
	ribosome 1.6%	0.0162162
	endosome 1.1%	0.0108108
	mitochondrion 2.2%	0.0216216
	vacuole 0.5%	0.00540541
	others 15.1%	0.151351

## Sheet: others
Accession	Description	Score	Coverage	# Proteins	# Unique Peptides	# Peptides	# PSMs	Molecular Function	Cellular Component	Biological Process	Pfam IDs	# AAs	MW [kDa]	calc. pI
L8I3P6	Leucine-rich repeat-containing protein 15 (Fragment) OS=Bos grunniens mutus GN=M91_13765 PE=4 SV=1 - [L8I3P6_BOSMU]	31.3427	15.62	2	8	8	9				Protein not found	589	65.0547	7.09326
A6QP57	Protein-glutamine gamma-glutamyltransferase E OS=Bos taurus GN=TGM3 PE=2 SV=1 - [TGM3_BOVIN]	16.8365	7.38	3	3	3	4	catalytic activity; metal ion binding		cell differentiation; development; metabolic process	Pf00868; Pf00927; Pf01841	691	76.7427	6.43018
Q17QM8	Dual specificity protein phosphatase 14 OS=Bos taurus GN=DUSP14 PE=2 SV=1 - [DUS14_BOVIN]	16.5242	21.72	1	3	3	5	catalytic activity		metabolic process	Pf00102; Pf00782	198	22.2226	9.56885
E1BDE6	Uncharacterized protein OS=Bos taurus GN=LGALS7B PE=4 SV=2 - [E1BDE6_BOVIN]	14.1791	20.14	2	2	2	4				Pf00337	139	15.413	6.53662
O18931	Protein phosphatase type 1 beta catalytic subunit (Fragment) OS=Ovis aries GN=pplbc PE=2 SV=1 - [O18931_SHEEP]	10.7071	17.71	10	1	1	2	catalytic activity				96	10.9777	9.34912
L8IAF4	Ig lambda-1 chain C regions (Fragment) OS=Bos grunniens mutus GN=M91_02158 PE=4 SV=1 - [L8IAF4_BOSMU]	10.6519	29.52	1	2	2	3				Protein not found	105	11.1785	8.6167
L8IPP0	78 kDa glucose-regulated protein OS=Bos grunniens mutus GN=M91_20624 PE=3 SV=1 - [L8IPP0_BOSMU]	9.9881	7.48	15	3	3	3				Protein not found	655	72.3825	5.16064
B9VH00	Fatty acid binding protein 5 OS=Ovis aries GN=FABP5 PE=2 SV=1 - [B9VH00_SHEEP]	9.82653	10.37	3	1	1	3	transporter activity		transport	Pf00061	135	15.0936	7.69385
L8HMG8	Uncharacterized protein (Fragment) OS=Bos grunniens mutus GN=M91_12355 PE=4 SV=1 - [L8HMG8_BOSMU]	9.20476	20.24	2	1	1	2				Protein not found	84	8.86637	8.07471
F1N752	Uncharacterized protein OS=Bos taurus GN=HEPHL1 PE=4 SV=2 - [F1N752_BOVIN]	6.70275	1.38	2	1	1	2	catalytic activity; metal ion binding		metabolic process	Pf07731; Pf07732	1157	130.742	6.44287
E1BBP5	Uncharacterized protein OS=Bos taurus GN=VSIG8 PE=4 SV=1 - [E1BBP5_BOVIN]	6.27006	3.09	1	1	1	2	protein binding			Pf07686	421	44.3892	7.28369
L8IDN7	Uncharacterized protein (Fragment) OS=Bos grunniens mutus GN=M91_20950 PE=4 SV=1 - [L8IDN7_BOSMU]	5.98846	12.57	1	2	2	2				Protein not found	175	18.8815	8.6167
L8HKJ8	Uncharacterized protein OS=Bos grunniens mutus GN=M91_16747 PE=4 SV=1 - [L8HKJ8_BOSMU]	4.59379	18.89	1	1	1	1				Protein not found	90	9.62763	8.1333
L8I7S8	Protein phosphatase 1 regulatory subunit 7 (Fragment) OS=Bos grunniens mutus GN=M91_12490 PE=4 SV=1 - [L8I7S8_BOSMU]	4.14556	5.25	2	1	1	1				Protein not found	343	39.4276	5.04639
A0JNL0	Gasdermin A OS=Bos taurus GN=GSDMA PE=2 SV=1 - [A0JNL0_BOVIN]	3.60273	3.36	3	1	1	1				Pf04598	446	49.924	5.51611
L8IDB8	Polyubiquitin-C (Fragment) OS=Bos grunniens mutus GN=M91_18159 PE=4 SV=1 - [L8IDB8_BOSMU]	3.3135	21.02	13	1	1	1				Protein not found	685	76.9915	7.66455
A5PJT8	Deoxyribonuclease OS=Bos taurus GN=DNASE1L2 PE=2 SV=1 - [A5PJT8_BOVIN]	3.30867	4.68	1	1	1	1	catalytic activity		metabolic process	Pf03372	278	30.8194	4.93213
D3JUU3	Glycine/tyrosine-rich keratin-associated protein 6-3 OS=Ovis aries GN=KAP6-3 PE=4 SV=1 - [D3JUU3_SHEEP]	3.19629	18.92	1	1	1	1					74	7.61003	8.27979
L8HKR7	Ig gamma-3 chain C region (Fragment) OS=Bos grunniens mutus GN=M91_08147 PE=4 SV=1 - [L8HKR7_BOSMU]	3.08117	5.44	2	1	1	1				Protein not found	294	33.2588	7.73779
L8I8A8	Malate dehydrogenase (Fragment) OS=Bos grunniens mutus GN=M91_21510 PE=3 SV=1 - [L8I8A8_BOSMU]	3.06286	4.49	2	1	1	1				Protein not found	334	36.412	6.58057
L8I798	Fibrinogen alpha chain (Fragment) OS=Bos grunniens mutus GN=M91_16184 PE=4 SV=1 - [L8I798_BOSMU]	2.94805	1.68	1	1	1	1				Protein not found	776	85.898	6.31592
L8IKI3	Eukaryotic initiation factor 4A-I (Fragment) OS=Bos grunniens mutus GN=M91_20379 PE=3 SV=1 - [L8IKI3_BOSMU]	2.78197	2.5	4	1	1	1				Protein not found	400	45.5323	5.57959
L8HNZ4	Rho-guanine nucleotide exchange factor (Fragment) OS=Bos grunniens mutus GN=M91_16554 PE=4 SV=1 - [L8HNZ4_BOSMU]	2.73987	0.92	1	1	1	1				Protein not found	1742	195.662	5.93506
L8J2M8	14-3-3 protein epsilon (Fragment) OS=Bos grunniens mutus GN=M91_14679 PE=3 SV=1 - [L8J2M8_BOSMU]	2.73576	5.74	2	1	1	1				Protein not found	209	23.698	5.07178
Q08D90	Kallikrein-related peptidase 7 OS=Bos taurus GN=KLK7 PE=2 SV=1 - [Q08D90_BOVIN]	2.60061	6.37	2	1	1	1	catalytic activity		metabolic process	Pf00089	251	27.1685	8.79248
D3JWT2	Tyrosine 3-monooxygenase/tryptophan 5-monooxygenase activation protein zeta polypeptide (Fragment) OS=Bubalus bubalis GN=YWHAZ PE=2 SV=1 - [D3JWT2_BUBBU]	2.58181	13.51	1	1	1	1	catalytic activity; protein binding			Pf00244	74	8.48123	4.88135
L8I5E6	Neuronal protein 3.1 (Fragment) OS=Bos grunniens mutus GN=M91_15415 PE=4 SV=1 - [L8I5E6_BOSMU]	2.56174	29.85	1	1	1	1				Protein not found	67	7.42581	8.1626
L8IRQ8	ADP-ribosylation factor 5 (Fragment) OS=Bos grunniens mutus GN=M91_17738 PE=3 SV=1 - [L8IRQ8_BOSMU]	2.54808	5.88	5	1	1	1				Protein not found	170	19.5101	6.78564

## Sheet: vacuole
Accession	Description	Score	Coverage	# Proteins	# Unique Peptides	# Peptides	# PSMs	Molecular Function	Cellular Component	Biological Process	Pfam IDs	# AAs	MW [kDa]	calc. pI
O77834	Peroxiredoxin-6 OS=Bos taurus GN=PRDX6 PE=1 SV=3 - [PRDX6_BOVIN]	6.59055	12.95	1	2	2	2	antioxidant activity; catalytic activity	cytoplasm; cytosol; vacuole	metabolic process; response to stimulus	Pf00578; Pf08534; Pf10417	224	25.0511	6.37939

## Sheet: mitochondrion
Accession	Description	Score	Coverage	# Proteins	# Unique Peptides	# Peptides	# PSMs	Molecular Function	Cellular Component	Biological Process	Pfam IDs	# AAs	MW [kDa]	calc. pI
Q5EA61	Creatine kinase B-type OS=Bos taurus GN=CKB PE=2 SV=1 - [KCRB_BOVIN]	18.3892	15.49	3	4	4	5	catalytic activity; nucleotide binding	cytoplasm; mitochondrion	cellular homeostasis; development; metabolic process	Pf00217; Pf02807	381	42.6924	5.78271
A5D984	Pyruvate kinase OS=Bos taurus GN=PKM2 PE=2 SV=1 - [A5D984_BOVIN]	9.92382	6.21	4	2	2	3	catalytic activity; metal ion binding	cytoplasm; mitochondrion	metabolic process	Pf00224; Pf02887	531	57.912	7.85498
P02510	Alpha-crystallin B chain OS=Bos taurus GN=CRYAB PE=1 SV=2 - [CRYAB_BOVIN]	9.04017	20	2	3	3	3	metal ion binding; protein binding; structural molecule activity	cytoplasm; cytosol; membrane; mitochondrion; nucleus	cell death; cell differentiation; cell organization and biogenesis; development; metabolic process; regulation of biological process; response to stimulus; transport	Pf00011; Pf00525	175	20.0244	7.32764
G8JKZ8	Thioredoxin (Fragment) OS=Bos taurus GN=TXN PE=2 SV=1 - [G8JKZ8_BOVIN]	12.5925	37.11	3	3	3	4	catalytic activity		cellular homeostasis; metabolic process; regulation of biological process	Pf00085	97	10.8613	4.84326

## Sheet: endosome
Accession	Description	Score	Coverage	# Proteins	# Unique Peptides	# Peptides	# PSMs	Molecular Function	Cellular Component	Biological Process	Pfam IDs	# AAs	MW [kDa]	calc. pI
Q862L1	Similar to tumor protein, translationally-controlled 1 (Fragment) OS=Bos taurus PE=2 SV=1 - [Q862L1_BOVIN]	3.5944	12.28	3	1	1	1	metal ion binding	cytoplasm; cytoskeleton; endosome; extracellular		Pf00838	114	12.8714	4.93213
P04272	Annexin A2 OS=Bos taurus GN=ANXA2 PE=1 SV=2 - [ANXA2_BOVIN]	3.49195	4.13	2	1	1	1	enzyme regulator activity; metal ion binding; protein binding	cytoplasm; endosome; extracellular; membrane	cell organization and biogenesis; coagulation; development; regulation of biological process; response to stimulus; transport	Pf00191	339	38.5878	7.31299

## Sheet: ribosome
Accession	Description	Score	Coverage	# Proteins	# Unique Peptides	# Peptides	# PSMs	Molecular Function	Cellular Component	Biological Process	Pfam IDs	# AAs	MW [kDa]	calc. pI
Q862H8	Similar to 40S ribosomal protein SA (P40) (Fragment) OS=Bos taurus PE=2 SV=1 - [Q862H8_BOVIN]	6.26227	9.94	5	1	1	2	protein binding; structural molecule activity	cytoplasm; cytosol; membrane; nucleus; ribosome	cell organization and biogenesis; metabolic process; transport	Pf00318	171	18.5978	9.12939
A1XEE1	RPLP2 OS=Bos taurus PE=3 SV=1 - [A1XEE1_BOVIN]	3.14702	10.43	4	1	1	1	structural molecule activity	cytoplasm; ribosome	metabolic process	Pf00428	115	11.831	4.76709
A1XED4	RPL23 (Fragment) OS=Bos taurus PE=2 SV=1 - [A1XED4_BOVIN]	2.86627	16.67	3	1	1	1	structural molecule activity	cytoplasm; cytosol; nucleus; organelle lumen; ribosome	metabolic process	Pf00238	90	9.73024	10.1401

## Sheet: extracellular
Accession	Description	Score	Coverage	# Proteins	# Unique Peptides	# Peptides	# PSMs	Molecular Function	Cellular Component	Biological Process	Pfam IDs	# AAs	MW [kDa]	calc. pI
F1MB08	Alpha-enolase OS=Bos taurus GN=ENO1 PE=3 SV=1 - [F1MB08_BOVIN]	26.3947	15.9	7	4	4	7	catalytic activity; metal ion binding	cell surface; cytoplasm; cytosol; extracellular; membrane	metabolic process	Pf00113; Pf03952	434	47.2543	6.80029
B8R1K3	Transferrin OS=Bos mutus grunniens PE=2 SV=1 - [B8R1K3_BOSMU]	16.832	7.24	5	4	4	5	metal ion binding	extracellular	cellular homeostasis; transport	Pf00405	704	77.6078	7.1665
Q0VC36	14-3-3 protein sigma OS=Bos taurus GN=SFN PE=2 SV=1 - [1433S_BOVIN]	4.6955	6.45	1	1	1	1	protein binding	cytoplasm; extracellular; nucleus	cell communication; cell death; cell differentiation; cell growth; cell organization and biogenesis; cell proliferation; development; metabolic process; regulation of biological process; response to stimulus; transport	Pf00244	248	27.8317	4.71631
Q862L1	Similar to tumor protein, translationally-controlled 1 (Fragment) OS=Bos taurus PE=2 SV=1 - [Q862L1_BOVIN]	3.5944	12.28	3	1	1	1	metal ion binding	cytoplasm; cytoskeleton; endosome; extracellular		Pf00838	114	12.8714	4.93213
P04272	Annexin A2 OS=Bos taurus GN=ANXA2 PE=1 SV=2 - [ANXA2_BOVIN]	3.49195	4.13	2	1	1	1	enzyme regulator activity; metal ion binding; protein binding	cytoplasm; endosome; extracellular; membrane	cell organization and biogenesis; coagulation; development; regulation of biological process; response to stimulus; transport	Pf00191	339	38.5878	7.31299
A6QQF6	Suprabasin OS=Bos taurus GN=SBSN PE=2 SV=1 - [SBSN_BOVIN]	3.48428	10.05	2	1	1	1		cytoplasm; extracellular			557	56.8203	7.25439
L8HVY9	Hemopexin OS=Bos grunniens mutus GN=M91_19706 PE=4 SV=1 - [L8HVY9_BOSMU]	3.74142	3.49	2	1	1	1				Protein not found	459	52.0706	7.40088
L8IV51	Collagen alpha-1(I) chain OS=Bos grunniens mutus GN=M91_15600 PE=4 SV=1 - [L8IV51_BOSMU]	3.03196	1.23	2	1	1	1				Protein not found	1459	138.337	5.78271
A1YZ35	Osteoglycin OS=Capra hircus PE=2 SV=1 - [A1YZ35_CAPHI]	2.62837	5.35	5	1	1	1	protein binding				299	34.1268	5.49072
L8ISP4	Serum albumin OS=Bos grunniens mutus GN=M91_08159 PE=4 SV=1 - [L8ISP4_BOSMU]	84.8985	34.1	7	17	17	25				Protein not found	607	69.2925	6.17627
Q5E956	Triosephosphate isomerase OS=Bos taurus GN=TPI1 PE=2 SV=3 - [TPIS_BOVIN]	12.5491	22.89	2	4	4	4	catalytic activity		development; metabolic process	Pf00121	249	26.6728	6.91748
Q08DM0	Serpin peptidase inhibitor, clade A (Alpha-1 antiproteinase, antitrypsin), member 12 OS=Bos taurus GN=SERPINA12 PE=2 SV=1 - [Q08DM0_BOVIN]	9.63585	9.9	2	3	3	3	enzyme regulator activity		metabolic process; regulation of biological process	Pf00079	414	47.2217	9.42236
L8HPG3	Serpin B5 OS=Bos grunniens mutus GN=M91_01993 PE=3 SV=1 - [L8HPG3_BOSMU]	8.62976	9.47	2	3	3	3				Protein not found	380	42.7557	5.89697
L8IIU6	Alpha-1-antiproteinase (Fragment) OS=Bos grunniens mutus GN=M91_13734 PE=3 SV=1 - [L8IIU6_BOSMU]	8.21063	6	6	2	2	3				Protein not found	417	46.1889	6.354
C8BKC5	Peroxiredoxin 2 OS=Ovis aries GN=PRDX2 PE=2 SV=1 - [C8BKC5_SHEEP]	6.36268	8.59	3	1	1	2	antioxidant activity; catalytic activity		metabolic process	Pf00578; Pf08534; Pf10417	198	21.8311	5.42725
A4IFQ6	CALML5 protein OS=Bos taurus GN=CALML5 PE=2 SV=1 - [A4IFQ6_BOVIN]	3.52592	10.81	1	1	1	1	metal ion binding			Pf00036	148	16.7142	4.33545
G1K1L8	Leukocyte elastase inhibitor OS=Bos taurus GN=SERPINB1 PE=3 SV=1 - [G1K1L8_BOVIN]	3.43349	6.12	3	1	1	1	enzyme regulator activity			Pf00079	245	27.3792	7.91357

## Sheet: cell surface
Accession	Description	Score	Coverage	# Proteins	# Unique Peptides	# Peptides	# PSMs	Molecular Function	Cellular Component	Biological Process	Pfam IDs	# AAs	MW [kDa]	calc. pI
F1MB08	Alpha-enolase OS=Bos taurus GN=ENO1 PE=3 SV=1 - [F1MB08_BOVIN]	26.3947	15.9	7	4	4	7	catalytic activity; metal ion binding	cell surface; cytoplasm; cytosol; extracellular; membrane	metabolic process	Pf00113; Pf03952	434	47.2543	6.80029
F1MWN3	Uncharacterized protein OS=Bos taurus PE=4 SV=2 - [F1MWN3_BOVIN]	2.66216	0.97	1	1	1	1	metal ion binding; protein binding	cell surface; membrane		Pf00058; Pf00086; Pf06247; Pf07474; Pf07645; Pf12662; Pf12947	1236	135.527	6.354

## Sheet: organelle lumen
Accession	Description	Score	Coverage	# Proteins	# Unique Peptides	# Peptides	# PSMs	Molecular Function	Cellular Component	Biological Process	Pfam IDs	# AAs	MW [kDa]	calc. pI
Q8SPJ1	Junction plakoglobin OS=Bos taurus GN=JUP PE=2 SV=1 - [PLAK_BOVIN]	30.5062	15.84	6	8	8	9	protein binding; structural molecule activity	cytoplasm; cytoskeleton; cytosol; membrane; nucleus; organelle lumen	cell communication; cell differentiation; cell organization and biogenesis; cellular component movement; development; metabolic process; regulation of biological process; reproduction; response to stimulus; transport	Pf00514	745	81.7688	6.13818
Q2KJ32	Selenium-binding protein 1 OS=Bos taurus GN=SELENBP1 PE=1 SV=1 - [SBP1_BOVIN]	21.6498	11.23	1	4	4	6	protein binding	cytoplasm; cytosol; membrane; nucleus; organelle lumen	transport	Pf05694	472	52.5216	6.48096
A1XED4	RPL23 (Fragment) OS=Bos taurus PE=2 SV=1 - [A1XED4_BOVIN]	2.86627	16.67	3	1	1	1	structural molecule activity	cytoplasm; cytosol; nucleus; organelle lumen; ribosome	metabolic process	Pf00238	90	9.73024	10.1401

## Sheet: cytosol
Accession	Description	Score	Coverage	# Proteins	# Unique Peptides	# Peptides	# PSMs	Molecular Function	Cellular Component	Biological Process	Pfam IDs	# AAs	MW [kDa]	calc. pI
Q8SPJ1	Junction plakoglobin OS=Bos taurus GN=JUP PE=2 SV=1 - [PLAK_BOVIN]	30.5062	15.84	6	8	8	9	protein binding; structural molecule activity	cytoplasm; cytoskeleton; cytosol; membrane; nucleus; organelle lumen	cell communication; cell differentiation; cell organization and biogenesis; cellular component movement; development; metabolic process; regulation of biological process; reproduction; response to stimulus; transport	Pf00514	745	81.7688	6.13818
F1MB08	Alpha-enolase OS=Bos taurus GN=ENO1 PE=3 SV=1 - [F1MB08_BOVIN]	26.3947	15.9	7	4	4	7	catalytic activity; metal ion binding	cell surface; cytoplasm; cytosol; extracellular; membrane	metabolic process	Pf00113; Pf03952	434	47.2543	6.80029
Q2KJ32	Selenium-binding protein 1 OS=Bos taurus GN=SELENBP1 PE=1 SV=1 - [SBP1_BOVIN]	21.6498	11.23	1	4	4	6	protein binding	cytoplasm; cytosol; membrane; nucleus; organelle lumen	transport	Pf05694	472	52.5216	6.48096
G3N0I4	Cytosol aminopeptidase OS=Bos taurus GN=LAP3 PE=2 SV=1 - [G3N0I4_BOVIN]	10.8226	8.84	3	3	3	3	catalytic activity; metal ion binding	cytoplasm; membrane	metabolic process	Pf00883; Pf02789	498	54.0465	5.80811
P02510	Alpha-crystallin B chain OS=Bos taurus GN=CRYAB PE=1 SV=2 - [CRYAB_BOVIN]	9.04017	20	2	3	3	3	metal ion binding; protein binding; structural molecule activity	cytoplasm; cytosol; membrane; mitochondrion; nucleus	cell death; cell differentiation; cell organization and biogenesis; development; metabolic process; regulation of biological process; response to stimulus; transport	Pf00011; Pf00525	175	20.0244	7.32764
O77834	Peroxiredoxin-6 OS=Bos taurus GN=PRDX6 PE=1 SV=3 - [PRDX6_BOVIN]	6.59055	12.95	1	2	2	2	antioxidant activity; catalytic activity	cytoplasm; cytosol; vacuole	metabolic process; response to stimulus	Pf00578; Pf08534; Pf10417	224	25.0511	6.37939
Q862H8	Similar to 40S ribosomal protein SA (P40) (Fragment) OS=Bos taurus PE=2 SV=1 - [Q862H8_BOVIN]	6.26227	9.94	5	1	1	2	protein binding; structural molecule activity	cytoplasm; cytosol; membrane; nucleus; ribosome	cell organization and biogenesis; metabolic process; transport	Pf00318	171	18.5978	9.12939
P01967	Hemoglobin subunit alpha-1 OS=Bos mutus grunniens PE=1 SV=1 - [HBA1_BOSMU]	3.90294	10.64	4	1	1	1	metal ion binding; transporter activity	cytoplasm; cytosol	transport	Pf00042	141	15.0349	8.44092
A8E197	Adult beta-globin OS=Bubalus bubalis GN=hbb PE=3 SV=1 - [A8E197_BUBBU]	3.1028	8.97	17	1	1	1	metal ion binding; transporter activity	cytoplasm; cytosol	transport	Pf00042	145	16.0063	7.25439
A1XED4	RPL23 (Fragment) OS=Bos taurus PE=2 SV=1 - [A1XED4_BOVIN]	2.86627	16.67	3	1	1	1	structural molecule activity	cytoplasm; cytosol; nucleus; organelle lumen; ribosome	metabolic process	Pf00238	90	9.73024	10.1401
G8JKZ8	Thioredoxin (Fragment) OS=Bos taurus GN=TXN PE=2 SV=1 - [G8JKZ8_BOVIN]	12.5925	37.11	3	3	3	4	catalytic activity		cellular homeostasis; metabolic process; regulation of biological process	Pf00085	97	10.8613	4.84326

[truncated: 4 more sheets: cytoplasm, nucleus, membrane, cytoskeleton]
