# Supplementary material for: Available sustainable alternatives replace endangered animal horn based on their proteomic analysis and bio-effect evaluation
Source: Sci Rep. 2016 Oct 27;6:36027. doi: 10.1038/srep36027 (PMC5082367; doi:10.1038/srep36027)
Supplement: Supplementary Table S25 [file srep36027-s26.xls]

## Sheet: Sheet1
Accession	Description	Score	Coverage	# Proteins	# Unique Peptides	# Peptides	# PSMs	Molecular Function	Cellular Component	Biological Process	Pfam IDs	# AAs	MW [kDa]	calc. pI
E1B898	Uncharacterized protein OS=Bos taurus GN=KRT86 PE=3 SV=1 - [E1B898_BOVIN]	367.957	35.39	9	5	17	106	catalytic activity; motor activity; structural molecule activity	cytoskeleton; membrane; nucleus	transport	Pf00038; Pf01576; Pf05557; Pf07926; Pf09726; Pf10174; Pf11559; Pf12128	486	53.2973	5.56689
L8HW98	Keratin, type II microfibrillar, component 5 OS=Bos grunniens mutus GN=M91_10633 PE=3 SV=1 - [L8HW98_BOSMU]	223.484	34.52	6	3	17	62				Protein not found	507	55.8748	6.45557
F1MSA6	Uncharacterized protein OS=Bos taurus GN=KRT34 PE=3 SV=1 - [F1MSA6_BOVIN]	183.891	34.53	11	2	12	49	structural molecule activity	cytoskeleton		Pf00038	391	44.699	4.90674
P02534	Keratin, type I microfibrillar 48 kDa, component 8C-1 OS=Ovis aries PE=1 SV=2 - [K1M1_SHEEP]	181.563	32.77	20	1	12	48	catalytic activity; motor activity; structural molecule activity	cytoskeleton		Pf00038; Pf01576; Pf12128	412	46.6448	4.80518
Q6R651	Hair acidic keratin 1 OS=Capra hircus PE=2 SV=1 - [Q6R651_CAPHI]	177.704	28.57	18	1	11	47	catalytic activity; motor activity; protein binding; structural molecule activity	cytoplasm; cytoskeleton; membrane	cell organization and biogenesis	Pf00038; Pf01576; Pf05622; Pf06160; Pf12128	413	46.847	4.83057
A5PJJ1	KRT33A protein OS=Bos taurus GN=KRT33A PE=2 SV=1 - [A5PJJ1_BOVIN]	177.485	27.18	18	2	10	47	catalytic activity; motor activity; structural molecule activity	cytoskeleton		Pf00038; Pf01576; Pf12128	401	45.6893	4.86865
A4FUZ0	Keratin, type II cuticular Hb3 OS=Bos taurus GN=KRT83 PE=2 SV=1 - [KRT83_BOVIN]	150.536	33.06	9	4	16	44	catalytic activity; motor activity; structural molecule activity	cytoskeleton; membrane; nucleus	transport	Pf00038; Pf01576; Pf02463; Pf05701; Pf07888; Pf07926; Pf09726; Pf10174; Pf11559; Pf12128	493	53.9545	5.47803
L8INK7	Desmoplakin (Fragment) OS=Bos grunniens mutus GN=M91_06211 PE=4 SV=1 - [L8INK7_BOSMU]	148.078	12.54	2	28	28	42				Protein not found	2839	327.347	6.81494
P25691	Keratin, type II microfibrillar, component 5 OS=Ovis aries PE=1 SV=1 - [K2M3_SHEEP]	127.195	28.69	5	2	15	38	structural molecule activity	cytoskeleton		Pf00038; Pf08317	502	55.2205	6.45557
F1MI98	Uncharacterized protein OS=Bos taurus GN=KRT36 PE=3 SV=2 - [F1MI98_BOVIN]	118.398	30.26	11	9	12	33	structural molecule activity	cytoskeleton		Pf00038; Pf12128	456	51.0773	4.98291
F1N362	Uncharacterized protein OS=Bos taurus GN=KRT84 PE=3 SV=2 - [F1N362_BOVIN]	116.427	32.55	10	14	17	34	catalytic activity; motor activity; structural molecule activity	cytoskeleton		Pf00038; Pf01576; Pf05557	593	64.0911	7.38623
G3N0V2	Uncharacterized protein OS=Bos taurus GN=KRT1 PE=3 SV=1 - [G3N0V2_BOVIN]	112.167	29.37	6	11	14	32	structural molecule activity; transporter activity	cytoskeleton; membrane	transport	Pf00038; Pf01496; Pf12128; Pf12252	606	63.1131	8.27979
F1MUY2	Uncharacterized protein OS=Bos taurus GN=KRT6B PE=2 SV=1 - [F1MUY2_BOVIN]	111.846	29.42	13	3	14	34	catalytic activity; motor activity; structural molecule activity	cytoskeleton		Pf00038; Pf01576; Pf05957; Pf07902; Pf12128	571	60.8186	8.35303
L8HXU8	Uncharacterized protein OS=Bos grunniens mutus GN=M91_10628 PE=3 SV=1 - [L8HXU8_BOSMU]	109.979	33.54	2	8	13	31				Protein not found	480	53.0816	8.30908
L8HW76	Keratin, type II cytoskeletal 6A OS=Bos grunniens mutus GN=M91_10641 PE=3 SV=1 - [L8HW76_BOSMU]	98.3551	31.08	12	2	13	30				Protein not found	518	55.9633	8.08936
L8HP74	Keratin, type I cytoskeletal 14 OS=Bos grunniens mutus GN=M91_06039 PE=3 SV=1 - [L8HP74_BOSMU]	95.1828	26.21	14	8	12	27				Protein not found	477	51.8347	5.16064
E1B991	Uncharacterized protein OS=Bos taurus GN=KRT2 PE=3 SV=2 - [E1B991_BOVIN]	89.7041	25.77	3	9	12	25	structural molecule activity	cytoskeleton		Pf00038	617	64.2946	8.67529
L8I3P6	Leucine-rich repeat-containing protein 15 (Fragment) OS=Bos grunniens mutus GN=M91_13765 PE=4 SV=1 - [L8I3P6_BOSMU]	75.23	17.66	2	9	9	22				Protein not found	589	65.0547	7.09326
P02539	Keratin, type II microfibrillar (Fragment) OS=Ovis aries PE=1 SV=1 - [K2M1_SHEEP]	72.2914	25.69	1	1	3	19	structural molecule activity	cytoskeleton		Pf00038	109	12.6753	4.58936
A6QNZ7	Keratin 10 (Epidermolytic hyperkeratosis; keratosis palmaris et plantaris) OS=Bos taurus GN=KRT10 PE=2 SV=1 - [A6QNZ7_BOVIN]	72.2295	19.01	3	8	8	19	structural molecule activity	cytoplasm; cytoskeleton	cell differentiation; development; response to stimulus	Pf00038	526	54.8162	5.07178
Q8SPJ1	Junction plakoglobin OS=Bos taurus GN=JUP PE=2 SV=1 - [PLAK_BOVIN]	70.6321	23.76	7	13	13	20	protein binding; structural molecule activity	cytoplasm; cytoskeleton; cytosol; membrane; nucleus; organelle lumen	cell communication; cell differentiation; cell organization and biogenesis; cellular component movement; development; metabolic process; regulation of biological process; reproduction; response to stimulus; transport	Pf00514	745	81.7688	6.13818
L8I0I7	Elongation factor 1-alpha OS=Bos grunniens mutus GN=M91_14294 PE=3 SV=1 - [L8I0I7_BOSMU]	67.0377	12.99	20	5	5	20				Protein not found	462	50.084	8.80713
M0QVZ6	Keratin, type II cytoskeletal 5 OS=Bos taurus GN=KRT5 PE=3 SV=1 - [M0QVZ6_BOVIN]	62.2705	16.93	14	5	8	20				Protein not found	573	60.6293	7.81104
L8HWB8	Keratin, type II cytoskeletal 3 (Fragment) OS=Bos grunniens mutus GN=M91_10650 PE=3 SV=1 - [L8HWB8_BOSMU]	58.4085	12.71	12	1	7	19				Protein not found	543	56.8785	6.17627
Q2KJ32	Selenium-binding protein 1 OS=Bos taurus GN=SELENBP1 PE=1 SV=1 - [SBP1_BOVIN]	55.396	27.75	1	10	10	16	protein binding	cytoplasm; cytosol; membrane; nucleus; organelle lumen	transport	Pf05694	472	52.5216	6.48096
L8HRE9	Plakophilin-1 (Fragment) OS=Bos grunniens mutus GN=M91_13303 PE=4 SV=1 - [L8HRE9_BOSMU]	44.8373	22.37	5	11	11	13				Protein not found	675	74.2233	8.79248
A0JND2	Keratin, type II cytoskeletal 80 OS=Bos taurus GN=KRT80 PE=2 SV=1 - [K2C80_BOVIN]	44.5598	14.22	5	4	5	13	catalytic activity; motor activity; structural molecule activity; transporter activity	cytoskeleton; membrane	transport	Pf00038; Pf01496; Pf01576; Pf05557; Pf05667; Pf07888; Pf12128	422	47.408	5.31299
A5D984	Pyruvate kinase OS=Bos taurus GN=PKM2 PE=2 SV=1 - [A5D984_BOVIN]	37.0291	17.14	4	6	6	10	catalytic activity; metal ion binding	cytoplasm; mitochondrion	metabolic process	Pf00224; Pf02887	531	57.912	7.85498
B7TJ13	Phosphoglycerate kinase OS=Ovis aries GN=PGK1 PE=2 SV=1 - [B7TJ13_SHEEP]	33.2183	29.02	7	8	8	10	catalytic activity; nucleotide binding	cytoplasm; membrane	metabolic process	Pf00162	417	44.5371	8.26514
L8I247	Protein POF1B (Fragment) OS=Bos grunniens mutus GN=M91_12932 PE=4 SV=1 - [L8I247_BOSMU]	29.6493	15.91	2	7	7	9				Protein not found	591	67.8877	6.32861
F1N3M0	Desmocollin-1 OS=Bos taurus GN=DSC1 PE=2 SV=1 - [F1N3M0_BOVIN]	27.9116	8.7	4	5	5	8	metal ion binding	membrane		Pf00028; Pf08758	839	93.419	5.32568
L8IBI6	Desmoglein-1 OS=Bos grunniens mutus GN=M91_20076 PE=3 SV=1 - [L8IBI6_BOSMU]	27.3208	9.43	3	7	7	8				Protein not found	1039	111.787	5.021
F1MB08	Alpha-enolase OS=Bos taurus GN=ENO1 PE=3 SV=1 - [F1MB08_BOVIN]	27.0023	14.75	8	4	4	7	catalytic activity; metal ion binding	cell surface; cytoplasm; cytosol; extracellular; membrane	metabolic process	Pf00113; Pf03952	434	47.2543	6.80029
L8HPG3	Serpin B5 OS=Bos grunniens mutus GN=M91_01993 PE=3 SV=1 - [L8HPG3_BOSMU]	26.238	24.47	2	8	8	8				Protein not found	380	42.7557	5.89697
A1L595	Keratin, type I cytoskeletal 17 OS=Bos taurus GN=KRT17 PE=2 SV=1 - [K1C17_BOVIN]	25.5264	14.06	10	2	6	8	protein binding; receptor activity; signal transducer activity; structural molecule activity	cytoplasm; cytoskeleton	cell differentiation; cell growth; cell organization and biogenesis; development; metabolic process; regulation of biological process	Pf00038; Pf07888; Pf12128	441	48.6823	5.14795
L8II39	Elongation factor 2 (Fragment) OS=Bos grunniens mutus GN=M91_12003 PE=4 SV=1 - [L8II39_BOSMU]	25.3946	6.64	2	4	4	7				Protein not found	858	95.304	6.82959
F1N5L6	Desmocollin-3 (Fragment) OS=Bos taurus GN=DSC3 PE=2 SV=2 - [F1N5L6_BOVIN]	25.1075	8.24	5	5	5	7	metal ion binding	membrane		Pf00028; Pf08758	837	92.9967	5.43994
E1BJB1	Tubulin beta-2B chain OS=Bos taurus GN=TUBB2B PE=2 SV=1 - [E1BJB1_BOVIN]	24.9133	11.46	17	2	4	7	catalytic activity; nucleotide binding; structural molecule activity	cytoplasm; cytoskeleton	cell organization and biogenesis; cellular component movement; metabolic process	Pf00091; Pf03953	445	49.875	4.89404
L8IPP0	78 kDa glucose-regulated protein OS=Bos grunniens mutus GN=M91_20624 PE=3 SV=1 - [L8IPP0_BOSMU]	24.7932	12.82	5	7	7	7				Protein not found	655	72.3825	5.16064
L8IV30	Histone H2B OS=Bos grunniens mutus GN=M91_08851 PE=3 SV=1 - [L8IV30_BOSMU]	24.3178	20	50	2	2	10				Protein not found	125	13.7472	9.89111
L8J5R8	Polyadenylate-binding protein 1 (Fragment) OS=Bos grunniens mutus GN=M91_19633 PE=4 SV=1 - [L8J5R8_BOSMU]	22.6546	11.71	7	6	6	7				Protein not found	572	63.4954	9.62744
L8J1K1	Copper-transporting ATPase 1 OS=Bos grunniens mutus GN=M91_04376 PE=3 SV=1 - [L8J1K1_BOSMU]	21.6557	4.83	5	5	5	7				Protein not found	1510	164.302	6.49365
F1N650	Annexin OS=Bos taurus GN=ANXA1 PE=3 SV=1 - [F1N650_BOVIN]	21.208	16.47	4	4	4	6	enzyme regulator activity; metal ion binding; protein binding; structural molecule activity	cytoskeleton; membrane	cell communication; cell differentiation; cell organization and biogenesis; cell proliferation; development; metabolic process; regulation of biological process; response to stimulus; transport	Pf00191	346	38.9553	6.81494
A6YRY8	40S ribosomal protein SA OS=Ovis aries GN=RPSA PE=2 SV=1 - [RSSA_SHEEP]	20.6546	26.44	8	6	6	6	structural molecule activity	cytoplasm; membrane; nucleus; ribosome	metabolic process	Pf00318	295	32.8645	4.93213
Q5EA61	Creatine kinase B-type OS=Bos taurus GN=CKB PE=2 SV=1 - [KCRB_BOVIN]	20.0554	12.07	3	3	3	5	catalytic activity; nucleotide binding	cytoplasm; mitochondrion	cellular homeostasis; development; metabolic process	Pf00217; Pf02807	381	42.6924	5.78271
F1N2K8	Uncharacterized protein (Fragment) OS=Bos taurus GN=PPL PE=4 SV=1 - [F1N2K8_BOVIN]	19.8356	3	2	4	4	6		cytoskeleton			1734	200.121	5.43994
A7E3Q2	Heat shock 70kDa protein 1A OS=Bos taurus GN=HSPA2 PE=2 SV=1 - [A7E3Q2_BOVIN]	19.6747	12.11	10	6	6	6	nucleotide binding	membrane	cell organization and biogenesis; response to stimulus	Pf00012; Pf06723	636	69.7658	5.66846
G3X7R8	Uncharacterized protein (Fragment) OS=Bos taurus PE=3 SV=1 - [G3X7R8_BOVIN]	19.6453	11.86	10	1	3	5	catalytic activity; nucleotide binding; structural molecule activity	cytoskeleton	cell organization and biogenesis; cellular component movement; metabolic process	Pf00091; Pf03953	354	39.657	4.84326
Q3T149	Heat shock protein beta-1 OS=Bos taurus GN=HSPB1 PE=2 SV=1 - [HSPB1_BOVIN]	19.376	35.82	6	5	5	6		cytoplasm; cytoskeleton; nucleus	response to stimulus	Pf00011	201	22.3793	6.40479
F1MYG5	Uncharacterized protein OS=Bos taurus GN=LMNA PE=2 SV=1 - [F1MYG5_BOVIN]	19.0243	11.6	4	6	6	6	structural molecule activity	cytoskeleton; nucleus; organelle lumen	cell communication; cell death; cell differentiation; cell organization and biogenesis; cellular component movement; development; regulation of biological process; response to stimulus; transport	Pf00038; Pf00932	664	74.0818	7.38623
F1MPU0	Clathrin heavy chain 1 (Fragment) OS=Bos taurus GN=CLTC PE=4 SV=2 - [F1MPU0_BOVIN]	18.7752	3.97	3	5	5	6	protein binding; structural molecule activity	cytoplasm; Golgi; membrane	transport	Pf00637; Pf01394; Pf04053; Pf09268	1661	189.817	5.63037
Q32PF2	ATP-citrate synthase OS=Bos taurus GN=ACLY PE=2 SV=1 - [ACLY_BOVIN]	18.7422	7.15	2	5	5	6	catalytic activity; metal ion binding; nucleotide binding	cytoplasm; membrane; mitochondrion; nucleus	metabolic process	Pf00285; Pf00549; Pf02629; Pf08442	1091	119.712	7.23975
Q08DQ0	Plakophilin-3 OS=Bos taurus GN=PKP3 PE=2 SV=1 - [PKP3_BOVIN]	17.5742	9.46	1	5	5	5	protein binding	nucleus		Pf00514	793	86.4756	9.42236
L8J034	Tubulin alpha-4A chain (Fragment) OS=Bos grunniens mutus GN=M91_13955 PE=3 SV=1 - [L8J034_BOSMU]	17.0783	14.06	12	2	4	5				Protein not found	448	49.8594	5.05908
G3N0I4	Cytosol aminopeptidase OS=Bos taurus GN=LAP3 PE=2 SV=1 - [G3N0I4_BOVIN]	16.2502	11.24	3	4	4	5	catalytic activity; metal ion binding	cytoplasm; membrane	metabolic process	Pf00883; Pf02789	498	54.0465	5.80811
P08728	Keratin, type I cytoskeletal 19 OS=Bos taurus GN=KRT19 PE=2 SV=1 - [K1C19_BOVIN]	16.0569	9.02	12	1	4	5	structural molecule activity	cytoplasm; cytoskeleton; membrane	cell differentiation; cell organization and biogenesis; development; response to stimulus	Pf00038	399	43.8581	5.0083
A6QP57	Protein-glutamine gamma-glutamyltransferase E OS=Bos taurus GN=TGM3 PE=2 SV=1 - [TGM3_BOVIN]	15.822	9.99	3	4	4	4	catalytic activity; metal ion binding		cell differentiation; development; metabolic process	Pf00868; Pf00927; Pf01841	691	76.7427	6.43018
L8I5A7	Glutathione S-transferase P (Fragment) OS=Bos grunniens mutus GN=M91_14042 PE=3 SV=1 - [L8I5A7_BOSMU]	15.2393	28.1	4	4	4	4				Protein not found	210	23.5661	7.35693
E1BBP5	Uncharacterized protein OS=Bos taurus GN=VSIG8 PE=4 SV=1 - [E1BBP5_BOVIN]	15.1429	7.84	1	3	3	5	protein binding			Pf07686	421	44.3892	7.28369
L8J2M8	14-3-3 protein epsilon (Fragment) OS=Bos grunniens mutus GN=M91_14679 PE=3 SV=1 - [L8J2M8_BOSMU]	15.116	12.92	18	1	2	4				Protein not found	209	23.698	5.07178
G8JKY0	40S ribosomal protein S8 (Fragment) OS=Bos taurus GN=RPS8 PE=2 SV=1 - [G8JKY0_BOVIN]	14.9404	26.57	4	4	4	4	structural molecule activity	cytoplasm; ribosome	metabolic process	Pf01201	207	24.0591	10.3159
Q2HJ65	Histone H2A OS=Bos taurus GN=H2AFY PE=2 SV=1 - [Q2HJ65_BOVIN]	14.8692	14.02	4	3	3	4	DNA binding; protein binding	chromosome; nucleus; organelle lumen	cell organization and biogenesis; metabolic process; regulation of biological process	Pf00125; Pf01661	371	39.5084	9.77393
B0LRM8	Putative guanine nucleotide binding protein beta polypeptide 2-like 1 protein (Fragment) OS=Ovis aries PE=2 SV=1 - [B0LRM8_SHEEP]	14.7468	19.82	3	3	3	4	protein binding			Pf00400	227	24.9155	7.31299
A8NJ40	60S ribosomal protein L6 OS=Bos taurus GN=RPL6 PE=2 SV=1 - [A8NJ40_BOVIN]	14.6925	20.93	4	3	3	4	structural molecule activity	cytoplasm; ribosome	metabolic process	Pf01159; Pf03868	215	24.0129	11.0337
F1MNF8	Uncharacterized protein OS=Bos taurus GN=LOC100141266 PE=2 SV=1 - [F1MNF8_BOVIN]	14.1961	10.91	14	1	3	4	catalytic activity; nucleotide binding; structural molecule activity	cytoplasm; cytoskeleton	cell organization and biogenesis; cellular component movement; metabolic process	Pf00091; Pf03953	449	49.8704	5.05908
L8IC82	Transitional endoplasmic reticulum ATPase (Fragment) OS=Bos grunniens mutus GN=M91_01524 PE=4 SV=1 - [L8IC82_BOSMU]	13.7378	6.88	3	4	4	4				Protein not found	799	88.5174	5.35107
P04272	Annexin A2 OS=Bos taurus GN=ANXA2 PE=1 SV=2 - [ANXA2_BOVIN]	13.7088	12.09	2	3	3	4	enzyme regulator activity; metal ion binding; protein binding	cytoplasm; endosome; extracellular; membrane	cell organization and biogenesis; coagulation; development; regulation of biological process; response to stimulus; transport	Pf00191	339	38.5878	7.31299
F1MHQ4	Fatty acid-binding protein, adipocyte OS=Bos taurus GN=FABP4 PE=3 SV=2 - [F1MHQ4_BOVIN]	13.6818	19.7	9	2	2	4	transporter activity	cytoplasm; nucleus	cell differentiation; defense response; metabolic process; regulation of biological process; response to stimulus; transport	Pf00061	132	14.6365	5.65576
E1BNH2	Uncharacterized protein OS=Bos taurus GN=LOC100850676 PE=3 SV=2 - [E1BNH2_BOVIN]	13.2623	13.58	3	4	4	4	catalytic activity; protein binding	cytoplasm	cell communication; cell death; metabolic process; regulation of biological process; response to stimulus	Pf00155; Pf00266; Pf01041; Pf01053; Pf01212	405	44.3513	6.46826
L8IEQ0	Programmed cell death 6-interacting protein OS=Bos grunniens mutus GN=M91_21217 PE=4 SV=1 - [L8IEQ0_BOSMU]	12.8296	4.89	2	3	3	4				Protein not found	880	97.523	6.52197
G3X807	Histone H4 (Fragment) OS=Bos taurus GN=LOC616167 PE=3 SV=1 - [G3X807_BOVIN]	12.5107	32.65	25	3	3	4	DNA binding; protein binding	chromosome; nucleus	cell organization and biogenesis; metabolic process	Pf00125	98	10.9422	11.356
E1BDX8	Uncharacterized protein OS=Bos taurus GN=DYNC1H1 PE=4 SV=1 - [E1BDX8_BOVIN]	12.4055	0.95	1	3	3	4	catalytic activity; motor activity; nucleotide binding	cytoskeleton	cell organization and biogenesis; cellular component movement; metabolic process	Pf03028; Pf03915; Pf04156; Pf07246; Pf07728; Pf08385; Pf08393; Pf12774; Pf12775; Pf12777; Pf12780; Pf12781	4646	531.719	6.40479
L8INI1	60S ribosomal protein L4 (Fragment) OS=Bos grunniens mutus GN=M91_20536 PE=4 SV=1 - [L8INI1_BOSMU]	12.3575	8.53	5	3	3	4				Protein not found	422	47.3791	10.9604
F1MLQ1	Histone H2A OS=Bos taurus GN=LOC524236 PE=3 SV=2 - [F1MLQ1_BOVIN]	12.3418	32.31	27	3	3	4	DNA binding; protein binding	chromosome; nucleus	cell organization and biogenesis; metabolic process	Pf00125	130	14.2039	10.5649
Q17QM8	Dual specificity protein phosphatase 14 OS=Bos taurus GN=DUSP14 PE=2 SV=1 - [DUS14_BOVIN]	12.2559	22.22	1	4	4	4	catalytic activity		metabolic process	Pf00102; Pf00782	198	22.2226	9.56885
A0A1F3	L-lactate dehydrogenase A chain OS=Bos mutus grunniens GN=LDHA PE=2 SV=3 - [LDHA_BOSMU]	12.1463	8.73	25	2	2	3	catalytic activity; nucleotide binding	cytoplasm	metabolic process	Pf00056; Pf02866	332	36.6624	8.06006
Q0VC36	14-3-3 protein sigma OS=Bos taurus GN=SFN PE=2 SV=1 - [1433S_BOVIN]	11.9375	10.48	17	1	2	3	protein binding	cytoplasm; extracellular; nucleus	cell communication; cell death; cell differentiation; cell growth; cell organization and biogenesis; cell proliferation; development; metabolic process; regulation of biological process; response to stimulus; transport	Pf00244	248	27.8317	4.71631
Q0QEV5	60S ribosomal protein L18 (Fragment) OS=Bos taurus GN=RPL18 PE=2 SV=1 - [Q0QEV5_BOVIN]	11.9112	28.92	3	4	4	4	structural molecule activity	cytoplasm; cytosol; ribosome	metabolic process	Pf00828	166	18.8445	11.7808
F1MRD0	Actin, cytoplasmic 1 OS=Bos taurus GN=ACTB PE=2 SV=2 - [F1MRD0_BOVIN]	11.5532	12	33	3	3	4	nucleotide binding	cytoplasm; cytoskeleton		Pf00022	375	41.8247	5.31299
F1N752	Uncharacterized protein OS=Bos taurus GN=HEPHL1 PE=4 SV=2 - [F1N752_BOVIN]	11.3726	3.54	2	3	3	4	catalytic activity; metal ion binding		metabolic process	Pf07731; Pf07732	1157	130.742	6.44287
A0JNL0	Gasdermin A OS=Bos taurus GN=GSDMA PE=2 SV=1 - [A0JNL0_BOVIN]	11.3479	12.33	3	4	4	4				Pf04598	446	49.924	5.51611
Q5E956	Triosephosphate isomerase OS=Bos taurus GN=TPI1 PE=2 SV=3 - [TPIS_BOVIN]	11.3176	17.27	2	3	3	3	catalytic activity		development; metabolic process	Pf00121	249	26.6728	6.91748
F1MMK2	Glucose-6-phosphate 1-dehydrogenase OS=Bos taurus GN=G6PD PE=3 SV=1 - [F1MMK2_BOVIN]	11.074	6.02	7	2	2	3	catalytic activity; nucleotide binding; protein binding	cytoplasm; cytoskeleton; cytosol; membrane	cell differentiation; development; metabolic process; regulation of biological process; response to stimulus	Pf00479; Pf02781	515	59.299	6.84424
Q9BGI3	Peroxiredoxin-2 OS=Bos taurus GN=PRDX2 PE=2 SV=1 - [PRDX2_BOVIN]	11.0111	14.57	3	3	3	3	antioxidant activity; catalytic activity	cytoplasm	cell death; metabolic process; regulation of biological process; response to stimulus	Pf00578; Pf08534; Pf10417	199	21.9321	5.60498
O77834	Peroxiredoxin-6 OS=Bos taurus GN=PRDX6 PE=1 SV=3 - [PRDX6_BOVIN]	10.9832	12.05	1	2	2	3	antioxidant activity; catalytic activity	cytoplasm; cytosol; vacuole	metabolic process; response to stimulus	Pf00578; Pf08534; Pf10417	224	25.0511	6.37939
Q56JZ5	Eukaryotic translation initiation factor 3 subunit H OS=Bos taurus GN=EIF3H PE=2 SV=1 - [EIF3H_BOVIN]	10.4549	6.82	2	2	2	3	protein binding; RNA binding	cytoplasm	metabolic process	Pf01398	352	39.881	6.66846
L8HPL3	Alpha-actinin-4 (Fragment) OS=Bos grunniens mutus GN=M91_13316 PE=4 SV=1 - [L8HPL3_BOSMU]	10.1826	3.86	11	3	3	3				Protein not found	880	101.438	5.60498
Q0QES8	Glyceraldehyde-3-phosphate dehydrogenase (Fragment) OS=Bos taurus GN=GAPDH PE=2 SV=1 - [Q0QES8_BOVIN]	9.83782	13.66	14	2	2	3	catalytic activity; nucleotide binding; protein binding	cytoplasm; cytoskeleton; cytosol; nucleus	cell death; cell organization and biogenesis; metabolic process; regulation of biological process	Pf00044; Pf02800	227	24.2414	8.52881
Q5U7H2	Ribosomal protein L15 (Fragment) OS=Bos taurus PE=2 SV=1 - [Q5U7H2_BOVIN]	9.47858	31.58	5	3	3	3	structural molecule activity	cytoplasm; ribosome	metabolic process	Pf00827	133	15.4013	11.5171
G3ER53	Keratin type II cytoskeletal 71 (Fragment) OS=Ovis aries GN=KRT71 PE=3 SV=1 - [G3ER53_SHEEP]	9.4632	11.14	6	2	3	3	structural molecule activity	cytoskeleton		Pf00038	368	41.8309	5.17334
L8IKI3	Eukaryotic initiation factor 4A-I (Fragment) OS=Bos grunniens mutus GN=M91_20379 PE=3 SV=1 - [L8IKI3_BOSMU]	9.40095	7.75	9	2	2	3				Protein not found	400	45.5323	5.57959
Q3T0Y1	OTU domain, ubiquitin aldehyde binding 1 OS=Bos taurus GN=OTUB1 PE=2 SV=1 - [Q3T0Y1_BOVIN]	9.31564	9.23	1	2	2	3	catalytic activity; protein binding		metabolic process	Pf02338; Pf10275	271	31.2885	4.99561
Q76LV2	Heat shock protein HSP 90-alpha OS=Bos taurus GN=HSP90AA1 PE=2 SV=3 - [HS90A_BOVIN]	9.25625	4.91	13	3	3	3	catalytic activity; enzyme regulator activity; nucleotide binding; protein binding	cytoplasm	cell organization and biogenesis; metabolic process; regulation of biological process; response to stimulus; transport	Pf00183; Pf02518	733	84.6777	5.0083
O18789	40S ribosomal protein S2 OS=Bos taurus GN=RPS2 PE=2 SV=2 - [RS2_BOVIN]	9.15268	12.97	5	3	3	3	protein binding; RNA binding; structural molecule activity	cytoplasm; cytosol; nucleus; organelle lumen; ribosome	metabolic process	Pf00333; Pf03719	293	31.2156	10.2427
P33545	Desmocollin-2 (Fragment) OS=Bos taurus GN=DSC2 PE=2 SV=1 - [DSC2_BOVIN]	9.01002	3.01	3	2	2	3	metal ion binding	membrane		Pf00028; Pf01049; Pf08758	863	95.8149	5.21143
A5PKJ3	DCTN1 protein OS=Bos taurus GN=DCTN1 PE=2 SV=1 - [A5PKJ3_BOVIN]	8.98439	2.5	2	2	2	2		membrane		Pf01302; Pf03961; Pf08317; Pf09726; Pf12455	1239	136.717	5.40186
P02510	Alpha-crystallin B chain OS=Bos taurus GN=CRYAB PE=1 SV=2 - [CRYAB_BOVIN]	8.95613	20	2	3	3	3	metal ion binding; protein binding; structural molecule activity	cytoplasm; cytosol; membrane; mitochondrion; nucleus	cell death; cell differentiation; cell organization and biogenesis; development; metabolic process; regulation of biological process; response to stimulus; transport	Pf00011; Pf00525	175	20.0244	7.32764
Q862I9	Similar to acidic ribosomal phosphoprotein PO (Fragment) OS=Bos taurus PE=2 SV=1 - [Q862I9_BOVIN]	8.73244	20.24	7	3	3	3	structural molecule activity	cytoplasm; cytosol; nucleus; ribosome	metabolic process	Pf00466	168	18.4978	9.67139
L8I1G8	60S ribosomal protein L8 (Fragment) OS=Bos grunniens mutus GN=M91_14937 PE=4 SV=1 - [L8I1G8_BOSMU]	8.71423	12.22	2	2	2	3				Protein not found	221	24.0521	10.6089
A7E394	EIF6 protein (Fragment) OS=Bos taurus GN=EIF6 PE=2 SV=1 - [A7E394_BOVIN]	8.57607	4.71	3	3	3	3	protein binding; RNA binding		metabolic process	Pf01399	828	98.8268	8.30908
B9VH00	Fatty acid binding protein 5 OS=Ovis aries GN=FABP5 PE=2 SV=1 - [B9VH00_SHEEP]	8.56998	22.22	4	2	2	3	transporter activity		transport	Pf00061	135	15.0936	7.69385
L8J0N7	40S ribosomal protein S12 (Fragment) OS=Bos grunniens mutus GN=M91_20930 PE=3 SV=1 - [L8J0N7_BOSMU]	8.48678	25.98	3	2	2	2				Protein not found	127	13.9883	7.92822
E1BDE6	Uncharacterized protein OS=Bos taurus GN=LGALS7B PE=4 SV=2 - [E1BDE6_BOVIN]	8.18348	20.86	2	2	2	2				Pf00337	139	15.413	6.53662
Q5E9J1	Heterogeneous nuclear ribonucleoprotein F OS=Bos taurus GN=HNRNPF PE=2 SV=3 - [HNRPF_BOVIN]	8.11267	4.11	2	1	1	2	nucleotide binding; RNA binding	nucleus; organelle lumen; spliceosomal complex	metabolic process; regulation of biological process	Pf00076; Pf08080	414	45.6599	5.49072
L8I6H8	Malic enzyme OS=Bos grunniens mutus GN=M91_01898 PE=3 SV=1 - [L8I6H8_BOSMU]	8.06534	8.56	6	2	2	2				Protein not found	397	44.0207	7.91357
Q5E988	40S ribosomal protein S5 OS=Bos taurus GN=RPS5 PE=2 SV=3 - [RS5_BOVIN]	7.86677	13.73	2	2	2	2	RNA binding; structural molecule activity	cytoplasm; cytosol; ribosome	metabolic process; regulation of biological process	Pf00177	204	22.8621	9.71533
Q862J1	Similar to ribosomal protein L17 (Fragment) OS=Bos taurus PE=2 SV=1 - [Q862J1_BOVIN]	7.70238	29.21	20	2	2	2	structural molecule activity	cytoplasm; ribosome	metabolic process	Pf00237	89	10.3693	9.65674
F1MFW9	Uncharacterized protein (Fragment) OS=Bos taurus GN=KRT24 PE=3 SV=2 - [F1MFW9_BOVIN]	7.66064	3.33	2	1	1	2	structural molecule activity	cytoskeleton		Pf00038	481	50.7326	4.75439
E1BEG2	Uncharacterized protein OS=Bos taurus GN=HNRNPA3 PE=4 SV=2 - [E1BEG2_BOVIN]	7.65245	10	2	2	2	2	nucleotide binding			Pf00076	380	39.6256	9.18799
A1XED1	RPL7 (Fragment) OS=Bos taurus PE=2 SV=1 - [A1XED1_BOVIN]	7.60224	19.84	9	2	2	2	RNA binding	cytoplasm; ribosome			126	14.5778	10.0376
Q5E9A1	Nascent polypeptide-associated complex subunit alpha OS=Bos taurus GN=NACA PE=1 SV=1 - [NACA_BOVIN]	7.55925	12.56	2	2	2	2	DNA binding; protein binding	cytoplasm; nucleus	metabolic process; transport	Pf01849	215	23.3557	4.56396
P53620	Coatomer subunit gamma-1 OS=Bos taurus GN=COPG1 PE=1 SV=1 - [COPG1_BOVIN]	7.53539	3.89	4	2	2	2	structural molecule activity	cytoplasm; Golgi; membrane; nucleus	transport	Pf01602; Pf08752	874	97.3233	5.45264
F1MX83	Uncharacterized protein (Fragment) OS=Bos taurus GN=S100A11 PE=2 SV=2 - [F1MX83_BOVIN]	7.45513	15.69	3	1	1	2	metal ion binding; protein binding	cytoplasm; nucleus		Pf00036; Pf01023	102	11.2437	7.28369
Q3ZBA4	RNA binding motif (RNP1, RRM) protein 3 OS=Bos taurus GN=RBM3 PE=4 SV=1 - [Q3ZBA4_BOVIN]	7.37564	20	2	1	1	2	nucleotide binding			Pf00076	90	9.74764	5.12256
E1BCW3	6-phosphofructokinase OS=Bos taurus GN=PFKP PE=3 SV=2 - [E1BCW3_BOVIN]	7.06773	2.15	2	1	1	2	catalytic activity; nucleotide binding	cytoplasm; cytosol; membrane	metabolic process	Pf00365	791	85.9507	6.99072
L8J3H9	14-3-3 protein zeta/delta (Fragment) OS=Bos grunniens mutus GN=M91_19634 PE=4 SV=1 - [L8J3H9_BOSMU]	6.98101	9.57	20	1	2	2				Protein not found	230	26.1672	5.05908
L8HLI0	1-phosphatidylinositol-4,5-bisphosphate phosphodiesterase delta-1 (Fragment) OS=Bos grunniens mutus GN=M91_19247 PE=4 SV=1 - [L8HLI0_BOSMU]	6.93645	4.29	2	2	2	2				Protein not found	606	68.4543	6.23975
E1BH02	Uncharacterized protein OS=Bos taurus GN=LOC526200 PE=4 SV=2 - [E1BH02_BOVIN]	6.92174	1.93	2	2	2	2				Pf00030; Pf00652	1712	187.469	5.85889
P37980	Inorganic pyrophosphatase OS=Bos taurus GN=PPA1 PE=1 SV=2 - [IPYR_BOVIN]	6.91567	10.73	3	2	2	2	catalytic activity; metal ion binding	cytoplasm	metabolic process	Pf00719	289	32.7932	5.46533
L8I8N4	Desmoglein-4 OS=Bos grunniens mutus GN=M91_20077 PE=3 SV=1 - [L8I8N4_BOSMU]	6.88886	2.88	2	2	2	2				Protein not found	1041	113.497	4.67822
L8IKQ6	60S ribosomal protein L5 (Fragment) OS=Bos grunniens mutus GN=M91_06372 PE=3 SV=1 - [L8IKQ6_BOSMU]	6.81961	10.81	4	2	2	2				Protein not found	296	34.1917	9.71533
A1L588	Asparagine synthetase (Fragment) OS=Bos taurus GN=ASNS PE=2 SV=1 - [A1L588_BOVIN]	6.76852	3.91	2	1	1	2	catalytic activity; nucleotide binding		cell death; metabolic process; regulation of biological process	Pf00310; Pf00733	512	58.2697	6.45557
L8HUF2	Envoplakin OS=Bos grunniens mutus GN=M91_03345 PE=4 SV=1 - [L8HUF2_BOSMU]	6.76205	1.48	2	2	2	2				Protein not found	2024	230.2	7.15186
I6YID3	Heat shock protein 70 (Fragment) OS=Ovis aries GN=HSP70 PE=2 SV=1 - [I6YID3_SHEEP]	6.69953	10.57	26	2	2	2			response to stimulus	Pf00012; Pf01968; Pf06723	265	29.2482	8.99756
L8IDB8	Polyubiquitin-C (Fragment) OS=Bos grunniens mutus GN=M91_18159 PE=4 SV=1 - [L8IDB8_BOSMU]	6.65924	32.85	15	2	2	2				Protein not found	685	76.9915	7.66455
E1BQ11	Uncharacterized protein OS=Bos taurus GN=CTNND1 PE=4 SV=2 - [E1BQ11_BOVIN]	6.65918	3.65	2	1	2	2	protein binding	cytoplasm; cytosol; membrane; nucleus	cell communication; cell differentiation; development; regulation of biological process; response to stimulus	Pf00514	960	106.797	6.22705
L8J2C5	Cathepsin B OS=Bos grunniens mutus GN=M91_07540 PE=3 SV=1 - [L8J2C5_BOSMU]	6.63867	5.37	2	1	1	2				Protein not found	335	36.6664	6.3667
G1DFQ5	Chloride intracellular channel protein 1 OS=Capra hircus GN=CLIC1 PE=2 SV=1 - [G1DFQ5_CAPHI]	6.63304	7.47	3	1	1	2	transporter activity	membrane	transport		241	26.8487	5.26221
H6WAG8	Thioredoxin reductase 1 (Fragment) OS=Bubalus bubalis GN=TXNRD1 PE=3 SV=2 - [H6WAG8_BUBBU]	6.62164	6.94	7	2	2	2	antioxidant activity; catalytic activity; nucleotide binding	cytoplasm; membrane	cellular homeostasis; metabolic process; regulation of biological process	Pf00070; Pf02852; Pf07992	432	47.8214	6.45557
L8II24	60S ribosomal protein L7a (Fragment) OS=Bos grunniens mutus GN=M91_19665 PE=4 SV=1 - [L8II24_BOSMU]	6.51846	6.02	2	2	2	2				Protein not found	266	30.0041	10.6089
L8HZB8	Galectin-3 (Fragment) OS=Bos grunniens mutus GN=M91_04102 PE=4 SV=1 - [L8HZB8_BOSMU]	6.49868	10.34	2	2	2	2				Protein not found	261	27.2956	9.0415
L8HP95	Protein-glutamine gamma-glutamyltransferase K OS=Bos grunniens mutus GN=M91_13227 PE=3 SV=1 - [L8HP95_BOSMU]	6.48471	3.71	3	2	2	2				Protein not found	835	91.7254	6.60986
F1MM34	Catenin alpha-1 OS=Bos taurus GN=CTNNA1 PE=4 SV=2 - [F1MM34_BOVIN]	6.45083	2.98	4	2	2	2	protein binding; structural molecule activity	cytoskeleton; membrane	cell communication; cell death; cell differentiation; cell organization and biogenesis; cell proliferation; development; regulation of biological process; response to stimulus	Pf01044	906	100.039	6.29053
P13696	Phosphatidylethanolamine-binding protein 1 OS=Bos taurus GN=PEBP1 PE=1 SV=2 - [PEBP1_BOVIN]	6.41569	18.18	1	2	2	2	enzyme regulator activity; nucleotide binding	cytoplasm	metabolic process; regulation of biological process	Pf01161	187	20.9727	7.48877
G8JKY8	Reticulon-3 OS=Bos taurus GN=RTN3 PE=4 SV=1 - [G8JKY8_BOVIN]	6.36366	9.04	1	1	1	2		cytoplasm; endoplasmic reticulum; membrane		Pf02453	166	17.4481	7.40088
L8J494	Eukaryotic translation initiation factor 3 subunit D (Fragment) OS=Bos grunniens mutus GN=M91_10497 PE=3 SV=1 - [L8J494_BOSMU]	6.35043	4.41	2	2	2	2				Protein not found	544	63.4322	6.50732
Q717R8	Elongation factor 1-delta OS=Ovis aries GN=EEF1D PE=2 SV=1 - [EF1D_SHEEP]	6.3356	8.66	4	2	2	2	RNA binding	cytoplasm	metabolic process	Pf00736	277	30.8016	5.60498
E1BMP2	Uncharacterized protein OS=Bos taurus PE=4 SV=2 - [E1BMP2_BOVIN]	6.32769	1.55	2	1	1	2	protein binding			Pf03154; Pf09770; Pf12931	1160	126.263	6.85889
A6QLL8	Fructose-bisphosphate aldolase OS=Bos taurus GN=ALDOA PE=2 SV=1 - [A6QLL8_BOVIN]	6.19874	4.12	2	1	1	2	catalytic activity		metabolic process	Pf00274	364	39.4113	8.19189
L8I8T5	Uncharacterized protein OS=Bos grunniens mutus GN=M91_04646 PE=3 SV=1 - [L8I8T5_BOSMU]	6.14275	14.68	4	1	1	2				Protein not found	109	11.0215	4.32275
F1MPL4	Nucleoside diphosphate kinase B OS=Bos taurus GN=NME2 PE=2 SV=2 - [F1MPL4_BOVIN]	6.10104	23.68	7	2	2	2	catalytic activity; nucleotide binding		metabolic process	Pf00334	114	12.7828	9.5835
L8J4S1	Myosin-9 (Fragment) OS=Bos grunniens mutus GN=M91_10500 PE=4 SV=1 - [L8J4S1_BOSMU]	6.09984	1.39	2	2	2	2				Protein not found	1947	224.672	5.56689
L8IDN7	Uncharacterized protein (Fragment) OS=Bos grunniens mutus GN=M91_20950 PE=4 SV=1 - [L8IDN7_BOSMU]	6.07132	12.57	13	2	2	2				Protein not found	175	18.8815	8.6167
C0L633	Ddx3y (Fragment) OS=Bos taurus PE=2 SV=1 - [C0L633_BOVIN]	6.04768	3.62	11	2	2	2	catalytic activity; DNA binding; nucleotide binding	cytoplasm		Pf00270; Pf00271; Pf04851	635	70.435	7.72314
L8HU39	Uncharacterized protein OS=Bos grunniens mutus GN=M91_03302 PE=4 SV=1 - [L8HU39_BOSMU]	5.93827	19.57	9	2	2	2				Protein not found	92	10.2818	10.1401
E1BFB0	Uncharacterized protein OS=Bos taurus GN=SPTAN1 PE=4 SV=2 - [E1BFB0_BOVIN]	5.92663	1.33	2	2	2	2	metal ion binding; protein binding	cytoplasm; cytoskeleton; membrane		Pf00018; Pf00036; Pf00435; Pf07653; Pf08726	2472	284.401	5.32568
E1BHJ0	Profilin OS=Bos taurus PE=3 SV=1 - [E1BHJ0_BOVIN]	5.92072	11.43	2	1	1	2	protein binding	cytoskeleton	cell organization and biogenesis	Pf00235	140	15.0475	8.27979
P20072	Annexin A7 OS=Bos taurus GN=ANXA7 PE=1 SV=2 - [ANXA7_BOVIN]	5.86168	5.18	2	2	2	2	metal ion binding; protein binding	cytoplasm; cytosol; membrane; nucleus	cell organization and biogenesis; cell proliferation; cellular homeostasis; regulation of biological process; response to stimulus	Pf00191	463	49.9083	6.80029
Q3T171	60S ribosomal protein L36 OS=Bos taurus GN=RPL36 PE=3 SV=3 - [RL36_BOVIN]	5.8311	12.38	2	2	2	2	structural molecule activity	cytoplasm; ribosome	metabolic process	Pf01158	105	12.2159	11.5903
L8IMZ8	Poly(RC)-binding protein 1 OS=Bos grunniens mutus GN=M91_09606 PE=4 SV=1 - [L8IMZ8_BOSMU]	5.81377	7.58	2	2	2	2				Protein not found	356	37.4899	7.09326
Q3SZ62	Phosphoglycerate mutase 1 OS=Bos taurus GN=PGAM1 PE=2 SV=3 - [PGAM1_BOVIN]	5.81018	9.84	5	2	2	2	catalytic activity; protein binding	cytoplasm; cytosol	metabolic process; regulation of biological process	Pf00300	254	28.8338	7.18115
Q862L6	Similar to ribosomal protein L12 (Fragment) OS=Bos taurus PE=2 SV=1 - [Q862L6_BOVIN]	5.71448	21.38	4	2	2	2	RNA binding; structural molecule activity	cytoplasm; ribosome	metabolic process	Pf00298; Pf03946	145	15.6806	9.89111
F1MWJ0	Uncharacterized protein OS=Bos taurus GN=CDSN PE=4 SV=1 - [F1MWJ0_BOVIN]	5.70555	5.72	4	2	2	2			development		559	52.6971	8.67529
P67827	Casein kinase I isoform alpha OS=Bos taurus GN=CSNK1A1 PE=1 SV=1 - [KC1A_BOVIN]	5.69801	6.77	5	1	2	2	catalytic activity; nucleotide binding	chromosome; cytoplasm; cytoskeleton; nucleus; organelle lumen	cell communication; cell division; cell organization and biogenesis; metabolic process; regulation of biological process; response to stimulus	Pf00069; Pf07714	325	37.5432	9.48096
L8I358	Elongation factor 1-gamma (Fragment) OS=Bos grunniens mutus GN=M91_07625 PE=4 SV=1 - [L8I358_BOSMU]	5.69502	6	5	2	2	2				Protein not found	433	49.729	6.7417
Q862D8	Similar to S3 ribosomal protein (Fragment) OS=Bos taurus PE=2 SV=1 - [Q862D8_BOVIN]	5.69385	15.86	7	2	2	2	catalytic activity; DNA binding; protein binding; RNA binding; structural molecule activity	cytoplasm; cytosol; membrane; nucleus; ribosome	cell death; metabolic process; regulation of biological process; response to stimulus	Pf00189; Pf07650	145	16.0718	9.99365
L8I8S2	Casein kinase I isoform alpha (Fragment) OS=Bos grunniens mutus GN=M91_18899 PE=4 SV=1 - [L8I8S2_BOSMU]	5.69156	8.31	5	1	2	2				Protein not found	337	38.6476	9.43701
L8IZZ7	Protein FAM83H OS=Bos grunniens mutus GN=M91_04708 PE=4 SV=1 - [L8IZZ7_BOSMU]	5.67504	2.62	2	2	2	2				Protein not found	1144	123.43	6.84424
E1BED7	Uncharacterized protein (Fragment) OS=Bos taurus PE=4 SV=2 - [E1BED7_BOVIN]	5.64422	0.27	1	1	1	2		membrane	cell differentiation; cell organization and biogenesis; cellular component movement; development		5120	575.67	6.34131
L8HNQ1	40S ribosomal protein S9 (Fragment) OS=Bos grunniens mutus GN=M91_02034 PE=3 SV=1 - [L8HNQ1_BOSMU]	5.6009	11.63	2	2	2	2				Protein not found	172	20.4526	11.2388
Q9GMB8	Serine--tRNA ligase, cytoplasmic OS=Bos taurus GN=SARS PE=2 SV=3 - [SYSC_BOVIN]	5.59165	5.84	3	2	2	2	catalytic activity; nucleotide binding	cytoplasm; mitochondrion	metabolic process	Pf00587; Pf02403	514	58.5679	6.18896
L8HTS4	Suprabasin OS=Bos grunniens mutus GN=M91_17377 PE=4 SV=1 - [L8HTS4_BOSMU]	5.52982	7.81	2	2	2	2				Protein not found	538	54.9622	7.1958
L8IKU4	D-3-phosphoglycerate dehydrogenase OS=Bos grunniens mutus GN=M91_04626 PE=3 SV=1 - [L8IKU4_BOSMU]	5.35671	4.35	2	2	2	2				Protein not found	529	55.8589	7.09326
Q2VYC3	Eukaryotic translation elongation factor 1 beta 2 OS=Bos taurus PE=3 SV=1 - [Q2VYC3_BOVIN]	4.77169	6.82	3	1	1	1	RNA binding	cytoplasm	metabolic process	Pf00736	220	24.1959	4.88135
L8HMG8	Uncharacterized protein (Fragment) OS=Bos grunniens mutus GN=M91_12355 PE=4 SV=1 - [L8HMG8_BOSMU]	4.76533	20.24	2	1	1	1				Protein not found	84	8.86637	8.07471
Q862K6	Similar to ribosomal protein L21 (Fragment) OS=Bos taurus PE=2 SV=1 - [Q862K6_BOVIN]	4.64787	13.39	5	1	1	1	structural molecule activity	cytoplasm; ribosome	metabolic process	Pf01157	112	12.9831	11.1362
Q0P5J4	Keratin, type I cytoskeletal 25 OS=Bos taurus GN=KRT25 PE=2 SV=1 - [K1C25_BOVIN]	4.63908	3.56	5	1	1	1	structural molecule activity	cytoplasm; cytoskeleton	cell organization and biogenesis; development	Pf00038	450	49.2825	5.03369
E1BMF2	Uncharacterized protein OS=Bos taurus GN=ZMPSTE24 PE=4 SV=2 - [E1BMF2_BOVIN]	4.58699	3.37	2	1	1	1	catalytic activity	membrane	cell organization and biogenesis; metabolic process	Pf01435	475	54.6436	7.47412
E1BCY1	Uncharacterized protein OS=Bos taurus GN=FAM83G PE=4 SV=1 - [E1BCY1_BOVIN]	4.56183	1.96	1	1	1	1				Pf07894	817	89.3305	6.06201
O18931	Protein phosphatase type 1 beta catalytic subunit (Fragment) OS=Ovis aries GN=pplbc PE=2 SV=1 - [O18931_SHEEP]	4.54101	17.71	10	1	1	1	catalytic activity				96	10.9777	9.34912
Q9TTK8	Creatine kinase U-type, mitochondrial OS=Bos taurus GN=CKMT1 PE=2 SV=1 - [KCRU_BOVIN]	4.47138	3.85	4	1	1	1	catalytic activity; nucleotide binding	cytoplasm; membrane; mitochondrion	metabolic process	Pf00217; Pf02807	416	46.8671	8.33838
L8IF65	Epiplakin (Fragment) OS=Bos grunniens mutus GN=M91_08867 PE=4 SV=1 - [L8IF65_BOSMU]	4.39325	6.13	1	1	1	1				Protein not found	310	34.2798	5.73193
Q2HJ57	Coactosin-like protein OS=Bos taurus GN=COTL1 PE=2 SV=3 - [COTL1_BOVIN]	4.29779	11.27	1	1	1	1	protein binding	cytoplasm; cytoskeleton	defense response; response to stimulus	Pf00241	142	16	5.22412
Q0VCM4	Glycogen phosphorylase, liver form OS=Bos taurus GN=PYGL PE=2 SV=1 - [PYGL_BOVIN]	4.22211	1.88	2	1	1	1	catalytic activity; nucleotide binding	cytoplasm; membrane	metabolic process	Pf00343	851	97.3942	7.12256
L8J5B1	T-complex protein 1 subunit zeta (Fragment) OS=Bos grunniens mutus GN=M91_19494 PE=3 SV=1 - [L8J5B1_BOSMU]	4.18091	3.48	2	1	1	1				Protein not found	488	53.5742	6.25244
Q862J6	Similar to 6-phosphogluconate dehydrogenase (Fragment) OS=Bos taurus PE=2 SV=1 - [Q862J6_BOVIN]	4.13272	10.85	4	1	1	1	catalytic activity; nucleotide binding		metabolic process	Pf00393	129	14.512	7.15186
L8J3H5	Sperm-associated antigen 1 OS=Bos grunniens mutus GN=M91_19629 PE=4 SV=1 - [L8J3H5_BOSMU]	4.10921	1.55	2	1	1	1				Protein not found	906	101.727	7.41553
F1MW91	Dynamin-2 (Fragment) OS=Bos taurus GN=DNM2 PE=2 SV=2 - [F1MW91_BOVIN]	4.02299	1.85	3	1	1	1	catalytic activity; nucleotide binding; protein binding	cytoskeleton; membrane	metabolic process; transport	Pf00169; Pf00350; Pf01031; Pf02212	813	92.2272	8.03076
Q3MHP3	Protein S100-A14 OS=Bos taurus GN=S100A14 PE=3 SV=1 - [S10AE_BOVIN]	3.99782	14.42	1	1	1	1	metal ion binding; protein binding	cytoplasm; cytoskeleton; membrane	cell communication; cellular component movement; defense response; regulation of biological process; response to stimulus	Pf01023	104	11.4026	4.66553
E1BM91	Uncharacterized protein OS=Bos taurus GN=DSG3 PE=3 SV=1 - [E1BM91_BOVIN]	3.98637	1.92	1	1	1	1	metal ion binding	membrane		Pf00028; Pf01049	988	106.778	4.80518
F1N2X7	Uncharacterized protein (Fragment) OS=Bos taurus GN=MLLT4 PE=4 SV=2 - [F1N2X7_BOVIN]	3.97901	0.91	1	1	1	1	protein binding	cytoplasm; membrane; nucleus	cell communication; regulation of biological process; response to stimulus	Pf00498; Pf00595; Pf00788; Pf01843	1761	197.856	6.26514
L8I257	Heterogeneous nuclear ribonucleoproteins A2/B1 (Fragment) OS=Bos grunniens mutus GN=M91_04236 PE=4 SV=1 - [L8I257_BOSMU]	3.94224	4.72	2	1	1	1				Protein not found	339	35.7238	8.83643
A7MBJ5	Cullin-associated NEDD8-dissociated protein 1 OS=Bos taurus GN=CAND1 PE=2 SV=1 - [CAND1_BOVIN]	3.94188	1.14	2	1	1	1		cytoplasm; membrane; nucleus	cell differentiation; metabolic process; regulation of biological process; transport	Pf01602; Pf08623	1230	136.289	5.78271
E1BLV6	Uncharacterized protein (Fragment) OS=Bos taurus GN=VARS PE=3 SV=2 - [E1BLV6_BOVIN]	3.9376	1.6	2	1	1	1	catalytic activity; nucleotide binding	cytoplasm; membrane	metabolic process; regulation of biological process	Pf00133; Pf08264; Pf09334	1001	112.041	6.75635
F1N0E5	T-complex protein 1 subunit delta OS=Bos taurus GN=CCT4 PE=3 SV=2 - [F1N0E5_BOVIN]	3.91311	2.4	3	1	1	1	nucleotide binding; protein binding	cytoplasm; cytoskeleton; cytosol; membrane; nucleus	metabolic process	Pf00118	542	58.1249	7.60596
Q9TRM1	33 kDa CA(2+)-dependent carbohydrate-binding protein (Fragment) OS=Bos taurus PE=4 SV=1 - [Q9TRM1_BOVIN]	3.90507	80	5	1	1	1	metal ion binding			Pf00191	20	2.10606	4.23389
Q9TTX8	Ribosomal protein L32 (Fragment) OS=Ovis aries PE=2 SV=1 - [Q9TTX8_SHEEP]	3.88855	11.02	2	1	1	1	structural molecule activity	cytoplasm; ribosome	metabolic process	Pf01655	118	13.9669	11.5024
L8HWD3	Uncharacterized protein OS=Bos grunniens mutus GN=M91_03358 PE=3 SV=1 - [L8HWD3_BOSMU]	3.80746	8.33	6	1	1	1				Protein not found	132	14.6887	9.67139
P42899	60S acidic ribosomal protein P2 OS=Bos taurus GN=RPLP2 PE=3 SV=1 - [RLA2_BOVIN]	3.78567	16.52	2	1	1	1	structural molecule activity	cytoplasm; ribosome	metabolic process	Pf00428	115	11.6949	4.61475
L8J565	26S proteasome non-ATPase regulatory subunit 1 (Fragment) OS=Bos grunniens mutus GN=M91_11013 PE=4 SV=1 - [L8J565_BOSMU]	3.69246	1.27	2	1	1	1				Protein not found	948	105.316	5.38916
Q30DW2	Asparaginyl-tRNA synthetase (Fragment) OS=Ovis aries GN=AsnRS PE=2 SV=1 - [Q30DW2_SHEEP]	3.67993	9.87	4	1	1	1	catalytic activity; nucleotide binding	cytoplasm	metabolic process	Pf00152	152	17.9757	4.77979
Q2HJ26	Phosphoribosylaminoimidazole carboxylase, phosphoribosylaminoimidazole succinocarboxamide synthetase OS=Bos taurus GN=PAICS PE=2 SV=1 - [Q2HJ26_BOVIN]	3.67395	3.53	3	1	1	1	catalytic activity; nucleotide binding		metabolic process	Pf00731; Pf01259	425	47.0923	7.50342
F4YD28	40S ribosomal protein S24 (Fragment) OS=Bubalus bubalis GN=RPS24 PE=2 SV=1 - [F4YD28_BUBBU]	3.66985	18.07	5	1	1	1	nucleotide binding; structural molecule activity	cytoplasm; ribosome	metabolic process	Pf01282	83	9.54219	10.6968
F4YD26	Ribosomal protein S6 (Fragment) OS=Bubalus bubalis GN=RPS6 PE=2 SV=1 - [F4YD26_BUBBU]	3.64627	20.83	5	1	1	1	structural molecule activity	cytoplasm; ribosome	metabolic process	Pf01092	72	8.19031	10.3306
A6QQG8	KRTAP9-2 protein OS=Bos taurus GN=KRTAP9-2 PE=2 SV=1 - [A6QQG8_BOVIN]	3.63413	4.73	1	1	1	1		cytoskeleton			296	31.4137	7.69385
C0LJF6	Keratin associated protein 6 (Fragment) OS=Ovis aries GN=KAP6 PE=4 SV=1 - [C0LJF6_SHEEP]	3.59874	19.72	16	1	1	1		cytoskeleton			71	7.35595	8.47021
Q2XW10	Ribosomal protein S4 X-linked (Fragment) OS=Bos taurus GN=RPS4X PE=2 SV=1 - [Q2XW10_BOVIN]	3.55024	13.39	12	1	1	1	RNA binding; structural molecule activity	cytoplasm; ribosome	metabolic process	Pf00900	127	14.2636	9.02686
F1MN49	Uncharacterized protein OS=Bos taurus GN=EIF5A2 PE=4 SV=2 - [F1MN49_BOVIN]	3.51984	7.84	4	1	1	1	RNA binding		cell organization and biogenesis; cell proliferation; metabolic process; regulation of biological process	Pf01287	153	16.7822	5.57959
L8HKJ8	Uncharacterized protein OS=Bos grunniens mutus GN=M91_16747 PE=4 SV=1 - [L8HKJ8_BOSMU]	3.48495	18.89	1	1	1	1				Protein not found	90	9.62763	8.1333
F1MKQ9	Uveal autoantigen with coiled-coil domains and ankyrin repeats protein OS=Bos taurus GN=UACA PE=2 SV=2 - [F1MKQ9_BOVIN]	3.4763	0.86	4	1	1	1	catalytic activity; motor activity; protein binding; transporter activity	chromosome; cytoplasm; cytoskeleton; Golgi; membrane; nucleus; organelle lumen	cell organization and biogenesis; reproduction; transport	Pf00023; Pf01496; Pf01576; Pf02463; Pf05483; Pf05667; Pf07888; Pf09726; Pf09730; Pf12128; Pf12796	1401	161.156	6.80029
L8HMU3	60S ribosomal protein L31 (Fragment) OS=Bos grunniens mutus GN=M91_04423 PE=4 SV=1 - [L8HMU3_BOSMU]	3.47113	11.76	3	1	1	1				Protein not found	119	13.9265	10.1255
Q2T9S4	Phosphoglycolate phosphatase OS=Bos taurus GN=PGP PE=2 SV=1 - [PGP_BOVIN]	3.45091	4.36	1	1	1	1	catalytic activity		metabolic process	Pf00702	321	34.2985	5.33838
L8I7D0	T-complex protein 1 subunit eta (Fragment) OS=Bos grunniens mutus GN=M91_12369 PE=3 SV=1 - [L8I7D0_BOSMU]	3.45055	2.61	3	1	1	1				Protein not found	536	58.5235	6.7417
Q9TRQ0	Glutathione S-transferase (Fragment) OS=Bos taurus PE=1 SV=1 - [Q9TRQ0_BOVIN]	3.44438	61.9	1	1	1	1	catalytic activity; protein binding				21	2.49024	8.83643
E1BE98	Uncharacterized protein OS=Bos taurus GN=XPO1 PE=4 SV=2 - [E1BE98_BOVIN]	3.43382	1.59	1	1	1	1	transporter activity	chromosome; membrane; nucleus	cell organization and biogenesis; metabolic process; regulation of biological process; transport	Pf03810; Pf08389; Pf08767	1071	123.062	6.11279
Q3ZBH5	Proliferation-associated 2G4, 38kDa OS=Bos taurus GN=PA2G4 PE=2 SV=1 - [Q3ZBH5_BOVIN]	3.42727	3.3	2	1	1	1	DNA binding; protein binding	cytoplasm; nucleus; organelle lumen	metabolic process; regulation of biological process	Pf00557	394	43.7752	6.55127
L8II38	Moesin (Fragment) OS=Bos grunniens mutus GN=M91_15303 PE=4 SV=1 - [L8II38_BOSMU]	3.38008	1.75	7	1	1	1				Protein not found	573	67.4756	6.04932
E1BC49	Uncharacterized protein OS=Bos taurus GN=PLA2G4B PE=4 SV=2 - [E1BC49_BOVIN]	3.35415	1.66	2	1	1	1	catalytic activity; protein binding		metabolic process	Pf00168; Pf01735	784	88.2929	5.99854
L8I7H3	Prolyl endopeptidase (Fragment) OS=Bos grunniens mutus GN=M91_10335 PE=4 SV=1 - [L8I7H3_BOSMU]	3.35275	2.16	3	1	1	1				Protein not found	695	78.8971	6.07471
Q0VCP4	Septin-8 OS=Bos taurus GN=SEPT8 PE=2 SV=3 - [SEPT8_BOVIN]	3.29102	3.62	2	1	1	1	nucleotide binding	cytoplasm; cytoskeleton		Pf00735	442	51.218	6.11279
Q2HJB3	Cytochrome P450, family 4, subfamily F, polypeptide 3 OS=Bos taurus GN=CYP4F3 PE=2 SV=1 - [Q2HJB3_BOVIN]	3.28805	2.3	3	1	1	1	catalytic activity; metal ion binding		metabolic process	Pf00067	522	60.3783	7.37158
G3X7H1	Uncharacterized protein (Fragment) OS=Bos taurus GN=CASP14 PE=3 SV=1 - [G3X7H1_BOVIN]	3.2878	5.28	2	1	1	1	catalytic activity		cell death; metabolic process	Pf00656	246	27.956	4.95752
L8II52	Importin subunit beta-1 (Fragment) OS=Bos grunniens mutus GN=M91_05245 PE=4 SV=1 - [L8II52_BOSMU]	3.28524	1.78	2	1	1	1				Protein not found	843	93.414	4.80518
L8ITS9	60S ribosomal protein L14 (Fragment) OS=Bos grunniens mutus GN=M91_15429 PE=4 SV=1 - [L8ITS9_BOSMU]	3.27845	5.66	3	1	1	1				Protein not found	212	23.259	10.7847
B0LRQ1	40S ribosomal protein S20-like protein (Fragment) OS=Ovis aries PE=2 SV=1 - [B0LRQ1_SHEEP]	3.26759	11.43	2	1	1	1	RNA binding; structural molecule activity	cytoplasm; ribosome	metabolic process	Pf00338	105	11.8336	10.228
A5PK63	40S ribosomal protein S17 OS=Bos taurus GN=RPS17 PE=2 SV=1 - [RS17_BOVIN]	3.26235	7.41	3	1	1	1	structural molecule activity	cytoplasm; cytosol; ribosome	cell organization and biogenesis; metabolic process	Pf00833	135	15.5724	9.72998
Q5E938	Eukaryotic translation initiation factor 1 OS=Bos taurus GN=EIF1 PE=3 SV=1 - [EIF1_BOVIN]	3.25581	11.5	2	1	1	1	RNA binding		metabolic process	Pf01253	113	12.7246	7.44482
Q95M27	Tight junction protein 1 (Fragment) OS=Ovis aries GN=zo1 PE=2 SV=1 - [Q95M27_SHEEP]	3.21278	14.63	4	1	1	1	protein binding			Pf00595	82	9.51485	4.64014
G3X7U3	Reticulon-3 (Fragment) OS=Bos taurus GN=RTN3 PE=4 SV=1 - [G3X7U3_BOVIN]	3.21101	14.86	3	1	1	1		cytoplasm; endoplasmic reticulum; membrane		Pf02453	74	8.36366	9.31982
Q3SZP2	Microtubule-associated protein RP/EB family member 2 OS=Bos taurus GN=MAPRE2 PE=2 SV=1 - [MARE2_BOVIN]	3.20826	3.68	1	1	1	1	protein binding	cytoplasm; cytoskeleton	cell division; cell organization and biogenesis	Pf00307; Pf03271	326	36.9652	5.56689
F4YD37	Ubiquitin-like modifier activating enzyme 1 (Fragment) OS=Bubalus bubalis GN=UBA1 PE=2 SV=1 - [F4YD37_BUBBU]	3.20542	13.27	2	1	1	1	catalytic activity; nucleotide binding	membrane	metabolic process	Pf00899	113	12.6772	4.90674
Q7M2Q9	Rho protein GDP-dissociation inhibitor (Fragments) OS=Bos taurus PE=1 SV=1 - [Q7M2Q9_BOVIN]	3.20391	22.22	3	1	1	1	enzyme regulator activity	cytoplasm		Pf02115	72	8.07298	4.53857
Q58CS3	Dipeptidylpeptidase III isoform 1 OS=Bos taurus GN=DPP3 PE=2 SV=1 - [Q58CS3_BOVIN]	3.20274	2.36	3	1	1	1	catalytic activity	cytoplasm	metabolic process	Pf03571	721	81.0231	5.2876
D5K776	Heterogeneous nuclear ribonuclear protein K OS=Capra hircus GN=hnRNP K PE=2 SV=1 - [D5K776_CAPHI]	3.18995	2.72	3	1	1	1	RNA binding			Pf00013; Pf08067	441	48.7512	5.19873
F1MKV3	Uncharacterized protein OS=Bos taurus GN=VSIG10L PE=4 SV=2 - [F1MKV3_BOVIN]	3.16939	1.66	1	1	1	1	protein binding			Pf00047; Pf07679	901	95.5397	8.30908
A7E3W4	Transketolase OS=Bos taurus GN=TKT PE=2 SV=1 - [A7E3W4_BOVIN]	3.16904	2.01	5	1	1	1	catalytic activity; metal ion binding		metabolic process; regulation of biological process	Pf00456; Pf00676; Pf02779; Pf02780; Pf09364	596	64.8341	7.13721
B2ZA84	Thioltransferase OS=Ovis aries PE=4 SV=1 - [B2ZA84_SHEEP]	3.14583	10.38	7	1	1	1	catalytic activity		cellular homeostasis; metabolic process; regulation of biological process	Pf00462	106	11.7761	7.78174
G3N2G7	Microtubule-associated protein OS=Bos taurus GN=MAP4 PE=2 SV=1 - [G3N2G7_BOVIN]	3.13246	1.75	6	1	1	1	protein binding	cytoskeleton		Pf00418	1031	107.819	4.84326
L8IEH4	Target of Myb protein 1 (Fragment) OS=Bos grunniens mutus GN=M91_19329 PE=4 SV=1 - [L8IEH4_BOSMU]	3.12593	2.66	2	1	1	1				Protein not found	488	53.6229	4.86865
L8I7S8	Protein phosphatase 1 regulatory subunit 7 (Fragment) OS=Bos grunniens mutus GN=M91_12490 PE=4 SV=1 - [L8I7S8_BOSMU]	3.11512	5.25	2	1	1	1				Protein not found	343	39.4276	5.04639
Q3I349	Serum albumin (Fragment) OS=Bos indicus PE=2 SV=1 - [Q3I349_BOSIN]	3.11127	3.15	4	1	1	1		extracellular	transport	Pf00273	476	53.8901	6.46826
F1N5P4	T-complex protein 1 subunit gamma OS=Bos taurus GN=CCT3 PE=2 SV=1 - [F1N5P4_BOVIN]	3.09979	3.77	4	1	1	1	nucleotide binding; protein binding	cytoplasm	metabolic process	Pf00118	318	35.7846	6.80029
P61356	60S ribosomal protein L27 OS=Bos taurus GN=RPL27 PE=2 SV=2 - [RL27_BOVIN]	3.08332	8.09	1	1	1	1	structural molecule activity	cytoplasm; cytosol; ribosome	metabolic process	Pf01777	136	15.7877	10.5649
F1MMQ5	Translation initiation factor eIF-2B subunit delta OS=Bos taurus GN=EIF2B4 PE=3 SV=1 - [F1MMQ5_BOVIN]	3.0779	2.1	3	1	1	1	enzyme regulator activity; RNA binding	cytoplasm	cell communication; cell differentiation; cellular homeostasis; development; metabolic process; reproduction; response to stimulus	Pf01008	524	57.4492	9.34912
C5IWT6	JTV1 OS=Ovis aries GN=JTV1 PE=2 SV=1 - [C5IWT6_SHEEP]	3.06976	3.75	3	1	1	1				Pf00043	320	35.1279	6.7417
F1MMK8	Lysine--tRNA ligase OS=Bos taurus GN=KARS PE=3 SV=1 - [F1MMK8_BOVIN]	3.06964	1.77	2	1	1	1	catalytic activity; metal ion binding; nucleotide binding	cytoplasm; cytoskeleton; mitochondrion	metabolic process	Pf00152; Pf00587; Pf01336	623	71.3015	6.78564
Q6STH9	Gap junction protein alpha 1 (Fragment) OS=Bos mutus grunniens PE=2 SV=1 - [Q6STH9_BOSMU]	3.05915	12.93	4	1	1	1		membrane	cell communication	Pf10582	116	13.6242	9.01221
A0JN39	Coatomer subunit beta OS=Bos taurus GN=COPB1 PE=1 SV=1 - [COPB_BOVIN]	3.04643	1.15	2	1	1	1	structural molecule activity	cytoplasm; Golgi; membrane	transport	Pf01602; Pf07718	953	107.059	5.99854
L8HKR7	Ig gamma-3 chain C region (Fragment) OS=Bos grunniens mutus GN=M91_08147 PE=4 SV=1 - [L8HKR7_BOSMU]	3.04365	5.44	2	1	1	1				Protein not found	294	33.2588	7.73779
L8IRV6	Macrophage-capping protein (Fragment) OS=Bos grunniens mutus GN=M91_17790 PE=4 SV=1 - [L8IRV6_BOSMU]	3.04234	3.74	2	1	1	1				Protein not found	348	38.6998	6.80029
L8I8A8	Malate dehydrogenase (Fragment) OS=Bos grunniens mutus GN=M91_21510 PE=3 SV=1 - [L8I8A8_BOSMU]	3.03427	5.09	2	1	1	1				Protein not found	334	36.412	6.58057
L8IV51	Collagen alpha-1(I) chain OS=Bos grunniens mutus GN=M91_15600 PE=4 SV=1 - [L8IV51_BOSMU]	3.03093	1.23	2	1	1	1				Protein not found	1459	138.337	5.78271
L8I9T0	60S ribosomal protein L9 (Fragment) OS=Bos grunniens mutus GN=M91_15371 PE=4 SV=1 - [L8I9T0_BOSMU]	3.02944	13.33	7	1	1	1				Protein not found	105	11.8672	9.11475
E1B8X8	Uncharacterized protein OS=Bos taurus PE=4 SV=2 - [E1B8X8_BOVIN]	2.99913	0.45	1	1	1	1	catalytic activity; DNA binding; protein binding	cytoplasm; cytoskeleton; membrane; nucleus	cell communication; cell death; cell differentiation; cell division; cell organization and biogenesis; cell proliferation; development; metabolic process; regulation of biological process; reproduction; response to stimulus	Pf00634; Pf09103; Pf09104; Pf09121; Pf09169	3357	376.128	6.82959
F6K453	Ribosomal protein S19 (Fragment) OS=Bubalus bubalis GN=rps19 PE=2 SV=1 - [F6K453_BUBBU]	2.98665	16.92	2	1	1	1	structural molecule activity	cytoplasm; ribosome	metabolic process	Pf01090	65	7.48798	9.5835
Q9XSG6	Cctq (Fragment) OS=Bos taurus PE=2 SV=1 - [Q9XSG6_BOVIN]	2.98505	5.43	5	1	1	1	nucleotide binding; protein binding	cytoplasm; cytoskeleton	metabolic process	Pf00118	184	19.7902	4.98291
L8IVV2	Non-specific cytotoxic cell receptor protein 1-like protein (Fragment) OS=Bos grunniens mutus GN=M91_07081 PE=4 SV=1 - [L8IVV2_BOSMU]	2.97923	5.69	3	1	1	1				Protein not found	211	24.0015	8.36768
Q2KIQ0	NIMA (Never in mitosis gene a)-related kinase 2 OS=Bos taurus GN=NEK2 PE=2 SV=1 - [Q2KIQ0_BOVIN]	2.96799	4.18	1	1	1	1	catalytic activity; nucleotide binding; protein binding	chromosome; cytoplasm; cytoskeleton; nucleus; organelle lumen	cell organization and biogenesis; metabolic process; regulation of biological process	Pf00069; Pf07714	383	44.4108	8.17725
L8IYH1	40S ribosomal protein S15 (Fragment) OS=Bos grunniens mutus GN=M91_07128 PE=3 SV=1 - [L8IYH1_BOSMU]	2.96776	9.29	2	1	1	1				Protein not found	140	16.4147	10.1401
L8IE86	60S ribosomal protein L26-like 1 OS=Bos grunniens mutus GN=M91_13554 PE=3 SV=1 - [L8IE86_BOSMU]	2.96156	6.21	2	1	1	1				Protein not found	145	17.2456	10.5503
E1BDZ5	Uncharacterized protein OS=Bos taurus GN=NDEL1 PE=2 SV=1 - [E1BDZ5_BOVIN]	2.96088	3.48	3	1	1	1	protein binding	cytoplasm; cytoskeleton; extracellular; membrane; mitochondrion	cell differentiation; cell organization and biogenesis; cell proliferation; cellular component movement; development; metabolic process; regulation of biological process; transport	Pf01442; Pf04880; Pf09731; Pf10079	345	38.4124	5.23682
Q3ZBY4	Fructose-bisphosphate aldolase OS=Bos taurus GN=ALDOC PE=2 SV=2 - [Q3ZBY4_BOVIN]	2.95341	4.4	2	1	1	1	catalytic activity; protein binding	cytoplasm; mitochondrion	metabolic process	Pf00274	364	39.3572	6.65381
A6H769	40S ribosomal protein S7 OS=Bos taurus GN=RPS7 PE=2 SV=1 - [RS7_BOVIN]	2.95156	6.19	2	1	1	1	structural molecule activity	cytoplasm; cytoskeleton; cytosol; nucleus; organelle lumen; ribosome	metabolic process	Pf01251	194	22.1133	10.0962
P16116	Aldose reductase OS=Bos taurus GN=AKR1B1 PE=1 SV=1 - [ALDR_BOVIN]	2.9515	3.49	3	1	1	1	catalytic activity	cytoplasm	metabolic process	Pf00248	315	35.8965	6.13818
G3X6L9	Uncharacterized protein OS=Bos taurus GN=EPRS PE=3 SV=1 - [G3X6L9_BOVIN]	2.95058	0.79	1	1	1	1	catalytic activity; nucleotide binding	cytoplasm; membrane	metabolic process	Pf00458; Pf00587; Pf00749; Pf01406; Pf03129; Pf03950; Pf09180	1511	169.812	7.32764
Q3ZCK1	Eukaryotic translation initiation factor 3 subunit L OS=Bos taurus GN=EIF3L PE=2 SV=1 - [EIF3L_BOVIN]	2.94581	2.84	1	1	1	1	protein binding; RNA binding	cytoplasm; nucleus; organelle lumen	metabolic process	Pf10255	564	66.6844	6.34131
F1MZJ2	Uncharacterized protein OS=Bos taurus GN=OTUB2 PE=4 SV=2 - [F1MZJ2_BOVIN]	2.94183	5.56	3	1	1	1	catalytic activity		metabolic process	Pf10275	234	27.2557	6.11279
E1BAT6	Uncharacterized protein OS=Bos taurus PE=3 SV=1 - [E1BAT6_BOVIN]	2.94065	8.28	2	1	1	1	structural molecule activity	cytoplasm; ribosome	metabolic process	Pf00380	145	16.359	10.1401
A5D987	Ubiquitin-conjugating enzyme E2N-like OS=Bos taurus GN=UBE2N PE=2 SV=1 - [A5D987_BOVIN]	2.93318	9.87	2	1	1	1	catalytic activity; nucleotide binding; protein binding	nucleus	cell communication; cell organization and biogenesis; metabolic process; regulation of biological process; response to stimulus	Pf00179	152	17.0739	5.98584
G5E537	Uncharacterized protein OS=Bos taurus PE=3 SV=1 - [G5E537_BOVIN]	2.9317	4.08	6	1	1	1	enzyme regulator activity			Pf00079	245	27.7892	5.73193
L8IC36	60S ribosomal protein L3 (Fragment) OS=Bos grunniens mutus GN=M91_18846 PE=3 SV=1 - [L8IC36_BOSMU]	2.92576	2.24	3	1	1	1				Protein not found	402	45.8357	10.228
L8IBV0	Keratin-associated protein 24-1 (Fragment) OS=Bos grunniens mutus GN=M91_20957 PE=4 SV=1 - [L8IBV0_BOSMU]	2.91062	6.37	2	1	1	1				Protein not found	251	27.4136	8.23584
L8I0Q7	Uncharacterized protein (Fragment) OS=Bos grunniens mutus GN=M91_07623 PE=4 SV=1 - [L8I0Q7_BOSMU]	2.90719	1.34	2	1	1	1				Protein not found	1044	109.697	5.71924
F1MDW1	Methionine--tRNA ligase, cytoplasmic OS=Bos taurus GN=MARS PE=3 SV=1 - [F1MDW1_BOVIN]	2.90346	1.11	2	1	1	1	catalytic activity; metal ion binding; nucleotide binding; RNA binding	cytoplasm; mitochondrion	metabolic process	Pf00043; Pf00133; Pf00458; Pf09334	898	100.57	6.41748
Q862N4	Similar to ribosomal protein L26 (Fragment) OS=Bos taurus PE=2 SV=1 - [Q862N4_BOVIN]	2.90228	6.98	3	1	1	1	structural molecule activity	cytoplasm; ribosome	metabolic process	Pf00467	129	15.2685	11.0923
Q1JPH2	Ras related v-ral simian leukemia viral oncogene homolog A (Fragment) OS=Bos taurus GN=RALA PE=2 SV=1 - [Q1JPH2_BOVIN]	2.89802	8.2	2	1	1	1	catalytic activity; nucleotide binding; protein binding	cell surface; cytoplasm; membrane	cell communication; cell division; cell organization and biogenesis; metabolic process; regulation of biological process; response to stimulus	Pf00025; Pf00071; Pf08477	183	20.7583	4.91943
A4FUC8	CARS protein OS=Bos taurus GN=CARS PE=2 SV=1 - [A4FUC8_BOVIN]	2.89399	1.44	1	1	1	1	catalytic activity; metal ion binding; nucleotide binding; protein binding; RNA binding	cytoplasm; cytosol	metabolic process	Pf00133; Pf01406; Pf09334	832	94.0737	6.60986
L8I869	Rab11 family-interacting protein 5 (Fragment) OS=Bos grunniens mutus GN=M91_12364 PE=4 SV=1 - [L8I869_BOSMU]	2.89227	2.45	2	1	1	1				Protein not found	653	70.1249	9.59814
A6H7J3	GAN protein OS=Bos taurus GN=GAN PE=2 SV=1 - [A6H7J3_BOVIN]	2.88776	2.01	1	1	1	1	protein binding			Pf00651; Pf01344; Pf07707	597	67.5587	5.77002
L8HQB5	Acyl-CoA-binding protein (Fragment) OS=Bos grunniens mutus GN=M91_16000 PE=4 SV=1 - [L8HQB5_BOSMU]	2.88656	11.9	2	1	1	1				Protein not found	84	9.69192	6.56592
E1BLF0	Uncharacterized protein OS=Bos taurus GN=PRRC1 PE=4 SV=1 - [E1BLF0_BOVIN]	2.87988	3.15	2	1	1	1				Pf01931	445	46.3738	5.98584
G5E619	Uncharacterized protein OS=Bos taurus GN=LOC786258 PE=4 SV=1 - [G5E619_BOVIN]	2.87241	6.48	3	1	1	1	catalytic activity; nucleotide binding	cytoplasm; nucleus	cell communication; metabolic process; regulation of biological process; response to stimulus; transport	Pf00025; Pf00071; Pf04670; Pf08477	216	24.2904	6.41748
A7Z066	Canx protein OS=Bos taurus GN=canx PE=2 SV=1 - [A7Z066_BOVIN]	2.86897	2.7	2	1	1	1	metal ion binding; protein binding	cytoplasm; endoplasmic reticulum; membrane	metabolic process	Pf00262	593	67.7329	4.62744
Q0VC97	Carbonyl reductase 3 OS=Bos taurus GN=CBR3 PE=2 SV=1 - [Q0VC97_BOVIN]	2.86395	5.05	4	1	1	1	catalytic activity; nucleotide binding	cytoplasm; cytosol; nucleus	metabolic process	Pf00106; Pf08659	277	30.7428	6.43018
E1BLN6	Uncharacterized protein OS=Bos taurus GN=KPRP PE=4 SV=1 - [E1BLN6_BOVIN]	2.86387	2.31	2	1	1	1					563	61.6738	8.04541
F1MLE8	Uncharacterized protein OS=Bos taurus GN=SEC22B PE=4 SV=1 - [F1MLE8_BOVIN]	2.85483	4.78	2	1	1	1		cytoplasm; endoplasmic reticulum; Golgi; membrane	transport	Pf00957	251	28.6908	9.21729
Q95MD9	GTP binding protein Rab1a (Fragment) OS=Bos taurus PE=4 SV=1 - [Q95MD9_BOVIN]	2.8464	17.02	6	1	1	1	nucleotide binding	cytoplasm; Golgi	cell communication; regulation of biological process; response to stimulus	Pf00071	94	9.93879	8.26514
Q5E947	Peroxiredoxin-1 OS=Bos taurus GN=PRDX1 PE=2 SV=1 - [PRDX1_BOVIN]	2.84281	5.03	3	1	1	1	antioxidant activity; catalytic activity; protein binding	cytoplasm; mitochondrion; nucleus	cell communication; cell proliferation; defense response; metabolic process; regulation of biological process; response to stimulus; transport	Pf00578; Pf08534; Pf10417	199	22.1954	8.39697
L8I3C5	Spectrin beta chain, brain 2 OS=Bos grunniens mutus GN=M91_14015 PE=4 SV=1 - [L8I3C5_BOSMU]	2.83571	0.76	2	1	1	1				Protein not found	2379	269.636	6.55127
A9LM13	RAB14 OS=Capra hircus GN=rab14 PE=2 SV=1 - [A9LM13_CAPHI]	2.83531	6.98	3	1	1	1	catalytic activity; nucleotide binding	cytoplasm; nucleus	cell communication; regulation of biological process; response to stimulus; transport	Pf00009; Pf00025; Pf00071; Pf04670; Pf08477	215	23.9119	6.21436
L8ITE0	Vacuolar protein sorting-associated protein 35 (Fragment) OS=Bos grunniens mutus GN=M91_08257 PE=4 SV=1 - [L8ITE0_BOSMU]	2.82774	2.01	2	1	1	1				Protein not found	795	91.574	5.49072
Q862S5	Similar to aldehyde reductase (Fragment) OS=Bos taurus PE=2 SV=1 - [Q862S5_BOVIN]	2.82259	7.75	1	1	1	1	catalytic activity	cytoplasm	metabolic process	Pf00248	142	16.0793	6.37939
A5PJK0	Serpin B10 OS=Bos taurus GN=SERPINB10 PE=2 SV=1 - [SPB10_BOVIN]	2.81852	2.52	3	1	1	1	enzyme regulator activity	cytoplasm; nucleus	metabolic process; regulation of biological process	Pf00079	397	45.1665	5.79541
F1MVX2	Uncharacterized protein OS=Bos taurus GN=LANCL1 PE=4 SV=2 - [F1MVX2_BOVIN]	2.81668	3.26	2	1	1	1	catalytic activity		metabolic process	Pf05147	399	45.2794	7.32764
A6QQF3	TJP2 protein OS=Bos taurus GN=TJP2 PE=2 SV=1 - [A6QQF3_BOVIN]	2.81375	1.95	3	1	1	1	protein binding			Pf00595; Pf00625	821	92.6902	6.354
Q307H2	Actin-related protein 2/3 complex subunit 5 (Fragment) OS=Ovis aries PE=2 SV=1 - [Q307H2_SHEEP]	2.80351	28.57	3	1	1	1		cytoskeleton	cell organization and biogenesis; regulation of biological process	Pf04699	42	4.57956	9.81787
F1N7Q2	NLR family, CARD domain containing 3 OS=Bos taurus GN=NLRC3 PE=4 SV=2 - [F1N7Q2_BOVIN]	2.80316	0.75	2	1	1	1		membrane		Pf05729	1065	114.608	8.35303
L8HV64	6-phosphofructokinase (Fragment) OS=Bos grunniens mutus GN=M91_12154 PE=3 SV=1 - [L8HV64_BOSMU]	2.7977	1.99	2	1	1	1				Protein not found	754	82.738	7.50342
Q58CT7	Mevalonate kinase OS=Bos taurus GN=MVK PE=2 SV=1 - [Q58CT7_BOVIN]	2.79403	3.03	5	1	1	1	catalytic activity; nucleotide binding	cytoplasm	metabolic process	Pf00288	363	38.1854	9.29053
L8IIR2	Dolichyl-diphosphooligosaccharide--protein glycosyltransferase subunit 2 (Fragment) OS=Bos grunniens mutus GN=M91_02811 PE=4 SV=1 - [L8IIR2_BOSMU]	2.79173	2.08	2	1	1	1				Protein not found	624	68.4497	5.64307
A1L548	Ubiquitin isopeptidase T (Fragment) OS=Bos taurus GN=USP5 PE=2 SV=1 - [A1L548_BOVIN]	2.78833	2.24	2	1	1	1	catalytic activity; metal ion binding; protein binding		metabolic process	Pf00443; Pf00627; Pf02148	713	80.015	5.0083
Q08DM0	Serpin peptidase inhibitor, clade A (Alpha-1 antiproteinase, antitrypsin), member 12 OS=Bos taurus GN=SERPINA12 PE=2 SV=1 - [Q08DM0_BOVIN]	2.78206	2.9	2	1	1	1	enzyme regulator activity		metabolic process; regulation of biological process	Pf00079	414	47.2217	9.42236
L8HZY6	Vacuolar protein sorting-associated protein 26A (Fragment) OS=Bos grunniens mutus GN=M91_09814 PE=4 SV=1 - [L8HZY6_BOSMU]	2.78141	3.99	2	1	1	1				Protein not found	326	38.0007	6.56592
L8IQN8	Histone H1.4 OS=Bos grunniens mutus GN=M91_11352 PE=3 SV=1 - [L8IQN8_BOSMU]	2.78119	4.31	8	1	1	1				Protein not found	209	21.2146	11.063
Q3SYT9	Poly(RC) binding protein 2 OS=Bos taurus GN=PCBP2 PE=2 SV=1 - [Q3SYT9_BOVIN]	2.76247	4.58	2	1	1	1	protein binding; RNA binding		defense response; metabolic process; regulation of biological process; response to stimulus	Pf00013	349	36.7777	7.06396
A5PJJ4	LOC787225 protein OS=Bos taurus GN=LOC787225 PE=2 SV=1 - [A5PJJ4_BOVIN]	2.75619	7.14	3	1	1	1		cytoskeleton			126	13.6667	8.08936
A6H7J6	P4HB protein OS=Bos taurus GN=P4HB PE=2 SV=1 - [A6H7J6_BOVIN]	2.75262	3.33	3	1	1	1	catalytic activity; metal ion binding	cell surface; cytoplasm; endoplasmic reticulum; membrane; organelle lumen	cellular homeostasis; metabolic process; regulation of biological process	Pf00085; Pf01216	510	57.1678	4.90674
F1MQI3	Uncharacterized protein OS=Bos taurus GN=NEB PE=2 SV=2 - [F1MQI3_BOVIN]	2.74815	0.22	1	1	1	1	protein binding			Pf00880	6909	801.382	9.12939
E1BM42	Uncharacterized protein OS=Bos taurus GN=KIAA1468 PE=4 SV=1 - [E1BM42_BOVIN]	2.74537	0.99	1	1	1	1	protein binding				1212	133.873	5.33838
Q3ZBK2	Redox-regulatory protein FAM213A OS=Bos taurus GN=FAM213A PE=2 SV=1 - [F213A_BOVIN]	2.74512	5.05	2	1	1	1	antioxidant activity; catalytic activity	cytoplasm; mitochondrion	cell differentiation; development; metabolic process; regulation of biological process	Pf00578	218	24.3397	8.63135
Q5E9F5	Transgelin-2 OS=Bos taurus GN=TAGLN2 PE=2 SV=3 - [TAGL2_BOVIN]	2.7243	7.04	2	1	1	1	protein binding	membrane; nucleus	development	Pf00307; Pf00402	199	22.4122	8.23584
L8IAJ5	Alanyl-tRNA synthetase, mitochondrial (Fragment) OS=Bos grunniens mutus GN=M91_00674 PE=3 SV=1 - [L8IAJ5_BOSMU]	2.72036	1.61	1	1	1	1				Protein not found	992	107.547	6.82959
Q861P7	HLA-B-associated transcript 1 (Fragment) OS=Bos taurus GN=BAT1 PE=2 SV=1 - [Q861P7_BOVIN]	2.71517	8.77	6	1	1	1	catalytic activity; nucleotide binding; protein binding; RNA binding	nucleus; organelle lumen; spliceosomal complex	cell organization and biogenesis; metabolic process; reproduction; transport	Pf00271	114	13.1367	5.52881
L8ILK9	Filaggrin (Fragment) OS=Bos grunniens mutus GN=M91_14499 PE=4 SV=1 - [L8ILK9_BOSMU]	2.71371	0.33	1	1	1	1				Protein not found	3650	385.215	10.4185
P10881	Lupus La protein homolog OS=Bos taurus GN=SSB PE=2 SV=2 - [LA_BOVIN]	2.71223	3.47	1	1	1	1	nucleotide binding; RNA binding	nucleus	metabolic process	Pf00076; Pf05383; Pf08777	404	46.505	8.45557
Q6PVY3	Macrophage migration inhibitory factor (Fragment) OS=Bos taurus PE=2 SV=1 - [Q6PVY3_BOVIN]	2.71152	9	3	1	1	1	catalytic activity; protein binding	cell surface; cytoplasm; extracellular	cell communication; cell death; cell organization and biogenesis; cell proliferation; defense response; metabolic process; regulation of biological process; response to stimulus; transport	Pf01187	100	10.6643	7.21045
L8I1N5	Heterogeneous nuclear ribonucleoprotein D0 (Fragment) OS=Bos grunniens mutus GN=M91_10815 PE=4 SV=1 - [L8I1N5_BOSMU]	2.71055	4.33	3	1	1	1				Protein not found	277	31.5533	9.29053
P62763	Visinin-like protein 1 OS=Bos taurus GN=VSNL1 PE=1 SV=2 - [VISL1_BOVIN]	2.7089	6.28	1	1	1	1	metal ion binding			Pf00036	191	22.128	5.14795
L8IAZ3	60S ribosomal protein L35 (Fragment) OS=Bos grunniens mutus GN=M91_04818 PE=4 SV=1 - [L8IAZ3_BOSMU]	2.70388	9.71	3	1	1	1				Protein not found	103	12.086	10.6382
G3X7G4	AP-2 complex subunit beta OS=Bos taurus GN=AP2B1 PE=4 SV=1 - [G3X7G4_BOVIN]	2.70285	2.51	7	1	1	1	transporter activity	cytoplasm; membrane	transport	Pf01602; Pf12717	598	67.6373	5.46533
L8HPK0	Protein S100-A9 (Fragment) OS=Bos grunniens mutus GN=M91_00009 PE=4 SV=1 - [L8HPK0_BOSMU]	2.69609	7.19	1	1	1	1				Protein not found	139	15.3964	6.18896
F1N2W8	60S ribosomal protein L19 (Fragment) OS=Bos taurus GN=RPL19 PE=2 SV=1 - [F1N2W8_BOVIN]	2.69272	5.06	4	1	1	1	structural molecule activity	cytoplasm; cytosol; ribosome	metabolic process	Pf01280	158	19.1129	11.5317
C5IJ88	GDI2 OS=Ovis aries PE=2 SV=1 - [C5IJ88_SHEEP]	2.673	2.7	3	1	1	1	enzyme regulator activity		transport	Pf00996	445	50.4417	6.25244
E1BBT9	Uncharacterized protein (Fragment) OS=Bos taurus GN=HSPA4L PE=3 SV=2 - [E1BBT9_BOVIN]	2.67133	1.49	1	1	1	1	nucleotide binding	membrane		Pf00012	870	97.7503	5.89697
L8ICF7	Uncharacterized protein OS=Bos grunniens mutus GN=M91_08580 PE=3 SV=1 - [L8ICF7_BOSMU]	2.669	10.07	3	1	1	1				Protein not found	149	17.0035	10.3599
G1K134	Small nuclear ribonucleoprotein-associated protein OS=Bos taurus PE=3 SV=1 - [G1K134_BOVIN]	2.65554	3.35	5	1	1	1	RNA binding	nucleus		Pf01423	239	24.5107	10.3452
L8HU66	Nuclear mitotic apparatus protein 1 (Fragment) OS=Bos grunniens mutus GN=M91_08907 PE=4 SV=1 - [L8HU66_BOSMU]	2.65459	0.52	2	1	1	1				Protein not found	2131	238.343	5.61768
L8IF47	Myosin-VI (Fragment) OS=Bos grunniens mutus GN=M91_21276 PE=4 SV=1 - [L8IF47_BOSMU]	2.64814	2.9	2	1	1	1				Protein not found	517	58.3462	6.13818
A8KC77	EIF5 protein (Fragment) OS=Bos taurus GN=EIF5 PE=2 SV=1 - [A8KC77_BOVIN]	2.64685	5	2	1	1	1	protein binding		metabolic process	Pf02020	300	34.4614	5.07178
F1MRP8	Uncharacterized protein OS=Bos taurus GN=PLEKHG1 PE=4 SV=2 - [F1MRP8_BOVIN]	2.64189	1.23	2	1	1	1	enzyme regulator activity; protein binding		cell communication; regulation of biological process; response to stimulus	Pf00169; Pf00621	1380	153.525	6.02393
J7SF98	Ig-like receptor A1 OS=Bos taurus PE=4 SV=1 - [J7SF98_BOVIN]	2.63075	3.31	2	1	1	1		membrane		Pf00047	484	52.0481	7.98682
A7MB16	Eukaryotic translation initiation factor 3 subunit B OS=Bos taurus GN=EIF3B PE=2 SV=1 - [EIF3B_BOVIN]	2.62238	1.15	2	1	1	1	nucleotide binding; protein binding; RNA binding	cytoplasm	metabolic process; regulation of biological process	Pf00076; Pf08662	786	88.863	4.97021
L8I0G2	Tyrosyl-tRNA synthetase, cytoplasmic (Fragment) OS=Bos grunniens mutus GN=M91_11110 PE=4 SV=1 - [L8I0G2_BOSMU]	2.62136	1.76	3	1	1	1				Protein not found	511	57.1921	7.43018
Q861V1	Similar to Vesicle-associated membrane protein-associated protein B/C (Fragment) OS=Bos taurus PE=2 SV=1 - [Q861V1_BOVIN]	2.62114	8.16	4	1	1	1	protein binding; structural molecule activity	cytoplasm; endoplasmic reticulum; Golgi; membrane	cell communication; cellular homeostasis; metabolic process; regulation of biological process; reproduction; response to stimulus	Pf00635	147	16.6554	6.78564
G3X728	Uncharacterized protein OS=Bos taurus GN=MREG PE=4 SV=1 - [G3X728_BOVIN]	2.61808	5.61	1	1	1	1			cell differentiation; development		214	24.7295	5.96045
Q3ZC84	Cytosolic non-specific dipeptidase OS=Bos taurus GN=CNDP2 PE=2 SV=1 - [CNDP2_BOVIN]	2.61666	3.37	2	1	1	1	catalytic activity; metal ion binding	cytoplasm	metabolic process	Pf01546; Pf07687	475	52.6217	5.87158
L8IHC9	Uncharacterized protein OS=Bos grunniens mutus GN=M91_15717 PE=4 SV=1 - [L8IHC9_BOSMU]	2.60688	22.22	7	1	1	1				Protein not found	54	6.20723	9.48096
F1N0H3	Carbonic anhydrase 2 (Fragment) OS=Bos taurus GN=CA2 PE=4 SV=2 - [F1N0H3_BOVIN]	2.60542	3.61	3	1	1	1	catalytic activity; metal ion binding	cytoplasm; cytosol	metabolic process; transport	Pf00194	249	27.7331	6.354
L8HMJ6	Keratin, type I cytoskeletal 9 (Fragment) OS=Bos grunniens mutus GN=M91_06038 PE=4 SV=1 - [L8HMJ6_BOSMU]	2.59645	2.33	1	1	1	1				Protein not found	387	42.6377	4.71631
Q0IIJ2	Histone H1.0 OS=Bos taurus GN=H1F0 PE=2 SV=3 - [H10_BOVIN]	2.59577	6.7	1	1	1	1	DNA binding	chromosome; cytoplasm; Golgi; nucleus; organelle lumen	cell organization and biogenesis; metabolic process	Pf00538	194	20.9382	10.9019
	antioxidant activity 1.1%	0.0110619
	transporter activity 1.8%	0.0176991
	motor activity 2.7%	0.0265487
	structural molecule activity 17.3%	0.172566
	enzyme regulator activity 3.1%	0.0309735
	catalytic activity 22.3%	0.223451
	binding 39.6%	0.396018
	others 12.2%	0.121681

## Sheet: other
Accession	Description	Score	Coverage	# Proteins	# Unique Peptides	# Peptides	# PSMs	Molecular Function	Cellular Component	Biological Process	Pfam IDs	# AAs	MW [kDa]	calc. pI
L8I3P6	Leucine-rich repeat-containing protein 15 (Fragment) OS=Bos grunniens mutus GN=M91_13765 PE=4 SV=1 - [L8I3P6_BOSMU]	75.23	17.66	2	9	9	22				Protein not found	589	65.0547	7.09326
L8I0I7	Elongation factor 1-alpha OS=Bos grunniens mutus GN=M91_14294 PE=3 SV=1 - [L8I0I7_BOSMU]	67.0377	12.99	20	5	5	20				Protein not found	462	50.084	8.80713
L8I247	Protein POF1B (Fragment) OS=Bos grunniens mutus GN=M91_12932 PE=4 SV=1 - [L8I247_BOSMU]	29.6493	15.91	2	7	7	9				Protein not found	591	67.8877	6.32861
L8II39	Elongation factor 2 (Fragment) OS=Bos grunniens mutus GN=M91_12003 PE=4 SV=1 - [L8II39_BOSMU]	25.3946	6.64	2	4	4	7				Protein not found	858	95.304	6.82959
L8IPP0	78 kDa glucose-regulated protein OS=Bos grunniens mutus GN=M91_20624 PE=3 SV=1 - [L8IPP0_BOSMU]	24.7932	12.82	5	7	7	7				Protein not found	655	72.3825	5.16064
F1N2K8	Uncharacterized protein (Fragment) OS=Bos taurus GN=PPL PE=4 SV=1 - [F1N2K8_BOVIN]	19.8356	3	2	4	4	6		cytoskeleton			1734	200.121	5.43994
L8IEQ0	Programmed cell death 6-interacting protein OS=Bos grunniens mutus GN=M91_21217 PE=4 SV=1 - [L8IEQ0_BOSMU]	12.8296	4.89	2	3	3	4				Protein not found	880	97.523	6.52197
A0JNL0	Gasdermin A OS=Bos taurus GN=GSDMA PE=2 SV=1 - [A0JNL0_BOVIN]	11.3479	12.33	3	4	4	4				Pf04598	446	49.924	5.51611
L8IKI3	Eukaryotic initiation factor 4A-I (Fragment) OS=Bos grunniens mutus GN=M91_20379 PE=3 SV=1 - [L8IKI3_BOSMU]	9.40095	7.75	9	2	2	3				Protein not found	400	45.5323	5.57959
E1BDE6	Uncharacterized protein OS=Bos taurus GN=LGALS7B PE=4 SV=2 - [E1BDE6_BOVIN]	8.18348	20.86	2	2	2	2				Pf00337	139	15.413	6.53662
E1BH02	Uncharacterized protein OS=Bos taurus GN=LOC526200 PE=4 SV=2 - [E1BH02_BOVIN]	6.92174	1.93	2	2	2	2				Pf00030; Pf00652	1712	187.469	5.85889
G8JKY8	Reticulon-3 OS=Bos taurus GN=RTN3 PE=4 SV=1 - [G8JKY8_BOVIN]	6.36366	9.04	1	1	1	2		cytoplasm; endoplasmic reticulum; membrane		Pf02453	166	17.4481	7.40088
L8J494	Eukaryotic translation initiation factor 3 subunit D (Fragment) OS=Bos grunniens mutus GN=M91_10497 PE=3 SV=1 - [L8J494_BOSMU]	6.35043	4.41	2	2	2	2				Protein not found	544	63.4322	6.50732
L8I8T5	Uncharacterized protein OS=Bos grunniens mutus GN=M91_04646 PE=3 SV=1 - [L8I8T5_BOSMU]	6.14275	14.68	4	1	1	2				Protein not found	109	11.0215	4.32275
L8IDN7	Uncharacterized protein (Fragment) OS=Bos grunniens mutus GN=M91_20950 PE=4 SV=1 - [L8IDN7_BOSMU]	6.07132	12.57	13	2	2	2				Protein not found	175	18.8815	8.6167
L8HU39	Uncharacterized protein OS=Bos grunniens mutus GN=M91_03302 PE=4 SV=1 - [L8HU39_BOSMU]	5.93827	19.57	9	2	2	2				Protein not found	92	10.2818	10.1401
F1MWJ0	Uncharacterized protein OS=Bos taurus GN=CDSN PE=4 SV=1 - [F1MWJ0_BOVIN]	5.70555	5.72	4	2	2	2			development		559	52.6971	8.67529
L8I358	Elongation factor 1-gamma (Fragment) OS=Bos grunniens mutus GN=M91_07625 PE=4 SV=1 - [L8I358_BOSMU]	5.69502	6	5	2	2	2				Protein not found	433	49.729	6.7417
L8IZZ7	Protein FAM83H OS=Bos grunniens mutus GN=M91_04708 PE=4 SV=1 - [L8IZZ7_BOSMU]	5.67504	2.62	2	2	2	2				Protein not found	1144	123.43	6.84424
E1BED7	Uncharacterized protein (Fragment) OS=Bos taurus PE=4 SV=2 - [E1BED7_BOVIN]	5.64422	0.27	1	1	1	2		membrane	cell differentiation; cell organization and biogenesis; cellular component movement; development		5120	575.67	6.34131
L8HTS4	Suprabasin OS=Bos grunniens mutus GN=M91_17377 PE=4 SV=1 - [L8HTS4_BOSMU]	5.52982	7.81	2	2	2	2				Protein not found	538	54.9622	7.1958
L8HMG8	Uncharacterized protein (Fragment) OS=Bos grunniens mutus GN=M91_12355 PE=4 SV=1 - [L8HMG8_BOSMU]	4.76533	20.24	2	1	1	1				Protein not found	84	8.86637	8.07471
E1BCY1	Uncharacterized protein OS=Bos taurus GN=FAM83G PE=4 SV=1 - [E1BCY1_BOVIN]	4.56183	1.96	1	1	1	1				Pf07894	817	89.3305	6.06201
L8J3H5	Sperm-associated antigen 1 OS=Bos grunniens mutus GN=M91_19629 PE=4 SV=1 - [L8J3H5_BOSMU]	4.10921	1.55	2	1	1	1				Protein not found	906	101.727	7.41553
L8I257	Heterogeneous nuclear ribonucleoproteins A2/B1 (Fragment) OS=Bos grunniens mutus GN=M91_04236 PE=4 SV=1 - [L8I257_BOSMU]	3.94224	4.72	2	1	1	1				Protein not found	339	35.7238	8.83643
A7MBJ5	Cullin-associated NEDD8-dissociated protein 1 OS=Bos taurus GN=CAND1 PE=2 SV=1 - [CAND1_BOVIN]	3.94188	1.14	2	1	1	1		cytoplasm; membrane; nucleus	cell differentiation; metabolic process; regulation of biological process; transport	Pf01602; Pf08623	1230	136.289	5.78271
L8HWD3	Uncharacterized protein OS=Bos grunniens mutus GN=M91_03358 PE=3 SV=1 - [L8HWD3_BOSMU]	3.80746	8.33	6	1	1	1				Protein not found	132	14.6887	9.67139
L8HKJ8	Uncharacterized protein OS=Bos grunniens mutus GN=M91_16747 PE=4 SV=1 - [L8HKJ8_BOSMU]	3.48495	18.89	1	1	1	1				Protein not found	90	9.62763	8.1333
L8II52	Importin subunit beta-1 (Fragment) OS=Bos grunniens mutus GN=M91_05245 PE=4 SV=1 - [L8II52_BOSMU]	3.28524	1.78	2	1	1	1				Protein not found	843	93.414	4.80518
G3X7U3	Reticulon-3 (Fragment) OS=Bos taurus GN=RTN3 PE=4 SV=1 - [G3X7U3_BOVIN]	3.21101	14.86	3	1	1	1		cytoplasm; endoplasmic reticulum; membrane		Pf02453	74	8.36366	9.31982
L8IEH4	Target of Myb protein 1 (Fragment) OS=Bos grunniens mutus GN=M91_19329 PE=4 SV=1 - [L8IEH4_BOSMU]	3.12593	2.66	2	1	1	1				Protein not found	488	53.6229	4.86865
C5IWT6	JTV1 OS=Ovis aries GN=JTV1 PE=2 SV=1 - [C5IWT6_SHEEP]	3.06976	3.75	3	1	1	1				Pf00043	320	35.1279	6.7417
L8HKR7	Ig gamma-3 chain C region (Fragment) OS=Bos grunniens mutus GN=M91_08147 PE=4 SV=1 - [L8HKR7_BOSMU]	3.04365	5.44	2	1	1	1				Protein not found	294	33.2588	7.73779
L8IRV6	Macrophage-capping protein (Fragment) OS=Bos grunniens mutus GN=M91_17790 PE=4 SV=1 - [L8IRV6_BOSMU]	3.04234	3.74	2	1	1	1				Protein not found	348	38.6998	6.80029
L8IVV2	Non-specific cytotoxic cell receptor protein 1-like protein (Fragment) OS=Bos grunniens mutus GN=M91_07081 PE=4 SV=1 - [L8IVV2_BOSMU]	2.97923	5.69	3	1	1	1				Protein not found	211	24.0015	8.36768
L8I0Q7	Uncharacterized protein (Fragment) OS=Bos grunniens mutus GN=M91_07623 PE=4 SV=1 - [L8I0Q7_BOSMU]	2.90719	1.34	2	1	1	1				Protein not found	1044	109.697	5.71924
L8I869	Rab11 family-interacting protein 5 (Fragment) OS=Bos grunniens mutus GN=M91_12364 PE=4 SV=1 - [L8I869_BOSMU]	2.89227	2.45	2	1	1	1				Protein not found	653	70.1249	9.59814
E1BLF0	Uncharacterized protein OS=Bos taurus GN=PRRC1 PE=4 SV=1 - [E1BLF0_BOVIN]	2.87988	3.15	2	1	1	1				Pf01931	445	46.3738	5.98584
E1BLN6	Uncharacterized protein OS=Bos taurus GN=KPRP PE=4 SV=1 - [E1BLN6_BOVIN]	2.86387	2.31	2	1	1	1					563	61.6738	8.04541
F1MLE8	Uncharacterized protein OS=Bos taurus GN=SEC22B PE=4 SV=1 - [F1MLE8_BOVIN]	2.85483	4.78	2	1	1	1		cytoplasm; endoplasmic reticulum; Golgi; membrane	transport	Pf00957	251	28.6908	9.21729
L8I3C5	Spectrin beta chain, brain 2 OS=Bos grunniens mutus GN=M91_14015 PE=4 SV=1 - [L8I3C5_BOSMU]	2.83571	0.76	2	1	1	1				Protein not found	2379	269.636	6.55127
L8ITE0	Vacuolar protein sorting-associated protein 35 (Fragment) OS=Bos grunniens mutus GN=M91_08257 PE=4 SV=1 - [L8ITE0_BOSMU]	2.82774	2.01	2	1	1	1				Protein not found	795	91.574	5.49072
Q307H2	Actin-related protein 2/3 complex subunit 5 (Fragment) OS=Ovis aries PE=2 SV=1 - [Q307H2_SHEEP]	2.80351	28.57	3	1	1	1		cytoskeleton	cell organization and biogenesis; regulation of biological process	Pf04699	42	4.57956	9.81787
F1N7Q2	NLR family, CARD domain containing 3 OS=Bos taurus GN=NLRC3 PE=4 SV=2 - [F1N7Q2_BOVIN]	2.80316	0.75	2	1	1	1		membrane		Pf05729	1065	114.608	8.35303
L8IIR2	Dolichyl-diphosphooligosaccharide--protein glycosyltransferase subunit 2 (Fragment) OS=Bos grunniens mutus GN=M91_02811 PE=4 SV=1 - [L8IIR2_BOSMU]	2.79173	2.08	2	1	1	1				Protein not found	624	68.4497	5.64307
L8HZY6	Vacuolar protein sorting-associated protein 26A (Fragment) OS=Bos grunniens mutus GN=M91_09814 PE=4 SV=1 - [L8HZY6_BOSMU]	2.78141	3.99	2	1	1	1				Protein not found	326	38.0007	6.56592
A5PJJ4	LOC787225 protein OS=Bos taurus GN=LOC787225 PE=2 SV=1 - [A5PJJ4_BOVIN]	2.75619	7.14	3	1	1	1		cytoskeleton			126	13.6667	8.08936
L8ILK9	Filaggrin (Fragment) OS=Bos grunniens mutus GN=M91_14499 PE=4 SV=1 - [L8ILK9_BOSMU]	2.71371	0.33	1	1	1	1				Protein not found	3650	385.215	10.4185
L8I1N5	Heterogeneous nuclear ribonucleoprotein D0 (Fragment) OS=Bos grunniens mutus GN=M91_10815 PE=4 SV=1 - [L8I1N5_BOSMU]	2.71055	4.33	3	1	1	1				Protein not found	277	31.5533	9.29053
L8HPK0	Protein S100-A9 (Fragment) OS=Bos grunniens mutus GN=M91_00009 PE=4 SV=1 - [L8HPK0_BOSMU]	2.69609	7.19	1	1	1	1				Protein not found	139	15.3964	6.18896
L8ICF7	Uncharacterized protein OS=Bos grunniens mutus GN=M91_08580 PE=3 SV=1 - [L8ICF7_BOSMU]	2.669	10.07	3	1	1	1				Protein not found	149	17.0035	10.3599
L8HU66	Nuclear mitotic apparatus protein 1 (Fragment) OS=Bos grunniens mutus GN=M91_08907 PE=4 SV=1 - [L8HU66_BOSMU]	2.65459	0.52	2	1	1	1				Protein not found	2131	238.343	5.61768
J7SF98	Ig-like receptor A1 OS=Bos taurus PE=4 SV=1 - [J7SF98_BOVIN]	2.63075	3.31	2	1	1	1		membrane		Pf00047	484	52.0481	7.98682
G3X728	Uncharacterized protein OS=Bos taurus GN=MREG PE=4 SV=1 - [G3X728_BOVIN]	2.61808	5.61	1	1	1	1			cell differentiation; development		214	24.7295	5.96045
L8IHC9	Uncharacterized protein OS=Bos grunniens mutus GN=M91_15717 PE=4 SV=1 - [L8IHC9_BOSMU]	2.60688	22.22	7	1	1	1				Protein not found	54	6.20723	9.48096

## Sheet: binding
Accession	Description	Score	Coverage	# Proteins	# Unique Peptides	# Peptides	# PSMs	Molecular Function	Cellular Component	Biological Process	Pfam IDs	# AAs	MW [kDa]	calc. pI
Q6R651	Hair acidic keratin 1 OS=Capra hircus PE=2 SV=1 - [Q6R651_CAPHI]	177.704	28.57	18	1	11	47	catalytic activity; motor activity; protein binding; structural molecule activity	cytoplasm; cytoskeleton; membrane	cell organization and biogenesis	Pf00038; Pf01576; Pf05622; Pf06160; Pf12128	413	46.847	4.83057
Q8SPJ1	Junction plakoglobin OS=Bos taurus GN=JUP PE=2 SV=1 - [PLAK_BOVIN]	70.6321	23.76	7	13	13	20	protein binding; structural molecule activity	cytoplasm; cytoskeleton; cytosol; membrane; nucleus; organelle lumen	cell communication; cell differentiation; cell organization and biogenesis; cellular component movement; development; metabolic process; regulation of biological process; reproduction; response to stimulus; transport	Pf00514	745	81.7688	6.13818
Q2KJ32	Selenium-binding protein 1 OS=Bos taurus GN=SELENBP1 PE=1 SV=1 - [SBP1_BOVIN]	55.396	27.75	1	10	10	16	protein binding	cytoplasm; cytosol; membrane; nucleus; organelle lumen	transport	Pf05694	472	52.5216	6.48096
A5D984	Pyruvate kinase OS=Bos taurus GN=PKM2 PE=2 SV=1 - [A5D984_BOVIN]	37.0291	17.14	4	6	6	10	catalytic activity; metal ion binding	cytoplasm; mitochondrion	metabolic process	Pf00224; Pf02887	531	57.912	7.85498
B7TJ13	Phosphoglycerate kinase OS=Ovis aries GN=PGK1 PE=2 SV=1 - [B7TJ13_SHEEP]	33.2183	29.02	7	8	8	10	catalytic activity; nucleotide binding	cytoplasm; membrane	metabolic process	Pf00162	417	44.5371	8.26514
F1N3M0	Desmocollin-1 OS=Bos taurus GN=DSC1 PE=2 SV=1 - [F1N3M0_BOVIN]	27.9116	8.7	4	5	5	8	metal ion binding	membrane		Pf00028; Pf08758	839	93.419	5.32568
F1MB08	Alpha-enolase OS=Bos taurus GN=ENO1 PE=3 SV=1 - [F1MB08_BOVIN]	27.0023	14.75	8	4	4	7	catalytic activity; metal ion binding	cell surface; cytoplasm; cytosol; extracellular; membrane	metabolic process	Pf00113; Pf03952	434	47.2543	6.80029
A1L595	Keratin, type I cytoskeletal 17 OS=Bos taurus GN=KRT17 PE=2 SV=1 - [K1C17_BOVIN]	25.5264	14.06	10	2	6	8	protein binding; receptor activity; signal transducer activity; structural molecule activity	cytoplasm; cytoskeleton	cell differentiation; cell growth; cell organization and biogenesis; development; metabolic process; regulation of biological process	Pf00038; Pf07888; Pf12128	441	48.6823	5.14795
F1N5L6	Desmocollin-3 (Fragment) OS=Bos taurus GN=DSC3 PE=2 SV=2 - [F1N5L6_BOVIN]	25.1075	8.24	5	5	5	7	metal ion binding	membrane		Pf00028; Pf08758	837	92.9967	5.43994
E1BJB1	Tubulin beta-2B chain OS=Bos taurus GN=TUBB2B PE=2 SV=1 - [E1BJB1_BOVIN]	24.9133	11.46	17	2	4	7	catalytic activity; nucleotide binding; structural molecule activity	cytoplasm; cytoskeleton	cell organization and biogenesis; cellular component movement; metabolic process	Pf00091; Pf03953	445	49.875	4.89404
F1N650	Annexin OS=Bos taurus GN=ANXA1 PE=3 SV=1 - [F1N650_BOVIN]	21.208	16.47	4	4	4	6	enzyme regulator activity; metal ion binding; protein binding; structural molecule activity	cytoskeleton; membrane	cell communication; cell differentiation; cell organization and biogenesis; cell proliferation; development; metabolic process; regulation of biological process; response to stimulus; transport	Pf00191	346	38.9553	6.81494
Q5EA61	Creatine kinase B-type OS=Bos taurus GN=CKB PE=2 SV=1 - [KCRB_BOVIN]	20.0554	12.07	3	3	3	5	catalytic activity; nucleotide binding	cytoplasm; mitochondrion	cellular homeostasis; development; metabolic process	Pf00217; Pf02807	381	42.6924	5.78271
A7E3Q2	Heat shock 70kDa protein 1A OS=Bos taurus GN=HSPA2 PE=2 SV=1 - [A7E3Q2_BOVIN]	19.6747	12.11	10	6	6	6	nucleotide binding	membrane	cell organization and biogenesis; response to stimulus	Pf00012; Pf06723	636	69.7658	5.66846
G3X7R8	Uncharacterized protein (Fragment) OS=Bos taurus PE=3 SV=1 - [G3X7R8_BOVIN]	19.6453	11.86	10	1	3	5	catalytic activity; nucleotide binding; structural molecule activity	cytoskeleton	cell organization and biogenesis; cellular component movement; metabolic process	Pf00091; Pf03953	354	39.657	4.84326
F1MPU0	Clathrin heavy chain 1 (Fragment) OS=Bos taurus GN=CLTC PE=4 SV=2 - [F1MPU0_BOVIN]	18.7752	3.97	3	5	5	6	protein binding; structural molecule activity	cytoplasm; Golgi; membrane	transport	Pf00637; Pf01394; Pf04053; Pf09268	1661	189.817	5.63037
Q32PF2	ATP-citrate synthase OS=Bos taurus GN=ACLY PE=2 SV=1 - [ACLY_BOVIN]	18.7422	7.15	2	5	5	6	catalytic activity; metal ion binding; nucleotide binding	cytoplasm; membrane; mitochondrion; nucleus	metabolic process	Pf00285; Pf00549; Pf02629; Pf08442	1091	119.712	7.23975
Q08DQ0	Plakophilin-3 OS=Bos taurus GN=PKP3 PE=2 SV=1 - [PKP3_BOVIN]	17.5742	9.46	1	5	5	5	protein binding	nucleus		Pf00514	793	86.4756	9.42236
G3N0I4	Cytosol aminopeptidase OS=Bos taurus GN=LAP3 PE=2 SV=1 - [G3N0I4_BOVIN]	16.2502	11.24	3	4	4	5	catalytic activity; metal ion binding	cytoplasm; membrane	metabolic process	Pf00883; Pf02789	498	54.0465	5.80811
A6QP57	Protein-glutamine gamma-glutamyltransferase E OS=Bos taurus GN=TGM3 PE=2 SV=1 - [TGM3_BOVIN]	15.822	9.99	3	4	4	4	catalytic activity; metal ion binding		cell differentiation; development; metabolic process	Pf00868; Pf00927; Pf01841	691	76.7427	6.43018
E1BBP5	Uncharacterized protein OS=Bos taurus GN=VSIG8 PE=4 SV=1 - [E1BBP5_BOVIN]	15.1429	7.84	1	3	3	5	protein binding			Pf07686	421	44.3892	7.28369
Q2HJ65	Histone H2A OS=Bos taurus GN=H2AFY PE=2 SV=1 - [Q2HJ65_BOVIN]	14.8692	14.02	4	3	3	4	DNA binding; protein binding	chromosome; nucleus; organelle lumen	cell organization and biogenesis; metabolic process; regulation of biological process	Pf00125; Pf01661	371	39.5084	9.77393
B0LRM8	Putative guanine nucleotide binding protein beta polypeptide 2-like 1 protein (Fragment) OS=Ovis aries PE=2 SV=1 - [B0LRM8_SHEEP]	14.7468	19.82	3	3	3	4	protein binding			Pf00400	227	24.9155	7.31299
F1MNF8	Uncharacterized protein OS=Bos taurus GN=LOC100141266 PE=2 SV=1 - [F1MNF8_BOVIN]	14.1961	10.91	14	1	3	4	catalytic activity; nucleotide binding; structural molecule activity	cytoplasm; cytoskeleton	cell organization and biogenesis; cellular component movement; metabolic process	Pf00091; Pf03953	449	49.8704	5.05908
P04272	Annexin A2 OS=Bos taurus GN=ANXA2 PE=1 SV=2 - [ANXA2_BOVIN]	13.7088	12.09	2	3	3	4	enzyme regulator activity; metal ion binding; protein binding	cytoplasm; endosome; extracellular; membrane	cell organization and biogenesis; coagulation; development; regulation of biological process; response to stimulus; transport	Pf00191	339	38.5878	7.31299
E1BNH2	Uncharacterized protein OS=Bos taurus GN=LOC100850676 PE=3 SV=2 - [E1BNH2_BOVIN]	13.2623	13.58	3	4	4	4	catalytic activity; protein binding	cytoplasm	cell communication; cell death; metabolic process; regulation of biological process; response to stimulus	Pf00155; Pf00266; Pf01041; Pf01053; Pf01212	405	44.3513	6.46826
G3X807	Histone H4 (Fragment) OS=Bos taurus GN=LOC616167 PE=3 SV=1 - [G3X807_BOVIN]	12.5107	32.65	25	3	3	4	DNA binding; protein binding	chromosome; nucleus	cell organization and biogenesis; metabolic process	Pf00125	98	10.9422	11.356
E1BDX8	Uncharacterized protein OS=Bos taurus GN=DYNC1H1 PE=4 SV=1 - [E1BDX8_BOVIN]	12.4055	0.95	1	3	3	4	catalytic activity; motor activity; nucleotide binding	cytoskeleton	cell organization and biogenesis; cellular component movement; metabolic process	Pf03028; Pf03915; Pf04156; Pf07246; Pf07728; Pf08385; Pf08393; Pf12774; Pf12775; Pf12777; Pf12780; Pf12781	4646	531.719	6.40479
F1MLQ1	Histone H2A OS=Bos taurus GN=LOC524236 PE=3 SV=2 - [F1MLQ1_BOVIN]	12.3418	32.31	27	3	3	4	DNA binding; protein binding	chromosome; nucleus	cell organization and biogenesis; metabolic process	Pf00125	130	14.2039	10.5649
A0A1F3	L-lactate dehydrogenase A chain OS=Bos mutus grunniens GN=LDHA PE=2 SV=3 - [LDHA_BOSMU]	12.1463	8.73	25	2	2	3	catalytic activity; nucleotide binding	cytoplasm	metabolic process	Pf00056; Pf02866	332	36.6624	8.06006
Q0VC36	14-3-3 protein sigma OS=Bos taurus GN=SFN PE=2 SV=1 - [1433S_BOVIN]	11.9375	10.48	17	1	2	3	protein binding	cytoplasm; extracellular; nucleus	cell communication; cell death; cell differentiation; cell growth; cell organization and biogenesis; cell proliferation; development; metabolic process; regulation of biological process; response to stimulus; transport	Pf00244	248	27.8317	4.71631
F1MRD0	Actin, cytoplasmic 1 OS=Bos taurus GN=ACTB PE=2 SV=2 - [F1MRD0_BOVIN]	11.5532	12	33	3	3	4	nucleotide binding	cytoplasm; cytoskeleton		Pf00022	375	41.8247	5.31299
F1N752	Uncharacterized protein OS=Bos taurus GN=HEPHL1 PE=4 SV=2 - [F1N752_BOVIN]	11.3726	3.54	2	3	3	4	catalytic activity; metal ion binding		metabolic process	Pf07731; Pf07732	1157	130.742	6.44287
F1MMK2	Glucose-6-phosphate 1-dehydrogenase OS=Bos taurus GN=G6PD PE=3 SV=1 - [F1MMK2_BOVIN]	11.074	6.02	7	2	2	3	catalytic activity; nucleotide binding; protein binding	cytoplasm; cytoskeleton; cytosol; membrane	cell differentiation; development; metabolic process; regulation of biological process; response to stimulus	Pf00479; Pf02781	515	59.299	6.84424
Q56JZ5	Eukaryotic translation initiation factor 3 subunit H OS=Bos taurus GN=EIF3H PE=2 SV=1 - [EIF3H_BOVIN]	10.4549	6.82	2	2	2	3	protein binding; RNA binding	cytoplasm	metabolic process	Pf01398	352	39.881	6.66846
Q0QES8	Glyceraldehyde-3-phosphate dehydrogenase (Fragment) OS=Bos taurus GN=GAPDH PE=2 SV=1 - [Q0QES8_BOVIN]	9.83782	13.66	14	2	2	3	catalytic activity; nucleotide binding; protein binding	cytoplasm; cytoskeleton; cytosol; nucleus	cell death; cell organization and biogenesis; metabolic process; regulation of biological process	Pf00044; Pf02800	227	24.2414	8.52881
Q3T0Y1	OTU domain, ubiquitin aldehyde binding 1 OS=Bos taurus GN=OTUB1 PE=2 SV=1 - [Q3T0Y1_BOVIN]	9.31564	9.23	1	2	2	3	catalytic activity; protein binding		metabolic process	Pf02338; Pf10275	271	31.2885	4.99561
Q76LV2	Heat shock protein HSP 90-alpha OS=Bos taurus GN=HSP90AA1 PE=2 SV=3 - [HS90A_BOVIN]	9.25625	4.91	13	3	3	3	catalytic activity; enzyme regulator activity; nucleotide binding; protein binding	cytoplasm	cell organization and biogenesis; metabolic process; regulation of biological process; response to stimulus; transport	Pf00183; Pf02518	733	84.6777	5.0083
O18789	40S ribosomal protein S2 OS=Bos taurus GN=RPS2 PE=2 SV=2 - [RS2_BOVIN]	9.15268	12.97	5	3	3	3	protein binding; RNA binding; structural molecule activity	cytoplasm; cytosol; nucleus; organelle lumen; ribosome	metabolic process	Pf00333; Pf03719	293	31.2156	10.2427
P33545	Desmocollin-2 (Fragment) OS=Bos taurus GN=DSC2 PE=2 SV=1 - [DSC2_BOVIN]	9.01002	3.01	3	2	2	3	metal ion binding	membrane		Pf00028; Pf01049; Pf08758	863	95.8149	5.21143
P02510	Alpha-crystallin B chain OS=Bos taurus GN=CRYAB PE=1 SV=2 - [CRYAB_BOVIN]	8.95613	20	2	3	3	3	metal ion binding; protein binding; structural molecule activity	cytoplasm; cytosol; membrane; mitochondrion; nucleus	cell death; cell differentiation; cell organization and biogenesis; development; metabolic process; regulation of biological process; response to stimulus; transport	Pf00011; Pf00525	175	20.0244	7.32764
A7E394	EIF6 protein (Fragment) OS=Bos taurus GN=EIF6 PE=2 SV=1 - [A7E394_BOVIN]	8.57607	4.71	3	3	3	3	protein binding; RNA binding		metabolic process	Pf01399	828	98.8268	8.30908
Q5E9J1	Heterogeneous nuclear ribonucleoprotein F OS=Bos taurus GN=HNRNPF PE=2 SV=3 - [HNRPF_BOVIN]	8.11267	4.11	2	1	1	2	nucleotide binding; RNA binding	nucleus; organelle lumen; spliceosomal complex	metabolic process; regulation of biological process	Pf00076; Pf08080	414	45.6599	5.49072
Q5E988	40S ribosomal protein S5 OS=Bos taurus GN=RPS5 PE=2 SV=3 - [RS5_BOVIN]	7.86677	13.73	2	2	2	2	RNA binding; structural molecule activity	cytoplasm; cytosol; ribosome	metabolic process; regulation of biological process	Pf00177	204	22.8621	9.71533
E1BEG2	Uncharacterized protein OS=Bos taurus GN=HNRNPA3 PE=4 SV=2 - [E1BEG2_BOVIN]	7.65245	10	2	2	2	2	nucleotide binding			Pf00076	380	39.6256	9.18799
A1XED1	RPL7 (Fragment) OS=Bos taurus PE=2 SV=1 - [A1XED1_BOVIN]	7.60224	19.84	9	2	2	2	RNA binding	cytoplasm; ribosome			126	14.5778	10.0376
Q5E9A1	Nascent polypeptide-associated complex subunit alpha OS=Bos taurus GN=NACA PE=1 SV=1 - [NACA_BOVIN]	7.55925	12.56	2	2	2	2	DNA binding; protein binding	cytoplasm; nucleus	metabolic process; transport	Pf01849	215	23.3557	4.56396
F1MX83	Uncharacterized protein (Fragment) OS=Bos taurus GN=S100A11 PE=2 SV=2 - [F1MX83_BOVIN]	7.45513	15.69	3	1	1	2	metal ion binding; protein binding	cytoplasm; nucleus		Pf00036; Pf01023	102	11.2437	7.28369
Q3ZBA4	RNA binding motif (RNP1, RRM) protein 3 OS=Bos taurus GN=RBM3 PE=4 SV=1 - [Q3ZBA4_BOVIN]	7.37564	20	2	1	1	2	nucleotide binding			Pf00076	90	9.74764	5.12256
E1BCW3	6-phosphofructokinase OS=Bos taurus GN=PFKP PE=3 SV=2 - [E1BCW3_BOVIN]	7.06773	2.15	2	1	1	2	catalytic activity; nucleotide binding	cytoplasm; cytosol; membrane	metabolic process	Pf00365	791	85.9507	6.99072
P37980	Inorganic pyrophosphatase OS=Bos taurus GN=PPA1 PE=1 SV=2 - [IPYR_BOVIN]	6.91567	10.73	3	2	2	2	catalytic activity; metal ion binding	cytoplasm	metabolic process	Pf00719	289	32.7932	5.46533
A1L588	Asparagine synthetase (Fragment) OS=Bos taurus GN=ASNS PE=2 SV=1 - [A1L588_BOVIN]	6.76852	3.91	2	1	1	2	catalytic activity; nucleotide binding		cell death; metabolic process; regulation of biological process	Pf00310; Pf00733	512	58.2697	6.45557
E1BQ11	Uncharacterized protein OS=Bos taurus GN=CTNND1 PE=4 SV=2 - [E1BQ11_BOVIN]	6.65918	3.65	2	1	2	2	protein binding	cytoplasm; cytosol; membrane; nucleus	cell communication; cell differentiation; development; regulation of biological process; response to stimulus	Pf00514	960	106.797	6.22705
H6WAG8	Thioredoxin reductase 1 (Fragment) OS=Bubalus bubalis GN=TXNRD1 PE=3 SV=2 - [H6WAG8_BUBBU]	6.62164	6.94	7	2	2	2	antioxidant activity; catalytic activity; nucleotide binding	cytoplasm; membrane	cellular homeostasis; metabolic process; regulation of biological process	Pf00070; Pf02852; Pf07992	432	47.8214	6.45557
F1MM34	Catenin alpha-1 OS=Bos taurus GN=CTNNA1 PE=4 SV=2 - [F1MM34_BOVIN]	6.45083	2.98	4	2	2	2	protein binding; structural molecule activity	cytoskeleton; membrane	cell communication; cell death; cell differentiation; cell organization and biogenesis; cell proliferation; development; regulation of biological process; response to stimulus	Pf01044	906	100.039	6.29053
P13696	Phosphatidylethanolamine-binding protein 1 OS=Bos taurus GN=PEBP1 PE=1 SV=2 - [PEBP1_BOVIN]	6.41569	18.18	1	2	2	2	enzyme regulator activity; nucleotide binding	cytoplasm	metabolic process; regulation of biological process	Pf01161	187	20.9727	7.48877
Q717R8	Elongation factor 1-delta OS=Ovis aries GN=EEF1D PE=2 SV=1 - [EF1D_SHEEP]	6.3356	8.66	4	2	2	2	RNA binding	cytoplasm	metabolic process	Pf00736	277	30.8016	5.60498
E1BMP2	Uncharacterized protein OS=Bos taurus PE=4 SV=2 - [E1BMP2_BOVIN]	6.32769	1.55	2	1	1	2	protein binding			Pf03154; Pf09770; Pf12931	1160	126.263	6.85889
F1MPL4	Nucleoside diphosphate kinase B OS=Bos taurus GN=NME2 PE=2 SV=2 - [F1MPL4_BOVIN]	6.10104	23.68	7	2	2	2	catalytic activity; nucleotide binding		metabolic process	Pf00334	114	12.7828	9.5835
C0L633	Ddx3y (Fragment) OS=Bos taurus PE=2 SV=1 - [C0L633_BOVIN]	6.04768	3.62	11	2	2	2	catalytic activity; DNA binding; nucleotide binding	cytoplasm		Pf00270; Pf00271; Pf04851	635	70.435	7.72314
E1BFB0	Uncharacterized protein OS=Bos taurus GN=SPTAN1 PE=4 SV=2 - [E1BFB0_BOVIN]	5.92663	1.33	2	2	2	2	metal ion binding; protein binding	cytoplasm; cytoskeleton; membrane		Pf00018; Pf00036; Pf00435; Pf07653; Pf08726	2472	284.401	5.32568
E1BHJ0	Profilin OS=Bos taurus PE=3 SV=1 - [E1BHJ0_BOVIN]	5.92072	11.43	2	1	1	2	protein binding	cytoskeleton	cell organization and biogenesis	Pf00235	140	15.0475	8.27979
P20072	Annexin A7 OS=Bos taurus GN=ANXA7 PE=1 SV=2 - [ANXA7_BOVIN]	5.86168	5.18	2	2	2	2	metal ion binding; protein binding	cytoplasm; cytosol; membrane; nucleus	cell organization and biogenesis; cell proliferation; cellular homeostasis; regulation of biological process; response to stimulus	Pf00191	463	49.9083	6.80029
Q3SZ62	Phosphoglycerate mutase 1 OS=Bos taurus GN=PGAM1 PE=2 SV=3 - [PGAM1_BOVIN]	5.81018	9.84	5	2	2	2	catalytic activity; protein binding	cytoplasm; cytosol	metabolic process; regulation of biological process	Pf00300	254	28.8338	7.18115
Q862L6	Similar to ribosomal protein L12 (Fragment) OS=Bos taurus PE=2 SV=1 - [Q862L6_BOVIN]	5.71448	21.38	4	2	2	2	RNA binding; structural molecule activity	cytoplasm; ribosome	metabolic process	Pf00298; Pf03946	145	15.6806	9.89111
P67827	Casein kinase I isoform alpha OS=Bos taurus GN=CSNK1A1 PE=1 SV=1 - [KC1A_BOVIN]	5.69801	6.77	5	1	2	2	catalytic activity; nucleotide binding	chromosome; cytoplasm; cytoskeleton; nucleus; organelle lumen	cell communication; cell division; cell organization and biogenesis; metabolic process; regulation of biological process; response to stimulus	Pf00069; Pf07714	325	37.5432	9.48096
Q862D8	Similar to S3 ribosomal protein (Fragment) OS=Bos taurus PE=2 SV=1 - [Q862D8_BOVIN]	5.69385	15.86	7	2	2	2	catalytic activity; DNA binding; protein binding; RNA binding; structural molecule activity	cytoplasm; cytosol; membrane; nucleus; ribosome	cell death; metabolic process; regulation of biological process; response to stimulus	Pf00189; Pf07650	145	16.0718	9.99365
Q9GMB8	Serine--tRNA ligase, cytoplasmic OS=Bos taurus GN=SARS PE=2 SV=3 - [SYSC_BOVIN]	5.59165	5.84	3	2	2	2	catalytic activity; nucleotide binding	cytoplasm; mitochondrion	metabolic process	Pf00587; Pf02403	514	58.5679	6.18896
Q2VYC3	Eukaryotic translation elongation factor 1 beta 2 OS=Bos taurus PE=3 SV=1 - [Q2VYC3_BOVIN]	4.77169	6.82	3	1	1	1	RNA binding	cytoplasm	metabolic process	Pf00736	220	24.1959	4.88135
Q9TTK8	Creatine kinase U-type, mitochondrial OS=Bos taurus GN=CKMT1 PE=2 SV=1 - [KCRU_BOVIN]	4.47138	3.85	4	1	1	1	catalytic activity; nucleotide binding	cytoplasm; membrane; mitochondrion	metabolic process	Pf00217; Pf02807	416	46.8671	8.33838
Q2HJ57	Coactosin-like protein OS=Bos taurus GN=COTL1 PE=2 SV=3 - [COTL1_BOVIN]	4.29779	11.27	1	1	1	1	protein binding	cytoplasm; cytoskeleton	defense response; response to stimulus	Pf00241	142	16	5.22412
Q0VCM4	Glycogen phosphorylase, liver form OS=Bos taurus GN=PYGL PE=2 SV=1 - [PYGL_BOVIN]	4.22211	1.88	2	1	1	1	catalytic activity; nucleotide binding	cytoplasm; membrane	metabolic process	Pf00343	851	97.3942	7.12256
Q862J6	Similar to 6-phosphogluconate dehydrogenase (Fragment) OS=Bos taurus PE=2 SV=1 - [Q862J6_BOVIN]	4.13272	10.85	4	1	1	1	catalytic activity; nucleotide binding		metabolic process	Pf00393	129	14.512	7.15186
F1MW91	Dynamin-2 (Fragment) OS=Bos taurus GN=DNM2 PE=2 SV=2 - [F1MW91_BOVIN]	4.02299	1.85	3	1	1	1	catalytic activity; nucleotide binding; protein binding	cytoskeleton; membrane	metabolic process; transport	Pf00169; Pf00350; Pf01031; Pf02212	813	92.2272	8.03076
Q3MHP3	Protein S100-A14 OS=Bos taurus GN=S100A14 PE=3 SV=1 - [S10AE_BOVIN]	3.99782	14.42	1	1	1	1	metal ion binding; protein binding	cytoplasm; cytoskeleton; membrane	cell communication; cellular component movement; defense response; regulation of biological process; response to stimulus	Pf01023	104	11.4026	4.66553
E1BM91	Uncharacterized protein OS=Bos taurus GN=DSG3 PE=3 SV=1 - [E1BM91_BOVIN]	3.98637	1.92	1	1	1	1	metal ion binding	membrane		Pf00028; Pf01049	988	106.778	4.80518
F1N2X7	Uncharacterized protein (Fragment) OS=Bos taurus GN=MLLT4 PE=4 SV=2 - [F1N2X7_BOVIN]	3.97901	0.91	1	1	1	1	protein binding	cytoplasm; membrane; nucleus	cell communication; regulation of biological process; response to stimulus	Pf00498; Pf00595; Pf00788; Pf01843	1761	197.856	6.26514
E1BLV6	Uncharacterized protein (Fragment) OS=Bos taurus GN=VARS PE=3 SV=2 - [E1BLV6_BOVIN]	3.9376	1.6	2	1	1	1	catalytic activity; nucleotide binding	cytoplasm; membrane	metabolic process; regulation of biological process	Pf00133; Pf08264; Pf09334	1001	112.041	6.75635
F1N0E5	T-complex protein 1 subunit delta OS=Bos taurus GN=CCT4 PE=3 SV=2 - [F1N0E5_BOVIN]	3.91311	2.4	3	1	1	1	nucleotide binding; protein binding	cytoplasm; cytoskeleton; cytosol; membrane; nucleus	metabolic process	Pf00118	542	58.1249	7.60596
Q9TRM1	33 kDa CA(2+)-dependent carbohydrate-binding protein (Fragment) OS=Bos taurus PE=4 SV=1 - [Q9TRM1_BOVIN]	3.90507	80	5	1	1	1	metal ion binding			Pf00191	20	2.10606	4.23389
Q30DW2	Asparaginyl-tRNA synthetase (Fragment) OS=Ovis aries GN=AsnRS PE=2 SV=1 - [Q30DW2_SHEEP]	3.67993	9.87	4	1	1	1	catalytic activity; nucleotide binding	cytoplasm	metabolic process	Pf00152	152	17.9757	4.77979
Q2HJ26	Phosphoribosylaminoimidazole carboxylase, phosphoribosylaminoimidazole succinocarboxamide synthetase OS=Bos taurus GN=PAICS PE=2 SV=1 - [Q2HJ26_BOVIN]	3.67395	3.53	3	1	1	1	catalytic activity; nucleotide binding		metabolic process	Pf00731; Pf01259	425	47.0923	7.50342
F4YD28	40S ribosomal protein S24 (Fragment) OS=Bubalus bubalis GN=RPS24 PE=2 SV=1 - [F4YD28_BUBBU]	3.66985	18.07	5	1	1	1	nucleotide binding; structural molecule activity	cytoplasm; ribosome	metabolic process	Pf01282	83	9.54219	10.6968
Q2XW10	Ribosomal protein S4 X-linked (Fragment) OS=Bos taurus GN=RPS4X PE=2 SV=1 - [Q2XW10_BOVIN]	3.55024	13.39	12	1	1	1	RNA binding; structural molecule activity	cytoplasm; ribosome	metabolic process	Pf00900	127	14.2636	9.02686
F1MN49	Uncharacterized protein OS=Bos taurus GN=EIF5A2 PE=4 SV=2 - [F1MN49_BOVIN]	3.51984	7.84	4	1	1	1	RNA binding		cell organization and biogenesis; cell proliferation; metabolic process; regulation of biological process	Pf01287	153	16.7822	5.57959
F1MKQ9	Uveal autoantigen with coiled-coil domains and ankyrin repeats protein OS=Bos taurus GN=UACA PE=2 SV=2 - [F1MKQ9_BOVIN]	3.4763	0.86	4	1	1	1	catalytic activity; motor activity; protein binding; transporter activity	chromosome; cytoplasm; cytoskeleton; Golgi; membrane; nucleus; organelle lumen	cell organization and biogenesis; reproduction; transport	Pf00023; Pf01496; Pf01576; Pf02463; Pf05483; Pf05667; Pf07888; Pf09726; Pf09730; Pf12128; Pf12796	1401	161.156	6.80029
Q9TRQ0	Glutathione S-transferase (Fragment) OS=Bos taurus PE=1 SV=1 - [Q9TRQ0_BOVIN]	3.44438	61.9	1	1	1	1	catalytic activity; protein binding				21	2.49024	8.83643
Q3ZBH5	Proliferation-associated 2G4, 38kDa OS=Bos taurus GN=PA2G4 PE=2 SV=1 - [Q3ZBH5_BOVIN]	3.42727	3.3	2	1	1	1	DNA binding; protein binding	cytoplasm; nucleus; organelle lumen	metabolic process; regulation of biological process	Pf00557	394	43.7752	6.55127
E1BC49	Uncharacterized protein OS=Bos taurus GN=PLA2G4B PE=4 SV=2 - [E1BC49_BOVIN]	3.35415	1.66	2	1	1	1	catalytic activity; protein binding		metabolic process	Pf00168; Pf01735	784	88.2929	5.99854
Q0VCP4	Septin-8 OS=Bos taurus GN=SEPT8 PE=2 SV=3 - [SEPT8_BOVIN]	3.29102	3.62	2	1	1	1	nucleotide binding	cytoplasm; cytoskeleton		Pf00735	442	51.218	6.11279
Q2HJB3	Cytochrome P450, family 4, subfamily F, polypeptide 3 OS=Bos taurus GN=CYP4F3 PE=2 SV=1 - [Q2HJB3_BOVIN]	3.28805	2.3	3	1	1	1	catalytic activity; metal ion binding		metabolic process	Pf00067	522	60.3783	7.37158
B0LRQ1	40S ribosomal protein S20-like protein (Fragment) OS=Ovis aries PE=2 SV=1 - [B0LRQ1_SHEEP]	3.26759	11.43	2	1	1	1	RNA binding; structural molecule activity	cytoplasm; ribosome	metabolic process	Pf00338	105	11.8336	10.228
Q5E938	Eukaryotic translation initiation factor 1 OS=Bos taurus GN=EIF1 PE=3 SV=1 - [EIF1_BOVIN]	3.25581	11.5	2	1	1	1	RNA binding		metabolic process	Pf01253	113	12.7246	7.44482
Q95M27	Tight junction protein 1 (Fragment) OS=Ovis aries GN=zo1 PE=2 SV=1 - [Q95M27_SHEEP]	3.21278	14.63	4	1	1	1	protein binding			Pf00595	82	9.51485	4.64014
Q3SZP2	Microtubule-associated protein RP/EB family member 2 OS=Bos taurus GN=MAPRE2 PE=2 SV=1 - [MARE2_BOVIN]	3.20826	3.68	1	1	1	1	protein binding	cytoplasm; cytoskeleton	cell division; cell organization and biogenesis	Pf00307; Pf03271	326	36.9652	5.56689
F4YD37	Ubiquitin-like modifier activating enzyme 1 (Fragment) OS=Bubalus bubalis GN=UBA1 PE=2 SV=1 - [F4YD37_BUBBU]	3.20542	13.27	2	1	1	1	catalytic activity; nucleotide binding	membrane	metabolic process	Pf00899	113	12.6772	4.90674
D5K776	Heterogeneous nuclear ribonuclear protein K OS=Capra hircus GN=hnRNP K PE=2 SV=1 - [D5K776_CAPHI]	3.18995	2.72	3	1	1	1	RNA binding			Pf00013; Pf08067	441	48.7512	5.19873
F1MKV3	Uncharacterized protein OS=Bos taurus GN=VSIG10L PE=4 SV=2 - [F1MKV3_BOVIN]	3.16939	1.66	1	1	1	1	protein binding			Pf00047; Pf07679	901	95.5397	8.30908
A7E3W4	Transketolase OS=Bos taurus GN=TKT PE=2 SV=1 - [A7E3W4_BOVIN]	3.16904	2.01	5	1	1	1	catalytic activity; metal ion binding		metabolic process; regulation of biological process	Pf00456; Pf00676; Pf02779; Pf02780; Pf09364	596	64.8341	7.13721
G3N2G7	Microtubule-associated protein OS=Bos taurus GN=MAP4 PE=2 SV=1 - [G3N2G7_BOVIN]	3.13246	1.75	6	1	1	1	protein binding	cytoskeleton		Pf00418	1031	107.819	4.84326
F1N5P4	T-complex protein 1 subunit gamma OS=Bos taurus GN=CCT3 PE=2 SV=1 - [F1N5P4_BOVIN]	3.09979	3.77	4	1	1	1	nucleotide binding; protein binding	cytoplasm	metabolic process	Pf00118	318	35.7846	6.80029
F1MMQ5	Translation initiation factor eIF-2B subunit delta OS=Bos taurus GN=EIF2B4 PE=3 SV=1 - [F1MMQ5_BOVIN]	3.0779	2.1	3	1	1	1	enzyme regulator activity; RNA binding	cytoplasm	cell communication; cell differentiation; cellular homeostasis; development; metabolic process; reproduction; response to stimulus	Pf01008	524	57.4492	9.34912
F1MMK8	Lysine--tRNA ligase OS=Bos taurus GN=KARS PE=3 SV=1 - [F1MMK8_BOVIN]	3.06964	1.77	2	1	1	1	catalytic activity; metal ion binding; nucleotide binding	cytoplasm; cytoskeleton; mitochondrion	metabolic process	Pf00152; Pf00587; Pf01336	623	71.3015	6.78564
E1B8X8	Uncharacterized protein OS=Bos taurus PE=4 SV=2 - [E1B8X8_BOVIN]	2.99913	0.45	1	1	1	1	catalytic activity; DNA binding; protein binding	cytoplasm; cytoskeleton; membrane; nucleus	cell communication; cell death; cell differentiation; cell division; cell organization and biogenesis; cell proliferation; development; metabolic process; regulation of biological process; reproduction; response to stimulus	Pf00634; Pf09103; Pf09104; Pf09121; Pf09169	3357	376.128	6.82959
Q9XSG6	Cctq (Fragment) OS=Bos taurus PE=2 SV=1 - [Q9XSG6_BOVIN]	2.98505	5.43	5	1	1	1	nucleotide binding; protein binding	cytoplasm; cytoskeleton	metabolic process	Pf00118	184	19.7902	4.98291
Q2KIQ0	NIMA (Never in mitosis gene a)-related kinase 2 OS=Bos taurus GN=NEK2 PE=2 SV=1 - [Q2KIQ0_BOVIN]	2.96799	4.18	1	1	1	1	catalytic activity; nucleotide binding; protein binding	chromosome; cytoplasm; cytoskeleton; nucleus; organelle lumen	cell organization and biogenesis; metabolic process; regulation of biological process	Pf00069; Pf07714	383	44.4108	8.17725
E1BDZ5	Uncharacterized protein OS=Bos taurus GN=NDEL1 PE=2 SV=1 - [E1BDZ5_BOVIN]	2.96088	3.48	3	1	1	1	protein binding	cytoplasm; cytoskeleton; extracellular; membrane; mitochondrion	cell differentiation; cell organization and biogenesis; cell proliferation; cellular component movement; development; metabolic process; regulation of biological process; transport	Pf01442; Pf04880; Pf09731; Pf10079	345	38.4124	5.23682
Q3ZBY4	Fructose-bisphosphate aldolase OS=Bos taurus GN=ALDOC PE=2 SV=2 - [Q3ZBY4_BOVIN]	2.95341	4.4	2	1	1	1	catalytic activity; protein binding	cytoplasm; mitochondrion	metabolic process	Pf00274	364	39.3572	6.65381
G3X6L9	Uncharacterized protein OS=Bos taurus GN=EPRS PE=3 SV=1 - [G3X6L9_BOVIN]	2.95058	0.79	1	1	1	1	catalytic activity; nucleotide binding	cytoplasm; membrane	metabolic process	Pf00458; Pf00587; Pf00749; Pf01406; Pf03129; Pf03950; Pf09180	1511	169.812	7.32764
Q3ZCK1	Eukaryotic translation initiation factor 3 subunit L OS=Bos taurus GN=EIF3L PE=2 SV=1 - [EIF3L_BOVIN]	2.94581	2.84	1	1	1	1	protein binding; RNA binding	cytoplasm; nucleus; organelle lumen	metabolic process	Pf10255	564	66.6844	6.34131
A5D987	Ubiquitin-conjugating enzyme E2N-like OS=Bos taurus GN=UBE2N PE=2 SV=1 - [A5D987_BOVIN]	2.93318	9.87	2	1	1	1	catalytic activity; nucleotide binding; protein binding	nucleus	cell communication; cell organization and biogenesis; metabolic process; regulation of biological process; response to stimulus	Pf00179	152	17.0739	5.98584
F1MDW1	Methionine--tRNA ligase, cytoplasmic OS=Bos taurus GN=MARS PE=3 SV=1 - [F1MDW1_BOVIN]	2.90346	1.11	2	1	1	1	catalytic activity; metal ion binding; nucleotide binding; RNA binding	cytoplasm; mitochondrion	metabolic process	Pf00043; Pf00133; Pf00458; Pf09334	898	100.57	6.41748
Q1JPH2	Ras related v-ral simian leukemia viral oncogene homolog A (Fragment) OS=Bos taurus GN=RALA PE=2 SV=1 - [Q1JPH2_BOVIN]	2.89802	8.2	2	1	1	1	catalytic activity; nucleotide binding; protein binding	cell surface; cytoplasm; membrane	cell communication; cell division; cell organization and biogenesis; metabolic process; regulation of biological process; response to stimulus	Pf00025; Pf00071; Pf08477	183	20.7583	4.91943
A4FUC8	CARS protein OS=Bos taurus GN=CARS PE=2 SV=1 - [A4FUC8_BOVIN]	2.89399	1.44	1	1	1	1	catalytic activity; metal ion binding; nucleotide binding; protein binding; RNA binding	cytoplasm; cytosol	metabolic process	Pf00133; Pf01406; Pf09334	832	94.0737	6.60986
A6H7J3	GAN protein OS=Bos taurus GN=GAN PE=2 SV=1 - [A6H7J3_BOVIN]	2.88776	2.01	1	1	1	1	protein binding			Pf00651; Pf01344; Pf07707	597	67.5587	5.77002
G5E619	Uncharacterized protein OS=Bos taurus GN=LOC786258 PE=4 SV=1 - [G5E619_BOVIN]	2.87241	6.48	3	1	1	1	catalytic activity; nucleotide binding	cytoplasm; nucleus	cell communication; metabolic process; regulation of biological process; response to stimulus; transport	Pf00025; Pf00071; Pf04670; Pf08477	216	24.2904	6.41748
A7Z066	Canx protein OS=Bos taurus GN=canx PE=2 SV=1 - [A7Z066_BOVIN]	2.86897	2.7	2	1	1	1	metal ion binding; protein binding	cytoplasm; endoplasmic reticulum; membrane	metabolic process	Pf00262	593	67.7329	4.62744
Q0VC97	Carbonyl reductase 3 OS=Bos taurus GN=CBR3 PE=2 SV=1 - [Q0VC97_BOVIN]	2.86395	5.05	4	1	1	1	catalytic activity; nucleotide binding	cytoplasm; cytosol; nucleus	metabolic process	Pf00106; Pf08659	277	30.7428	6.43018
Q95MD9	GTP binding protein Rab1a (Fragment) OS=Bos taurus PE=4 SV=1 - [Q95MD9_BOVIN]	2.8464	17.02	6	1	1	1	nucleotide binding	cytoplasm; Golgi	cell communication; regulation of biological process; response to stimulus	Pf00071	94	9.93879	8.26514
Q5E947	Peroxiredoxin-1 OS=Bos taurus GN=PRDX1 PE=2 SV=1 - [PRDX1_BOVIN]	2.84281	5.03	3	1	1	1	antioxidant activity; catalytic activity; protein binding	cytoplasm; mitochondrion; nucleus	cell communication; cell proliferation; defense response; metabolic process; regulation of biological process; response to stimulus; transport	Pf00578; Pf08534; Pf10417	199	22.1954	8.39697
A9LM13	RAB14 OS=Capra hircus GN=rab14 PE=2 SV=1 - [A9LM13_CAPHI]	2.83531	6.98	3	1	1	1	catalytic activity; nucleotide binding	cytoplasm; nucleus	cell communication; regulation of biological process; response to stimulus; transport	Pf00009; Pf00025; Pf00071; Pf04670; Pf08477	215	23.9119	6.21436
A6QQF3	TJP2 protein OS=Bos taurus GN=TJP2 PE=2 SV=1 - [A6QQF3_BOVIN]	2.81375	1.95	3	1	1	1	protein binding			Pf00595; Pf00625	821	92.6902	6.354
Q58CT7	Mevalonate kinase OS=Bos taurus GN=MVK PE=2 SV=1 - [Q58CT7_BOVIN]	2.79403	3.03	5	1	1	1	catalytic activity; nucleotide binding	cytoplasm	metabolic process	Pf00288	363	38.1854	9.29053
A1L548	Ubiquitin isopeptidase T (Fragment) OS=Bos taurus GN=USP5 PE=2 SV=1 - [A1L548_BOVIN]	2.78833	2.24	2	1	1	1	catalytic activity; metal ion binding; protein binding		metabolic process	Pf00443; Pf00627; Pf02148	713	80.015	5.0083
Q3SYT9	Poly(RC) binding protein 2 OS=Bos taurus GN=PCBP2 PE=2 SV=1 - [Q3SYT9_BOVIN]	2.76247	4.58	2	1	1	1	protein binding; RNA binding		defense response; metabolic process; regulation of biological process; response to stimulus	Pf00013	349	36.7777	7.06396
A6H7J6	P4HB protein OS=Bos taurus GN=P4HB PE=2 SV=1 - [A6H7J6_BOVIN]	2.75262	3.33	3	1	1	1	catalytic activity; metal ion binding	cell surface; cytoplasm; endoplasmic reticulum; membrane; organelle lumen	cellular homeostasis; metabolic process; regulation of biological process	Pf00085; Pf01216	510	57.1678	4.90674
F1MQI3	Uncharacterized protein OS=Bos taurus GN=NEB PE=2 SV=2 - [F1MQI3_BOVIN]	2.74815	0.22	1	1	1	1	protein binding			Pf00880	6909	801.382	9.12939
E1BM42	Uncharacterized protein OS=Bos taurus GN=KIAA1468 PE=4 SV=1 - [E1BM42_BOVIN]	2.74537	0.99	1	1	1	1	protein binding				1212	133.873	5.33838
Q5E9F5	Transgelin-2 OS=Bos taurus GN=TAGLN2 PE=2 SV=3 - [TAGL2_BOVIN]	2.7243	7.04	2	1	1	1	protein binding	membrane; nucleus	development	Pf00307; Pf00402	199	22.4122	8.23584
Q861P7	HLA-B-associated transcript 1 (Fragment) OS=Bos taurus GN=BAT1 PE=2 SV=1 - [Q861P7_BOVIN]	2.71517	8.77	6	1	1	1	catalytic activity; nucleotide binding; protein binding; RNA binding	nucleus; organelle lumen; spliceosomal complex	cell organization and biogenesis; metabolic process; reproduction; transport	Pf00271	114	13.1367	5.52881
P10881	Lupus La protein homolog OS=Bos taurus GN=SSB PE=2 SV=2 - [LA_BOVIN]	2.71223	3.47	1	1	1	1	nucleotide binding; RNA binding	nucleus	metabolic process	Pf00076; Pf05383; Pf08777	404	46.505	8.45557
Q6PVY3	Macrophage migration inhibitory factor (Fragment) OS=Bos taurus PE=2 SV=1 - [Q6PVY3_BOVIN]	2.71152	9	3	1	1	1	catalytic activity; protein binding	cell surface; cytoplasm; extracellular	cell communication; cell death; cell organization and biogenesis; cell proliferation; defense response; metabolic process; regulation of biological process; response to stimulus; transport	Pf01187	100	10.6643	7.21045
P62763	Visinin-like protein 1 OS=Bos taurus GN=VSNL1 PE=1 SV=2 - [VISL1_BOVIN]	2.7089	6.28	1	1	1	1	metal ion binding			Pf00036	191	22.128	5.14795
E1BBT9	Uncharacterized protein (Fragment) OS=Bos taurus GN=HSPA4L PE=3 SV=2 - [E1BBT9_BOVIN]	2.67133	1.49	1	1	1	1	nucleotide binding	membrane		Pf00012	870	97.7503	5.89697
G1K134	Small nuclear ribonucleoprotein-associated protein OS=Bos taurus PE=3 SV=1 - [G1K134_BOVIN]	2.65554	3.35	5	1	1	1	RNA binding	nucleus		Pf01423	239	24.5107	10.3452
A8KC77	EIF5 protein (Fragment) OS=Bos taurus GN=EIF5 PE=2 SV=1 - [A8KC77_BOVIN]	2.64685	5	2	1	1	1	protein binding		metabolic process	Pf02020	300	34.4614	5.07178
F1MRP8	Uncharacterized protein OS=Bos taurus GN=PLEKHG1 PE=4 SV=2 - [F1MRP8_BOVIN]	2.64189	1.23	2	1	1	1	enzyme regulator activity; protein binding		cell communication; regulation of biological process; response to stimulus	Pf00169; Pf00621	1380	153.525	6.02393
A7MB16	Eukaryotic translation initiation factor 3 subunit B OS=Bos taurus GN=EIF3B PE=2 SV=1 - [EIF3B_BOVIN]	2.62238	1.15	2	1	1	1	nucleotide binding; protein binding; RNA binding	cytoplasm	metabolic process; regulation of biological process	Pf00076; Pf08662	786	88.863	4.97021
Q861V1	Similar to Vesicle-associated membrane protein-associated protein B/C (Fragment) OS=Bos taurus PE=2 SV=1 - [Q861V1_BOVIN]	2.62114	8.16	4	1	1	1	protein binding; structural molecule activity	cytoplasm; endoplasmic reticulum; Golgi; membrane	cell communication; cellular homeostasis; metabolic process; regulation of biological process; reproduction; response to stimulus	Pf00635	147	16.6554	6.78564
Q3ZC84	Cytosolic non-specific dipeptidase OS=Bos taurus GN=CNDP2 PE=2 SV=1 - [CNDP2_BOVIN]	2.61666	3.37	2	1	1	1	catalytic activity; metal ion binding	cytoplasm	metabolic process	Pf01546; Pf07687	475	52.6217	5.87158
F1N0H3	Carbonic anhydrase 2 (Fragment) OS=Bos taurus GN=CA2 PE=4 SV=2 - [F1N0H3_BOVIN]	2.60542	3.61	3	1	1	1	catalytic activity; metal ion binding	cytoplasm; cytosol	metabolic process; transport	Pf00194	249	27.7331	6.354
Q0IIJ2	Histone H1.0 OS=Bos taurus GN=H1F0 PE=2 SV=3 - [H10_BOVIN]	2.59577	6.7	1	1	1	1	DNA binding	chromosome; cytoplasm; Golgi; nucleus; organelle lumen	cell organization and biogenesis; metabolic process	Pf00538	194	20.9382	10.9019
L8INK7	Desmoplakin (Fragment) OS=Bos grunniens mutus GN=M91_06211 PE=4 SV=1 - [L8INK7_BOSMU]	148.078	12.54	2	28	28	42				Protein not found	2839	327.347	6.81494
L8J5B1	T-complex protein 1 subunit zeta (Fragment) OS=Bos grunniens mutus GN=M91_19494 PE=3 SV=1 - [L8J5B1_BOSMU]	4.18091	3.48	2	1	1	1				Protein not found	488	53.5742	6.25244
L8I7D0	T-complex protein 1 subunit eta (Fragment) OS=Bos grunniens mutus GN=M91_12369 PE=3 SV=1 - [L8I7D0_BOSMU]	3.45055	2.61	3	1	1	1				Protein not found	536	58.5235	6.7417
L8INI1	60S ribosomal protein L4 (Fragment) OS=Bos grunniens mutus GN=M91_20536 PE=4 SV=1 - [L8INI1_BOSMU]	12.3575	8.53	5	3	3	4				Protein not found	422	47.3791	10.9604
L8I1G8	60S ribosomal protein L8 (Fragment) OS=Bos grunniens mutus GN=M91_14937 PE=4 SV=1 - [L8I1G8_BOSMU]	8.71423	12.22	2	2	2	3				Protein not found	221	24.0521	10.6089
L8J0N7	40S ribosomal protein S12 (Fragment) OS=Bos grunniens mutus GN=M91_20930 PE=3 SV=1 - [L8J0N7_BOSMU]	8.48678	25.98	3	2	2	2				Protein not found	127	13.9883	7.92822
L8IKQ6	60S ribosomal protein L5 (Fragment) OS=Bos grunniens mutus GN=M91_06372 PE=3 SV=1 - [L8IKQ6_BOSMU]	6.81961	10.81	4	2	2	2				Protein not found	296	34.1917	9.71533
L8II24	60S ribosomal protein L7a (Fragment) OS=Bos grunniens mutus GN=M91_19665 PE=4 SV=1 - [L8II24_BOSMU]	6.51846	6.02	2	2	2	2				Protein not found	266	30.0041	10.6089
L8HNQ1	40S ribosomal protein S9 (Fragment) OS=Bos grunniens mutus GN=M91_02034 PE=3 SV=1 - [L8HNQ1_BOSMU]	5.6009	11.63	2	2	2	2				Protein not found	172	20.4526	11.2388
L8HMU3	60S ribosomal protein L31 (Fragment) OS=Bos grunniens mutus GN=M91_04423 PE=4 SV=1 - [L8HMU3_BOSMU]	3.47113	11.76	3	1	1	1				Protein not found	119	13.9265	10.1255
L8ITS9	60S ribosomal protein L14 (Fragment) OS=Bos grunniens mutus GN=M91_15429 PE=4 SV=1 - [L8ITS9_BOSMU]	3.27845	5.66	3	1	1	1				Protein not found	212	23.259	10.7847
L8I9T0	60S ribosomal protein L9 (Fragment) OS=Bos grunniens mutus GN=M91_15371 PE=4 SV=1 - [L8I9T0_BOSMU]	3.02944	13.33	7	1	1	1				Protein not found	105	11.8672	9.11475
L8IYH1	40S ribosomal protein S15 (Fragment) OS=Bos grunniens mutus GN=M91_07128 PE=3 SV=1 - [L8IYH1_BOSMU]	2.96776	9.29	2	1	1	1				Protein not found	140	16.4147	10.1401
L8IE86	60S ribosomal protein L26-like 1 OS=Bos grunniens mutus GN=M91_13554 PE=3 SV=1 - [L8IE86_BOSMU]	2.96156	6.21	2	1	1	1				Protein not found	145	17.2456	10.5503
L8IC36	60S ribosomal protein L3 (Fragment) OS=Bos grunniens mutus GN=M91_18846 PE=3 SV=1 - [L8IC36_BOSMU]	2.92576	2.24	3	1	1	1				Protein not found	402	45.8357	10.228
L8IAZ3	60S ribosomal protein L35 (Fragment) OS=Bos grunniens mutus GN=M91_04818 PE=4 SV=1 - [L8IAZ3_BOSMU]	2.70388	9.71	3	1	1	1				Protein not found	103	12.086	10.6382
L8HRE9	Plakophilin-1 (Fragment) OS=Bos grunniens mutus GN=M91_13303 PE=4 SV=1 - [L8HRE9_BOSMU]	44.8373	22.37	5	11	11	13				Protein not found	675	74.2233	8.79248
L8IBI6	Desmoglein-1 OS=Bos grunniens mutus GN=M91_20076 PE=3 SV=1 - [L8IBI6_BOSMU]	27.3208	9.43	3	7	7	8				Protein not found	1039	111.787	5.021
L8IV30	Histone H2B OS=Bos grunniens mutus GN=M91_08851 PE=3 SV=1 - [L8IV30_BOSMU]	24.3178	20	50	2	2	10				Protein not found	125	13.7472	9.89111
L8IQN8	Histone H1.4 OS=Bos grunniens mutus GN=M91_11352 PE=3 SV=1 - [L8IQN8_BOSMU]	2.78119	4.31	8	1	1	1				Protein not found	209	21.2146	11.063
Q3T149	Heat shock protein beta-1 OS=Bos taurus GN=HSPB1 PE=2 SV=1 - [HSPB1_BOVIN]	19.376	35.82	6	5	5	6		cytoplasm; cytoskeleton; nucleus	response to stimulus	Pf00011	201	22.3793	6.40479
L8J034	Tubulin alpha-4A chain (Fragment) OS=Bos grunniens mutus GN=M91_13955 PE=3 SV=1 - [L8J034_BOSMU]	17.0783	14.06	12	2	4	5				Protein not found	448	49.8594	5.05908
L8J2M8	14-3-3 protein epsilon (Fragment) OS=Bos grunniens mutus GN=M91_14679 PE=3 SV=1 - [L8J2M8_BOSMU]	15.116	12.92	18	1	2	4				Protein not found	209	23.698	5.07178
L8J3H9	14-3-3 protein zeta/delta (Fragment) OS=Bos grunniens mutus GN=M91_19634 PE=4 SV=1 - [L8J3H9_BOSMU]	6.98101	9.57	20	1	2	2				Protein not found	230	26.1672	5.05908
L8HPL3	Alpha-actinin-4 (Fragment) OS=Bos grunniens mutus GN=M91_13316 PE=4 SV=1 - [L8HPL3_BOSMU]	10.1826	3.86	11	3	3	3				Protein not found	880	101.438	5.60498
I6YID3	Heat shock protein 70 (Fragment) OS=Ovis aries GN=HSP70 PE=2 SV=1 - [I6YID3_SHEEP]	6.69953	10.57	26	2	2	2			response to stimulus	Pf00012; Pf01968; Pf06723	265	29.2482	8.99756
L8J5R8	Polyadenylate-binding protein 1 (Fragment) OS=Bos grunniens mutus GN=M91_19633 PE=4 SV=1 - [L8J5R8_BOSMU]	22.6546	11.71	7	6	6	7				Protein not found	572	63.4954	9.62744
A5PKJ3	DCTN1 protein OS=Bos taurus GN=DCTN1 PE=2 SV=1 - [A5PKJ3_BOVIN]	8.98439	2.5	2	2	2	2		membrane		Pf01302; Pf03961; Pf08317; Pf09726; Pf12455	1239	136.717	5.40186
L8I8N4	Desmoglein-4 OS=Bos grunniens mutus GN=M91_20077 PE=3 SV=1 - [L8I8N4_BOSMU]	6.88886	2.88	2	2	2	2				Protein not found	1041	113.497	4.67822
L8HUF2	Envoplakin OS=Bos grunniens mutus GN=M91_03345 PE=4 SV=1 - [L8HUF2_BOSMU]	6.76205	1.48	2	2	2	2				Protein not found	2024	230.2	7.15186
L8IDB8	Polyubiquitin-C (Fragment) OS=Bos grunniens mutus GN=M91_18159 PE=4 SV=1 - [L8IDB8_BOSMU]	6.65924	32.85	15	2	2	2				Protein not found	685	76.9915	7.66455
L8HZB8	Galectin-3 (Fragment) OS=Bos grunniens mutus GN=M91_04102 PE=4 SV=1 - [L8HZB8_BOSMU]	6.49868	10.34	2	2	2	2				Protein not found	261	27.2956	9.0415
L8J4S1	Myosin-9 (Fragment) OS=Bos grunniens mutus GN=M91_10500 PE=4 SV=1 - [L8J4S1_BOSMU]	6.09984	1.39	2	2	2	2				Protein not found	1947	224.672	5.56689
L8IF47	Myosin-VI (Fragment) OS=Bos grunniens mutus GN=M91_21276 PE=4 SV=1 - [L8IF47_BOSMU]	2.64814	2.9	2	1	1	1				Protein not found	517	58.3462	6.13818
L8IMZ8	Poly(RC)-binding protein 1 OS=Bos grunniens mutus GN=M91_09606 PE=4 SV=1 - [L8IMZ8_BOSMU]	5.81377	7.58	2	2	2	2				Protein not found	356	37.4899	7.09326
L8IF65	Epiplakin (Fragment) OS=Bos grunniens mutus GN=M91_08867 PE=4 SV=1 - [L8IF65_BOSMU]	4.39325	6.13	1	1	1	1				Protein not found	310	34.2798	5.73193
L8HQB5	Acyl-CoA-binding protein (Fragment) OS=Bos grunniens mutus GN=M91_16000 PE=4 SV=1 - [L8HQB5_BOSMU]	2.88656	11.9	2	1	1	1				Protein not found	84	9.69192	6.56592
Q3I349	Serum albumin (Fragment) OS=Bos indicus PE=2 SV=1 - [Q3I349_BOSIN]	3.11127	3.15	4	1	1	1		extracellular	transport	Pf00273	476	53.8901	6.46826

## Sheet: catalytic activity
Accession	Description	Score	Coverage	# Proteins	# Unique Peptides	# Peptides	# PSMs	Molecular Function	Cellular Component	Biological Process	Pfam IDs	# AAs	MW [kDa]	calc. pI
E1B898	Uncharacterized protein OS=Bos taurus GN=KRT86 PE=3 SV=1 - [E1B898_BOVIN]	367.957	35.39	9	5	17	106	catalytic activity; motor activity; structural molecule activity	cytoskeleton; membrane; nucleus	transport	Pf00038; Pf01576; Pf05557; Pf07926; Pf09726; Pf10174; Pf11559; Pf12128	486	53.2973	5.56689
P02534	Keratin, type I microfibrillar 48 kDa, component 8C-1 OS=Ovis aries PE=1 SV=2 - [K1M1_SHEEP]	181.563	32.77	20	1	12	48	catalytic activity; motor activity; structural molecule activity	cytoskeleton		Pf00038; Pf01576; Pf12128	412	46.6448	4.80518
Q6R651	Hair acidic keratin 1 OS=Capra hircus PE=2 SV=1 - [Q6R651_CAPHI]	177.704	28.57	18	1	11	47	catalytic activity; motor activity; protein binding; structural molecule activity	cytoplasm; cytoskeleton; membrane	cell organization and biogenesis	Pf00038; Pf01576; Pf05622; Pf06160; Pf12128	413	46.847	4.83057
A5PJJ1	KRT33A protein OS=Bos taurus GN=KRT33A PE=2 SV=1 - [A5PJJ1_BOVIN]	177.485	27.18	18	2	10	47	catalytic activity; motor activity; structural molecule activity	cytoskeleton		Pf00038; Pf01576; Pf12128	401	45.6893	4.86865
A4FUZ0	Keratin, type II cuticular Hb3 OS=Bos taurus GN=KRT83 PE=2 SV=1 - [KRT83_BOVIN]	150.536	33.06	9	4	16	44	catalytic activity; motor activity; structural molecule activity	cytoskeleton; membrane; nucleus	transport	Pf00038; Pf01576; Pf02463; Pf05701; Pf07888; Pf07926; Pf09726; Pf10174; Pf11559; Pf12128	493	53.9545	5.47803
F1N362	Uncharacterized protein OS=Bos taurus GN=KRT84 PE=3 SV=2 - [F1N362_BOVIN]	116.427	32.55	10	14	17	34	catalytic activity; motor activity; structural molecule activity	cytoskeleton		Pf00038; Pf01576; Pf05557	593	64.0911	7.38623
F1MUY2	Uncharacterized protein OS=Bos taurus GN=KRT6B PE=2 SV=1 - [F1MUY2_BOVIN]	111.846	29.42	13	3	14	34	catalytic activity; motor activity; structural molecule activity	cytoskeleton		Pf00038; Pf01576; Pf05957; Pf07902; Pf12128	571	60.8186	8.35303
A0JND2	Keratin, type II cytoskeletal 80 OS=Bos taurus GN=KRT80 PE=2 SV=1 - [K2C80_BOVIN]	44.5598	14.22	5	4	5	13	catalytic activity; motor activity; structural molecule activity; transporter activity	cytoskeleton; membrane	transport	Pf00038; Pf01496; Pf01576; Pf05557; Pf05667; Pf07888; Pf12128	422	47.408	5.31299
A5D984	Pyruvate kinase OS=Bos taurus GN=PKM2 PE=2 SV=1 - [A5D984_BOVIN]	37.0291	17.14	4	6	6	10	catalytic activity; metal ion binding	cytoplasm; mitochondrion	metabolic process	Pf00224; Pf02887	531	57.912	7.85498
B7TJ13	Phosphoglycerate kinase OS=Ovis aries GN=PGK1 PE=2 SV=1 - [B7TJ13_SHEEP]	33.2183	29.02	7	8	8	10	catalytic activity; nucleotide binding	cytoplasm; membrane	metabolic process	Pf00162	417	44.5371	8.26514
F1MB08	Alpha-enolase OS=Bos taurus GN=ENO1 PE=3 SV=1 - [F1MB08_BOVIN]	27.0023	14.75	8	4	4	7	catalytic activity; metal ion binding	cell surface; cytoplasm; cytosol; extracellular; membrane	metabolic process	Pf00113; Pf03952	434	47.2543	6.80029
E1BJB1	Tubulin beta-2B chain OS=Bos taurus GN=TUBB2B PE=2 SV=1 - [E1BJB1_BOVIN]	24.9133	11.46	17	2	4	7	catalytic activity; nucleotide binding; structural molecule activity	cytoplasm; cytoskeleton	cell organization and biogenesis; cellular component movement; metabolic process	Pf00091; Pf03953	445	49.875	4.89404
Q5EA61	Creatine kinase B-type OS=Bos taurus GN=CKB PE=2 SV=1 - [KCRB_BOVIN]	20.0554	12.07	3	3	3	5	catalytic activity; nucleotide binding	cytoplasm; mitochondrion	cellular homeostasis; development; metabolic process	Pf00217; Pf02807	381	42.6924	5.78271
G3X7R8	Uncharacterized protein (Fragment) OS=Bos taurus PE=3 SV=1 - [G3X7R8_BOVIN]	19.6453	11.86	10	1	3	5	catalytic activity; nucleotide binding; structural molecule activity	cytoskeleton	cell organization and biogenesis; cellular component movement; metabolic process	Pf00091; Pf03953	354	39.657	4.84326
Q32PF2	ATP-citrate synthase OS=Bos taurus GN=ACLY PE=2 SV=1 - [ACLY_BOVIN]	18.7422	7.15	2	5	5	6	catalytic activity; metal ion binding; nucleotide binding	cytoplasm; membrane; mitochondrion; nucleus	metabolic process	Pf00285; Pf00549; Pf02629; Pf08442	1091	119.712	7.23975
G3N0I4	Cytosol aminopeptidase OS=Bos taurus GN=LAP3 PE=2 SV=1 - [G3N0I4_BOVIN]	16.2502	11.24	3	4	4	5	catalytic activity; metal ion binding	cytoplasm; membrane	metabolic process	Pf00883; Pf02789	498	54.0465	5.80811
A6QP57	Protein-glutamine gamma-glutamyltransferase E OS=Bos taurus GN=TGM3 PE=2 SV=1 - [TGM3_BOVIN]	15.822	9.99	3	4	4	4	catalytic activity; metal ion binding		cell differentiation; development; metabolic process	Pf00868; Pf00927; Pf01841	691	76.7427	6.43018
F1MNF8	Uncharacterized protein OS=Bos taurus GN=LOC100141266 PE=2 SV=1 - [F1MNF8_BOVIN]	14.1961	10.91	14	1	3	4	catalytic activity; nucleotide binding; structural molecule activity	cytoplasm; cytoskeleton	cell organization and biogenesis; cellular component movement; metabolic process	Pf00091; Pf03953	449	49.8704	5.05908
E1BNH2	Uncharacterized protein OS=Bos taurus GN=LOC100850676 PE=3 SV=2 - [E1BNH2_BOVIN]	13.2623	13.58	3	4	4	4	catalytic activity; protein binding	cytoplasm	cell communication; cell death; metabolic process; regulation of biological process; response to stimulus	Pf00155; Pf00266; Pf01041; Pf01053; Pf01212	405	44.3513	6.46826
E1BDX8	Uncharacterized protein OS=Bos taurus GN=DYNC1H1 PE=4 SV=1 - [E1BDX8_BOVIN]	12.4055	0.95	1	3	3	4	catalytic activity; motor activity; nucleotide binding	cytoskeleton	cell organization and biogenesis; cellular component movement; metabolic process	Pf03028; Pf03915; Pf04156; Pf07246; Pf07728; Pf08385; Pf08393; Pf12774; Pf12775; Pf12777; Pf12780; Pf12781	4646	531.719	6.40479
Q17QM8	Dual specificity protein phosphatase 14 OS=Bos taurus GN=DUSP14 PE=2 SV=1 - [DUS14_BOVIN]	12.2559	22.22	1	4	4	4	catalytic activity		metabolic process	Pf00102; Pf00782	198	22.2226	9.56885
A0A1F3	L-lactate dehydrogenase A chain OS=Bos mutus grunniens GN=LDHA PE=2 SV=3 - [LDHA_BOSMU]	12.1463	8.73	25	2	2	3	catalytic activity; nucleotide binding	cytoplasm	metabolic process	Pf00056; Pf02866	332	36.6624	8.06006
F1N752	Uncharacterized protein OS=Bos taurus GN=HEPHL1 PE=4 SV=2 - [F1N752_BOVIN]	11.3726	3.54	2	3	3	4	catalytic activity; metal ion binding		metabolic process	Pf07731; Pf07732	1157	130.742	6.44287
Q5E956	Triosephosphate isomerase OS=Bos taurus GN=TPI1 PE=2 SV=3 - [TPIS_BOVIN]	11.3176	17.27	2	3	3	3	catalytic activity		development; metabolic process	Pf00121	249	26.6728	6.91748
F1MMK2	Glucose-6-phosphate 1-dehydrogenase OS=Bos taurus GN=G6PD PE=3 SV=1 - [F1MMK2_BOVIN]	11.074	6.02	7	2	2	3	catalytic activity; nucleotide binding; protein binding	cytoplasm; cytoskeleton; cytosol; membrane	cell differentiation; development; metabolic process; regulation of biological process; response to stimulus	Pf00479; Pf02781	515	59.299	6.84424
Q9BGI3	Peroxiredoxin-2 OS=Bos taurus GN=PRDX2 PE=2 SV=1 - [PRDX2_BOVIN]	11.0111	14.57	3	3	3	3	antioxidant activity; catalytic activity	cytoplasm	cell death; metabolic process; regulation of biological process; response to stimulus	Pf00578; Pf08534; Pf10417	199	21.9321	5.60498
O77834	Peroxiredoxin-6 OS=Bos taurus GN=PRDX6 PE=1 SV=3 - [PRDX6_BOVIN]	10.9832	12.05	1	2	2	3	antioxidant activity; catalytic activity	cytoplasm; cytosol; vacuole	metabolic process; response to stimulus	Pf00578; Pf08534; Pf10417	224	25.0511	6.37939
Q0QES8	Glyceraldehyde-3-phosphate dehydrogenase (Fragment) OS=Bos taurus GN=GAPDH PE=2 SV=1 - [Q0QES8_BOVIN]	9.83782	13.66	14	2	2	3	catalytic activity; nucleotide binding; protein binding	cytoplasm; cytoskeleton; cytosol; nucleus	cell death; cell organization and biogenesis; metabolic process; regulation of biological process	Pf00044; Pf02800	227	24.2414	8.52881
Q3T0Y1	OTU domain, ubiquitin aldehyde binding 1 OS=Bos taurus GN=OTUB1 PE=2 SV=1 - [Q3T0Y1_BOVIN]	9.31564	9.23	1	2	2	3	catalytic activity; protein binding		metabolic process	Pf02338; Pf10275	271	31.2885	4.99561
Q76LV2	Heat shock protein HSP 90-alpha OS=Bos taurus GN=HSP90AA1 PE=2 SV=3 - [HS90A_BOVIN]	9.25625	4.91	13	3	3	3	catalytic activity; enzyme regulator activity; nucleotide binding; protein binding	cytoplasm	cell organization and biogenesis; metabolic process; regulation of biological process; response to stimulus; transport	Pf00183; Pf02518	733	84.6777	5.0083
E1BCW3	6-phosphofructokinase OS=Bos taurus GN=PFKP PE=3 SV=2 - [E1BCW3_BOVIN]	7.06773	2.15	2	1	1	2	catalytic activity; nucleotide binding	cytoplasm; cytosol; membrane	metabolic process	Pf00365	791	85.9507	6.99072
P37980	Inorganic pyrophosphatase OS=Bos taurus GN=PPA1 PE=1 SV=2 - [IPYR_BOVIN]	6.91567	10.73	3	2	2	2	catalytic activity; metal ion binding	cytoplasm	metabolic process	Pf00719	289	32.7932	5.46533
A1L588	Asparagine synthetase (Fragment) OS=Bos taurus GN=ASNS PE=2 SV=1 - [A1L588_BOVIN]	6.76852	3.91	2	1	1	2	catalytic activity; nucleotide binding		cell death; metabolic process; regulation of biological process	Pf00310; Pf00733	512	58.2697	6.45557
H6WAG8	Thioredoxin reductase 1 (Fragment) OS=Bubalus bubalis GN=TXNRD1 PE=3 SV=2 - [H6WAG8_BUBBU]	6.62164	6.94	7	2	2	2	antioxidant activity; catalytic activity; nucleotide binding	cytoplasm; membrane	cellular homeostasis; metabolic process; regulation of biological process	Pf00070; Pf02852; Pf07992	432	47.8214	6.45557
A6QLL8	Fructose-bisphosphate aldolase OS=Bos taurus GN=ALDOA PE=2 SV=1 - [A6QLL8_BOVIN]	6.19874	4.12	2	1	1	2	catalytic activity		metabolic process	Pf00274	364	39.4113	8.19189
F1MPL4	Nucleoside diphosphate kinase B OS=Bos taurus GN=NME2 PE=2 SV=2 - [F1MPL4_BOVIN]	6.10104	23.68	7	2	2	2	catalytic activity; nucleotide binding		metabolic process	Pf00334	114	12.7828	9.5835
C0L633	Ddx3y (Fragment) OS=Bos taurus PE=2 SV=1 - [C0L633_BOVIN]	6.04768	3.62	11	2	2	2	catalytic activity; DNA binding; nucleotide binding	cytoplasm		Pf00270; Pf00271; Pf04851	635	70.435	7.72314
Q3SZ62	Phosphoglycerate mutase 1 OS=Bos taurus GN=PGAM1 PE=2 SV=3 - [PGAM1_BOVIN]	5.81018	9.84	5	2	2	2	catalytic activity; protein binding	cytoplasm; cytosol	metabolic process; regulation of biological process	Pf00300	254	28.8338	7.18115
P67827	Casein kinase I isoform alpha OS=Bos taurus GN=CSNK1A1 PE=1 SV=1 - [KC1A_BOVIN]	5.69801	6.77	5	1	2	2	catalytic activity; nucleotide binding	chromosome; cytoplasm; cytoskeleton; nucleus; organelle lumen	cell communication; cell division; cell organization and biogenesis; metabolic process; regulation of biological process; response to stimulus	Pf00069; Pf07714	325	37.5432	9.48096
Q862D8	Similar to S3 ribosomal protein (Fragment) OS=Bos taurus PE=2 SV=1 - [Q862D8_BOVIN]	5.69385	15.86	7	2	2	2	catalytic activity; DNA binding; protein binding; RNA binding; structural molecule activity	cytoplasm; cytosol; membrane; nucleus; ribosome	cell death; metabolic process; regulation of biological process; response to stimulus	Pf00189; Pf07650	145	16.0718	9.99365
Q9GMB8	Serine--tRNA ligase, cytoplasmic OS=Bos taurus GN=SARS PE=2 SV=3 - [SYSC_BOVIN]	5.59165	5.84	3	2	2	2	catalytic activity; nucleotide binding	cytoplasm; mitochondrion	metabolic process	Pf00587; Pf02403	514	58.5679	6.18896
E1BMF2	Uncharacterized protein OS=Bos taurus GN=ZMPSTE24 PE=4 SV=2 - [E1BMF2_BOVIN]	4.58699	3.37	2	1	1	1	catalytic activity	membrane	cell organization and biogenesis; metabolic process	Pf01435	475	54.6436	7.47412
O18931	Protein phosphatase type 1 beta catalytic subunit (Fragment) OS=Ovis aries GN=pplbc PE=2 SV=1 - [O18931_SHEEP]	4.54101	17.71	10	1	1	1	catalytic activity				96	10.9777	9.34912
Q9TTK8	Creatine kinase U-type, mitochondrial OS=Bos taurus GN=CKMT1 PE=2 SV=1 - [KCRU_BOVIN]	4.47138	3.85	4	1	1	1	catalytic activity; nucleotide binding	cytoplasm; membrane; mitochondrion	metabolic process	Pf00217; Pf02807	416	46.8671	8.33838
Q0VCM4	Glycogen phosphorylase, liver form OS=Bos taurus GN=PYGL PE=2 SV=1 - [PYGL_BOVIN]	4.22211	1.88	2	1	1	1	catalytic activity; nucleotide binding	cytoplasm; membrane	metabolic process	Pf00343	851	97.3942	7.12256
Q862J6	Similar to 6-phosphogluconate dehydrogenase (Fragment) OS=Bos taurus PE=2 SV=1 - [Q862J6_BOVIN]	4.13272	10.85	4	1	1	1	catalytic activity; nucleotide binding		metabolic process	Pf00393	129	14.512	7.15186
F1MW91	Dynamin-2 (Fragment) OS=Bos taurus GN=DNM2 PE=2 SV=2 - [F1MW91_BOVIN]	4.02299	1.85	3	1	1	1	catalytic activity; nucleotide binding; protein binding	cytoskeleton; membrane	metabolic process; transport	Pf00169; Pf00350; Pf01031; Pf02212	813	92.2272	8.03076
E1BLV6	Uncharacterized protein (Fragment) OS=Bos taurus GN=VARS PE=3 SV=2 - [E1BLV6_BOVIN]	3.9376	1.6	2	1	1	1	catalytic activity; nucleotide binding	cytoplasm; membrane	metabolic process; regulation of biological process	Pf00133; Pf08264; Pf09334	1001	112.041	6.75635
Q30DW2	Asparaginyl-tRNA synthetase (Fragment) OS=Ovis aries GN=AsnRS PE=2 SV=1 - [Q30DW2_SHEEP]	3.67993	9.87	4	1	1	1	catalytic activity; nucleotide binding	cytoplasm	metabolic process	Pf00152	152	17.9757	4.77979
Q2HJ26	Phosphoribosylaminoimidazole carboxylase, phosphoribosylaminoimidazole succinocarboxamide synthetase OS=Bos taurus GN=PAICS PE=2 SV=1 - [Q2HJ26_BOVIN]	3.67395	3.53	3	1	1	1	catalytic activity; nucleotide binding		metabolic process	Pf00731; Pf01259	425	47.0923	7.50342
F1MKQ9	Uveal autoantigen with coiled-coil domains and ankyrin repeats protein OS=Bos taurus GN=UACA PE=2 SV=2 - [F1MKQ9_BOVIN]	3.4763	0.86	4	1	1	1	catalytic activity; motor activity; protein binding; transporter activity	chromosome; cytoplasm; cytoskeleton; Golgi; membrane; nucleus; organelle lumen	cell organization and biogenesis; reproduction; transport	Pf00023; Pf01496; Pf01576; Pf02463; Pf05483; Pf05667; Pf07888; Pf09726; Pf09730; Pf12128; Pf12796	1401	161.156	6.80029
Q2T9S4	Phosphoglycolate phosphatase OS=Bos taurus GN=PGP PE=2 SV=1 - [PGP_BOVIN]	3.45091	4.36	1	1	1	1	catalytic activity		metabolic process	Pf00702	321	34.2985	5.33838
Q9TRQ0	Glutathione S-transferase (Fragment) OS=Bos taurus PE=1 SV=1 - [Q9TRQ0_BOVIN]	3.44438	61.9	1	1	1	1	catalytic activity; protein binding				21	2.49024	8.83643
E1BC49	Uncharacterized protein OS=Bos taurus GN=PLA2G4B PE=4 SV=2 - [E1BC49_BOVIN]	3.35415	1.66	2	1	1	1	catalytic activity; protein binding		metabolic process	Pf00168; Pf01735	784	88.2929	5.99854
Q2HJB3	Cytochrome P450, family 4, subfamily F, polypeptide 3 OS=Bos taurus GN=CYP4F3 PE=2 SV=1 - [Q2HJB3_BOVIN]	3.28805	2.3	3	1	1	1	catalytic activity; metal ion binding		metabolic process	Pf00067	522	60.3783	7.37158
G3X7H1	Uncharacterized protein (Fragment) OS=Bos taurus GN=CASP14 PE=3 SV=1 - [G3X7H1_BOVIN]	3.2878	5.28	2	1	1	1	catalytic activity		cell death; metabolic process	Pf00656	246	27.956	4.95752
F4YD37	Ubiquitin-like modifier activating enzyme 1 (Fragment) OS=Bubalus bubalis GN=UBA1 PE=2 SV=1 - [F4YD37_BUBBU]	3.20542	13.27	2	1	1	1	catalytic activity; nucleotide binding	membrane	metabolic process	Pf00899	113	12.6772	4.90674
Q58CS3	Dipeptidylpeptidase III isoform 1 OS=Bos taurus GN=DPP3 PE=2 SV=1 - [Q58CS3_BOVIN]	3.20274	2.36	3	1	1	1	catalytic activity	cytoplasm	metabolic process	Pf03571	721	81.0231	5.2876
A7E3W4	Transketolase OS=Bos taurus GN=TKT PE=2 SV=1 - [A7E3W4_BOVIN]	3.16904	2.01	5	1	1	1	catalytic activity; metal ion binding		metabolic process; regulation of biological process	Pf00456; Pf00676; Pf02779; Pf02780; Pf09364	596	64.8341	7.13721
B2ZA84	Thioltransferase OS=Ovis aries PE=4 SV=1 - [B2ZA84_SHEEP]	3.14583	10.38	7	1	1	1	catalytic activity		cellular homeostasis; metabolic process; regulation of biological process	Pf00462	106	11.7761	7.78174
F1MMK8	Lysine--tRNA ligase OS=Bos taurus GN=KARS PE=3 SV=1 - [F1MMK8_BOVIN]	3.06964	1.77	2	1	1	1	catalytic activity; metal ion binding; nucleotide binding	cytoplasm; cytoskeleton; mitochondrion	metabolic process	Pf00152; Pf00587; Pf01336	623	71.3015	6.78564
E1B8X8	Uncharacterized protein OS=Bos taurus PE=4 SV=2 - [E1B8X8_BOVIN]	2.99913	0.45	1	1	1	1	catalytic activity; DNA binding; protein binding	cytoplasm; cytoskeleton; membrane; nucleus	cell communication; cell death; cell differentiation; cell division; cell organization and biogenesis; cell proliferation; development; metabolic process; regulation of biological process; reproduction; response to stimulus	Pf00634; Pf09103; Pf09104; Pf09121; Pf09169	3357	376.128	6.82959
Q2KIQ0	NIMA (Never in mitosis gene a)-related kinase 2 OS=Bos taurus GN=NEK2 PE=2 SV=1 - [Q2KIQ0_BOVIN]	2.96799	4.18	1	1	1	1	catalytic activity; nucleotide binding; protein binding	chromosome; cytoplasm; cytoskeleton; nucleus; organelle lumen	cell organization and biogenesis; metabolic process; regulation of biological process	Pf00069; Pf07714	383	44.4108	8.17725
Q3ZBY4	Fructose-bisphosphate aldolase OS=Bos taurus GN=ALDOC PE=2 SV=2 - [Q3ZBY4_BOVIN]	2.95341	4.4	2	1	1	1	catalytic activity; protein binding	cytoplasm; mitochondrion	metabolic process	Pf00274	364	39.3572	6.65381
P16116	Aldose reductase OS=Bos taurus GN=AKR1B1 PE=1 SV=1 - [ALDR_BOVIN]	2.9515	3.49	3	1	1	1	catalytic activity	cytoplasm	metabolic process	Pf00248	315	35.8965	6.13818
G3X6L9	Uncharacterized protein OS=Bos taurus GN=EPRS PE=3 SV=1 - [G3X6L9_BOVIN]	2.95058	0.79	1	1	1	1	catalytic activity; nucleotide binding	cytoplasm; membrane	metabolic process	Pf00458; Pf00587; Pf00749; Pf01406; Pf03129; Pf03950; Pf09180	1511	169.812	7.32764
F1MZJ2	Uncharacterized protein OS=Bos taurus GN=OTUB2 PE=4 SV=2 - [F1MZJ2_BOVIN]	2.94183	5.56	3	1	1	1	catalytic activity		metabolic process	Pf10275	234	27.2557	6.11279
A5D987	Ubiquitin-conjugating enzyme E2N-like OS=Bos taurus GN=UBE2N PE=2 SV=1 - [A5D987_BOVIN]	2.93318	9.87	2	1	1	1	catalytic activity; nucleotide binding; protein binding	nucleus	cell communication; cell organization and biogenesis; metabolic process; regulation of biological process; response to stimulus	Pf00179	152	17.0739	5.98584
F1MDW1	Methionine--tRNA ligase, cytoplasmic OS=Bos taurus GN=MARS PE=3 SV=1 - [F1MDW1_BOVIN]	2.90346	1.11	2	1	1	1	catalytic activity; metal ion binding; nucleotide binding; RNA binding	cytoplasm; mitochondrion	metabolic process	Pf00043; Pf00133; Pf00458; Pf09334	898	100.57	6.41748
Q1JPH2	Ras related v-ral simian leukemia viral oncogene homolog A (Fragment) OS=Bos taurus GN=RALA PE=2 SV=1 - [Q1JPH2_BOVIN]	2.89802	8.2	2	1	1	1	catalytic activity; nucleotide binding; protein binding	cell surface; cytoplasm; membrane	cell communication; cell division; cell organization and biogenesis; metabolic process; regulation of biological process; response to stimulus	Pf00025; Pf00071; Pf08477	183	20.7583	4.91943
A4FUC8	CARS protein OS=Bos taurus GN=CARS PE=2 SV=1 - [A4FUC8_BOVIN]	2.89399	1.44	1	1	1	1	catalytic activity; metal ion binding; nucleotide binding; protein binding; RNA binding	cytoplasm; cytosol	metabolic process	Pf00133; Pf01406; Pf09334	832	94.0737	6.60986
G5E619	Uncharacterized protein OS=Bos taurus GN=LOC786258 PE=4 SV=1 - [G5E619_BOVIN]	2.87241	6.48	3	1	1	1	catalytic activity; nucleotide binding	cytoplasm; nucleus	cell communication; metabolic process; regulation of biological process; response to stimulus; transport	Pf00025; Pf00071; Pf04670; Pf08477	216	24.2904	6.41748
Q0VC97	Carbonyl reductase 3 OS=Bos taurus GN=CBR3 PE=2 SV=1 - [Q0VC97_BOVIN]	2.86395	5.05	4	1	1	1	catalytic activity; nucleotide binding	cytoplasm; cytosol; nucleus	metabolic process	Pf00106; Pf08659	277	30.7428	6.43018
Q5E947	Peroxiredoxin-1 OS=Bos taurus GN=PRDX1 PE=2 SV=1 - [PRDX1_BOVIN]	2.84281	5.03	3	1	1	1	antioxidant activity; catalytic activity; protein binding	cytoplasm; mitochondrion; nucleus	cell communication; cell proliferation; defense response; metabolic process; regulation of biological process; response to stimulus; transport	Pf00578; Pf08534; Pf10417	199	22.1954	8.39697
A9LM13	RAB14 OS=Capra hircus GN=rab14 PE=2 SV=1 - [A9LM13_CAPHI]	2.83531	6.98	3	1	1	1	catalytic activity; nucleotide binding	cytoplasm; nucleus	cell communication; regulation of biological process; response to stimulus; transport	Pf00009; Pf00025; Pf00071; Pf04670; Pf08477	215	23.9119	6.21436
Q862S5	Similar to aldehyde reductase (Fragment) OS=Bos taurus PE=2 SV=1 - [Q862S5_BOVIN]	2.82259	7.75	1	1	1	1	catalytic activity	cytoplasm	metabolic process	Pf00248	142	16.0793	6.37939
F1MVX2	Uncharacterized protein OS=Bos taurus GN=LANCL1 PE=4 SV=2 - [F1MVX2_BOVIN]	2.81668	3.26	2	1	1	1	catalytic activity		metabolic process	Pf05147	399	45.2794	7.32764
Q58CT7	Mevalonate kinase OS=Bos taurus GN=MVK PE=2 SV=1 - [Q58CT7_BOVIN]	2.79403	3.03	5	1	1	1	catalytic activity; nucleotide binding	cytoplasm	metabolic process	Pf00288	363	38.1854	9.29053
A1L548	Ubiquitin isopeptidase T (Fragment) OS=Bos taurus GN=USP5 PE=2 SV=1 - [A1L548_BOVIN]	2.78833	2.24	2	1	1	1	catalytic activity; metal ion binding; protein binding		metabolic process	Pf00443; Pf00627; Pf02148	713	80.015	5.0083
A6H7J6	P4HB protein OS=Bos taurus GN=P4HB PE=2 SV=1 - [A6H7J6_BOVIN]	2.75262	3.33	3	1	1	1	catalytic activity; metal ion binding	cell surface; cytoplasm; endoplasmic reticulum; membrane; organelle lumen	cellular homeostasis; metabolic process; regulation of biological process	Pf00085; Pf01216	510	57.1678	4.90674
Q3ZBK2	Redox-regulatory protein FAM213A OS=Bos taurus GN=FAM213A PE=2 SV=1 - [F213A_BOVIN]	2.74512	5.05	2	1	1	1	antioxidant activity; catalytic activity	cytoplasm; mitochondrion	cell differentiation; development; metabolic process; regulation of biological process	Pf00578	218	24.3397	8.63135
Q861P7	HLA-B-associated transcript 1 (Fragment) OS=Bos taurus GN=BAT1 PE=2 SV=1 - [Q861P7_BOVIN]	2.71517	8.77	6	1	1	1	catalytic activity; nucleotide binding; protein binding; RNA binding	nucleus; organelle lumen; spliceosomal complex	cell organization and biogenesis; metabolic process; reproduction; transport	Pf00271	114	13.1367	5.52881
Q6PVY3	Macrophage migration inhibitory factor (Fragment) OS=Bos taurus PE=2 SV=1 - [Q6PVY3_BOVIN]	2.71152	9	3	1	1	1	catalytic activity; protein binding	cell surface; cytoplasm; extracellular	cell communication; cell death; cell organization and biogenesis; cell proliferation; defense response; metabolic process; regulation of biological process; response to stimulus; transport	Pf01187	100	10.6643	7.21045
Q3ZC84	Cytosolic non-specific dipeptidase OS=Bos taurus GN=CNDP2 PE=2 SV=1 - [CNDP2_BOVIN]	2.61666	3.37	2	1	1	1	catalytic activity; metal ion binding	cytoplasm	metabolic process	Pf01546; Pf07687	475	52.6217	5.87158
F1N0H3	Carbonic anhydrase 2 (Fragment) OS=Bos taurus GN=CA2 PE=4 SV=2 - [F1N0H3_BOVIN]	2.60542	3.61	3	1	1	1	catalytic activity; metal ion binding	cytoplasm; cytosol	metabolic process; transport	Pf00194	249	27.7331	6.354
L8I5A7	Glutathione S-transferase P (Fragment) OS=Bos grunniens mutus GN=M91_14042 PE=3 SV=1 - [L8I5A7_BOSMU]	15.2393	28.1	4	4	4	4				Protein not found	210	23.5661	7.35693
L8IC82	Transitional endoplasmic reticulum ATPase (Fragment) OS=Bos grunniens mutus GN=M91_01524 PE=4 SV=1 - [L8IC82_BOSMU]	13.7378	6.88	3	4	4	4				Protein not found	799	88.5174	5.35107
L8HLI0	1-phosphatidylinositol-4,5-bisphosphate phosphodiesterase delta-1 (Fragment) OS=Bos grunniens mutus GN=M91_19247 PE=4 SV=1 - [L8HLI0_BOSMU]	6.93645	4.29	2	2	2	2				Protein not found	606	68.4543	6.23975
L8HP95	Protein-glutamine gamma-glutamyltransferase K OS=Bos grunniens mutus GN=M91_13227 PE=3 SV=1 - [L8HP95_BOSMU]	6.48471	3.71	3	2	2	2				Protein not found	835	91.7254	6.60986
L8I8S2	Casein kinase I isoform alpha (Fragment) OS=Bos grunniens mutus GN=M91_18899 PE=4 SV=1 - [L8I8S2_BOSMU]	5.69156	8.31	5	1	2	2				Protein not found	337	38.6476	9.43701
L8IKU4	D-3-phosphoglycerate dehydrogenase OS=Bos grunniens mutus GN=M91_04626 PE=3 SV=1 - [L8IKU4_BOSMU]	5.35671	4.35	2	2	2	2				Protein not found	529	55.8589	7.09326
L8J565	26S proteasome non-ATPase regulatory subunit 1 (Fragment) OS=Bos grunniens mutus GN=M91_11013 PE=4 SV=1 - [L8J565_BOSMU]	3.69246	1.27	2	1	1	1				Protein not found	948	105.316	5.38916
L8I7H3	Prolyl endopeptidase (Fragment) OS=Bos grunniens mutus GN=M91_10335 PE=4 SV=1 - [L8I7H3_BOSMU]	3.35275	2.16	3	1	1	1				Protein not found	695	78.8971	6.07471
L8I7S8	Protein phosphatase 1 regulatory subunit 7 (Fragment) OS=Bos grunniens mutus GN=M91_12490 PE=4 SV=1 - [L8I7S8_BOSMU]	3.11512	5.25	2	1	1	1				Protein not found	343	39.4276	5.04639
L8I8A8	Malate dehydrogenase (Fragment) OS=Bos grunniens mutus GN=M91_21510 PE=3 SV=1 - [L8I8A8_BOSMU]	3.03427	5.09	2	1	1	1				Protein not found	334	36.412	6.58057
L8HV64	6-phosphofructokinase (Fragment) OS=Bos grunniens mutus GN=M91_12154 PE=3 SV=1 - [L8HV64_BOSMU]	2.7977	1.99	2	1	1	1				Protein not found	754	82.738	7.50342
L8J1K1	Copper-transporting ATPase 1 OS=Bos grunniens mutus GN=M91_04376 PE=3 SV=1 - [L8J1K1_BOSMU]	21.6557	4.83	5	5	5	7				Protein not found	1510	164.302	6.49365
L8IAJ5	Alanyl-tRNA synthetase, mitochondrial (Fragment) OS=Bos grunniens mutus GN=M91_00674 PE=3 SV=1 - [L8IAJ5_BOSMU]	2.72036	1.61	1	1	1	1				Protein not found	992	107.547	6.82959
L8I0G2	Tyrosyl-tRNA synthetase, cytoplasmic (Fragment) OS=Bos grunniens mutus GN=M91_11110 PE=4 SV=1 - [L8I0G2_BOSMU]	2.62136	1.76	3	1	1	1				Protein not found	511	57.1921	7.43018
L8I6H8	Malic enzyme OS=Bos grunniens mutus GN=M91_01898 PE=3 SV=1 - [L8I6H8_BOSMU]	8.06534	8.56	6	2	2	2				Protein not found	397	44.0207	7.91357
L8J2C5	Cathepsin B OS=Bos grunniens mutus GN=M91_07540 PE=3 SV=1 - [L8J2C5_BOSMU]	6.63867	5.37	2	1	1	2				Protein not found	335	36.6664	6.3667

## Sheet: enzyme regulator activity
Accession	Description	Score	Coverage	# Proteins	# Unique Peptides	# Peptides	# PSMs	Molecular Function	Cellular Component	Biological Process	Pfam IDs	# AAs	MW [kDa]	calc. pI
F1N650	Annexin OS=Bos taurus GN=ANXA1 PE=3 SV=1 - [F1N650_BOVIN]	21.208	16.47	4	4	4	6	enzyme regulator activity; metal ion binding; protein binding; structural molecule activity	cytoskeleton; membrane	cell communication; cell differentiation; cell organization and biogenesis; cell proliferation; development; metabolic process; regulation of biological process; response to stimulus; transport	Pf00191	346	38.9553	6.81494
P04272	Annexin A2 OS=Bos taurus GN=ANXA2 PE=1 SV=2 - [ANXA2_BOVIN]	13.7088	12.09	2	3	3	4	enzyme regulator activity; metal ion binding; protein binding	cytoplasm; endosome; extracellular; membrane	cell organization and biogenesis; coagulation; development; regulation of biological process; response to stimulus; transport	Pf00191	339	38.5878	7.31299
Q76LV2	Heat shock protein HSP 90-alpha OS=Bos taurus GN=HSP90AA1 PE=2 SV=3 - [HS90A_BOVIN]	9.25625	4.91	13	3	3	3	catalytic activity; enzyme regulator activity; nucleotide binding; protein binding	cytoplasm	cell organization and biogenesis; metabolic process; regulation of biological process; response to stimulus; transport	Pf00183; Pf02518	733	84.6777	5.0083
P13696	Phosphatidylethanolamine-binding protein 1 OS=Bos taurus GN=PEBP1 PE=1 SV=2 - [PEBP1_BOVIN]	6.41569	18.18	1	2	2	2	enzyme regulator activity; nucleotide binding	cytoplasm	metabolic process; regulation of biological process	Pf01161	187	20.9727	7.48877
Q7M2Q9	Rho protein GDP-dissociation inhibitor (Fragments) OS=Bos taurus PE=1 SV=1 - [Q7M2Q9_BOVIN]	3.20391	22.22	3	1	1	1	enzyme regulator activity	cytoplasm		Pf02115	72	8.07298	4.53857
F1MMQ5	Translation initiation factor eIF-2B subunit delta OS=Bos taurus GN=EIF2B4 PE=3 SV=1 - [F1MMQ5_BOVIN]	3.0779	2.1	3	1	1	1	enzyme regulator activity; RNA binding	cytoplasm	cell communication; cell differentiation; cellular homeostasis; development; metabolic process; reproduction; response to stimulus	Pf01008	524	57.4492	9.34912
G5E537	Uncharacterized protein OS=Bos taurus PE=3 SV=1 - [G5E537_BOVIN]	2.9317	4.08	6	1	1	1	enzyme regulator activity			Pf00079	245	27.7892	5.73193
A5PJK0	Serpin B10 OS=Bos taurus GN=SERPINB10 PE=2 SV=1 - [SPB10_BOVIN]	2.81852	2.52	3	1	1	1	enzyme regulator activity	cytoplasm; nucleus	metabolic process; regulation of biological process	Pf00079	397	45.1665	5.79541
Q08DM0	Serpin peptidase inhibitor, clade A (Alpha-1 antiproteinase, antitrypsin), member 12 OS=Bos taurus GN=SERPINA12 PE=2 SV=1 - [Q08DM0_BOVIN]	2.78206	2.9	2	1	1	1	enzyme regulator activity		metabolic process; regulation of biological process	Pf00079	414	47.2217	9.42236
C5IJ88	GDI2 OS=Ovis aries PE=2 SV=1 - [C5IJ88_SHEEP]	2.673	2.7	3	1	1	1	enzyme regulator activity		transport	Pf00996	445	50.4417	6.25244
F1MRP8	Uncharacterized protein OS=Bos taurus GN=PLEKHG1 PE=4 SV=2 - [F1MRP8_BOVIN]	2.64189	1.23	2	1	1	1	enzyme regulator activity; protein binding		cell communication; regulation of biological process; response to stimulus	Pf00169; Pf00621	1380	153.525	6.02393
L8J4S1	Myosin-9 (Fragment) OS=Bos grunniens mutus GN=M91_10500 PE=4 SV=1 - [L8J4S1_BOSMU]	6.09984	1.39	2	2	2	2				Protein not found	1947	224.672	5.56689
L8IF47	Myosin-VI (Fragment) OS=Bos grunniens mutus GN=M91_21276 PE=4 SV=1 - [L8IF47_BOSMU]	2.64814	2.9	2	1	1	1				Protein not found	517	58.3462	6.13818
L8HPG3	Serpin B5 OS=Bos grunniens mutus GN=M91_01993 PE=3 SV=1 - [L8HPG3_BOSMU]	26.238	24.47	2	8	8	8				Protein not found	380	42.7557	5.89697

## Sheet: structural molecule activity
Accession	Description	Score	Coverage	# Proteins	# Unique Peptides	# Peptides	# PSMs	Molecular Function	Cellular Component	Biological Process	Pfam IDs	# AAs	MW [kDa]	calc. pI
E1B898	Uncharacterized protein OS=Bos taurus GN=KRT86 PE=3 SV=1 - [E1B898_BOVIN]	367.957	35.39	9	5	17	106	catalytic activity; motor activity; structural molecule activity	cytoskeleton; membrane; nucleus	transport	Pf00038; Pf01576; Pf05557; Pf07926; Pf09726; Pf10174; Pf11559; Pf12128	486	53.2973	5.56689
F1MSA6	Uncharacterized protein OS=Bos taurus GN=KRT34 PE=3 SV=1 - [F1MSA6_BOVIN]	183.891	34.53	11	2	12	49	structural molecule activity	cytoskeleton		Pf00038	391	44.699	4.90674
P02534	Keratin, type I microfibrillar 48 kDa, component 8C-1 OS=Ovis aries PE=1 SV=2 - [K1M1_SHEEP]	181.563	32.77	20	1	12	48	catalytic activity; motor activity; structural molecule activity	cytoskeleton		Pf00038; Pf01576; Pf12128	412	46.6448	4.80518
Q6R651	Hair acidic keratin 1 OS=Capra hircus PE=2 SV=1 - [Q6R651_CAPHI]	177.704	28.57	18	1	11	47	catalytic activity; motor activity; protein binding; structural molecule activity	cytoplasm; cytoskeleton; membrane	cell organization and biogenesis	Pf00038; Pf01576; Pf05622; Pf06160; Pf12128	413	46.847	4.83057
A5PJJ1	KRT33A protein OS=Bos taurus GN=KRT33A PE=2 SV=1 - [A5PJJ1_BOVIN]	177.485	27.18	18	2	10	47	catalytic activity; motor activity; structural molecule activity	cytoskeleton		Pf00038; Pf01576; Pf12128	401	45.6893	4.86865
A4FUZ0	Keratin, type II cuticular Hb3 OS=Bos taurus GN=KRT83 PE=2 SV=1 - [KRT83_BOVIN]	150.536	33.06	9	4	16	44	catalytic activity; motor activity; structural molecule activity	cytoskeleton; membrane; nucleus	transport	Pf00038; Pf01576; Pf02463; Pf05701; Pf07888; Pf07926; Pf09726; Pf10174; Pf11559; Pf12128	493	53.9545	5.47803
P25691	Keratin, type II microfibrillar, component 5 OS=Ovis aries PE=1 SV=1 - [K2M3_SHEEP]	127.195	28.69	5	2	15	38	structural molecule activity	cytoskeleton		Pf00038; Pf08317	502	55.2205	6.45557
F1MI98	Uncharacterized protein OS=Bos taurus GN=KRT36 PE=3 SV=2 - [F1MI98_BOVIN]	118.398	30.26	11	9	12	33	structural molecule activity	cytoskeleton		Pf00038; Pf12128	456	51.0773	4.98291
F1N362	Uncharacterized protein OS=Bos taurus GN=KRT84 PE=3 SV=2 - [F1N362_BOVIN]	116.427	32.55	10	14	17	34	catalytic activity; motor activity; structural molecule activity	cytoskeleton		Pf00038; Pf01576; Pf05557	593	64.0911	7.38623
G3N0V2	Uncharacterized protein OS=Bos taurus GN=KRT1 PE=3 SV=1 - [G3N0V2_BOVIN]	112.167	29.37	6	11	14	32	structural molecule activity; transporter activity	cytoskeleton; membrane	transport	Pf00038; Pf01496; Pf12128; Pf12252	606	63.1131	8.27979
F1MUY2	Uncharacterized protein OS=Bos taurus GN=KRT6B PE=2 SV=1 - [F1MUY2_BOVIN]	111.846	29.42	13	3	14	34	catalytic activity; motor activity; structural molecule activity	cytoskeleton		Pf00038; Pf01576; Pf05957; Pf07902; Pf12128	571	60.8186	8.35303
E1B991	Uncharacterized protein OS=Bos taurus GN=KRT2 PE=3 SV=2 - [E1B991_BOVIN]	89.7041	25.77	3	9	12	25	structural molecule activity	cytoskeleton		Pf00038	617	64.2946	8.67529
P02539	Keratin, type II microfibrillar (Fragment) OS=Ovis aries PE=1 SV=1 - [K2M1_SHEEP]	72.2914	25.69	1	1	3	19	structural molecule activity	cytoskeleton		Pf00038	109	12.6753	4.58936
A6QNZ7	Keratin 10 (Epidermolytic hyperkeratosis; keratosis palmaris et plantaris) OS=Bos taurus GN=KRT10 PE=2 SV=1 - [A6QNZ7_BOVIN]	72.2295	19.01	3	8	8	19	structural molecule activity	cytoplasm; cytoskeleton	cell differentiation; development; response to stimulus	Pf00038	526	54.8162	5.07178
Q8SPJ1	Junction plakoglobin OS=Bos taurus GN=JUP PE=2 SV=1 - [PLAK_BOVIN]	70.6321	23.76	7	13	13	20	protein binding; structural molecule activity	cytoplasm; cytoskeleton; cytosol; membrane; nucleus; organelle lumen	cell communication; cell differentiation; cell organization and biogenesis; cellular component movement; development; metabolic process; regulation of biological process; reproduction; response to stimulus; transport	Pf00514	745	81.7688	6.13818
A0JND2	Keratin, type II cytoskeletal 80 OS=Bos taurus GN=KRT80 PE=2 SV=1 - [K2C80_BOVIN]	44.5598	14.22	5	4	5	13	catalytic activity; motor activity; structural molecule activity; transporter activity	cytoskeleton; membrane	transport	Pf00038; Pf01496; Pf01576; Pf05557; Pf05667; Pf07888; Pf12128	422	47.408	5.31299
A1L595	Keratin, type I cytoskeletal 17 OS=Bos taurus GN=KRT17 PE=2 SV=1 - [K1C17_BOVIN]	25.5264	14.06	10	2	6	8	protein binding; receptor activity; signal transducer activity; structural molecule activity	cytoplasm; cytoskeleton	cell differentiation; cell growth; cell organization and biogenesis; development; metabolic process; regulation of biological process	Pf00038; Pf07888; Pf12128	441	48.6823	5.14795
E1BJB1	Tubulin beta-2B chain OS=Bos taurus GN=TUBB2B PE=2 SV=1 - [E1BJB1_BOVIN]	24.9133	11.46	17	2	4	7	catalytic activity; nucleotide binding; structural molecule activity	cytoplasm; cytoskeleton	cell organization and biogenesis; cellular component movement; metabolic process	Pf00091; Pf03953	445	49.875	4.89404
F1N650	Annexin OS=Bos taurus GN=ANXA1 PE=3 SV=1 - [F1N650_BOVIN]	21.208	16.47	4	4	4	6	enzyme regulator activity; metal ion binding; protein binding; structural molecule activity	cytoskeleton; membrane	cell communication; cell differentiation; cell organization and biogenesis; cell proliferation; development; metabolic process; regulation of biological process; response to stimulus; transport	Pf00191	346	38.9553	6.81494
A6YRY8	40S ribosomal protein SA OS=Ovis aries GN=RPSA PE=2 SV=1 - [RSSA_SHEEP]	20.6546	26.44	8	6	6	6	structural molecule activity	cytoplasm; membrane; nucleus; ribosome	metabolic process	Pf00318	295	32.8645	4.93213
G3X7R8	Uncharacterized protein (Fragment) OS=Bos taurus PE=3 SV=1 - [G3X7R8_BOVIN]	19.6453	11.86	10	1	3	5	catalytic activity; nucleotide binding; structural molecule activity	cytoskeleton	cell organization and biogenesis; cellular component movement; metabolic process	Pf00091; Pf03953	354	39.657	4.84326
F1MYG5	Uncharacterized protein OS=Bos taurus GN=LMNA PE=2 SV=1 - [F1MYG5_BOVIN]	19.0243	11.6	4	6	6	6	structural molecule activity	cytoskeleton; nucleus; organelle lumen	cell communication; cell death; cell differentiation; cell organization and biogenesis; cellular component movement; development; regulation of biological process; response to stimulus; transport	Pf00038; Pf00932	664	74.0818	7.38623
F1MPU0	Clathrin heavy chain 1 (Fragment) OS=Bos taurus GN=CLTC PE=4 SV=2 - [F1MPU0_BOVIN]	18.7752	3.97	3	5	5	6	protein binding; structural molecule activity	cytoplasm; Golgi; membrane	transport	Pf00637; Pf01394; Pf04053; Pf09268	1661	189.817	5.63037
P08728	Keratin, type I cytoskeletal 19 OS=Bos taurus GN=KRT19 PE=2 SV=1 - [K1C19_BOVIN]	16.0569	9.02	12	1	4	5	structural molecule activity	cytoplasm; cytoskeleton; membrane	cell differentiation; cell organization and biogenesis; development; response to stimulus	Pf00038	399	43.8581	5.0083
G8JKY0	40S ribosomal protein S8 (Fragment) OS=Bos taurus GN=RPS8 PE=2 SV=1 - [G8JKY0_BOVIN]	14.9404	26.57	4	4	4	4	structural molecule activity	cytoplasm; ribosome	metabolic process	Pf01201	207	24.0591	10.3159
A8NJ40	60S ribosomal protein L6 OS=Bos taurus GN=RPL6 PE=2 SV=1 - [A8NJ40_BOVIN]	14.6925	20.93	4	3	3	4	structural molecule activity	cytoplasm; ribosome	metabolic process	Pf01159; Pf03868	215	24.0129	11.0337
F1MNF8	Uncharacterized protein OS=Bos taurus GN=LOC100141266 PE=2 SV=1 - [F1MNF8_BOVIN]	14.1961	10.91	14	1	3	4	catalytic activity; nucleotide binding; structural molecule activity	cytoplasm; cytoskeleton	cell organization and biogenesis; cellular component movement; metabolic process	Pf00091; Pf03953	449	49.8704	5.05908
Q0QEV5	60S ribosomal protein L18 (Fragment) OS=Bos taurus GN=RPL18 PE=2 SV=1 - [Q0QEV5_BOVIN]	11.9112	28.92	3	4	4	4	structural molecule activity	cytoplasm; cytosol; ribosome	metabolic process	Pf00828	166	18.8445	11.7808
Q5U7H2	Ribosomal protein L15 (Fragment) OS=Bos taurus PE=2 SV=1 - [Q5U7H2_BOVIN]	9.47858	31.58	5	3	3	3	structural molecule activity	cytoplasm; ribosome	metabolic process	Pf00827	133	15.4013	11.5171
G3ER53	Keratin type II cytoskeletal 71 (Fragment) OS=Ovis aries GN=KRT71 PE=3 SV=1 - [G3ER53_SHEEP]	9.4632	11.14	6	2	3	3	structural molecule activity	cytoskeleton		Pf00038	368	41.8309	5.17334
O18789	40S ribosomal protein S2 OS=Bos taurus GN=RPS2 PE=2 SV=2 - [RS2_BOVIN]	9.15268	12.97	5	3	3	3	protein binding; RNA binding; structural molecule activity	cytoplasm; cytosol; nucleus; organelle lumen; ribosome	metabolic process	Pf00333; Pf03719	293	31.2156	10.2427
P02510	Alpha-crystallin B chain OS=Bos taurus GN=CRYAB PE=1 SV=2 - [CRYAB_BOVIN]	8.95613	20	2	3	3	3	metal ion binding; protein binding; structural molecule activity	cytoplasm; cytosol; membrane; mitochondrion; nucleus	cell death; cell differentiation; cell organization and biogenesis; development; metabolic process; regulation of biological process; response to stimulus; transport	Pf00011; Pf00525	175	20.0244	7.32764
Q862I9	Similar to acidic ribosomal phosphoprotein PO (Fragment) OS=Bos taurus PE=2 SV=1 - [Q862I9_BOVIN]	8.73244	20.24	7	3	3	3	structural molecule activity	cytoplasm; cytosol; nucleus; ribosome	metabolic process	Pf00466	168	18.4978	9.67139
Q5E988	40S ribosomal protein S5 OS=Bos taurus GN=RPS5 PE=2 SV=3 - [RS5_BOVIN]	7.86677	13.73	2	2	2	2	RNA binding; structural molecule activity	cytoplasm; cytosol; ribosome	metabolic process; regulation of biological process	Pf00177	204	22.8621	9.71533
Q862J1	Similar to ribosomal protein L17 (Fragment) OS=Bos taurus PE=2 SV=1 - [Q862J1_BOVIN]	7.70238	29.21	20	2	2	2	structural molecule activity	cytoplasm; ribosome	metabolic process	Pf00237	89	10.3693	9.65674
F1MFW9	Uncharacterized protein (Fragment) OS=Bos taurus GN=KRT24 PE=3 SV=2 - [F1MFW9_BOVIN]	7.66064	3.33	2	1	1	2	structural molecule activity	cytoskeleton		Pf00038	481	50.7326	4.75439
P53620	Coatomer subunit gamma-1 OS=Bos taurus GN=COPG1 PE=1 SV=1 - [COPG1_BOVIN]	7.53539	3.89	4	2	2	2	structural molecule activity	cytoplasm; Golgi; membrane; nucleus	transport	Pf01602; Pf08752	874	97.3233	5.45264
F1MM34	Catenin alpha-1 OS=Bos taurus GN=CTNNA1 PE=4 SV=2 - [F1MM34_BOVIN]	6.45083	2.98	4	2	2	2	protein binding; structural molecule activity	cytoskeleton; membrane	cell communication; cell death; cell differentiation; cell organization and biogenesis; cell proliferation; development; regulation of biological process; response to stimulus	Pf01044	906	100.039	6.29053
Q3T171	60S ribosomal protein L36 OS=Bos taurus GN=RPL36 PE=3 SV=3 - [RL36_BOVIN]	5.8311	12.38	2	2	2	2	structural molecule activity	cytoplasm; ribosome	metabolic process	Pf01158	105	12.2159	11.5903
Q862L6	Similar to ribosomal protein L12 (Fragment) OS=Bos taurus PE=2 SV=1 - [Q862L6_BOVIN]	5.71448	21.38	4	2	2	2	RNA binding; structural molecule activity	cytoplasm; ribosome	metabolic process	Pf00298; Pf03946	145	15.6806	9.89111
Q862D8	Similar to S3 ribosomal protein (Fragment) OS=Bos taurus PE=2 SV=1 - [Q862D8_BOVIN]	5.69385	15.86	7	2	2	2	catalytic activity; DNA binding; protein binding; RNA binding; structural molecule activity	cytoplasm; cytosol; membrane; nucleus; ribosome	cell death; metabolic process; regulation of biological process; response to stimulus	Pf00189; Pf07650	145	16.0718	9.99365
Q862K6	Similar to ribosomal protein L21 (Fragment) OS=Bos taurus PE=2 SV=1 - [Q862K6_BOVIN]	4.64787	13.39	5	1	1	1	structural molecule activity	cytoplasm; ribosome	metabolic process	Pf01157	112	12.9831	11.1362
Q0P5J4	Keratin, type I cytoskeletal 25 OS=Bos taurus GN=KRT25 PE=2 SV=1 - [K1C25_BOVIN]	4.63908	3.56	5	1	1	1	structural molecule activity	cytoplasm; cytoskeleton	cell organization and biogenesis; development	Pf00038	450	49.2825	5.03369
Q9TTX8	Ribosomal protein L32 (Fragment) OS=Ovis aries PE=2 SV=1 - [Q9TTX8_SHEEP]	3.88855	11.02	2	1	1	1	structural molecule activity	cytoplasm; ribosome	metabolic process	Pf01655	118	13.9669	11.5024
P42899	60S acidic ribosomal protein P2 OS=Bos taurus GN=RPLP2 PE=3 SV=1 - [RLA2_BOVIN]	3.78567	16.52	2	1	1	1	structural molecule activity	cytoplasm; ribosome	metabolic process	Pf00428	115	11.6949	4.61475
F4YD28	40S ribosomal protein S24 (Fragment) OS=Bubalus bubalis GN=RPS24 PE=2 SV=1 - [F4YD28_BUBBU]	3.66985	18.07	5	1	1	1	nucleotide binding; structural molecule activity	cytoplasm; ribosome	metabolic process	Pf01282	83	9.54219	10.6968
F4YD26	Ribosomal protein S6 (Fragment) OS=Bubalus bubalis GN=RPS6 PE=2 SV=1 - [F4YD26_BUBBU]	3.64627	20.83	5	1	1	1	structural molecule activity	cytoplasm; ribosome	metabolic process	Pf01092	72	8.19031	10.3306
Q2XW10	Ribosomal protein S4 X-linked (Fragment) OS=Bos taurus GN=RPS4X PE=2 SV=1 - [Q2XW10_BOVIN]	3.55024	13.39	12	1	1	1	RNA binding; structural molecule activity	cytoplasm; ribosome	metabolic process	Pf00900	127	14.2636	9.02686
B0LRQ1	40S ribosomal protein S20-like protein (Fragment) OS=Ovis aries PE=2 SV=1 - [B0LRQ1_SHEEP]	3.26759	11.43	2	1	1	1	RNA binding; structural molecule activity	cytoplasm; ribosome	metabolic process	Pf00338	105	11.8336	10.228
P61356	60S ribosomal protein L27 OS=Bos taurus GN=RPL27 PE=2 SV=2 - [RL27_BOVIN]	3.08332	8.09	1	1	1	1	structural molecule activity	cytoplasm; cytosol; ribosome	metabolic process	Pf01777	136	15.7877	10.5649
A0JN39	Coatomer subunit beta OS=Bos taurus GN=COPB1 PE=1 SV=1 - [COPB_BOVIN]	3.04643	1.15	2	1	1	1	structural molecule activity	cytoplasm; Golgi; membrane	transport	Pf01602; Pf07718	953	107.059	5.99854
F6K453	Ribosomal protein S19 (Fragment) OS=Bubalus bubalis GN=rps19 PE=2 SV=1 - [F6K453_BUBBU]	2.98665	16.92	2	1	1	1	structural molecule activity	cytoplasm; ribosome	metabolic process	Pf01090	65	7.48798	9.5835
A6H769	40S ribosomal protein S7 OS=Bos taurus GN=RPS7 PE=2 SV=1 - [RS7_BOVIN]	2.95156	6.19	2	1	1	1	structural molecule activity	cytoplasm; cytoskeleton; cytosol; nucleus; organelle lumen; ribosome	metabolic process	Pf01251	194	22.1133	10.0962
E1BAT6	Uncharacterized protein OS=Bos taurus PE=3 SV=1 - [E1BAT6_BOVIN]	2.94065	8.28	2	1	1	1	structural molecule activity	cytoplasm; ribosome	metabolic process	Pf00380	145	16.359	10.1401
Q862N4	Similar to ribosomal protein L26 (Fragment) OS=Bos taurus PE=2 SV=1 - [Q862N4_BOVIN]	2.90228	6.98	3	1	1	1	structural molecule activity	cytoplasm; ribosome	metabolic process	Pf00467	129	15.2685	11.0923
F1N2W8	60S ribosomal protein L19 (Fragment) OS=Bos taurus GN=RPL19 PE=2 SV=1 - [F1N2W8_BOVIN]	2.69272	5.06	4	1	1	1	structural molecule activity	cytoplasm; cytosol; ribosome	metabolic process	Pf01280	158	19.1129	11.5317
Q861V1	Similar to Vesicle-associated membrane protein-associated protein B/C (Fragment) OS=Bos taurus PE=2 SV=1 - [Q861V1_BOVIN]	2.62114	8.16	4	1	1	1	protein binding; structural molecule activity	cytoplasm; endoplasmic reticulum; Golgi; membrane	cell communication; cellular homeostasis; metabolic process; regulation of biological process; reproduction; response to stimulus	Pf00635	147	16.6554	6.78564
L8HW98	Keratin, type II microfibrillar, component 5 OS=Bos grunniens mutus GN=M91_10633 PE=3 SV=1 - [L8HW98_BOSMU]	223.484	34.52	6	3	17	62				Protein not found	507	55.8748	6.45557
L8INK7	Desmoplakin (Fragment) OS=Bos grunniens mutus GN=M91_06211 PE=4 SV=1 - [L8INK7_BOSMU]	148.078	12.54	2	28	28	42				Protein not found	2839	327.347	6.81494
L8HXU8	Uncharacterized protein OS=Bos grunniens mutus GN=M91_10628 PE=3 SV=1 - [L8HXU8_BOSMU]	109.979	33.54	2	8	13	31				Protein not found	480	53.0816	8.30908
L8HW76	Keratin, type II cytoskeletal 6A OS=Bos grunniens mutus GN=M91_10641 PE=3 SV=1 - [L8HW76_BOSMU]	98.3551	31.08	12	2	13	30				Protein not found	518	55.9633	8.08936
L8HP74	Keratin, type I cytoskeletal 14 OS=Bos grunniens mutus GN=M91_06039 PE=3 SV=1 - [L8HP74_BOSMU]	95.1828	26.21	14	8	12	27				Protein not found	477	51.8347	5.16064
M0QVZ6	Keratin, type II cytoskeletal 5 OS=Bos taurus GN=KRT5 PE=3 SV=1 - [M0QVZ6_BOVIN]	62.2705	16.93	14	5	8	20				Protein not found	573	60.6293	7.81104
L8HWB8	Keratin, type II cytoskeletal 3 (Fragment) OS=Bos grunniens mutus GN=M91_10650 PE=3 SV=1 - [L8HWB8_BOSMU]	58.4085	12.71	12	1	7	19				Protein not found	543	56.8785	6.17627
L8IV51	Collagen alpha-1(I) chain OS=Bos grunniens mutus GN=M91_15600 PE=4 SV=1 - [L8IV51_BOSMU]	3.03093	1.23	2	1	1	1				Protein not found	1459	138.337	5.78271
L8HMJ6	Keratin, type I cytoskeletal 9 (Fragment) OS=Bos grunniens mutus GN=M91_06038 PE=4 SV=1 - [L8HMJ6_BOSMU]	2.59645	2.33	1	1	1	1				Protein not found	387	42.6377	4.71631
L8HRE9	Plakophilin-1 (Fragment) OS=Bos grunniens mutus GN=M91_13303 PE=4 SV=1 - [L8HRE9_BOSMU]	44.8373	22.37	5	11	11	13				Protein not found	675	74.2233	8.79248
A5PKJ3	DCTN1 protein OS=Bos taurus GN=DCTN1 PE=2 SV=1 - [A5PKJ3_BOVIN]	8.98439	2.5	2	2	2	2		membrane		Pf01302; Pf03961; Pf08317; Pf09726; Pf12455	1239	136.717	5.40186
L8HUF2	Envoplakin OS=Bos grunniens mutus GN=M91_03345 PE=4 SV=1 - [L8HUF2_BOSMU]	6.76205	1.48	2	2	2	2				Protein not found	2024	230.2	7.15186
L8IDB8	Polyubiquitin-C (Fragment) OS=Bos grunniens mutus GN=M91_18159 PE=4 SV=1 - [L8IDB8_BOSMU]	6.65924	32.85	15	2	2	2				Protein not found	685	76.9915	7.66455
L8J4S1	Myosin-9 (Fragment) OS=Bos grunniens mutus GN=M91_10500 PE=4 SV=1 - [L8J4S1_BOSMU]	6.09984	1.39	2	2	2	2				Protein not found	1947	224.672	5.56689
L8IF47	Myosin-VI (Fragment) OS=Bos grunniens mutus GN=M91_21276 PE=4 SV=1 - [L8IF47_BOSMU]	2.64814	2.9	2	1	1	1				Protein not found	517	58.3462	6.13818
L8IF65	Epiplakin (Fragment) OS=Bos grunniens mutus GN=M91_08867 PE=4 SV=1 - [L8IF65_BOSMU]	4.39325	6.13	1	1	1	1				Protein not found	310	34.2798	5.73193
L8II38	Moesin (Fragment) OS=Bos grunniens mutus GN=M91_15303 PE=4 SV=1 - [L8II38_BOSMU]	3.38008	1.75	7	1	1	1				Protein not found	573	67.4756	6.04932
Q6STH9	Gap junction protein alpha 1 (Fragment) OS=Bos mutus grunniens PE=2 SV=1 - [Q6STH9_BOSMU]	3.05915	12.93	4	1	1	1		membrane	cell communication	Pf10582	116	13.6242	9.01221
C0LJF6	Keratin associated protein 6 (Fragment) OS=Ovis aries GN=KAP6 PE=4 SV=1 - [C0LJF6_SHEEP]	3.59874	19.72	16	1	1	1		cytoskeleton			71	7.35595	8.47021
L8IBV0	Keratin-associated protein 24-1 (Fragment) OS=Bos grunniens mutus GN=M91_20957 PE=4 SV=1 - [L8IBV0_BOSMU]	2.91062	6.37	2	1	1	1				Protein not found	251	27.4136	8.23584
A6QQG8	KRTAP9-2 protein OS=Bos taurus GN=KRTAP9-2 PE=2 SV=1 - [A6QQG8_BOVIN]	3.63413	4.73	1	1	1	1		cytoskeleton			296	31.4137	7.69385

## Sheet: motor activity
Accession	Description	Score	Coverage	# Proteins	# Unique Peptides	# Peptides	# PSMs	Molecular Function	Cellular Component	Biological Process	Pfam IDs	# AAs	MW [kDa]	calc. pI
E1B898	Uncharacterized protein OS=Bos taurus GN=KRT86 PE=3 SV=1 - [E1B898_BOVIN]	367.957	35.39	9	5	17	106	catalytic activity; motor activity; structural molecule activity	cytoskeleton; membrane; nucleus	transport	Pf00038; Pf01576; Pf05557; Pf07926; Pf09726; Pf10174; Pf11559; Pf12128	486	53.2973	5.56689
P02534	Keratin, type I microfibrillar 48 kDa, component 8C-1 OS=Ovis aries PE=1 SV=2 - [K1M1_SHEEP]	181.563	32.77	20	1	12	48	catalytic activity; motor activity; structural molecule activity	cytoskeleton		Pf00038; Pf01576; Pf12128	412	46.6448	4.80518
Q6R651	Hair acidic keratin 1 OS=Capra hircus PE=2 SV=1 - [Q6R651_CAPHI]	177.704	28.57	18	1	11	47	catalytic activity; motor activity; protein binding; structural molecule activity	cytoplasm; cytoskeleton; membrane	cell organization and biogenesis	Pf00038; Pf01576; Pf05622; Pf06160; Pf12128	413	46.847	4.83057
A5PJJ1	KRT33A protein OS=Bos taurus GN=KRT33A PE=2 SV=1 - [A5PJJ1_BOVIN]	177.485	27.18	18	2	10	47	catalytic activity; motor activity; structural molecule activity	cytoskeleton		Pf00038; Pf01576; Pf12128	401	45.6893	4.86865
A4FUZ0	Keratin, type II cuticular Hb3 OS=Bos taurus GN=KRT83 PE=2 SV=1 - [KRT83_BOVIN]	150.536	33.06	9	4	16	44	catalytic activity; motor activity; structural molecule activity	cytoskeleton; membrane; nucleus	transport	Pf00038; Pf01576; Pf02463; Pf05701; Pf07888; Pf07926; Pf09726; Pf10174; Pf11559; Pf12128	493	53.9545	5.47803
F1N362	Uncharacterized protein OS=Bos taurus GN=KRT84 PE=3 SV=2 - [F1N362_BOVIN]	116.427	32.55	10	14	17	34	catalytic activity; motor activity; structural molecule activity	cytoskeleton		Pf00038; Pf01576; Pf05557	593	64.0911	7.38623
F1MUY2	Uncharacterized protein OS=Bos taurus GN=KRT6B PE=2 SV=1 - [F1MUY2_BOVIN]	111.846	29.42	13	3	14	34	catalytic activity; motor activity; structural molecule activity	cytoskeleton		Pf00038; Pf01576; Pf05957; Pf07902; Pf12128	571	60.8186	8.35303
A0JND2	Keratin, type II cytoskeletal 80 OS=Bos taurus GN=KRT80 PE=2 SV=1 - [K2C80_BOVIN]	44.5598	14.22	5	4	5	13	catalytic activity; motor activity; structural molecule activity; transporter activity	cytoskeleton; membrane	transport	Pf00038; Pf01496; Pf01576; Pf05557; Pf05667; Pf07888; Pf12128	422	47.408	5.31299
E1BDX8	Uncharacterized protein OS=Bos taurus GN=DYNC1H1 PE=4 SV=1 - [E1BDX8_BOVIN]	12.4055	0.95	1	3	3	4	catalytic activity; motor activity; nucleotide binding	cytoskeleton	cell organization and biogenesis; cellular component movement; metabolic process	Pf03028; Pf03915; Pf04156; Pf07246; Pf07728; Pf08385; Pf08393; Pf12774; Pf12775; Pf12777; Pf12780; Pf12781	4646	531.719	6.40479
F1MKQ9	Uveal autoantigen with coiled-coil domains and ankyrin repeats protein OS=Bos taurus GN=UACA PE=2 SV=2 - [F1MKQ9_BOVIN]	3.4763	0.86	4	1	1	1	catalytic activity; motor activity; protein binding; transporter activity	chromosome; cytoplasm; cytoskeleton; Golgi; membrane; nucleus; organelle lumen	cell organization and biogenesis; reproduction; transport	Pf00023; Pf01496; Pf01576; Pf02463; Pf05483; Pf05667; Pf07888; Pf09726; Pf09730; Pf12128; Pf12796	1401	161.156	6.80029
L8J4S1	Myosin-9 (Fragment) OS=Bos grunniens mutus GN=M91_10500 PE=4 SV=1 - [L8J4S1_BOSMU]	6.09984	1.39	2	2	2	2				Protein not found	1947	224.672	5.56689
L8IF47	Myosin-VI (Fragment) OS=Bos grunniens mutus GN=M91_21276 PE=4 SV=1 - [L8IF47_BOSMU]	2.64814	2.9	2	1	1	1				Protein not found	517	58.3462	6.13818

## Sheet: transporter activity
Accession	Description	Score	Coverage	# Proteins	# Unique Peptides	# Peptides	# PSMs	Molecular Function	Cellular Component	Biological Process	Pfam IDs	# AAs	MW [kDa]	calc. pI
G3N0V2	Uncharacterized protein OS=Bos taurus GN=KRT1 PE=3 SV=1 - [G3N0V2_BOVIN]	112.167	29.37	6	11	14	32	structural molecule activity; transporter activity	cytoskeleton; membrane	transport	Pf00038; Pf01496; Pf12128; Pf12252	606	63.1131	8.27979
A0JND2	Keratin, type II cytoskeletal 80 OS=Bos taurus GN=KRT80 PE=2 SV=1 - [K2C80_BOVIN]	44.5598	14.22	5	4	5	13	catalytic activity; motor activity; structural molecule activity; transporter activity	cytoskeleton; membrane	transport	Pf00038; Pf01496; Pf01576; Pf05557; Pf05667; Pf07888; Pf12128	422	47.408	5.31299
F1MHQ4	Fatty acid-binding protein, adipocyte OS=Bos taurus GN=FABP4 PE=3 SV=2 - [F1MHQ4_BOVIN]	13.6818	19.7	9	2	2	4	transporter activity	cytoplasm; nucleus	cell differentiation; defense response; metabolic process; regulation of biological process; response to stimulus; transport	Pf00061	132	14.6365	5.65576
B9VH00	Fatty acid binding protein 5 OS=Ovis aries GN=FABP5 PE=2 SV=1 - [B9VH00_SHEEP]	8.56998	22.22	4	2	2	3	transporter activity		transport	Pf00061	135	15.0936	7.69385
G1DFQ5	Chloride intracellular channel protein 1 OS=Capra hircus GN=CLIC1 PE=2 SV=1 - [G1DFQ5_CAPHI]	6.63304	7.47	3	1	1	2	transporter activity	membrane	transport		241	26.8487	5.26221
F1MKQ9	Uveal autoantigen with coiled-coil domains and ankyrin repeats protein OS=Bos taurus GN=UACA PE=2 SV=2 - [F1MKQ9_BOVIN]	3.4763	0.86	4	1	1	1	catalytic activity; motor activity; protein binding; transporter activity	chromosome; cytoplasm; cytoskeleton; Golgi; membrane; nucleus; organelle lumen	cell organization and biogenesis; reproduction; transport	Pf00023; Pf01496; Pf01576; Pf02463; Pf05483; Pf05667; Pf07888; Pf09726; Pf09730; Pf12128; Pf12796	1401	161.156	6.80029
E1BE98	Uncharacterized protein OS=Bos taurus GN=XPO1 PE=4 SV=2 - [E1BE98_BOVIN]	3.43382	1.59	1	1	1	1	transporter activity	chromosome; membrane; nucleus	cell organization and biogenesis; metabolic process; regulation of biological process; transport	Pf03810; Pf08389; Pf08767	1071	123.062	6.11279
G3X7G4	AP-2 complex subunit beta OS=Bos taurus GN=AP2B1 PE=4 SV=1 - [G3X7G4_BOVIN]	2.70285	2.51	7	1	1	1	transporter activity	cytoplasm; membrane	transport	Pf01602; Pf12717	598	67.6373	5.46533

## Sheet: antioxidant activity
Accession	Description	Score	Coverage	# Proteins	# Unique Peptides	# Peptides	# PSMs	Molecular Function	Cellular Component	Biological Process	Pfam IDs	# AAs	MW [kDa]	calc. pI
Q9BGI3	Peroxiredoxin-2 OS=Bos taurus GN=PRDX2 PE=2 SV=1 - [PRDX2_BOVIN]	11.0111	14.57	3	3	3	3	antioxidant activity; catalytic activity	cytoplasm	cell death; metabolic process; regulation of biological process; response to stimulus	Pf00578; Pf08534; Pf10417	199	21.9321	5.60498
O77834	Peroxiredoxin-6 OS=Bos taurus GN=PRDX6 PE=1 SV=3 - [PRDX6_BOVIN]	10.9832	12.05	1	2	2	3	antioxidant activity; catalytic activity	cytoplasm; cytosol; vacuole	metabolic process; response to stimulus	Pf00578; Pf08534; Pf10417	224	25.0511	6.37939
H6WAG8	Thioredoxin reductase 1 (Fragment) OS=Bubalus bubalis GN=TXNRD1 PE=3 SV=2 - [H6WAG8_BUBBU]	6.62164	6.94	7	2	2	2	antioxidant activity; catalytic activity; nucleotide binding	cytoplasm; membrane	cellular homeostasis; metabolic process; regulation of biological process	Pf00070; Pf02852; Pf07992	432	47.8214	6.45557
Q5E947	Peroxiredoxin-1 OS=Bos taurus GN=PRDX1 PE=2 SV=1 - [PRDX1_BOVIN]	2.84281	5.03	3	1	1	1	antioxidant activity; catalytic activity; protein binding	cytoplasm; mitochondrion; nucleus	cell communication; cell proliferation; defense response; metabolic process; regulation of biological process; response to stimulus; transport	Pf00578; Pf08534; Pf10417	199	22.1954	8.39697
Q3ZBK2	Redox-regulatory protein FAM213A OS=Bos taurus GN=FAM213A PE=2 SV=1 - [F213A_BOVIN]	2.74512	5.05	2	1	1	1	antioxidant activity; catalytic activity	cytoplasm; mitochondrion	cell differentiation; development; metabolic process; regulation of biological process	Pf00578	218	24.3397	8.63135
