# Supplementary material for: Available sustainable alternatives replace endangered animal horn based on their proteomic analysis and bio-effect evaluation
Source: Sci Rep. 2016 Oct 27;6:36027. doi: 10.1038/srep36027 (PMC5082367; doi:10.1038/srep36027)
Supplement: Supplementary Table S27 [file srep36027-s28.xls]

## Sheet: Sheet1
Accession	Description	Score	Coverage	# Proteins	# Unique Peptides	# Peptides	# PSMs	Molecular Function	Cellular Component	Biological Process	Pfam IDs	# AAs	MW [kDa]	calc. pI
E1B898	Uncharacterized protein OS=Bos taurus GN=KRT86 PE=3 SV=1 - [E1B898_BOVIN]	568.058	42.18	7	6	24	162	catalytic activity; motor activity; structural molecule activity	cytoskeleton; membrane; nucleus	transport	Pf00038; Pf01576; Pf05557; Pf07926; Pf09726; Pf10174; Pf11559; Pf12128	486	53.2973	5.56689
L8HW98	Keratin, type II microfibrillar, component 5 OS=Bos grunniens mutus GN=M91_10633 PE=3 SV=1 - [L8HW98_BOSMU]	420.216	35.9	7	1	22	115				Protein not found	507	55.8748	6.45557
A5PJJ1	KRT33A protein OS=Bos taurus GN=KRT33A PE=2 SV=1 - [A5PJJ1_BOVIN]	396.644	41.9	22	4	19	109	catalytic activity; motor activity; structural molecule activity	cytoskeleton		Pf00038; Pf01576; Pf12128	401	45.6893	4.86865
P02534	Keratin, type I microfibrillar 48 kDa, component 8C-1 OS=Ovis aries PE=1 SV=2 - [K1M1_SHEEP]	391.664	46.6	23	1	20	108	catalytic activity; motor activity; structural molecule activity	cytoskeleton		Pf00038; Pf01576; Pf12128	412	46.6448	4.80518
A4FUZ0	Keratin, type II cuticular Hb3 OS=Bos taurus GN=KRT83 PE=2 SV=1 - [KRT83_BOVIN]	390.187	34.48	7	5	23	114	catalytic activity; motor activity; structural molecule activity	cytoskeleton; membrane; nucleus	transport	Pf00038; Pf01576; Pf02463; Pf05701; Pf07888; Pf07926; Pf09726; Pf10174; Pf11559; Pf12128	493	53.9545	5.47803
Q6R651	Hair acidic keratin 1 OS=Capra hircus PE=2 SV=1 - [Q6R651_CAPHI]	387.897	43.1	19	1	19	107	catalytic activity; motor activity; protein binding; structural molecule activity	cytoplasm; cytoskeleton; membrane	cell organization and biogenesis	Pf00038; Pf01576; Pf05622; Pf06160; Pf12128	413	46.847	4.83057
F1MSA6	Uncharacterized protein OS=Bos taurus GN=KRT34 PE=3 SV=1 - [F1MSA6_BOVIN]	380.267	50.9	19	5	21	104	structural molecule activity	cytoskeleton		Pf00038	391	44.699	4.90674
A3KN26	KRT33B protein OS=Bos taurus GN=KRT33B PE=2 SV=1 - [A3KN26_BOVIN]	367.13	42.45	16	1	17	100	catalytic activity; motor activity; protein binding; structural molecule activity	cytoplasm; cytoskeleton; membrane	cell organization and biogenesis	Pf00038; Pf01576; Pf05622; Pf06160; Pf12128	384	43.2422	4.85596
Q06018	Intermediate filament type II keratin OS=Ovis aries GN=KRT2.13 PE=3 SV=1 - [Q06018_SHEEP]	303.032	21.25	2	1	9	83	catalytic activity; motor activity; structural molecule activity; transporter activity	cytoskeleton; membrane	transport	Pf00038; Pf01496; Pf01576; Pf05667; Pf11559; Pf12128	480	53.0006	8.26514
P25691	Keratin, type II microfibrillar, component 5 OS=Ovis aries PE=1 SV=1 - [K2M3_SHEEP]	204.63	29.48	2	2	19	61	structural molecule activity	cytoskeleton		Pf00038; Pf08317	502	55.2205	6.45557
Q1HDH9	LOC507184 (Fragment) OS=Bos taurus PE=3 SV=1 - [Q1HDH9_BOVIN]	148.802	22.56	2	1	11	46	structural molecule activity	cytoskeleton		Pf00038	359	39.5938	4.77979
G3X7V4	Uncharacterized protein (Fragment) OS=Bos taurus GN=LOC530179 PE=3 SV=1 - [G3X7V4_BOVIN]	134.096	25.97	2	7	11	38	catalytic activity; motor activity; structural molecule activity	cytoskeleton		Pf00038; Pf01576; Pf07888; Pf11559	462	51.2999	8.08936
P02539	Keratin, type II microfibrillar (Fragment) OS=Ovis aries PE=1 SV=1 - [K2M1_SHEEP]	122.977	47.71	1	1	8	33	structural molecule activity	cytoskeleton		Pf00038	109	12.6753	4.58936
L8I3J3	Keratin, type I cuticular Ha5 OS=Bos grunniens mutus GN=M91_00637 PE=3 SV=1 - [L8I3J3_BOSMU]	110.271	26.81	14	5	11	36				Protein not found	455	50.5386	5.04639
F1N362	Uncharacterized protein OS=Bos taurus GN=KRT84 PE=3 SV=2 - [F1N362_BOVIN]	97.8986	30.19	10	12	15	29	catalytic activity; motor activity; structural molecule activity	cytoskeleton		Pf00038; Pf01576; Pf05557	593	64.0911	7.38623
F1MI98	Uncharacterized protein OS=Bos taurus GN=KRT36 PE=3 SV=2 - [F1MI98_BOVIN]	76.9586	24.56	15	5	10	22	structural molecule activity	cytoskeleton		Pf00038; Pf12128	456	51.0773	4.98291
M0QVZ6	Keratin, type II cytoskeletal 5 OS=Bos taurus GN=KRT5 PE=3 SV=1 - [M0QVZ6_BOVIN]	66.3036	27.4	9	11	13	21				Protein not found	573	60.6293	7.81104
L8HW76	Keratin, type II cytoskeletal 6A OS=Bos grunniens mutus GN=M91_10641 PE=3 SV=1 - [L8HW76_BOSMU]	63.9551	27.41	11	4	12	20				Protein not found	518	55.9633	8.08936
F1MMI6	Uncharacterized protein OS=Bos taurus GN=100852093 PE=4 SV=2 - [F1MMI6_BOVIN]	63.3024	14.21	2	7	7	18	protein binding			Pf12799	584	64.5604	6.97607
F1MC11	Keratin, type I cytoskeletal 14 OS=Bos taurus GN=KRT14 PE=3 SV=2 - [F1MC11_BOVIN]	60.6998	21.38	13	6	10	17	structural molecule activity; transporter activity	cytoplasm; cytoskeleton; membrane; mitochondrion; nucleus	cell differentiation; cell organization and biogenesis; transport	Pf00038; Pf01496; Pf12128	477	51.8787	5.16064
F1MKE7	Uncharacterized protein (Fragment) OS=Bos taurus PE=3 SV=2 - [F1MKE7_BOVIN]	51.0746	22.28	9	3	10	16	catalytic activity; motor activity; structural molecule activity	cytoskeleton; membrane		Pf00038; Pf01576	534	56.5574	8.6167
Q17QM8	Dual specificity protein phosphatase 14 OS=Bos taurus GN=DUSP14 PE=2 SV=1 - [DUS14_BOVIN]	45.2045	22.22	1	4	4	13	catalytic activity		metabolic process	Pf00102; Pf00782	198	22.2226	9.56885
G3N0V2	Uncharacterized protein OS=Bos taurus GN=KRT1 PE=3 SV=1 - [G3N0V2_BOVIN]	38.2233	15.18	5	5	7	12	structural molecule activity; transporter activity	cytoskeleton; membrane	transport	Pf00038; Pf01496; Pf12128; Pf12252	606	63.1131	8.27979
L8INK7	Desmoplakin (Fragment) OS=Bos grunniens mutus GN=M91_06211 PE=4 SV=1 - [L8INK7_BOSMU]	36.3663	4.12	2	8	8	11				Protein not found	2839	327.347	6.81494
A0JND2	Keratin, type II cytoskeletal 80 OS=Bos taurus GN=KRT80 PE=2 SV=1 - [K2C80_BOVIN]	34.0593	18.72	6	5	6	10	catalytic activity; motor activity; structural molecule activity; transporter activity	cytoskeleton; membrane	transport	Pf00038; Pf01496; Pf01576; Pf05557; Pf05667; Pf07888; Pf12128	422	47.408	5.31299
Q8SPJ1	Junction plakoglobin OS=Bos taurus GN=JUP PE=2 SV=1 - [PLAK_BOVIN]	28.8923	13.56	7	7	7	9	protein binding; structural molecule activity	cytoplasm; cytoskeleton; cytosol; membrane; nucleus; organelle lumen	cell communication; cell differentiation; cell organization and biogenesis; cellular component movement; development; metabolic process; regulation of biological process; reproduction; response to stimulus; transport	Pf00514	745	81.7688	6.13818
L8I3T6	Keratin, type I cuticular Ha7 (Fragment) OS=Bos grunniens mutus GN=M91_00634 PE=3 SV=1 - [L8I3T6_BOSMU]	22.5554	8.78	2	1	4	8				Protein not found	433	48.0545	4.90674
A6QNZ7	Keratin 10 (Epidermolytic hyperkeratosis; keratosis palmaris et plantaris) OS=Bos taurus GN=KRT10 PE=2 SV=1 - [A6QNZ7_BOVIN]	20.1135	11.22	2	5	5	6	structural molecule activity	cytoplasm; cytoskeleton	cell differentiation; development; response to stimulus	Pf00038	526	54.8162	5.07178
A1L595	Keratin, type I cytoskeletal 17 OS=Bos taurus GN=KRT17 PE=2 SV=1 - [K1C17_BOVIN]	18.5199	12.02	12	2	6	6	protein binding; receptor activity; signal transducer activity; structural molecule activity	cytoplasm; cytoskeleton	cell differentiation; cell growth; cell organization and biogenesis; development; metabolic process; regulation of biological process	Pf00038; Pf07888; Pf12128	441	48.6823	5.14795
Q0VC36	14-3-3 protein sigma OS=Bos taurus GN=SFN PE=2 SV=1 - [1433S_BOVIN]	18.4171	10.48	22	2	2	5	protein binding	cytoplasm; extracellular; nucleus	cell communication; cell death; cell differentiation; cell growth; cell organization and biogenesis; cell proliferation; development; metabolic process; regulation of biological process; response to stimulus; transport	Pf00244	248	27.8317	4.71631
Q2KJD0	Tubulin beta-5 chain OS=Bos taurus GN=TUBB5 PE=2 SV=1 - [TBB5_BOVIN]	16.9805	14.64	18	4	4	5	catalytic activity; nucleotide binding; protein binding; structural molecule activity	cytoplasm; cytoskeleton; nucleus	cell organization and biogenesis; cellular component movement; metabolic process	Pf00091; Pf03953; Pf10644	444	49.639	4.89404
Q3I349	Serum albumin (Fragment) OS=Bos indicus PE=2 SV=1 - [Q3I349_BOSIN]	16.4251	13.66	7	5	5	5		extracellular	transport	Pf00273	476	53.8901	6.46826
F1MB08	Alpha-enolase OS=Bos taurus GN=ENO1 PE=3 SV=1 - [F1MB08_BOVIN]	15.5777	9.68	4	3	3	4	catalytic activity; metal ion binding	cell surface; cytoplasm; cytosol; extracellular; membrane	metabolic process	Pf00113; Pf03952	434	47.2543	6.80029
A6H730	Prostatic acid phosphatase OS=Bos taurus GN=ACPP PE=2 SV=1 - [PPAP_BOVIN]	15.571	11.63	2	3	3	5	catalytic activity	extracellular; membrane	metabolic process	Pf00328	387	44.5936	6.40479
P02510	Alpha-crystallin B chain OS=Bos taurus GN=CRYAB PE=1 SV=2 - [CRYAB_BOVIN]	15.2108	20	2	3	3	5	metal ion binding; protein binding; structural molecule activity	cytoplasm; cytosol; membrane; mitochondrion; nucleus	cell death; cell differentiation; cell organization and biogenesis; development; metabolic process; regulation of biological process; response to stimulus; transport	Pf00011; Pf00525	175	20.0244	7.32764
L8HKJ8	Uncharacterized protein OS=Bos grunniens mutus GN=M91_16747 PE=4 SV=1 - [L8HKJ8_BOSMU]	14.0212	18.89	1	1	1	3				Protein not found	90	9.62763	8.1333
L8HMG8	Uncharacterized protein (Fragment) OS=Bos grunniens mutus GN=M91_12355 PE=4 SV=1 - [L8HMG8_BOSMU]	13.5899	20.24	2	1	1	3				Protein not found	84	8.86637	8.07471
A6QQG8	KRTAP9-2 protein OS=Bos taurus GN=KRTAP9-2 PE=2 SV=1 - [A6QQG8_BOVIN]	13.312	8.78	1	2	2	4		cytoskeleton			296	31.4137	7.69385
Q2KJ32	Selenium-binding protein 1 OS=Bos taurus GN=SELENBP1 PE=1 SV=1 - [SBP1_BOVIN]	12.6171	9.96	1	4	4	4	protein binding	cytoplasm; cytosol; membrane; nucleus; organelle lumen	transport	Pf05694	472	52.5216	6.48096
E1B9D7	Uncharacterized protein OS=Bos taurus GN=DSG4 PE=3 SV=1 - [E1B9D7_BOVIN]	12.5344	5.19	3	4	4	4	metal ion binding	membrane	cell communication; cell differentiation; development; metabolic process; regulation of biological process; response to stimulus	Pf00028; Pf01049	1041	113.534	4.70361
A6QPZ4	SERPINB4 protein OS=Bos taurus GN=SERPINB4 PE=2 SV=1 - [A6QPZ4_BOVIN]	11.7004	15.04	6	4	4	4	enzyme regulator activity	extracellular	metabolic process; regulation of biological process	Pf00079	339	38.6228	6.63916
G3N0I4	Cytosol aminopeptidase OS=Bos taurus GN=LAP3 PE=2 SV=1 - [G3N0I4_BOVIN]	11.3605	8.43	3	3	3	3	catalytic activity; metal ion binding	cytoplasm; membrane	metabolic process	Pf00883; Pf02789	498	54.0465	5.80811
L8HP95	Protein-glutamine gamma-glutamyltransferase K OS=Bos grunniens mutus GN=M91_13227 PE=3 SV=1 - [L8HP95_BOSMU]	10.8054	3.71	3	2	2	3				Protein not found	835	91.7254	6.60986
L8IBI6	Desmoglein-1 OS=Bos grunniens mutus GN=M91_20076 PE=3 SV=1 - [L8IBI6_BOSMU]	10.7625	3.95	3	3	3	3				Protein not found	1039	111.787	5.021
Q862Q5	Phosphoglycerate kinase (Fragment) OS=Bos taurus PE=2 SV=1 - [Q862Q5_BOVIN]	9.45428	9.71	5	1	1	2	catalytic activity; nucleotide binding	cytoplasm	metabolic process	Pf00162	175	19.0602	8.96826
G3X807	Histone H4 (Fragment) OS=Bos taurus GN=LOC616167 PE=3 SV=1 - [G3X807_BOVIN]	9.06325	34.69	24	3	3	3	DNA binding; protein binding	chromosome; nucleus	cell organization and biogenesis; metabolic process	Pf00125	98	10.9422	11.356
Q5EA61	Creatine kinase B-type OS=Bos taurus GN=CKB PE=2 SV=1 - [KCRB_BOVIN]	8.66173	4.2	2	1	1	2	catalytic activity; nucleotide binding	cytoplasm; mitochondrion	cellular homeostasis; development; metabolic process	Pf00217; Pf02807	381	42.6924	5.78271
E1BJ92	Uncharacterized protein OS=Bos taurus GN=100850768 PE=4 SV=1 - [E1BJ92_BOVIN]	7.9398	13.57	4	2	2	2		cytoskeleton			199	20.925	8.03076
L8IQ70	Uncharacterized protein (Fragment) OS=Bos grunniens mutus GN=M91_19046 PE=3 SV=1 - [L8IQ70_BOSMU]	7.87009	12.61	25	1	1	2				Protein not found	119	13.1951	9.99365
E1B991	Uncharacterized protein OS=Bos taurus GN=KRT2 PE=3 SV=2 - [E1B991_BOVIN]	7.78561	3.89	3	1	2	2	structural molecule activity	cytoskeleton		Pf00038	617	64.2946	8.67529
F1N752	Uncharacterized protein OS=Bos taurus GN=HEPHL1 PE=4 SV=2 - [F1N752_BOVIN]	7.52642	1.38	2	1	1	2	catalytic activity; metal ion binding		metabolic process	Pf07731; Pf07732	1157	130.742	6.44287
E1BDE6	Uncharacterized protein OS=Bos taurus GN=LGALS7B PE=4 SV=2 - [E1BDE6_BOVIN]	7.05622	20.86	2	2	2	2				Pf00337	139	15.413	6.53662
O77834	Peroxiredoxin-6 OS=Bos taurus GN=PRDX6 PE=1 SV=3 - [PRDX6_BOVIN]	7.00916	11.61	1	2	2	2	antioxidant activity; catalytic activity	cytoplasm; cytosol; vacuole	metabolic process; response to stimulus	Pf00578; Pf08534; Pf10417	224	25.0511	6.37939
F1N121	Uncharacterized protein OS=Bos taurus GN=CAPN12 PE=4 SV=2 - [F1N121_BOVIN]	6.42909	1.94	1	1	1	2	catalytic activity; metal ion binding		metabolic process	Pf00648; Pf01067	721	81.2857	6.68311
Q5E956	Triosephosphate isomerase OS=Bos taurus GN=TPI1 PE=2 SV=3 - [TPIS_BOVIN]	6.1723	10.84	2	2	2	2	catalytic activity		development; metabolic process	Pf00121	249	26.6728	6.91748
Q28875	Band 6 polypeptide B6P (Fragment) OS=Bos sp. PE=2 SV=1 - [Q28875_9CETA]	6.02605	5.42	3	1	1	2	protein binding			Pf00514	295	33.1042	7.12256
L8IF65	Epiplakin (Fragment) OS=Bos grunniens mutus GN=M91_08867 PE=4 SV=1 - [L8IF65_BOSMU]	5.97158	5.16	1	1	1	2				Protein not found	310	34.2798	5.73193
F1MWJ0	Uncharacterized protein OS=Bos taurus GN=CDSN PE=4 SV=1 - [F1MWJ0_BOVIN]	5.71654	5.72	4	2	2	2			development		559	52.6971	8.67529
Q9TSF0	BIIIA3 (Fragment) OS=Ovis aries GN=KRTAP2.3 PE=4 SV=1 - [Q9TSF0_SHEEP]	5.60573	14.93	8	1	1	2		cytoskeleton			67	7.35612	7.86963
E1BBP5	Uncharacterized protein OS=Bos taurus GN=VSIG8 PE=4 SV=1 - [E1BBP5_BOVIN]	5.41738	5.46	1	2	2	2	protein binding			Pf07686	421	44.3892	7.28369
G3MX57	Uncharacterized protein OS=Bos taurus GN=LOC100294937 PE=4 SV=1 - [G3MX57_BOVIN]	5.35502	15.31	2	1	1	2	structural molecule activity	cytoskeleton		Pf04579	98	10.4425	5.64307
O18931	Protein phosphatase type 1 beta catalytic subunit (Fragment) OS=Ovis aries GN=pplbc PE=2 SV=1 - [O18931_SHEEP]	4.72933	17.71	10	1	1	1	catalytic activity				96	10.9777	9.34912
L8IZK5	60S ribosomal protein L38 (Fragment) OS=Bos grunniens mutus GN=M91_02368 PE=3 SV=1 - [L8IZK5_BOSMU]	4.0262	18.57	2	1	1	1				Protein not found	70	8.20975	10.0962
L8II39	Elongation factor 2 (Fragment) OS=Bos grunniens mutus GN=M91_12003 PE=4 SV=1 - [L8II39_BOSMU]	3.95523	1.86	2	1	1	1				Protein not found	858	95.304	6.82959
C0LJF6	Keratin associated protein 6 (Fragment) OS=Ovis aries GN=KAP6 PE=4 SV=1 - [C0LJF6_SHEEP]	3.75567	19.72	16	1	1	1		cytoskeleton			71	7.35595	8.47021
G8JKZ8	Thioredoxin (Fragment) OS=Bos taurus GN=TXN PE=2 SV=1 - [G8JKZ8_BOVIN]	3.71426	13.4	3	1	1	1	catalytic activity		cellular homeostasis; metabolic process; regulation of biological process	Pf00085	97	10.8613	4.84326
L8I9R1	Purine nucleoside phosphorylase (Fragment) OS=Bos grunniens mutus GN=M91_09636 PE=3 SV=1 - [L8I9R1_BOSMU]	3.6461	7.17	3	1	1	1				Protein not found	265	29.1166	6.87354
G3X7S2	Heat shock protein beta-1 OS=Bos taurus GN=HSPB1 PE=2 SV=1 - [G3X7S2_BOVIN]	3.43709	10.39	6	1	1	1	protein binding	cell surface	metabolic process; response to stimulus	Pf00011	154	17.4318	7.02002
A1XEE1	RPLP2 OS=Bos taurus PE=3 SV=1 - [A1XEE1_BOVIN]	3.43059	10.43	4	1	1	1	structural molecule activity	cytoplasm; ribosome	metabolic process	Pf00428	115	11.831	4.76709
L8HZZ8	60S ribosomal protein L11 (Fragment) OS=Bos grunniens mutus GN=M91_02239 PE=3 SV=1 - [L8HZZ8_BOSMU]	3.28627	7.87	2	1	1	1				Protein not found	178	20.2597	9.51025
Q08DM0	Serpin peptidase inhibitor, clade A (Alpha-1 antiproteinase, antitrypsin), member 12 OS=Bos taurus GN=SERPINA12 PE=2 SV=1 - [Q08DM0_BOVIN]	3.23429	2.9	2	1	1	1	enzyme regulator activity		metabolic process; regulation of biological process	Pf00079	414	47.2217	9.42236
D3JUU3	Glycine/tyrosine-rich keratin-associated protein 6-3 OS=Ovis aries GN=KAP6-3 PE=4 SV=1 - [D3JUU3_SHEEP]	3.20419	18.92	1	1	1	1					74	7.61003	8.27979
L8I8T5	Uncharacterized protein OS=Bos grunniens mutus GN=M91_04646 PE=3 SV=1 - [L8I8T5_BOSMU]	3.18049	14.68	4	1	1	1				Protein not found	109	11.0215	4.32275
P34955	Alpha-1-antiproteinase OS=Bos taurus GN=SERPINA1 PE=1 SV=1 - [A1AT_BOVIN]	3.16109	3.61	1	1	1	1	enzyme regulator activity; protein binding	extracellular	metabolic process; regulation of biological process	Pf00079	416	46.0748	6.52197
E1BHJ0	Profilin OS=Bos taurus PE=3 SV=1 - [E1BHJ0_BOVIN]	2.94984	11.43	2	1	1	1	protein binding	cytoskeleton	cell organization and biogenesis	Pf00235	140	15.0475	8.27979
O77679	Glyceraldehyde 3-phosphate dehydrogenase (Fragment) OS=Bos taurus GN=G3PDH PE=2 SV=1 - [O77679_BOVIN]	2.93818	15.05	8	1	1	1	catalytic activity; nucleotide binding; protein binding	cytoplasm; cytoskeleton; cytosol; nucleus	cell death; cell organization and biogenesis; metabolic process; regulation of biological process	Pf02800	93	10.3401	5.41455
P01967	Hemoglobin subunit alpha-1 OS=Bos mutus grunniens PE=1 SV=1 - [HBA1_BOSMU]	2.93521	10.64	4	1	1	1	metal ion binding; transporter activity	cytoplasm; cytosol	transport	Pf00042	141	15.0349	8.44092
B9VH00	Fatty acid binding protein 5 OS=Ovis aries GN=FABP5 PE=2 SV=1 - [B9VH00_SHEEP]	2.91637	10.37	3	1	1	1	transporter activity		transport	Pf00061	135	15.0936	7.69385
L8I3N6	Ribosome biogenesis protein WDR12 (Fragment) OS=Bos grunniens mutus GN=M91_06406 PE=4 SV=1 - [L8I3N6_BOSMU]	2.9055	3.17	1	1	1	1				Protein not found	410	46.14	5.69385
E7BSA0	TIMP metallopeptidase inhibitor (Fragment) OS=Tragelaphus eurycerus GN=TIMP3 PE=4 SV=1 - [E7BSA0_TRAEU]	2.84491	17.31	6	1	1	1	enzyme regulator activity; protein binding	extracellular		Pf00965	52	6.2491	8.96826
E1BEW9	Uncharacterized protein OS=Bos taurus GN=WDR87 PE=4 SV=2 - [E1BEW9_BOVIN]	2.83331	0.59	2	1	1	1	protein binding	membrane		Pf00400; Pf02029; Pf02463	2881	333.931	6.26514
F1N5L6	Desmocollin-3 (Fragment) OS=Bos taurus GN=DSC3 PE=2 SV=2 - [F1N5L6_BOVIN]	2.83178	1.67	5	1	1	1	metal ion binding	membrane		Pf00028; Pf08758	837	92.9967	5.43994
F4YD16	Heat shock 90kDa protein 1 beta (Fragment) OS=Bubalus bubalis GN=HSP90AB1 PE=2 SV=1 - [F4YD16_BUBBU]	2.82814	13.4	9	1	1	1	nucleotide binding; protein binding	membrane	metabolic process; response to stimulus	Pf02518	97	10.1641	5.04639
L8J3V0	ATP-binding cassette sub-family D member 2 OS=Bos grunniens mutus GN=M91_17183 PE=3 SV=1 - [L8J3V0_BOSMU]	2.80161	2.44	2	1	1	1				Protein not found	739	83.1314	8.93896
E1BEB7	Uncharacterized protein OS=Bos taurus GN=LOC530353 PE=3 SV=2 - [E1BEB7_BOVIN]	2.76157	3.41	1	1	1	1	catalytic activity; RNA binding		metabolic process	Pf01509	352	37.2795	8.01611
F1MS13	Uncharacterized protein (Fragment) OS=Bos taurus GN=PHF21A PE=4 SV=1 - [F1MS13_BOVIN]	2.72772	2.22	2	1	1	1	DNA binding; metal ion binding; protein binding	nucleus	response to stimulus	Pf00628	631	68.9089	9.49561
Q862F6	Similar to elongation factor 1 alpha (Fragment) OS=Bos taurus PE=2 SV=1 - [Q862F6_BOVIN]	2.72081	7.79	10	1	1	1	catalytic activity; nucleotide binding; RNA binding	cytoplasm; nucleus	metabolic process	Pf00009	154	17.2449	8.92432
G5E698	Uncharacterized protein (Fragment) OS=Bos taurus PE=4 SV=1 - [G5E698_BOVIN]	2.7167	4.98	3	1	1	1	metal ion binding	nucleus	metabolic process; regulation of biological process	Pf02023	281	32.818	6.78564
L8IK69	Histone H2A OS=Bos grunniens mutus GN=M91_14430 PE=3 SV=1 - [L8IK69_BOSMU]	2.69022	24.36	16	1	1	1				Protein not found	78	8.56185	9.81787
E1BI28	Uncharacterized protein OS=Bos taurus GN=GM2A PE=4 SV=1 - [E1BI28_BOVIN]	2.67628	5.18	2	1	1	1	catalytic activity; enzyme regulator activity	cytoplasm; mitochondrion; nucleus; organelle lumen	metabolic process; regulation of biological process; response to stimulus		193	20.8897	5.51611
L8I8S2	Casein kinase I isoform alpha (Fragment) OS=Bos grunniens mutus GN=M91_18899 PE=4 SV=1 - [L8I8S2_BOSMU]	2.65959	4.75	2	1	1	1				Protein not found	337	38.6476	9.43701
L8HNZ4	Rho-guanine nucleotide exchange factor (Fragment) OS=Bos grunniens mutus GN=M91_16554 PE=4 SV=1 - [L8HNZ4_BOSMU]	2.6579	0.92	1	1	1	1				Protein not found	1742	195.662	5.93506
E1BKN5	Uncharacterized protein OS=Bos taurus GN=IL20 PE=4 SV=2 - [E1BKN5_BOVIN]	2.62361	7.39	2	1	1	1	protein binding			Pf00726	176	19.9254	7.73779
L8IRV6	Macrophage-capping protein (Fragment) OS=Bos grunniens mutus GN=M91_17790 PE=4 SV=1 - [L8IRV6_BOSMU]	2.58793	3.74	2	1	1	1				Protein not found	348	38.6998	6.80029
L8HQ26	A disintegrin and metalloproteinase with thrombospondin motifs 1 OS=Bos grunniens mutus GN=M91_08922 PE=4 SV=1 - [L8HQ26_BOSMU]	2.5733	1.76	2	1	1	1				Protein not found	964	105.089	8.04541
F1N614	Uncharacterized protein OS=Bos taurus PE=2 SV=2 - [F1N614_BOVIN]	2.56186	2	4	1	1	1	nucleotide binding	membrane		Pf00012	600	66.2245	5.31299
	antioxidant activity 0.7%	0.00699301
	transporter activity 4.2%	0.041958
	motor activity 7.7%	0.0769231
	structural molecule activity 24.5%	0.244755
	enzyme regulator activity 3.5%	0.034965
	catalytic activity 21.7%	0.216783
	binding 28.0%	0.27972
	others 9.8%	0.0979021

## Sheet: other
Accession	Description	Score	Coverage	# Proteins	# Unique Peptides	# Peptides	# PSMs	Molecular Function	Cellular Component	Biological Process	Pfam IDs	# AAs	MW [kDa]	calc. pI
L8HKJ8	Uncharacterized protein OS=Bos grunniens mutus GN=M91_16747 PE=4 SV=1 - [L8HKJ8_BOSMU]	14.0212	18.89	1	1	1	3				Protein not found	90	9.62763	8.1333
L8HMG8	Uncharacterized protein (Fragment) OS=Bos grunniens mutus GN=M91_12355 PE=4 SV=1 - [L8HMG8_BOSMU]	13.5899	20.24	2	1	1	3				Protein not found	84	8.86637	8.07471
E1BJ92	Uncharacterized protein OS=Bos taurus GN=100850768 PE=4 SV=1 - [E1BJ92_BOVIN]	7.9398	13.57	4	2	2	2		cytoskeleton			199	20.925	8.03076
L8IQ70	Uncharacterized protein (Fragment) OS=Bos grunniens mutus GN=M91_19046 PE=3 SV=1 - [L8IQ70_BOSMU]	7.87009	12.61	25	1	1	2				Protein not found	119	13.1951	9.99365
E1BDE6	Uncharacterized protein OS=Bos taurus GN=LGALS7B PE=4 SV=2 - [E1BDE6_BOVIN]	7.05622	20.86	2	2	2	2				Pf00337	139	15.413	6.53662
F1MWJ0	Uncharacterized protein OS=Bos taurus GN=CDSN PE=4 SV=1 - [F1MWJ0_BOVIN]	5.71654	5.72	4	2	2	2			development		559	52.6971	8.67529
Q9TSF0	BIIIA3 (Fragment) OS=Ovis aries GN=KRTAP2.3 PE=4 SV=1 - [Q9TSF0_SHEEP]	5.60573	14.93	8	1	1	2		cytoskeleton			67	7.35612	7.86963
L8II39	Elongation factor 2 (Fragment) OS=Bos grunniens mutus GN=M91_12003 PE=4 SV=1 - [L8II39_BOSMU]	3.95523	1.86	2	1	1	1				Protein not found	858	95.304	6.82959
D3JUU3	Glycine/tyrosine-rich keratin-associated protein 6-3 OS=Ovis aries GN=KAP6-3 PE=4 SV=1 - [D3JUU3_SHEEP]	3.20419	18.92	1	1	1	1					74	7.61003	8.27979
L8I8T5	Uncharacterized protein OS=Bos grunniens mutus GN=M91_04646 PE=3 SV=1 - [L8I8T5_BOSMU]	3.18049	14.68	4	1	1	1				Protein not found	109	11.0215	4.32275
L8I3N6	Ribosome biogenesis protein WDR12 (Fragment) OS=Bos grunniens mutus GN=M91_06406 PE=4 SV=1 - [L8I3N6_BOSMU]	2.9055	3.17	1	1	1	1				Protein not found	410	46.14	5.69385
L8HNZ4	Rho-guanine nucleotide exchange factor (Fragment) OS=Bos grunniens mutus GN=M91_16554 PE=4 SV=1 - [L8HNZ4_BOSMU]	2.6579	0.92	1	1	1	1				Protein not found	1742	195.662	5.93506
L8IRV6	Macrophage-capping protein (Fragment) OS=Bos grunniens mutus GN=M91_17790 PE=4 SV=1 - [L8IRV6_BOSMU]	2.58793	3.74	2	1	1	1				Protein not found	348	38.6998	6.80029
L8HQ26	A disintegrin and metalloproteinase with thrombospondin motifs 1 OS=Bos grunniens mutus GN=M91_08922 PE=4 SV=1 - [L8HQ26_BOSMU]	2.5733	1.76	2	1	1	1				Protein not found	964	105.089	8.04541

## Sheet: binding
Accession	Description	Score	Coverage	# Proteins	# Unique Peptides	# Peptides	# PSMs	Molecular Function	Cellular Component	Biological Process	Pfam IDs	# AAs	MW [kDa]	calc. pI
Q6R651	Hair acidic keratin 1 OS=Capra hircus PE=2 SV=1 - [Q6R651_CAPHI]	387.897	43.1	19	1	19	107	catalytic activity; motor activity; protein binding; structural molecule activity	cytoplasm; cytoskeleton; membrane	cell organization and biogenesis	Pf00038; Pf01576; Pf05622; Pf06160; Pf12128	413	46.847	4.83057
A3KN26	KRT33B protein OS=Bos taurus GN=KRT33B PE=2 SV=1 - [A3KN26_BOVIN]	367.13	42.45	16	1	17	100	catalytic activity; motor activity; protein binding; structural molecule activity	cytoplasm; cytoskeleton; membrane	cell organization and biogenesis	Pf00038; Pf01576; Pf05622; Pf06160; Pf12128	384	43.2422	4.85596
F1MMI6	Uncharacterized protein OS=Bos taurus GN=100852093 PE=4 SV=2 - [F1MMI6_BOVIN]	63.3024	14.21	2	7	7	18	protein binding			Pf12799	584	64.5604	6.97607
Q8SPJ1	Junction plakoglobin OS=Bos taurus GN=JUP PE=2 SV=1 - [PLAK_BOVIN]	28.8923	13.56	7	7	7	9	protein binding; structural molecule activity	cytoplasm; cytoskeleton; cytosol; membrane; nucleus; organelle lumen	cell communication; cell differentiation; cell organization and biogenesis; cellular component movement; development; metabolic process; regulation of biological process; reproduction; response to stimulus; transport	Pf00514	745	81.7688	6.13818
A1L595	Keratin, type I cytoskeletal 17 OS=Bos taurus GN=KRT17 PE=2 SV=1 - [K1C17_BOVIN]	18.5199	12.02	12	2	6	6	protein binding; receptor activity; signal transducer activity; structural molecule activity	cytoplasm; cytoskeleton	cell differentiation; cell growth; cell organization and biogenesis; development; metabolic process; regulation of biological process	Pf00038; Pf07888; Pf12128	441	48.6823	5.14795
Q0VC36	14-3-3 protein sigma OS=Bos taurus GN=SFN PE=2 SV=1 - [1433S_BOVIN]	18.4171	10.48	22	2	2	5	protein binding	cytoplasm; extracellular; nucleus	cell communication; cell death; cell differentiation; cell growth; cell organization and biogenesis; cell proliferation; development; metabolic process; regulation of biological process; response to stimulus; transport	Pf00244	248	27.8317	4.71631
Q2KJD0	Tubulin beta-5 chain OS=Bos taurus GN=TUBB5 PE=2 SV=1 - [TBB5_BOVIN]	16.9805	14.64	18	4	4	5	catalytic activity; nucleotide binding; protein binding; structural molecule activity	cytoplasm; cytoskeleton; nucleus	cell organization and biogenesis; cellular component movement; metabolic process	Pf00091; Pf03953; Pf10644	444	49.639	4.89404
F1MB08	Alpha-enolase OS=Bos taurus GN=ENO1 PE=3 SV=1 - [F1MB08_BOVIN]	15.5777	9.68	4	3	3	4	catalytic activity; metal ion binding	cell surface; cytoplasm; cytosol; extracellular; membrane	metabolic process	Pf00113; Pf03952	434	47.2543	6.80029
Q2KJ32	Selenium-binding protein 1 OS=Bos taurus GN=SELENBP1 PE=1 SV=1 - [SBP1_BOVIN]	12.6171	9.96	1	4	4	4	protein binding	cytoplasm; cytosol; membrane; nucleus; organelle lumen	transport	Pf05694	472	52.5216	6.48096
E1B9D7	Uncharacterized protein OS=Bos taurus GN=DSG4 PE=3 SV=1 - [E1B9D7_BOVIN]	12.5344	5.19	3	4	4	4	metal ion binding	membrane	cell communication; cell differentiation; development; metabolic process; regulation of biological process; response to stimulus	Pf00028; Pf01049	1041	113.534	4.70361
G3N0I4	Cytosol aminopeptidase OS=Bos taurus GN=LAP3 PE=2 SV=1 - [G3N0I4_BOVIN]	11.3605	8.43	3	3	3	3	catalytic activity; metal ion binding	cytoplasm; membrane	metabolic process	Pf00883; Pf02789	498	54.0465	5.80811
Q862Q5	Phosphoglycerate kinase (Fragment) OS=Bos taurus PE=2 SV=1 - [Q862Q5_BOVIN]	9.45428	9.71	5	1	1	2	catalytic activity; nucleotide binding	cytoplasm	metabolic process	Pf00162	175	19.0602	8.96826
G3X807	Histone H4 (Fragment) OS=Bos taurus GN=LOC616167 PE=3 SV=1 - [G3X807_BOVIN]	9.06325	34.69	24	3	3	3	DNA binding; protein binding	chromosome; nucleus	cell organization and biogenesis; metabolic process	Pf00125	98	10.9422	11.356
Q5EA61	Creatine kinase B-type OS=Bos taurus GN=CKB PE=2 SV=1 - [KCRB_BOVIN]	8.66173	4.2	2	1	1	2	catalytic activity; nucleotide binding	cytoplasm; mitochondrion	cellular homeostasis; development; metabolic process	Pf00217; Pf02807	381	42.6924	5.78271
F1N752	Uncharacterized protein OS=Bos taurus GN=HEPHL1 PE=4 SV=2 - [F1N752_BOVIN]	7.52642	1.38	2	1	1	2	catalytic activity; metal ion binding		metabolic process	Pf07731; Pf07732	1157	130.742	6.44287
F1N121	Uncharacterized protein OS=Bos taurus GN=CAPN12 PE=4 SV=2 - [F1N121_BOVIN]	6.42909	1.94	1	1	1	2	catalytic activity; metal ion binding		metabolic process	Pf00648; Pf01067	721	81.2857	6.68311
Q28875	Band 6 polypeptide B6P (Fragment) OS=Bos sp. PE=2 SV=1 - [Q28875_9CETA]	6.02605	5.42	3	1	1	2	protein binding			Pf00514	295	33.1042	7.12256
E1BBP5	Uncharacterized protein OS=Bos taurus GN=VSIG8 PE=4 SV=1 - [E1BBP5_BOVIN]	5.41738	5.46	1	2	2	2	protein binding			Pf07686	421	44.3892	7.28369
G3X7S2	Heat shock protein beta-1 OS=Bos taurus GN=HSPB1 PE=2 SV=1 - [G3X7S2_BOVIN]	3.43709	10.39	6	1	1	1	protein binding	cell surface	metabolic process; response to stimulus	Pf00011	154	17.4318	7.02002
P34955	Alpha-1-antiproteinase OS=Bos taurus GN=SERPINA1 PE=1 SV=1 - [A1AT_BOVIN]	3.16109	3.61	1	1	1	1	enzyme regulator activity; protein binding	extracellular	metabolic process; regulation of biological process	Pf00079	416	46.0748	6.52197
E1BHJ0	Profilin OS=Bos taurus PE=3 SV=1 - [E1BHJ0_BOVIN]	2.94984	11.43	2	1	1	1	protein binding	cytoskeleton	cell organization and biogenesis	Pf00235	140	15.0475	8.27979
O77679	Glyceraldehyde 3-phosphate dehydrogenase (Fragment) OS=Bos taurus GN=G3PDH PE=2 SV=1 - [O77679_BOVIN]	2.93818	15.05	8	1	1	1	catalytic activity; nucleotide binding; protein binding	cytoplasm; cytoskeleton; cytosol; nucleus	cell death; cell organization and biogenesis; metabolic process; regulation of biological process	Pf02800	93	10.3401	5.41455
P01967	Hemoglobin subunit alpha-1 OS=Bos mutus grunniens PE=1 SV=1 - [HBA1_BOSMU]	2.93521	10.64	4	1	1	1	metal ion binding; transporter activity	cytoplasm; cytosol	transport	Pf00042	141	15.0349	8.44092
E7BSA0	TIMP metallopeptidase inhibitor (Fragment) OS=Tragelaphus eurycerus GN=TIMP3 PE=4 SV=1 - [E7BSA0_TRAEU]	2.84491	17.31	6	1	1	1	enzyme regulator activity; protein binding	extracellular		Pf00965	52	6.2491	8.96826
E1BEW9	Uncharacterized protein OS=Bos taurus GN=WDR87 PE=4 SV=2 - [E1BEW9_BOVIN]	2.83331	0.59	2	1	1	1	protein binding	membrane		Pf00400; Pf02029; Pf02463	2881	333.931	6.26514
F1N5L6	Desmocollin-3 (Fragment) OS=Bos taurus GN=DSC3 PE=2 SV=2 - [F1N5L6_BOVIN]	2.83178	1.67	5	1	1	1	metal ion binding	membrane		Pf00028; Pf08758	837	92.9967	5.43994
F4YD16	Heat shock 90kDa protein 1 beta (Fragment) OS=Bubalus bubalis GN=HSP90AB1 PE=2 SV=1 - [F4YD16_BUBBU]	2.82814	13.4	9	1	1	1	nucleotide binding; protein binding	membrane	metabolic process; response to stimulus	Pf02518	97	10.1641	5.04639
E1BEB7	Uncharacterized protein OS=Bos taurus GN=LOC530353 PE=3 SV=2 - [E1BEB7_BOVIN]	2.76157	3.41	1	1	1	1	catalytic activity; RNA binding		metabolic process	Pf01509	352	37.2795	8.01611
F1MS13	Uncharacterized protein (Fragment) OS=Bos taurus GN=PHF21A PE=4 SV=1 - [F1MS13_BOVIN]	2.72772	2.22	2	1	1	1	DNA binding; metal ion binding; protein binding	nucleus	response to stimulus	Pf00628	631	68.9089	9.49561
Q862F6	Similar to elongation factor 1 alpha (Fragment) OS=Bos taurus PE=2 SV=1 - [Q862F6_BOVIN]	2.72081	7.79	10	1	1	1	catalytic activity; nucleotide binding; RNA binding	cytoplasm; nucleus	metabolic process	Pf00009	154	17.2449	8.92432
G5E698	Uncharacterized protein (Fragment) OS=Bos taurus PE=4 SV=1 - [G5E698_BOVIN]	2.7167	4.98	3	1	1	1	metal ion binding	nucleus	metabolic process; regulation of biological process	Pf02023	281	32.818	6.78564
E1BKN5	Uncharacterized protein OS=Bos taurus GN=IL20 PE=4 SV=2 - [E1BKN5_BOVIN]	2.62361	7.39	2	1	1	1	protein binding			Pf00726	176	19.9254	7.73779
F1N614	Uncharacterized protein OS=Bos taurus PE=2 SV=2 - [F1N614_BOVIN]	2.56186	2	4	1	1	1	nucleotide binding	membrane		Pf00012	600	66.2245	5.31299
L8IBI6	Desmoglein-1 OS=Bos grunniens mutus GN=M91_20076 PE=3 SV=1 - [L8IBI6_BOSMU]	10.7625	3.95	3	3	3	3				Protein not found	1039	111.787	5.021
L8IK69	Histone H2A OS=Bos grunniens mutus GN=M91_14430 PE=3 SV=1 - [L8IK69_BOSMU]	2.69022	24.36	16	1	1	1				Protein not found	78	8.56185	9.81787
L8IF65	Epiplakin (Fragment) OS=Bos grunniens mutus GN=M91_08867 PE=4 SV=1 - [L8IF65_BOSMU]	5.97158	5.16	1	1	1	2				Protein not found	310	34.2798	5.73193
L8J3V0	ATP-binding cassette sub-family D member 2 OS=Bos grunniens mutus GN=M91_17183 PE=3 SV=1 - [L8J3V0_BOSMU]	2.80161	2.44	2	1	1	1				Protein not found	739	83.1314	8.93896
Q3I349	Serum albumin (Fragment) OS=Bos indicus PE=2 SV=1 - [Q3I349_BOSIN]	16.4251	13.66	7	5	5	5		extracellular	transport	Pf00273	476	53.8901	6.46826
L8IZK5	60S ribosomal protein L38 (Fragment) OS=Bos grunniens mutus GN=M91_02368 PE=3 SV=1 - [L8IZK5_BOSMU]	4.0262	18.57	2	1	1	1				Protein not found	70	8.20975	10.0962
L8HZZ8	60S ribosomal protein L11 (Fragment) OS=Bos grunniens mutus GN=M91_02239 PE=3 SV=1 - [L8HZZ8_BOSMU]	3.28627	7.87	2	1	1	1				Protein not found	178	20.2597	9.51025

## Sheet: catalytic activity
Accession	Description	Score	Coverage	# Proteins	# Unique Peptides	# Peptides	# PSMs	Molecular Function	Cellular Component	Biological Process	Pfam IDs	# AAs	MW [kDa]	calc. pI
E1B898	Uncharacterized protein OS=Bos taurus GN=KRT86 PE=3 SV=1 - [E1B898_BOVIN]	568.058	42.18	7	6	24	162	catalytic activity; motor activity; structural molecule activity	cytoskeleton; membrane; nucleus	transport	Pf00038; Pf01576; Pf05557; Pf07926; Pf09726; Pf10174; Pf11559; Pf12128	486	53.2973	5.56689
A5PJJ1	KRT33A protein OS=Bos taurus GN=KRT33A PE=2 SV=1 - [A5PJJ1_BOVIN]	396.644	41.9	22	4	19	109	catalytic activity; motor activity; structural molecule activity	cytoskeleton		Pf00038; Pf01576; Pf12128	401	45.6893	4.86865
P02534	Keratin, type I microfibrillar 48 kDa, component 8C-1 OS=Ovis aries PE=1 SV=2 - [K1M1_SHEEP]	391.664	46.6	23	1	20	108	catalytic activity; motor activity; structural molecule activity	cytoskeleton		Pf00038; Pf01576; Pf12128	412	46.6448	4.80518
A4FUZ0	Keratin, type II cuticular Hb3 OS=Bos taurus GN=KRT83 PE=2 SV=1 - [KRT83_BOVIN]	390.187	34.48	7	5	23	114	catalytic activity; motor activity; structural molecule activity	cytoskeleton; membrane; nucleus	transport	Pf00038; Pf01576; Pf02463; Pf05701; Pf07888; Pf07926; Pf09726; Pf10174; Pf11559; Pf12128	493	53.9545	5.47803
Q6R651	Hair acidic keratin 1 OS=Capra hircus PE=2 SV=1 - [Q6R651_CAPHI]	387.897	43.1	19	1	19	107	catalytic activity; motor activity; protein binding; structural molecule activity	cytoplasm; cytoskeleton; membrane	cell organization and biogenesis	Pf00038; Pf01576; Pf05622; Pf06160; Pf12128	413	46.847	4.83057
A3KN26	KRT33B protein OS=Bos taurus GN=KRT33B PE=2 SV=1 - [A3KN26_BOVIN]	367.13	42.45	16	1	17	100	catalytic activity; motor activity; protein binding; structural molecule activity	cytoplasm; cytoskeleton; membrane	cell organization and biogenesis	Pf00038; Pf01576; Pf05622; Pf06160; Pf12128	384	43.2422	4.85596
Q06018	Intermediate filament type II keratin OS=Ovis aries GN=KRT2.13 PE=3 SV=1 - [Q06018_SHEEP]	303.032	21.25	2	1	9	83	catalytic activity; motor activity; structural molecule activity; transporter activity	cytoskeleton; membrane	transport	Pf00038; Pf01496; Pf01576; Pf05667; Pf11559; Pf12128	480	53.0006	8.26514
G3X7V4	Uncharacterized protein (Fragment) OS=Bos taurus GN=LOC530179 PE=3 SV=1 - [G3X7V4_BOVIN]	134.096	25.97	2	7	11	38	catalytic activity; motor activity; structural molecule activity	cytoskeleton		Pf00038; Pf01576; Pf07888; Pf11559	462	51.2999	8.08936
F1N362	Uncharacterized protein OS=Bos taurus GN=KRT84 PE=3 SV=2 - [F1N362_BOVIN]	97.8986	30.19	10	12	15	29	catalytic activity; motor activity; structural molecule activity	cytoskeleton		Pf00038; Pf01576; Pf05557	593	64.0911	7.38623
F1MKE7	Uncharacterized protein (Fragment) OS=Bos taurus PE=3 SV=2 - [F1MKE7_BOVIN]	51.0746	22.28	9	3	10	16	catalytic activity; motor activity; structural molecule activity	cytoskeleton; membrane		Pf00038; Pf01576	534	56.5574	8.6167
Q17QM8	Dual specificity protein phosphatase 14 OS=Bos taurus GN=DUSP14 PE=2 SV=1 - [DUS14_BOVIN]	45.2045	22.22	1	4	4	13	catalytic activity		metabolic process	Pf00102; Pf00782	198	22.2226	9.56885
A0JND2	Keratin, type II cytoskeletal 80 OS=Bos taurus GN=KRT80 PE=2 SV=1 - [K2C80_BOVIN]	34.0593	18.72	6	5	6	10	catalytic activity; motor activity; structural molecule activity; transporter activity	cytoskeleton; membrane	transport	Pf00038; Pf01496; Pf01576; Pf05557; Pf05667; Pf07888; Pf12128	422	47.408	5.31299
Q2KJD0	Tubulin beta-5 chain OS=Bos taurus GN=TUBB5 PE=2 SV=1 - [TBB5_BOVIN]	16.9805	14.64	18	4	4	5	catalytic activity; nucleotide binding; protein binding; structural molecule activity	cytoplasm; cytoskeleton; nucleus	cell organization and biogenesis; cellular component movement; metabolic process	Pf00091; Pf03953; Pf10644	444	49.639	4.89404
F1MB08	Alpha-enolase OS=Bos taurus GN=ENO1 PE=3 SV=1 - [F1MB08_BOVIN]	15.5777	9.68	4	3	3	4	catalytic activity; metal ion binding	cell surface; cytoplasm; cytosol; extracellular; membrane	metabolic process	Pf00113; Pf03952	434	47.2543	6.80029
A6H730	Prostatic acid phosphatase OS=Bos taurus GN=ACPP PE=2 SV=1 - [PPAP_BOVIN]	15.571	11.63	2	3	3	5	catalytic activity	extracellular; membrane	metabolic process	Pf00328	387	44.5936	6.40479
G3N0I4	Cytosol aminopeptidase OS=Bos taurus GN=LAP3 PE=2 SV=1 - [G3N0I4_BOVIN]	11.3605	8.43	3	3	3	3	catalytic activity; metal ion binding	cytoplasm; membrane	metabolic process	Pf00883; Pf02789	498	54.0465	5.80811
Q862Q5	Phosphoglycerate kinase (Fragment) OS=Bos taurus PE=2 SV=1 - [Q862Q5_BOVIN]	9.45428	9.71	5	1	1	2	catalytic activity; nucleotide binding	cytoplasm	metabolic process	Pf00162	175	19.0602	8.96826
Q5EA61	Creatine kinase B-type OS=Bos taurus GN=CKB PE=2 SV=1 - [KCRB_BOVIN]	8.66173	4.2	2	1	1	2	catalytic activity; nucleotide binding	cytoplasm; mitochondrion	cellular homeostasis; development; metabolic process	Pf00217; Pf02807	381	42.6924	5.78271
F1N752	Uncharacterized protein OS=Bos taurus GN=HEPHL1 PE=4 SV=2 - [F1N752_BOVIN]	7.52642	1.38	2	1	1	2	catalytic activity; metal ion binding		metabolic process	Pf07731; Pf07732	1157	130.742	6.44287
O77834	Peroxiredoxin-6 OS=Bos taurus GN=PRDX6 PE=1 SV=3 - [PRDX6_BOVIN]	7.00916	11.61	1	2	2	2	antioxidant activity; catalytic activity	cytoplasm; cytosol; vacuole	metabolic process; response to stimulus	Pf00578; Pf08534; Pf10417	224	25.0511	6.37939
F1N121	Uncharacterized protein OS=Bos taurus GN=CAPN12 PE=4 SV=2 - [F1N121_BOVIN]	6.42909	1.94	1	1	1	2	catalytic activity; metal ion binding		metabolic process	Pf00648; Pf01067	721	81.2857	6.68311
Q5E956	Triosephosphate isomerase OS=Bos taurus GN=TPI1 PE=2 SV=3 - [TPIS_BOVIN]	6.1723	10.84	2	2	2	2	catalytic activity		development; metabolic process	Pf00121	249	26.6728	6.91748
O18931	Protein phosphatase type 1 beta catalytic subunit (Fragment) OS=Ovis aries GN=pplbc PE=2 SV=1 - [O18931_SHEEP]	4.72933	17.71	10	1	1	1	catalytic activity				96	10.9777	9.34912
G8JKZ8	Thioredoxin (Fragment) OS=Bos taurus GN=TXN PE=2 SV=1 - [G8JKZ8_BOVIN]	3.71426	13.4	3	1	1	1	catalytic activity		cellular homeostasis; metabolic process; regulation of biological process	Pf00085	97	10.8613	4.84326
O77679	Glyceraldehyde 3-phosphate dehydrogenase (Fragment) OS=Bos taurus GN=G3PDH PE=2 SV=1 - [O77679_BOVIN]	2.93818	15.05	8	1	1	1	catalytic activity; nucleotide binding; protein binding	cytoplasm; cytoskeleton; cytosol; nucleus	cell death; cell organization and biogenesis; metabolic process; regulation of biological process	Pf02800	93	10.3401	5.41455
E1BEB7	Uncharacterized protein OS=Bos taurus GN=LOC530353 PE=3 SV=2 - [E1BEB7_BOVIN]	2.76157	3.41	1	1	1	1	catalytic activity; RNA binding		metabolic process	Pf01509	352	37.2795	8.01611
Q862F6	Similar to elongation factor 1 alpha (Fragment) OS=Bos taurus PE=2 SV=1 - [Q862F6_BOVIN]	2.72081	7.79	10	1	1	1	catalytic activity; nucleotide binding; RNA binding	cytoplasm; nucleus	metabolic process	Pf00009	154	17.2449	8.92432
E1BI28	Uncharacterized protein OS=Bos taurus GN=GM2A PE=4 SV=1 - [E1BI28_BOVIN]	2.67628	5.18	2	1	1	1	catalytic activity; enzyme regulator activity	cytoplasm; mitochondrion; nucleus; organelle lumen	metabolic process; regulation of biological process; response to stimulus		193	20.8897	5.51611
L8HP95	Protein-glutamine gamma-glutamyltransferase K OS=Bos grunniens mutus GN=M91_13227 PE=3 SV=1 - [L8HP95_BOSMU]	10.8054	3.71	3	2	2	3				Protein not found	835	91.7254	6.60986
L8I9R1	Purine nucleoside phosphorylase (Fragment) OS=Bos grunniens mutus GN=M91_09636 PE=3 SV=1 - [L8I9R1_BOSMU]	3.6461	7.17	3	1	1	1				Protein not found	265	29.1166	6.87354
L8I8S2	Casein kinase I isoform alpha (Fragment) OS=Bos grunniens mutus GN=M91_18899 PE=4 SV=1 - [L8I8S2_BOSMU]	2.65959	4.75	2	1	1	1				Protein not found	337	38.6476	9.43701

## Sheet: enzyme regulator activity
Accession	Description	Score	Coverage	# Proteins	# Unique Peptides	# Peptides	# PSMs	Molecular Function	Cellular Component	Biological Process	Pfam IDs	# AAs	MW [kDa]	calc. pI
A6QPZ4	SERPINB4 protein OS=Bos taurus GN=SERPINB4 PE=2 SV=1 - [A6QPZ4_BOVIN]	11.7004	15.04	6	4	4	4	enzyme regulator activity	extracellular	metabolic process; regulation of biological process	Pf00079	339	38.6228	6.63916
Q08DM0	Serpin peptidase inhibitor, clade A (Alpha-1 antiproteinase, antitrypsin), member 12 OS=Bos taurus GN=SERPINA12 PE=2 SV=1 - [Q08DM0_BOVIN]	3.23429	2.9	2	1	1	1	enzyme regulator activity		metabolic process; regulation of biological process	Pf00079	414	47.2217	9.42236
P34955	Alpha-1-antiproteinase OS=Bos taurus GN=SERPINA1 PE=1 SV=1 - [A1AT_BOVIN]	3.16109	3.61	1	1	1	1	enzyme regulator activity; protein binding	extracellular	metabolic process; regulation of biological process	Pf00079	416	46.0748	6.52197
E7BSA0	TIMP metallopeptidase inhibitor (Fragment) OS=Tragelaphus eurycerus GN=TIMP3 PE=4 SV=1 - [E7BSA0_TRAEU]	2.84491	17.31	6	1	1	1	enzyme regulator activity; protein binding	extracellular		Pf00965	52	6.2491	8.96826
E1BI28	Uncharacterized protein OS=Bos taurus GN=GM2A PE=4 SV=1 - [E1BI28_BOVIN]	2.67628	5.18	2	1	1	1	catalytic activity; enzyme regulator activity	cytoplasm; mitochondrion; nucleus; organelle lumen	metabolic process; regulation of biological process; response to stimulus		193	20.8897	5.51611

## Sheet: structural molecule activity
Accession	Description	Score	Coverage	# Proteins	# Unique Peptides	# Peptides	# PSMs	Molecular Function	Cellular Component	Biological Process	Pfam IDs	# AAs	MW [kDa]	calc. pI
E1B898	Uncharacterized protein OS=Bos taurus GN=KRT86 PE=3 SV=1 - [E1B898_BOVIN]	568.058	42.18	7	6	24	162	catalytic activity; motor activity; structural molecule activity	cytoskeleton; membrane; nucleus	transport	Pf00038; Pf01576; Pf05557; Pf07926; Pf09726; Pf10174; Pf11559; Pf12128	486	53.2973	5.56689
A5PJJ1	KRT33A protein OS=Bos taurus GN=KRT33A PE=2 SV=1 - [A5PJJ1_BOVIN]	396.644	41.9	22	4	19	109	catalytic activity; motor activity; structural molecule activity	cytoskeleton		Pf00038; Pf01576; Pf12128	401	45.6893	4.86865
P02534	Keratin, type I microfibrillar 48 kDa, component 8C-1 OS=Ovis aries PE=1 SV=2 - [K1M1_SHEEP]	391.664	46.6	23	1	20	108	catalytic activity; motor activity; structural molecule activity	cytoskeleton		Pf00038; Pf01576; Pf12128	412	46.6448	4.80518
A4FUZ0	Keratin, type II cuticular Hb3 OS=Bos taurus GN=KRT83 PE=2 SV=1 - [KRT83_BOVIN]	390.187	34.48	7	5	23	114	catalytic activity; motor activity; structural molecule activity	cytoskeleton; membrane; nucleus	transport	Pf00038; Pf01576; Pf02463; Pf05701; Pf07888; Pf07926; Pf09726; Pf10174; Pf11559; Pf12128	493	53.9545	5.47803
Q6R651	Hair acidic keratin 1 OS=Capra hircus PE=2 SV=1 - [Q6R651_CAPHI]	387.897	43.1	19	1	19	107	catalytic activity; motor activity; protein binding; structural molecule activity	cytoplasm; cytoskeleton; membrane	cell organization and biogenesis	Pf00038; Pf01576; Pf05622; Pf06160; Pf12128	413	46.847	4.83057
F1MSA6	Uncharacterized protein OS=Bos taurus GN=KRT34 PE=3 SV=1 - [F1MSA6_BOVIN]	380.267	50.9	19	5	21	104	structural molecule activity	cytoskeleton		Pf00038	391	44.699	4.90674
A3KN26	KRT33B protein OS=Bos taurus GN=KRT33B PE=2 SV=1 - [A3KN26_BOVIN]	367.13	42.45	16	1	17	100	catalytic activity; motor activity; protein binding; structural molecule activity	cytoplasm; cytoskeleton; membrane	cell organization and biogenesis	Pf00038; Pf01576; Pf05622; Pf06160; Pf12128	384	43.2422	4.85596
Q06018	Intermediate filament type II keratin OS=Ovis aries GN=KRT2.13 PE=3 SV=1 - [Q06018_SHEEP]	303.032	21.25	2	1	9	83	catalytic activity; motor activity; structural molecule activity; transporter activity	cytoskeleton; membrane	transport	Pf00038; Pf01496; Pf01576; Pf05667; Pf11559; Pf12128	480	53.0006	8.26514
P25691	Keratin, type II microfibrillar, component 5 OS=Ovis aries PE=1 SV=1 - [K2M3_SHEEP]	204.63	29.48	2	2	19	61	structural molecule activity	cytoskeleton		Pf00038; Pf08317	502	55.2205	6.45557
Q1HDH9	LOC507184 (Fragment) OS=Bos taurus PE=3 SV=1 - [Q1HDH9_BOVIN]	148.802	22.56	2	1	11	46	structural molecule activity	cytoskeleton		Pf00038	359	39.5938	4.77979
G3X7V4	Uncharacterized protein (Fragment) OS=Bos taurus GN=LOC530179 PE=3 SV=1 - [G3X7V4_BOVIN]	134.096	25.97	2	7	11	38	catalytic activity; motor activity; structural molecule activity	cytoskeleton		Pf00038; Pf01576; Pf07888; Pf11559	462	51.2999	8.08936
P02539	Keratin, type II microfibrillar (Fragment) OS=Ovis aries PE=1 SV=1 - [K2M1_SHEEP]	122.977	47.71	1	1	8	33	structural molecule activity	cytoskeleton		Pf00038	109	12.6753	4.58936
F1N362	Uncharacterized protein OS=Bos taurus GN=KRT84 PE=3 SV=2 - [F1N362_BOVIN]	97.8986	30.19	10	12	15	29	catalytic activity; motor activity; structural molecule activity	cytoskeleton		Pf00038; Pf01576; Pf05557	593	64.0911	7.38623
F1MI98	Uncharacterized protein OS=Bos taurus GN=KRT36 PE=3 SV=2 - [F1MI98_BOVIN]	76.9586	24.56	15	5	10	22	structural molecule activity	cytoskeleton		Pf00038; Pf12128	456	51.0773	4.98291
F1MC11	Keratin, type I cytoskeletal 14 OS=Bos taurus GN=KRT14 PE=3 SV=2 - [F1MC11_BOVIN]	60.6998	21.38	13	6	10	17	structural molecule activity; transporter activity	cytoplasm; cytoskeleton; membrane; mitochondrion; nucleus	cell differentiation; cell organization and biogenesis; transport	Pf00038; Pf01496; Pf12128	477	51.8787	5.16064
F1MKE7	Uncharacterized protein (Fragment) OS=Bos taurus PE=3 SV=2 - [F1MKE7_BOVIN]	51.0746	22.28	9	3	10	16	catalytic activity; motor activity; structural molecule activity	cytoskeleton; membrane		Pf00038; Pf01576	534	56.5574	8.6167
G3N0V2	Uncharacterized protein OS=Bos taurus GN=KRT1 PE=3 SV=1 - [G3N0V2_BOVIN]	38.2233	15.18	5	5	7	12	structural molecule activity; transporter activity	cytoskeleton; membrane	transport	Pf00038; Pf01496; Pf12128; Pf12252	606	63.1131	8.27979
A0JND2	Keratin, type II cytoskeletal 80 OS=Bos taurus GN=KRT80 PE=2 SV=1 - [K2C80_BOVIN]	34.0593	18.72	6	5	6	10	catalytic activity; motor activity; structural molecule activity; transporter activity	cytoskeleton; membrane	transport	Pf00038; Pf01496; Pf01576; Pf05557; Pf05667; Pf07888; Pf12128	422	47.408	5.31299
Q8SPJ1	Junction plakoglobin OS=Bos taurus GN=JUP PE=2 SV=1 - [PLAK_BOVIN]	28.8923	13.56	7	7	7	9	protein binding; structural molecule activity	cytoplasm; cytoskeleton; cytosol; membrane; nucleus; organelle lumen	cell communication; cell differentiation; cell organization and biogenesis; cellular component movement; development; metabolic process; regulation of biological process; reproduction; response to stimulus; transport	Pf00514	745	81.7688	6.13818
A6QNZ7	Keratin 10 (Epidermolytic hyperkeratosis; keratosis palmaris et plantaris) OS=Bos taurus GN=KRT10 PE=2 SV=1 - [A6QNZ7_BOVIN]	20.1135	11.22	2	5	5	6	structural molecule activity	cytoplasm; cytoskeleton	cell differentiation; development; response to stimulus	Pf00038	526	54.8162	5.07178
A1L595	Keratin, type I cytoskeletal 17 OS=Bos taurus GN=KRT17 PE=2 SV=1 - [K1C17_BOVIN]	18.5199	12.02	12	2	6	6	protein binding; receptor activity; signal transducer activity; structural molecule activity	cytoplasm; cytoskeleton	cell differentiation; cell growth; cell organization and biogenesis; development; metabolic process; regulation of biological process	Pf00038; Pf07888; Pf12128	441	48.6823	5.14795
Q2KJD0	Tubulin beta-5 chain OS=Bos taurus GN=TUBB5 PE=2 SV=1 - [TBB5_BOVIN]	16.9805	14.64	18	4	4	5	catalytic activity; nucleotide binding; protein binding; structural molecule activity	cytoplasm; cytoskeleton; nucleus	cell organization and biogenesis; cellular component movement; metabolic process	Pf00091; Pf03953; Pf10644	444	49.639	4.89404
P02510	Alpha-crystallin B chain OS=Bos taurus GN=CRYAB PE=1 SV=2 - [CRYAB_BOVIN]	15.2108	20	2	3	3	5	metal ion binding; protein binding; structural molecule activity	cytoplasm; cytosol; membrane; mitochondrion; nucleus	cell death; cell differentiation; cell organization and biogenesis; development; metabolic process; regulation of biological process; response to stimulus; transport	Pf00011; Pf00525	175	20.0244	7.32764
E1B991	Uncharacterized protein OS=Bos taurus GN=KRT2 PE=3 SV=2 - [E1B991_BOVIN]	7.78561	3.89	3	1	2	2	structural molecule activity	cytoskeleton		Pf00038	617	64.2946	8.67529
G3MX57	Uncharacterized protein OS=Bos taurus GN=LOC100294937 PE=4 SV=1 - [G3MX57_BOVIN]	5.35502	15.31	2	1	1	2	structural molecule activity	cytoskeleton		Pf04579	98	10.4425	5.64307
A1XEE1	RPLP2 OS=Bos taurus PE=3 SV=1 - [A1XEE1_BOVIN]	3.43059	10.43	4	1	1	1	structural molecule activity	cytoplasm; ribosome	metabolic process	Pf00428	115	11.831	4.76709
L8HW98	Keratin, type II microfibrillar, component 5 OS=Bos grunniens mutus GN=M91_10633 PE=3 SV=1 - [L8HW98_BOSMU]	420.216	35.9	7	1	22	115				Protein not found	507	55.8748	6.45557
L8I3J3	Keratin, type I cuticular Ha5 OS=Bos grunniens mutus GN=M91_00637 PE=3 SV=1 - [L8I3J3_BOSMU]	110.271	26.81	14	5	11	36				Protein not found	455	50.5386	5.04639
M0QVZ6	Keratin, type II cytoskeletal 5 OS=Bos taurus GN=KRT5 PE=3 SV=1 - [M0QVZ6_BOVIN]	66.3036	27.4	9	11	13	21				Protein not found	573	60.6293	7.81104
L8HW76	Keratin, type II cytoskeletal 6A OS=Bos grunniens mutus GN=M91_10641 PE=3 SV=1 - [L8HW76_BOSMU]	63.9551	27.41	11	4	12	20				Protein not found	518	55.9633	8.08936
L8INK7	Desmoplakin (Fragment) OS=Bos grunniens mutus GN=M91_06211 PE=4 SV=1 - [L8INK7_BOSMU]	36.3663	4.12	2	8	8	11				Protein not found	2839	327.347	6.81494
L8I3T6	Keratin, type I cuticular Ha7 (Fragment) OS=Bos grunniens mutus GN=M91_00634 PE=3 SV=1 - [L8I3T6_BOSMU]	22.5554	8.78	2	1	4	8				Protein not found	433	48.0545	4.90674
L8IF65	Epiplakin (Fragment) OS=Bos grunniens mutus GN=M91_08867 PE=4 SV=1 - [L8IF65_BOSMU]	5.97158	5.16	1	1	1	2				Protein not found	310	34.2798	5.73193
A6QQG8	KRTAP9-2 protein OS=Bos taurus GN=KRTAP9-2 PE=2 SV=1 - [A6QQG8_BOVIN]	13.312	8.78	1	2	2	4		cytoskeleton			296	31.4137	7.69385
C0LJF6	Keratin associated protein 6 (Fragment) OS=Ovis aries GN=KAP6 PE=4 SV=1 - [C0LJF6_SHEEP]	3.75567	19.72	16	1	1	1		cytoskeleton			71	7.35595	8.47021

## Sheet: motor activity
Accession	Description	Score	Coverage	# Proteins	# Unique Peptides	# Peptides	# PSMs	Molecular Function	Cellular Component	Biological Process	Pfam IDs	# AAs	MW [kDa]	calc. pI
E1B898	Uncharacterized protein OS=Bos taurus GN=KRT86 PE=3 SV=1 - [E1B898_BOVIN]	568.058	42.18	7	6	24	162	catalytic activity; motor activity; structural molecule activity	cytoskeleton; membrane; nucleus	transport	Pf00038; Pf01576; Pf05557; Pf07926; Pf09726; Pf10174; Pf11559; Pf12128	486	53.2973	5.56689
A5PJJ1	KRT33A protein OS=Bos taurus GN=KRT33A PE=2 SV=1 - [A5PJJ1_BOVIN]	396.644	41.9	22	4	19	109	catalytic activity; motor activity; structural molecule activity	cytoskeleton		Pf00038; Pf01576; Pf12128	401	45.6893	4.86865
P02534	Keratin, type I microfibrillar 48 kDa, component 8C-1 OS=Ovis aries PE=1 SV=2 - [K1M1_SHEEP]	391.664	46.6	23	1	20	108	catalytic activity; motor activity; structural molecule activity	cytoskeleton		Pf00038; Pf01576; Pf12128	412	46.6448	4.80518
A4FUZ0	Keratin, type II cuticular Hb3 OS=Bos taurus GN=KRT83 PE=2 SV=1 - [KRT83_BOVIN]	390.187	34.48	7	5	23	114	catalytic activity; motor activity; structural molecule activity	cytoskeleton; membrane; nucleus	transport	Pf00038; Pf01576; Pf02463; Pf05701; Pf07888; Pf07926; Pf09726; Pf10174; Pf11559; Pf12128	493	53.9545	5.47803
Q6R651	Hair acidic keratin 1 OS=Capra hircus PE=2 SV=1 - [Q6R651_CAPHI]	387.897	43.1	19	1	19	107	catalytic activity; motor activity; protein binding; structural molecule activity	cytoplasm; cytoskeleton; membrane	cell organization and biogenesis	Pf00038; Pf01576; Pf05622; Pf06160; Pf12128	413	46.847	4.83057
A3KN26	KRT33B protein OS=Bos taurus GN=KRT33B PE=2 SV=1 - [A3KN26_BOVIN]	367.13	42.45	16	1	17	100	catalytic activity; motor activity; protein binding; structural molecule activity	cytoplasm; cytoskeleton; membrane	cell organization and biogenesis	Pf00038; Pf01576; Pf05622; Pf06160; Pf12128	384	43.2422	4.85596
Q06018	Intermediate filament type II keratin OS=Ovis aries GN=KRT2.13 PE=3 SV=1 - [Q06018_SHEEP]	303.032	21.25	2	1	9	83	catalytic activity; motor activity; structural molecule activity; transporter activity	cytoskeleton; membrane	transport	Pf00038; Pf01496; Pf01576; Pf05667; Pf11559; Pf12128	480	53.0006	8.26514
G3X7V4	Uncharacterized protein (Fragment) OS=Bos taurus GN=LOC530179 PE=3 SV=1 - [G3X7V4_BOVIN]	134.096	25.97	2	7	11	38	catalytic activity; motor activity; structural molecule activity	cytoskeleton		Pf00038; Pf01576; Pf07888; Pf11559	462	51.2999	8.08936
F1N362	Uncharacterized protein OS=Bos taurus GN=KRT84 PE=3 SV=2 - [F1N362_BOVIN]	97.8986	30.19	10	12	15	29	catalytic activity; motor activity; structural molecule activity	cytoskeleton		Pf00038; Pf01576; Pf05557	593	64.0911	7.38623
F1MKE7	Uncharacterized protein (Fragment) OS=Bos taurus PE=3 SV=2 - [F1MKE7_BOVIN]	51.0746	22.28	9	3	10	16	catalytic activity; motor activity; structural molecule activity	cytoskeleton; membrane		Pf00038; Pf01576	534	56.5574	8.6167
A0JND2	Keratin, type II cytoskeletal 80 OS=Bos taurus GN=KRT80 PE=2 SV=1 - [K2C80_BOVIN]	34.0593	18.72	6	5	6	10	catalytic activity; motor activity; structural molecule activity; transporter activity	cytoskeleton; membrane	transport	Pf00038; Pf01496; Pf01576; Pf05557; Pf05667; Pf07888; Pf12128	422	47.408	5.31299

## Sheet: transporter activity
Accession	Description	Score	Coverage	# Proteins	# Unique Peptides	# Peptides	# PSMs	Molecular Function	Cellular Component	Biological Process	Pfam IDs	# AAs	MW [kDa]	calc. pI
Q06018	Intermediate filament type II keratin OS=Ovis aries GN=KRT2.13 PE=3 SV=1 - [Q06018_SHEEP]	303.032	21.25	2	1	9	83	catalytic activity; motor activity; structural molecule activity; transporter activity	cytoskeleton; membrane	transport	Pf00038; Pf01496; Pf01576; Pf05667; Pf11559; Pf12128	480	53.0006	8.26514
F1MC11	Keratin, type I cytoskeletal 14 OS=Bos taurus GN=KRT14 PE=3 SV=2 - [F1MC11_BOVIN]	60.6998	21.38	13	6	10	17	structural molecule activity; transporter activity	cytoplasm; cytoskeleton; membrane; mitochondrion; nucleus	cell differentiation; cell organization and biogenesis; transport	Pf00038; Pf01496; Pf12128	477	51.8787	5.16064
G3N0V2	Uncharacterized protein OS=Bos taurus GN=KRT1 PE=3 SV=1 - [G3N0V2_BOVIN]	38.2233	15.18	5	5	7	12	structural molecule activity; transporter activity	cytoskeleton; membrane	transport	Pf00038; Pf01496; Pf12128; Pf12252	606	63.1131	8.27979
A0JND2	Keratin, type II cytoskeletal 80 OS=Bos taurus GN=KRT80 PE=2 SV=1 - [K2C80_BOVIN]	34.0593	18.72	6	5	6	10	catalytic activity; motor activity; structural molecule activity; transporter activity	cytoskeleton; membrane	transport	Pf00038; Pf01496; Pf01576; Pf05557; Pf05667; Pf07888; Pf12128	422	47.408	5.31299
P01967	Hemoglobin subunit alpha-1 OS=Bos mutus grunniens PE=1 SV=1 - [HBA1_BOSMU]	2.93521	10.64	4	1	1	1	metal ion binding; transporter activity	cytoplasm; cytosol	transport	Pf00042	141	15.0349	8.44092
B9VH00	Fatty acid binding protein 5 OS=Ovis aries GN=FABP5 PE=2 SV=1 - [B9VH00_SHEEP]	2.91637	10.37	3	1	1	1	transporter activity		transport	Pf00061	135	15.0936	7.69385

## Sheet: antioxidant activity
Accession	Description	Score	Coverage	# Proteins	# Unique Peptides	# Peptides	# PSMs	Molecular Function	Cellular Component	Biological Process	Pfam IDs	# AAs	MW [kDa]	calc. pI
O77834	Peroxiredoxin-6 OS=Bos taurus GN=PRDX6 PE=1 SV=3 - [PRDX6_BOVIN]	7.00916	11.61	1	2	2	2	antioxidant activity; catalytic activity	cytoplasm; cytosol; vacuole	metabolic process; response to stimulus	Pf00578; Pf08534; Pf10417	224	25.0511	6.37939
