# Supplementary material for: Available sustainable alternatives replace endangered animal horn based on their proteomic analysis and bio-effect evaluation
Source: Sci Rep. 2016 Oct 27;6:36027. doi: 10.1038/srep36027 (PMC5082367; doi:10.1038/srep36027)
Supplement: Supplementary Table S28 [file srep36027-s29.xls]

## Sheet: Sheet1
Accession	Description	Score	Coverage	# Proteins	# Unique Peptides	# Peptides	# PSMs	Molecular Function	Cellular Component	Biological Process	Pfam IDs	# AAs	MW [kDa]	calc. pI
Q28582	Hair type II keratin intermediate filament protein OS=Ovis aries GN=KII-9 PE=3 SV=1 - [Q28582_SHEEP]	215.465	20.08	14	2	11	61	catalytic activity; motor activity; structural molecule activity	cytoskeleton; membrane; nucleus	transport	Pf00038; Pf01576; Pf02463; Pf07926; Pf09726; Pf10174; Pf11559; Pf12128; Pf12718	508	55.2102	6.25244
E3VW87	Keratin 86 OS=Ovis aries PE=2 SV=1 - [E3VW87_SHEEP]	208.266	20.58	12	1	10	59	catalytic activity; motor activity; structural molecule activity	cytoskeleton; membrane; nucleus	transport	Pf00038; Pf01576; Pf07926; Pf09726; Pf10174; Pf11559; Pf12128	486	53.1633	5.56689
E1BKT9	Uncharacterized protein OS=Bos taurus GN=DSP PE=4 SV=1 - [E1BKT9_BOVIN]	160.941	13.81	2	32	32	45	catalytic activity; motor activity; protein binding; structural molecule activity	chromosome; cytoplasm; cytoskeleton; membrane; mitochondrion; nucleus; organelle lumen	cell differentiation; cell organization and biogenesis; development; metabolic process; reproduction	Pf00038; Pf00681; Pf01540; Pf01576; Pf02463; Pf04111; Pf04156; Pf05483; Pf05557; Pf05622; Pf06637; Pf07888; Pf09726; Pf09731; Pf10174; Pf12128	2889	332.177	6.84424
P15241	Keratin, type II microfibrillar, component 7C OS=Ovis aries PE=1 SV=1 - [K2M2_SHEEP]	125.328	15.68	12	2	7	36	catalytic activity; motor activity; structural molecule activity	cytoskeleton; membrane; nucleus	transport	Pf00038; Pf01576; Pf07888; Pf07926; Pf08317; Pf09726; Pf10174; Pf12128	491	53.6473	5.56689
F1MSA6	Uncharacterized protein OS=Bos taurus GN=KRT34 PE=3 SV=1 - [F1MSA6_BOVIN]	121.296	33.25	20	2	11	34	structural molecule activity	cytoskeleton		Pf00038	391	44.699	4.90674
A4FV94	KRT6A protein OS=Bos taurus GN=KRT6A PE=2 SV=1 - [A4FV94_BOVIN]	115.455	28.02	16	1	15	35	catalytic activity; motor activity; structural molecule activity	cytoskeleton		Pf00038; Pf01576; Pf05957; Pf07902; Pf12128	571	60.7826	8.08936
A5PJJ1	KRT33A protein OS=Bos taurus GN=KRT33A PE=2 SV=1 - [A5PJJ1_BOVIN]	115.447	28.93	27	2	10	32	catalytic activity; motor activity; structural molecule activity	cytoskeleton		Pf00038; Pf01576; Pf12128	401	45.6893	4.86865
F1MUY2	Uncharacterized protein OS=Bos taurus GN=KRT6B PE=2 SV=1 - [F1MUY2_BOVIN]	114.972	28.02	14	1	15	35	catalytic activity; motor activity; structural molecule activity	cytoskeleton		Pf00038; Pf01576; Pf05957; Pf07902; Pf12128	571	60.8186	8.35303
P02534	Keratin, type I microfibrillar 48 kDa, component 8C-1 OS=Ovis aries PE=1 SV=2 - [K1M1_SHEEP]	114.241	28.16	24	2	10	32	catalytic activity; motor activity; structural molecule activity	cytoskeleton		Pf00038; Pf01576; Pf12128	412	46.6448	4.80518
Q06018	Intermediate filament type II keratin OS=Ovis aries GN=KRT2.13 PE=3 SV=1 - [Q06018_SHEEP]	104.671	18.13	4	5	7	30	catalytic activity; motor activity; structural molecule activity; transporter activity	cytoskeleton; membrane	transport	Pf00038; Pf01496; Pf01576; Pf05667; Pf11559; Pf12128	480	53.0006	8.26514
Q8SPJ1	Junction plakoglobin OS=Bos taurus GN=JUP PE=2 SV=1 - [PLAK_BOVIN]	82.5408	22.15	2	10	13	24	protein binding; structural molecule activity	cytoplasm; cytoskeleton; cytosol; membrane; nucleus; organelle lumen	cell communication; cell differentiation; cell organization and biogenesis; cellular component movement; development; metabolic process; regulation of biological process; reproduction; response to stimulus; transport	Pf00514	745	81.7688	6.13818
P25691	Keratin, type II microfibrillar, component 5 OS=Ovis aries PE=1 SV=1 - [K2M3_SHEEP]	80.5175	15.14	7	4	6	24	structural molecule activity	cytoskeleton		Pf00038; Pf08317	502	55.2205	6.45557
L8I5F4	Keratin, type I cuticular Ha6 OS=Bos grunniens mutus GN=M91_00638 PE=3 SV=1 - [L8I5F4_BOSMU]	64.0393	22.15	13	1	9	17				Protein not found	456	51.1272	4.98291
F1MI98	Uncharacterized protein OS=Bos taurus GN=KRT36 PE=3 SV=2 - [F1MI98_BOVIN]	61.661	20.18	10	1	8	16	structural molecule activity	cytoskeleton		Pf00038; Pf12128	456	51.0773	4.98291
M0QVZ6	Keratin, type II cytoskeletal 5 OS=Bos taurus GN=KRT5 PE=3 SV=1 - [M0QVZ6_BOVIN]	61.3362	20.24	15	8	10	20				Protein not found	573	60.6293	7.81104
B7TJ13	Phosphoglycerate kinase OS=Ovis aries GN=PGK1 PE=2 SV=1 - [B7TJ13_SHEEP]	59.8352	30.94	5	8	8	17	catalytic activity; nucleotide binding	cytoplasm; membrane	metabolic process	Pf00162	417	44.5371	8.26514
P02539	Keratin, type II microfibrillar (Fragment) OS=Ovis aries PE=1 SV=1 - [K2M1_SHEEP]	56.383	34.86	1	1	5	16	structural molecule activity	cytoskeleton		Pf00038	109	12.6753	4.58936
L8HRE9	Plakophilin-1 (Fragment) OS=Bos grunniens mutus GN=M91_13303 PE=4 SV=1 - [L8HRE9_BOSMU]	44.3796	19.41	2	1	10	12				Protein not found	675	74.2233	8.79248
Q28161	Plakophilin-1 OS=Bos taurus GN=PKP1 PE=2 SV=1 - [PKP1_BOVIN]	43.6122	17.06	4	1	10	12	protein binding	nucleus		Pf00514	727	80.1293	8.95361
Q3MHM5	Tubulin beta-4B chain OS=Bos taurus GN=TUBB4B PE=2 SV=1 - [TBB4B_BOVIN]	43.1088	18.88	10	3	6	12	catalytic activity; nucleotide binding; structural molecule activity	cytoplasm; cytoskeleton; nucleus	cell organization and biogenesis; cellular component movement; metabolic process	Pf00091; Pf03953; Pf10644	445	49.799	4.89404
G3N0V2	Uncharacterized protein OS=Bos taurus GN=KRT1 PE=3 SV=1 - [G3N0V2_BOVIN]	42.8786	7.26	8	2	4	14	structural molecule activity; transporter activity	cytoskeleton; membrane	transport	Pf00038; Pf01496; Pf12128; Pf12252	606	63.1131	8.27979
L8IT83	Catenin beta-1 (Fragment) OS=Bos grunniens mutus GN=M91_15433 PE=4 SV=1 - [L8IT83_BOSMU]	40.1432	10.13	6	3	6	12				Protein not found	770	84.3126	5.79541
L8IBI6	Desmoglein-1 OS=Bos grunniens mutus GN=M91_20076 PE=3 SV=1 - [L8IBI6_BOSMU]	39.6934	9.82	3	7	7	12				Protein not found	1039	111.787	5.021
L8I3P6	Leucine-rich repeat-containing protein 15 (Fragment) OS=Bos grunniens mutus GN=M91_13765 PE=4 SV=1 - [L8I3P6_BOSMU]	39.1851	9	2	5	5	12				Protein not found	589	65.0547	7.09326
F1MC11	Keratin, type I cytoskeletal 14 OS=Bos taurus GN=KRT14 PE=3 SV=2 - [F1MC11_BOVIN]	38.1132	21.17	15	5	9	12	structural molecule activity; transporter activity	cytoplasm; cytoskeleton; membrane; mitochondrion; nucleus	cell differentiation; cell organization and biogenesis; transport	Pf00038; Pf01496; Pf12128	477	51.8787	5.16064
A5D984	Pyruvate kinase OS=Bos taurus GN=PKM2 PE=2 SV=1 - [A5D984_BOVIN]	37.1955	21.66	7	8	8	10	catalytic activity; metal ion binding	cytoplasm; mitochondrion	metabolic process	Pf00224; Pf02887	531	57.912	7.85498
L8I0I7	Elongation factor 1-alpha OS=Bos grunniens mutus GN=M91_14294 PE=3 SV=1 - [L8I0I7_BOSMU]	36.514	8.23	20	3	3	11				Protein not found	462	50.084	8.80713
Q0VC36	14-3-3 protein sigma OS=Bos taurus GN=SFN PE=2 SV=1 - [1433S_BOVIN]	35.9509	29.84	17	5	6	10	protein binding	cytoplasm; extracellular; nucleus	cell communication; cell death; cell differentiation; cell growth; cell organization and biogenesis; cell proliferation; development; metabolic process; regulation of biological process; response to stimulus; transport	Pf00244	248	27.8317	4.71631
Q2T9S0	Tubulin beta-3 chain OS=Bos taurus GN=TUBB3 PE=2 SV=1 - [TBB3_BOVIN]	32.9009	15.56	8	1	5	9	catalytic activity; nucleotide binding; structural molecule activity	cytoplasm; cytoskeleton	cell differentiation; cell organization and biogenesis; cellular component movement; development; metabolic process; response to stimulus	Pf00091; Pf03953; Pf10644	450	50.4003	4.93213
Q08DQ0	Plakophilin-3 OS=Bos taurus GN=PKP3 PE=2 SV=1 - [PKP3_BOVIN]	31.9805	13.49	1	7	7	9	protein binding	nucleus		Pf00514	793	86.4756	9.42236
F1N362	Uncharacterized protein OS=Bos taurus GN=KRT84 PE=3 SV=2 - [F1N362_BOVIN]	31.7621	8.09	7	3	4	10	catalytic activity; motor activity; structural molecule activity	cytoskeleton		Pf00038; Pf01576; Pf05557	593	64.0911	7.38623
L8J034	Tubulin alpha-4A chain (Fragment) OS=Bos grunniens mutus GN=M91_13955 PE=3 SV=1 - [L8J034_BOSMU]	29.3336	19.87	9	2	6	8				Protein not found	448	49.8594	5.05908
L8IC82	Transitional endoplasmic reticulum ATPase (Fragment) OS=Bos grunniens mutus GN=M91_01524 PE=4 SV=1 - [L8IC82_BOSMU]	28.8188	13.39	3	7	7	8				Protein not found	799	88.5174	5.35107
L8II39	Elongation factor 2 (Fragment) OS=Bos grunniens mutus GN=M91_12003 PE=4 SV=1 - [L8II39_BOSMU]	28.4924	10.14	2	7	7	9				Protein not found	858	95.304	6.82959
P81947	Tubulin alpha-1B chain OS=Bos taurus PE=1 SV=2 - [TBA1B_BOVIN]	27.3109	17.52	17	1	5	7	catalytic activity; nucleotide binding; structural molecule activity	cytoplasm; cytoskeleton	cell organization and biogenesis; cellular component movement; metabolic process	Pf00091; Pf03953	451	50.1196	5.05908
B3VHM9	Albumin (Fragment) OS=Capra hircus PE=2 SV=1 - [B3VHM9_CAPHI]	25.9407	12.35	7	6	6	8		extracellular	transport	Pf00273	583	66.2698	5.85889
F1N2K8	Uncharacterized protein (Fragment) OS=Bos taurus GN=PPL PE=4 SV=1 - [F1N2K8_BOVIN]	25.5203	6.23	2	9	9	9		cytoskeleton			1734	200.121	5.43994
A0JND2	Keratin, type II cytoskeletal 80 OS=Bos taurus GN=KRT80 PE=2 SV=1 - [K2C80_BOVIN]	24.86	12.56	6	3	4	8	catalytic activity; motor activity; structural molecule activity; transporter activity	cytoskeleton; membrane	transport	Pf00038; Pf01496; Pf01576; Pf05557; Pf05667; Pf07888; Pf12128	422	47.408	5.31299
A9YUY8	Adipocyte fatty acid-binding protein 4 OS=Ovis aries GN=FABP4 PE=2 SV=1 - [A9YUY8_SHEEP]	23.9486	29.55	10	3	3	7	transporter activity		transport	Pf00061	132	14.6794	5.36377
A1L595	Keratin, type I cytoskeletal 17 OS=Bos taurus GN=KRT17 PE=2 SV=1 - [K1C17_BOVIN]	23.7779	15.65	8	2	6	7	protein binding; receptor activity; signal transducer activity; structural molecule activity	cytoplasm; cytoskeleton	cell differentiation; cell growth; cell organization and biogenesis; development; metabolic process; regulation of biological process	Pf00038; Pf07888; Pf12128	441	48.6823	5.14795
O77834	Peroxiredoxin-6 OS=Bos taurus GN=PRDX6 PE=1 SV=3 - [PRDX6_BOVIN]	23.7429	17.86	1	3	3	6	antioxidant activity; catalytic activity	cytoplasm; cytosol; vacuole	metabolic process; response to stimulus	Pf00578; Pf08534; Pf10417	224	25.0511	6.37939
Q5EA61	Creatine kinase B-type OS=Bos taurus GN=CKB PE=2 SV=1 - [KCRB_BOVIN]	23.4369	17.59	3	4	4	6	catalytic activity; nucleotide binding	cytoplasm; mitochondrion	cellular homeostasis; development; metabolic process	Pf00217; Pf02807	381	42.6924	5.78271
L8HPG3	Serpin B5 OS=Bos grunniens mutus GN=M91_01993 PE=3 SV=1 - [L8HPG3_BOSMU]	22.1281	19.47	2	6	6	7				Protein not found	380	42.7557	5.89697
P04272	Annexin A2 OS=Bos taurus GN=ANXA2 PE=1 SV=2 - [ANXA2_BOVIN]	22.1091	20.06	2	5	5	6	enzyme regulator activity; metal ion binding; protein binding	cytoplasm; endosome; extracellular; membrane	cell organization and biogenesis; coagulation; development; regulation of biological process; response to stimulus; transport	Pf00191	339	38.5878	7.31299
L8IKI3	Eukaryotic initiation factor 4A-I (Fragment) OS=Bos grunniens mutus GN=M91_20379 PE=3 SV=1 - [L8IKI3_BOSMU]	21.637	19	5	6	6	7				Protein not found	400	45.5323	5.57959
F1MYG5	Uncharacterized protein OS=Bos taurus GN=LMNA PE=2 SV=1 - [F1MYG5_BOVIN]	21.3092	9.94	4	5	5	7	structural molecule activity	cytoskeleton; nucleus; organelle lumen	cell communication; cell death; cell differentiation; cell organization and biogenesis; cellular component movement; development; regulation of biological process; response to stimulus; transport	Pf00038; Pf00932	664	74.0818	7.38623
Q28130	Keratin 6 (Fragment) OS=Bos taurus PE=4 SV=1 - [Q28130_BOVIN]	20.5967	27.44	1	1	5	6	structural molecule activity	cytoskeleton		Pf00038	215	21.7491	10.2134
P61286	Polyadenylate-binding protein 1 OS=Bos taurus GN=PABPC1 PE=2 SV=1 - [PABP1_BOVIN]	18.6275	10.85	7	5	5	6	nucleotide binding; protein binding; RNA binding	cytoplasm; nucleus; spliceosomal complex	metabolic process; regulation of biological process	Pf00076; Pf00658	636	70.6259	9.49561
E1B9D7	Uncharacterized protein OS=Bos taurus GN=DSG4 PE=3 SV=1 - [E1B9D7_BOVIN]	17.6018	4.61	2	4	4	6	metal ion binding	membrane	cell communication; cell differentiation; development; metabolic process; regulation of biological process; response to stimulus	Pf00028; Pf01049	1041	113.534	4.70361
Q76LV1	Heat shock protein HSP 90-beta OS=Bos taurus GN=HSP90AB1 PE=2 SV=3 - [HS90B_BOVIN]	17.2107	5.94	7	2	3	5	nucleotide binding; protein binding	cytoplasm; mitochondrion	metabolic process; response to stimulus	Pf00183; Pf02518	724	83.2011	5.03369
L8IQ70	Uncharacterized protein (Fragment) OS=Bos grunniens mutus GN=M91_19046 PE=3 SV=1 - [L8IQ70_BOSMU]	17.0581	12.61	25	1	1	6				Protein not found	119	13.1951	9.99365
B0LRM8	Putative guanine nucleotide binding protein beta polypeptide 2-like 1 protein (Fragment) OS=Ovis aries PE=2 SV=1 - [B0LRM8_SHEEP]	17.0502	21.59	3	3	3	4	protein binding			Pf00400	227	24.9155	7.31299
L8J4S1	Myosin-9 (Fragment) OS=Bos grunniens mutus GN=M91_10500 PE=4 SV=1 - [L8J4S1_BOSMU]	16.9495	3.24	6	5	5	5				Protein not found	1947	224.672	5.56689
L8J3G6	Annexin OS=Bos grunniens mutus GN=M91_07998 PE=3 SV=1 - [L8J3G6_BOSMU]	16.9097	16.76	4	4	4	4				Protein not found	346	38.9152	6.81494
E1BDX8	Uncharacterized protein OS=Bos taurus GN=DYNC1H1 PE=4 SV=1 - [E1BDX8_BOVIN]	16.8536	1.68	1	5	5	5	catalytic activity; motor activity; nucleotide binding	cytoskeleton	cell organization and biogenesis; cellular component movement; metabolic process	Pf03028; Pf03915; Pf04156; Pf07246; Pf07728; Pf08385; Pf08393; Pf12774; Pf12775; Pf12777; Pf12780; Pf12781	4646	531.719	6.40479
L8IPP0	78 kDa glucose-regulated protein OS=Bos grunniens mutus GN=M91_20624 PE=3 SV=1 - [L8IPP0_BOSMU]	16.2893	6.72	5	3	3	5				Protein not found	655	72.3825	5.16064
L8I5K2	Histone H2A OS=Bos grunniens mutus GN=M91_03580 PE=3 SV=1 - [L8I5K2_BOSMU]	15.2457	21.88	27	2	2	4				Protein not found	128	13.8978	10.8872
L8I3C0	Histone H4 (Fragment) OS=Bos grunniens mutus GN=M91_09398 PE=3 SV=1 - [L8I3C0_BOSMU]	15.1546	32.29	25	4	4	5				Protein not found	96	10.734	11.0337
G9HPB5	Keratin-associated protein KAP13-3 OS=Ovis aries GN=KRTAP13-3 PE=4 SV=1 - [G9HPB5_SHEEP]	14.9587	28.85	13	4	4	5				Pf05287	156	17.0338	9.18799
F1N5L6	Desmocollin-3 (Fragment) OS=Bos taurus GN=DSC3 PE=2 SV=2 - [F1N5L6_BOVIN]	14.936	4.9	5	3	3	4	metal ion binding	membrane		Pf00028; Pf08758	837	92.9967	5.43994
G3MZG7	Uncharacterized protein OS=Bos taurus GN=LOC783641 PE=3 SV=1 - [G3MZG7_BOVIN]	14.4533	28.48	6	3	3	4	structural molecule activity	cytoplasm; ribosome	metabolic process	Pf00298; Pf03946	165	17.8395	9.29053
L8HN92	Serpin B12 OS=Bos grunniens mutus GN=M91_01992 PE=3 SV=1 - [L8HN92_BOSMU]	14.2791	10.82	2	3	3	4				Protein not found	425	48.0051	5.26221
L8INI1	60S ribosomal protein L4 (Fragment) OS=Bos grunniens mutus GN=M91_20536 PE=4 SV=1 - [L8INI1_BOSMU]	13.8687	10.66	5	3	3	4				Protein not found	422	47.3791	10.9604
A4ZZF8	Alpha-actinin 1 OS=Bos taurus GN=ACTN1 PE=2 SV=1 - [A4ZZF8_BOVIN]	13.287	5.61	10	4	4	4	metal ion binding; protein binding	cytoplasm; cytoskeleton; membrane	cell communication; cell organization and biogenesis; cellular component movement; metabolic process; regulation of biological process; transport	Pf00307; Pf00435; Pf08726; Pf11971	892	102.766	5.37646
L8J2M8	14-3-3 protein epsilon (Fragment) OS=Bos grunniens mutus GN=M91_14679 PE=3 SV=1 - [L8J2M8_BOSMU]	13.164	18.66	18	2	3	4				Protein not found	209	23.698	5.07178
E1BDE6	Uncharacterized protein OS=Bos taurus GN=LGALS7B PE=4 SV=2 - [E1BDE6_BOVIN]	13.0324	20.86	2	2	2	3				Pf00337	139	15.413	6.53662
L8I358	Elongation factor 1-gamma (Fragment) OS=Bos grunniens mutus GN=M91_07625 PE=4 SV=1 - [L8I358_BOSMU]	12.909	11.32	9	4	4	4				Protein not found	433	49.729	6.7417
L8I257	Heterogeneous nuclear ribonucleoproteins A2/B1 (Fragment) OS=Bos grunniens mutus GN=M91_04236 PE=4 SV=1 - [L8I257_BOSMU]	12.8691	15.93	3	4	4	4				Protein not found	339	35.7238	8.83643
B0LRM7	60S ribosomal protein L6 (Fragment) OS=Ovis aries PE=2 SV=1 - [B0LRM7_SHEEP]	12.8353	24.43	3	3	3	4	structural molecule activity	cytoplasm; ribosome	metabolic process	Pf01159	176	20.3545	10.5796
Q2KJ32	Selenium-binding protein 1 OS=Bos taurus GN=SELENBP1 PE=1 SV=1 - [SBP1_BOVIN]	12.7292	10.81	1	4	4	4	protein binding	cytoplasm; cytosol; membrane; nucleus; organelle lumen	transport	Pf05694	472	52.5216	6.48096
Q9GMB8	Serine--tRNA ligase, cytoplasmic OS=Bos taurus GN=SARS PE=2 SV=3 - [SYSC_BOVIN]	12.7099	10.89	3	4	4	4	catalytic activity; nucleotide binding	cytoplasm; mitochondrion	metabolic process	Pf00587; Pf02403	514	58.5679	6.18896
I6YID3	Heat shock protein 70 (Fragment) OS=Ovis aries GN=HSP70 PE=2 SV=1 - [I6YID3_SHEEP]	12.104	16.23	30	3	3	4			response to stimulus	Pf00012; Pf01968; Pf06723	265	29.2482	8.99756
Q95L54	Annexin A8 OS=Bos taurus GN=ANXA8 PE=2 SV=1 - [ANXA8_BOVIN]	11.9246	11.62	2	3	3	4	metal ion binding		coagulation; response to stimulus	Pf00191	327	36.7636	5.41455
L8IKQ6	60S ribosomal protein L5 (Fragment) OS=Bos grunniens mutus GN=M91_06372 PE=3 SV=1 - [L8IKQ6_BOSMU]	11.8446	10.14	3	2	2	3				Protein not found	296	34.1917	9.71533
Q2XW10	Ribosomal protein S4 X-linked (Fragment) OS=Bos taurus GN=RPS4X PE=2 SV=1 - [Q2XW10_BOVIN]	11.7572	13.39	12	1	1	3	RNA binding; structural molecule activity	cytoplasm; ribosome	metabolic process	Pf00900	127	14.2636	9.02686
E1BF59	Uncharacterized protein OS=Bos taurus GN=LOC786966 PE=4 SV=2 - [E1BF59_BOVIN]	11.7399	1.21	1	4	4	4	protein binding	cytoskeleton; membrane		Pf00307; Pf00681; Pf03501; Pf07812; Pf11971	4644	527.31	5.97314
L8INH5	Annexin (Fragment) OS=Bos grunniens mutus GN=M91_09602 PE=3 SV=1 - [L8INH5_BOSMU]	11.4544	10.03	5	2	2	3				Protein not found	319	35.8631	5.71924
F1MB08	Alpha-enolase OS=Bos taurus GN=ENO1 PE=3 SV=1 - [F1MB08_BOVIN]	11.3592	9.45	7	3	3	3	catalytic activity; metal ion binding	cell surface; cytoplasm; cytosol; extracellular; membrane	metabolic process	Pf00113; Pf03952	434	47.2543	6.80029
Q76LV2	Heat shock protein HSP 90-alpha OS=Bos taurus GN=HSP90AA1 PE=2 SV=3 - [HS90A_BOVIN]	11.358	7.09	7	3	4	4	catalytic activity; enzyme regulator activity; nucleotide binding; protein binding	cytoplasm	cell organization and biogenesis; metabolic process; regulation of biological process; response to stimulus; transport	Pf00183; Pf02518	733	84.6777	5.0083
Q5E9J1	Heterogeneous nuclear ribonucleoprotein F OS=Bos taurus GN=HNRNPF PE=2 SV=3 - [HNRPF_BOVIN]	11.3333	8.21	1	1	2	3	nucleotide binding; RNA binding	nucleus; organelle lumen; spliceosomal complex	metabolic process; regulation of biological process	Pf00076; Pf08080	414	45.6599	5.49072
E1BH02	Uncharacterized protein OS=Bos taurus GN=LOC526200 PE=4 SV=2 - [E1BH02_BOVIN]	11.3311	1.75	2	2	2	3				Pf00030; Pf00652	1712	187.469	5.85889
Q06B57	Fatty acid synthase OS=Capra hircus GN=FASN PE=2 SV=2 - [Q06B57_CAPHI]	11.1474	1.27	5	2	2	3	catalytic activity; metal ion binding; nucleotide binding; protein binding		metabolic process	Pf00106; Pf00107; Pf00109; Pf00698; Pf00975; Pf02801; Pf08659	2514	273.676	6.43018
G8JKY0	40S ribosomal protein S8 (Fragment) OS=Bos taurus GN=RPS8 PE=2 SV=1 - [G8JKY0_BOVIN]	11.1011	20.77	4	3	3	3	structural molecule activity	cytoplasm; ribosome	metabolic process	Pf01201	207	24.0591	10.3159
L8IGX3	60S ribosomal protein L23 (Fragment) OS=Bos grunniens mutus GN=M91_05261 PE=3 SV=1 - [L8IGX3_BOSMU]	10.7745	25.74	4	2	2	3				Protein not found	136	14.3538	10.3599
A6YRY8	40S ribosomal protein SA OS=Ovis aries GN=RPSA PE=2 SV=1 - [RSSA_SHEEP]	10.4201	15.59	7	3	3	3	structural molecule activity	cytoplasm; membrane; nucleus; ribosome	metabolic process	Pf00318	295	32.8645	4.93213
G1K1A3	Nucleoside diphosphate kinase (Fragment) OS=Bos taurus GN=NME1 PE=2 SV=1 - [G1K1A3_BOVIN]	10.0466	15.45	7	1	1	3	catalytic activity; nucleotide binding		metabolic process	Pf00334	110	12.4142	5.45264
F1MPU0	Clathrin heavy chain 1 (Fragment) OS=Bos taurus GN=CLTC PE=4 SV=2 - [F1MPU0_BOVIN]	9.79031	2.17	3	3	3	3	protein binding; structural molecule activity	cytoplasm; Golgi; membrane	transport	Pf00637; Pf01394; Pf04053; Pf09268	1661	189.817	5.63037
Q56JV9	40S ribosomal protein S3a OS=Bos taurus GN=RPS3A PE=2 SV=3 - [RS3A_BOVIN]	9.75503	10.23	4	2	2	3	structural molecule activity	cytoplasm; cytosol; nucleus; organelle lumen; ribosome	cell death; cell differentiation; metabolic process; regulation of biological process	Pf01015	264	29.9257	9.72998
Q862I9	Similar to acidic ribosomal phosphoprotein PO (Fragment) OS=Bos taurus PE=2 SV=1 - [Q862I9_BOVIN]	9.64755	21.43	7	3	3	3	structural molecule activity	cytoplasm; cytosol; nucleus; ribosome	metabolic process	Pf00466	168	18.4978	9.67139
G5E631	Uncharacterized protein OS=Bos taurus GN=DDX3X PE=3 SV=1 - [G5E631_BOVIN]	9.45134	5.75	5	3	3	3	catalytic activity; nucleotide binding			Pf00270; Pf00271	661	73.0829	7.18115
O18789	40S ribosomal protein S2 OS=Bos taurus GN=RPS2 PE=2 SV=2 - [RS2_BOVIN]	9.23844	12.29	4	3	3	3	protein binding; RNA binding; structural molecule activity	cytoplasm; cytosol; nucleus; organelle lumen; ribosome	metabolic process	Pf00333; Pf03719	293	31.2156	10.2427
E1BNH2	Uncharacterized protein OS=Bos taurus GN=LOC100850676 PE=3 SV=2 - [E1BNH2_BOVIN]	9.1714	9.14	3	3	3	3	catalytic activity; protein binding	cytoplasm	cell communication; cell death; metabolic process; regulation of biological process; response to stimulus	Pf00155; Pf00266; Pf01041; Pf01053; Pf01212	405	44.3513	6.46826
L8IG53	Uncharacterized protein (Fragment) OS=Bos grunniens mutus GN=M91_11183 PE=4 SV=1 - [L8IG53_BOSMU]	9.12357	9.05	19	1	2	3				Protein not found	243	27.5765	4.79248
L8II24	60S ribosomal protein L7a (Fragment) OS=Bos grunniens mutus GN=M91_19665 PE=4 SV=1 - [L8II24_BOSMU]	9.08145	14.29	3	3	3	3				Protein not found	266	30.0041	10.6089
A0A1F3	L-lactate dehydrogenase A chain OS=Bos mutus grunniens GN=LDHA PE=2 SV=3 - [LDHA_BOSMU]	9.07967	11.75	12	3	3	3	catalytic activity; nucleotide binding	cytoplasm	metabolic process	Pf00056; Pf02866	332	36.6624	8.06006
Q862N7	Similar to basic transcription factor 3a (BTF3) (Fragment) OS=Bos taurus PE=2 SV=1 - [Q862N7_BOVIN]	9.00813	12.67	4	1	1	2				Pf01849	150	16.3827	9.36377
D4P8S5	Corneodesmosome protein OS=Ovis aries GN=CDSN PE=4 SV=1 - [D4P8S5_SHEEP]	8.94582	8.07	4	3	3	3			development		545	51.7118	8.67529
F1N3M0	Desmocollin-1 OS=Bos taurus GN=DSC1 PE=2 SV=1 - [F1N3M0_BOVIN]	8.69962	3.69	4	2	2	2	metal ion binding	membrane		Pf00028; Pf08758	839	93.419	5.32568
L8HVQ3	40S ribosomal protein S10 (Fragment) OS=Bos grunniens mutus GN=M91_12036 PE=4 SV=1 - [L8HVQ3_BOSMU]	8.67705	14.55	4	2	2	3				Protein not found	165	18.8869	10.0669
E1BF20	Uncharacterized protein OS=Bos taurus GN=HNRNPH1 PE=4 SV=2 - [E1BF20_BOVIN]	8.64107	7.2	3	1	2	2	nucleotide binding			Pf00076; Pf08080	472	51.2181	6.80029
Q862Q0	Phosphoglycerate mutase (Fragment) OS=Bos taurus PE=2 SV=1 - [Q862Q0_BOVIN]	8.55576	13.14	2	1	1	2	catalytic activity		metabolic process	Pf00300	137	15.7289	8.19189
Q28554	Glyceraldehyde-3-phosphate dehydrogenase (Fragment) OS=Ovis aries GN=GAPDH PE=2 SV=4 - [G3P_SHEEP]	8.55402	7.76	8	2	2	3	catalytic activity; nucleotide binding; protein binding	cytoplasm; cytoskeleton; cytosol; nucleus	cell death; cell organization and biogenesis; metabolic process; regulation of biological process	Pf00044; Pf02800	322	34.7097	7.86963
L8I3T6	Keratin, type I cuticular Ha7 (Fragment) OS=Bos grunniens mutus GN=M91_00634 PE=3 SV=1 - [L8I3T6_BOSMU]	8.54769	6.93	13	1	3	3				Protein not found	433	48.0545	4.90674
L8J494	Eukaryotic translation initiation factor 3 subunit D (Fragment) OS=Bos grunniens mutus GN=M91_10497 PE=3 SV=1 - [L8J494_BOSMU]	8.4285	4.41	2	2	2	3				Protein not found	544	63.4322	6.50732
P42899	60S acidic ribosomal protein P2 OS=Bos taurus GN=RPLP2 PE=3 SV=1 - [RLA2_BOVIN]	8.42606	30.43	4	2	2	2	structural molecule activity	cytoplasm; ribosome	metabolic process	Pf00428	115	11.6949	4.61475
Q5E9A1	Nascent polypeptide-associated complex subunit alpha OS=Bos taurus GN=NACA PE=1 SV=1 - [NACA_BOVIN]	8.31594	12.56	2	2	2	2	DNA binding; protein binding	cytoplasm; nucleus	metabolic process; transport	Pf01849	215	23.3557	4.56396
Q5E988	40S ribosomal protein S5 OS=Bos taurus GN=RPS5 PE=2 SV=3 - [RS5_BOVIN]	8.11861	13.73	2	2	2	2	RNA binding; structural molecule activity	cytoplasm; cytosol; ribosome	metabolic process; regulation of biological process	Pf00177	204	22.8621	9.71533
Q58CS3	Dipeptidylpeptidase III isoform 1 OS=Bos taurus GN=DPP3 PE=2 SV=1 - [Q58CS3_BOVIN]	7.96245	2.36	3	1	1	2	catalytic activity	cytoplasm	metabolic process	Pf03571	721	81.0231	5.2876
F4YD05	Calmodulin 2 (Fragment) OS=Bubalus bubalis GN=CALM2 PE=2 SV=1 - [F4YD05_BUBBU]	7.57732	11.89	9	1	1	2	metal ion binding			Pf00036; Pf08726; Pf12763	143	16.1365	4.18311
L8HZZ8	60S ribosomal protein L11 (Fragment) OS=Bos grunniens mutus GN=M91_02239 PE=3 SV=1 - [L8HZZ8_BOSMU]	7.57655	12.92	2	2	2	2				Protein not found	178	20.2597	9.51025
Q862K6	Similar to ribosomal protein L21 (Fragment) OS=Bos taurus PE=2 SV=1 - [Q862K6_BOVIN]	7.48345	13.39	5	1	1	2	structural molecule activity	cytoplasm; ribosome	metabolic process	Pf01157	112	12.9831	11.1362
Q0VCP4	Septin-8 OS=Bos taurus GN=SEPT8 PE=2 SV=3 - [SEPT8_BOVIN]	7.4522	3.62	2	1	1	2	nucleotide binding	cytoplasm; cytoskeleton		Pf00735	442	51.218	6.11279
L8IBW5	Ezrin (Fragment) OS=Bos grunniens mutus GN=M91_06270 PE=4 SV=1 - [L8IBW5_BOSMU]	7.38168	2.76	2	1	1	2				Protein not found	579	68.5394	6.30322
Q5U7H2	Ribosomal protein L15 (Fragment) OS=Bos taurus PE=2 SV=1 - [Q5U7H2_BOVIN]	7.35445	9.02	5	1	1	2	structural molecule activity	cytoplasm; ribosome	metabolic process	Pf00827	133	15.4013	11.5171
A0JNL0	Gasdermin A OS=Bos taurus GN=GSDMA PE=2 SV=1 - [A0JNL0_BOVIN]	7.35263	5.16	3	2	2	2				Pf04598	446	49.924	5.51611
L8I3C7	Uncharacterized protein (Fragment) OS=Bos grunniens mutus GN=M91_00905 PE=3 SV=1 - [L8I3C7_BOSMU]	7.34703	25.93	2	2	2	2				Protein not found	108	12.0463	9.46631
A5PKJ3	DCTN1 protein OS=Bos taurus GN=DCTN1 PE=2 SV=1 - [A5PKJ3_BOVIN]	7.34587	2.5	2	2	2	2		membrane		Pf01302; Pf03961; Pf08317; Pf09726; Pf12455	1239	136.717	5.40186
Q6R646	Keratin associated protein 13.1 OS=Capra hircus PE=2 SV=1 - [Q6R646_CAPHI]	7.33353	10.43	3	1	1	2		cytoskeleton		Pf05287	163	17.4899	8.49951
L8IC36	60S ribosomal protein L3 (Fragment) OS=Bos grunniens mutus GN=M91_18846 PE=3 SV=1 - [L8IC36_BOSMU]	7.26358	6.97	3	2	2	2				Protein not found	402	45.8357	10.228
A6QQF3	TJP2 protein OS=Bos taurus GN=TJP2 PE=2 SV=1 - [A6QQF3_BOVIN]	7.24115	1.95	3	1	1	2	protein binding			Pf00595; Pf00625	821	92.6902	6.354
L8IHG8	Heterogeneous nuclear ribonucleoprotein A1 (Fragment) OS=Bos grunniens mutus GN=M91_16846 PE=4 SV=1 - [L8IHG8_BOSMU]	7.20997	8.89	9	1	1	2				Protein not found	180	20.5033	6.96143
A7MB16	Eukaryotic translation initiation factor 3 subunit B OS=Bos taurus GN=EIF3B PE=2 SV=1 - [EIF3B_BOVIN]	7.19268	2.29	2	1	1	2	nucleotide binding; protein binding; RNA binding	cytoplasm	metabolic process; regulation of biological process	Pf00076; Pf08662	786	88.863	4.97021
Q0VCM4	Glycogen phosphorylase, liver form OS=Bos taurus GN=PYGL PE=2 SV=1 - [PYGL_BOVIN]	7.0804	3.29	2	2	2	2	catalytic activity; nucleotide binding	cytoplasm; membrane	metabolic process	Pf00343	851	97.3942	7.12256
P13696	Phosphatidylethanolamine-binding protein 1 OS=Bos taurus GN=PEBP1 PE=1 SV=2 - [PEBP1_BOVIN]	6.96282	18.18	1	2	2	2	enzyme regulator activity; nucleotide binding	cytoplasm	metabolic process; regulation of biological process	Pf01161	187	20.9727	7.48877
F4YD28	40S ribosomal protein S24 (Fragment) OS=Bubalus bubalis GN=RPS24 PE=2 SV=1 - [F4YD28_BUBBU]	6.79509	18.07	5	1	1	2	nucleotide binding; structural molecule activity	cytoplasm; ribosome	metabolic process	Pf01282	83	9.54219	10.6968
E1BMK2	Uncharacterized protein OS=Bos taurus PE=4 SV=2 - [E1BMK2_BOVIN]	6.7597	13.49	3	2	2	2	DNA binding; protein binding	nucleus		Pf00505	215	24.9212	5.60498
Q862L0	Similar to b-actin (Fragment) OS=Bos taurus PE=2 SV=1 - [Q862L0_BOVIN]	6.72548	16	13	1	1	2	nucleotide binding	cytoplasm; cytoskeleton		Pf00022	100	11.5938	6.68311
D5K776	Heterogeneous nuclear ribonuclear protein K OS=Capra hircus GN=hnRNP K PE=2 SV=1 - [D5K776_CAPHI]	6.61266	5.44	3	2	2	2	RNA binding			Pf00013; Pf08067	441	48.7512	5.19873
G8JKV2	Eukaryotic translation initiation factor 3 subunit J OS=Bos taurus GN=EIF3J PE=3 SV=1 - [G8JKV2_BOVIN]	6.60867	9.8	2	2	2	2				Pf08597	255	28.8764	4.83057
L8IEQ0	Programmed cell death 6-interacting protein OS=Bos grunniens mutus GN=M91_21217 PE=4 SV=1 - [L8IEQ0_BOSMU]	6.55152	2.84	2	2	2	2				Protein not found	880	97.523	6.52197
G3N0I4	Cytosol aminopeptidase OS=Bos taurus GN=LAP3 PE=2 SV=1 - [G3N0I4_BOVIN]	6.54712	4.82	4	2	2	2	catalytic activity; metal ion binding	cytoplasm; membrane	metabolic process	Pf00883; Pf02789	498	54.0465	5.80811
F1MX83	Uncharacterized protein (Fragment) OS=Bos taurus GN=S100A11 PE=2 SV=2 - [F1MX83_BOVIN]	6.47425	26.47	3	2	2	2	metal ion binding; protein binding	cytoplasm; nucleus		Pf00036; Pf01023	102	11.2437	7.28369
L8I736	Septin-2 (Fragment) OS=Bos grunniens mutus GN=M91_12493 PE=3 SV=1 - [L8I736_BOSMU]	6.46965	4.47	3	1	1	2				Protein not found	358	41.1992	6.48096
H6WAG8	Thioredoxin reductase 1 (Fragment) OS=Bubalus bubalis GN=TXNRD1 PE=3 SV=2 - [H6WAG8_BUBBU]	6.43752	6.94	7	2	2	2	antioxidant activity; catalytic activity; nucleotide binding	cytoplasm; membrane	cellular homeostasis; metabolic process; regulation of biological process	Pf00070; Pf02852; Pf07992	432	47.8214	6.45557
Q8SQA9	Gap junction protein (Fragment) OS=Ovis aries PE=2 SV=1 - [Q8SQA9_SHEEP]	6.40245	7.82	1	1	1	2		membrane	cell communication	Pf00029; Pf10582	179	20.8399	8.42627
G5E619	Uncharacterized protein OS=Bos taurus GN=LOC786258 PE=4 SV=1 - [G5E619_BOVIN]	6.37603	6.48	3	1	1	2	catalytic activity; nucleotide binding	cytoplasm; nucleus	cell communication; metabolic process; regulation of biological process; response to stimulus; transport	Pf00025; Pf00071; Pf04670; Pf08477	216	24.2904	6.41748
A6QP57	Protein-glutamine gamma-glutamyltransferase E OS=Bos taurus GN=TGM3 PE=2 SV=1 - [TGM3_BOVIN]	6.32236	4.49	3	2	2	2	catalytic activity; metal ion binding		cell differentiation; development; metabolic process	Pf00868; Pf00927; Pf01841	691	76.7427	6.43018
L8IDB8	Polyubiquitin-C (Fragment) OS=Bos grunniens mutus GN=M91_18159 PE=4 SV=1 - [L8IDB8_BOSMU]	6.30343	32.85	15	2	2	2				Protein not found	685	76.9915	7.66455
F1N0E5	T-complex protein 1 subunit delta OS=Bos taurus GN=CCT4 PE=3 SV=2 - [F1N0E5_BOVIN]	6.22936	5.35	3	2	2	2	nucleotide binding; protein binding	cytoplasm; cytoskeleton; cytosol; membrane; nucleus	metabolic process	Pf00118	542	58.1249	7.60596
L8IKU4	D-3-phosphoglycerate dehydrogenase OS=Bos grunniens mutus GN=M91_04626 PE=3 SV=1 - [L8IKU4_BOSMU]	6.22399	4.91	2	2	2	2				Protein not found	529	55.8589	7.09326
L8IF65	Epiplakin (Fragment) OS=Bos grunniens mutus GN=M91_08867 PE=4 SV=1 - [L8IF65_BOSMU]	6.21976	11.29	1	2	2	2				Protein not found	310	34.2798	5.73193
H9GW43	Uncharacterized protein OS=Bos taurus GN=RNH1 PE=4 SV=1 - [H9GW43_BOVIN]	6.20225	11.62	3	2	2	2					241	25.8182	4.83057
F1MN49	Uncharacterized protein OS=Bos taurus GN=EIF5A2 PE=4 SV=2 - [F1MN49_BOVIN]	6.19985	7.84	4	1	1	2	RNA binding		cell organization and biogenesis; cell proliferation; metabolic process; regulation of biological process	Pf01287	153	16.7822	5.57959
A5D973	Alpha isoform of regulatory subunit A, protein phosphatase 2 OS=Bos taurus GN=PPP2R1A PE=2 SV=1 - [A5D973_BOVIN]	6.18116	5.26	4	2	2	2	catalytic activity; protein binding	chromosome; cytoplasm; cytosol	cell death; metabolic process; regulation of biological process		589	65.2399	5.10986
Q32LE4	Gamma-glutamylcyclotransferase OS=Bos taurus GN=GGCT PE=2 SV=1 - [GGCT_BOVIN]	6.14785	11.17	1	2	2	2	catalytic activity; protein binding	cytoplasm; cytosol	cell communication; cell death; cell organization and biogenesis; metabolic process; regulation of biological process; response to stimulus	Pf06094	188	21.1634	5.65576
L8I022	Filamin-A OS=Bos grunniens mutus GN=M91_05428 PE=4 SV=1 - [L8I022_BOSMU]	6.12708	1.02	6	2	2	2				Protein not found	2645	280.518	6.0874
A1XED1	RPL7 (Fragment) OS=Bos taurus PE=2 SV=1 - [A1XED1_BOVIN]	6.08871	19.84	9	2	2	2	RNA binding	cytoplasm; ribosome			126	14.5778	10.0376
E1BLN6	Uncharacterized protein OS=Bos taurus GN=KPRP PE=4 SV=1 - [E1BLN6_BOVIN]	6.08248	4.44	2	2	2	2					563	61.6738	8.04541
A7E394	EIF6 protein (Fragment) OS=Bos taurus GN=EIF6 PE=2 SV=1 - [A7E394_BOVIN]	5.99702	3.38	3	2	2	2	protein binding; RNA binding		metabolic process	Pf01399	828	98.8268	8.30908
L8ILV6	Cofilin-1 (Fragment) OS=Bos grunniens mutus GN=M91_15924 PE=4 SV=1 - [L8ILV6_BOSMU]	5.98384	13.94	4	2	2	2				Protein not found	165	18.3756	8.00146
A8KC76	HSPA8 protein (Fragment) OS=Bos taurus GN=HSPA8 PE=2 SV=1 - [A8KC76_BOVIN]	5.95368	5.51	9	2	2	2	catalytic activity; nucleotide binding; protein binding	cell surface; cytoplasm; cytosol; extracellular; nucleus; organelle lumen; spliceosomal complex	metabolic process; regulation of biological process; response to stimulus	Pf00012	381	41.6042	4.99561
Q862D8	Similar to S3 ribosomal protein (Fragment) OS=Bos taurus PE=2 SV=1 - [Q862D8_BOVIN]	5.9433	15.86	7	2	2	2	catalytic activity; DNA binding; protein binding; RNA binding; structural molecule activity	cytoplasm; cytosol; membrane; nucleus; ribosome	cell death; metabolic process; regulation of biological process; response to stimulus	Pf00189; Pf07650	145	16.0718	9.99365
Q3T149	Heat shock protein beta-1 OS=Bos taurus GN=HSPB1 PE=2 SV=1 - [HSPB1_BOVIN]	5.91298	13.43	6	2	2	2		cytoplasm; cytoskeleton; nucleus	response to stimulus	Pf00011	201	22.3793	6.40479
L8I1N5	Heterogeneous nuclear ribonucleoprotein D0 (Fragment) OS=Bos grunniens mutus GN=M91_10815 PE=4 SV=1 - [L8I1N5_BOSMU]	5.85037	9.39	3	2	2	2				Protein not found	277	31.5533	9.29053
Q2KHU8	Eukaryotic translation initiation factor 2 subunit 3 OS=Bos taurus GN=EIF2S3 PE=2 SV=1 - [IF2G_BOVIN]	5.84677	5.93	4	2	2	2	catalytic activity; nucleotide binding; RNA binding		metabolic process	Pf00009; Pf03144; Pf09173	472	51.0332	8.39697
D3YC70	Heparin-binding protein (Fragment) OS=Bos gaurus frontalis PE=2 SV=1 - [D3YC70_BOSGF]	5.83791	46.15	3	2	2	2	structural molecule activity	cytoplasm; ribosome	metabolic process	Pf01776	52	5.64996	8.6167
A7E355	SYNCRIP protein (Fragment) OS=Bos taurus GN=SYNCRIP PE=2 SV=1 - [A7E355_BOVIN]	5.79666	5.7	3	2	2	2	nucleotide binding			Pf00076	456	51.0551	6.7124
G3N018	Uncharacterized protein OS=Bos taurus GN=CTNNA3 PE=4 SV=1 - [G3N018_BOVIN]	5.78864	1.23	4	1	1	2	protein binding; structural molecule activity	cytoskeleton; membrane		Pf01044	895	99.8697	6.56592
L8HU39	Uncharacterized protein OS=Bos grunniens mutus GN=M91_03302 PE=4 SV=1 - [L8HU39_BOSMU]	5.73286	19.57	9	2	2	2				Protein not found	92	10.2818	10.1401
A1L588	Asparagine synthetase (Fragment) OS=Bos taurus GN=ASNS PE=2 SV=1 - [A1L588_BOVIN]	5.72613	3.91	2	1	1	1	catalytic activity; nucleotide binding		cell death; metabolic process; regulation of biological process	Pf00310; Pf00733	512	58.2697	6.45557
E1BKD0	Ribosomal protein OS=Bos taurus PE=3 SV=2 - [E1BKD0_BOVIN]	5.70322	12.9	6	2	2	2	RNA binding; structural molecule activity	cytoplasm; ribosome	metabolic process	Pf00687	217	24.7055	9.979
P20072	Annexin A7 OS=Bos taurus GN=ANXA7 PE=1 SV=2 - [ANXA7_BOVIN]	5.5788	5.18	2	2	2	2	metal ion binding; protein binding	cytoplasm; cytosol; membrane; nucleus	cell organization and biogenesis; cell proliferation; cellular homeostasis; regulation of biological process; response to stimulus	Pf00191	463	49.9083	6.80029
L8HTD3	Eukaryotic translation initiation factor 4 gamma 1 OS=Bos grunniens mutus GN=M91_03607 PE=4 SV=1 - [L8HTD3_BOSMU]	5.5332	1.12	6	2	2	2				Protein not found	1607	176.415	5.36377
A6QLG5	40S ribosomal protein S9 OS=Bos taurus GN=RPS9 PE=2 SV=1 - [RS9_BOVIN]	5.51622	8.76	2	2	2	2	RNA binding; structural molecule activity; translation regulator activity	cytoplasm; cytosol; nucleus; organelle lumen; ribosome	cell proliferation; metabolic process; regulation of biological process	Pf00163; Pf01479	194	22.5776	10.6528
Q862B7	Similar to ribosomal protein S14 (Fragment) OS=Bos taurus PE=2 SV=1 - [Q862B7_BOVIN]	5.47895	19.31	3	2	2	2	structural molecule activity	cytoplasm; cytosol; ribosome	metabolic process	Pf00411	145	15.6671	9.39307
Q862E5	Similar to peroxiredoxin 1 (Fragment) OS=Bos taurus PE=2 SV=1 - [Q862E5_BOVIN]	5.40812	25.71	7	2	2	2	antioxidant activity; catalytic activity; protein binding	cytoplasm; mitochondrion; nucleus	cell communication; cell proliferation; defense response; metabolic process; regulation of biological process; response to stimulus; transport	Pf00578; Pf08534	105	11.56	5.90967
A1XED3	RPL17 (Fragment) OS=Bos taurus PE=2 SV=1 - [A1XED3_BOVIN]	5.12111	18.6	19	1	1	1	structural molecule activity	cytoplasm; ribosome	metabolic process	Pf00237	86	10.0854	9.99365
C8BKC5	Peroxiredoxin 2 OS=Ovis aries GN=PRDX2 PE=2 SV=1 - [C8BKC5_SHEEP]	4.91554	9.09	3	1	1	1	antioxidant activity; catalytic activity		metabolic process	Pf00578; Pf08534; Pf10417	198	21.8311	5.42725
L8ILS9	Eukaryotic translation initiation factor 3 subunit C OS=Bos grunniens mutus GN=EIF3C PE=3 SV=1 - [L8ILS9_BOSMU]	4.80443	1.75	2	1	1	1				Protein not found	912	105.314	5.80811
Q9TTK8	Creatine kinase U-type, mitochondrial OS=Bos taurus GN=CKMT1 PE=2 SV=1 - [KCRU_BOVIN]	4.51175	3.85	4	1	1	1	catalytic activity; nucleotide binding	cytoplasm; membrane; mitochondrion	metabolic process	Pf00217; Pf02807	416	46.8671	8.33838
L8I6H8	Malic enzyme OS=Bos grunniens mutus GN=M91_01898 PE=3 SV=1 - [L8I6H8_BOSMU]	4.44871	4.53	6	1	1	1				Protein not found	397	44.0207	7.91357
Q7M2Q9	Rho protein GDP-dissociation inhibitor (Fragments) OS=Bos taurus PE=1 SV=1 - [Q7M2Q9_BOVIN]	4.40872	22.22	3	1	1	1	enzyme regulator activity	cytoplasm		Pf02115	72	8.07298	4.53857
Q30B80	40S ribosomal protein S12 (Fragment) OS=Ovis aries PE=2 SV=1 - [Q30B80_SHEEP]	4.40198	11.9	3	1	1	1	structural molecule activity	cytoplasm; ribosome	metabolic process	Pf01248	126	13.6501	6.31592
G1DFQ5	Chloride intracellular channel protein 1 OS=Capra hircus GN=CLIC1 PE=2 SV=1 - [G1DFQ5_CAPHI]	4.35289	7.47	3	1	1	1	transporter activity	membrane	transport		241	26.8487	5.26221
A6QLL8	Fructose-bisphosphate aldolase OS=Bos taurus GN=ALDOA PE=2 SV=1 - [A6QLL8_BOVIN]	4.32138	4.12	2	1	1	1	catalytic activity		metabolic process	Pf00274	364	39.4113	8.19189
Q5E9F1	B-cell receptor-associated protein 31 OS=Bos taurus GN=BCAP31 PE=2 SV=1 - [Q5E9F1_BOVIN]	4.15315	6.53	2	1	1	1		cytoplasm; endoplasmic reticulum; Golgi; membrane	cell communication; cell death; cellular homeostasis; metabolic process; regulation of biological process; response to stimulus; transport	Pf05529	245	27.8841	9.18799
L8HT14	Uncharacterized protein OS=Bos grunniens mutus GN=M91_21668 PE=4 SV=1 - [L8HT14_BOSMU]	4.06744	15.15	4	1	1	1				Protein not found	99	11.2941	10.5356
L8IZK5	60S ribosomal protein L38 (Fragment) OS=Bos grunniens mutus GN=M91_02368 PE=3 SV=1 - [L8IZK5_BOSMU]	3.89455	18.57	2	1	1	1				Protein not found	70	8.20975	10.0962
Q3ZBA4	RNA binding motif (RNP1, RRM) protein 3 OS=Bos taurus GN=RBM3 PE=4 SV=1 - [Q3ZBA4_BOVIN]	3.87928	20	2	1	1	1	nucleotide binding			Pf00076	90	9.74764	5.12256
Q9TTX8	Ribosomal protein L32 (Fragment) OS=Ovis aries PE=2 SV=1 - [Q9TTX8_SHEEP]	3.73582	11.02	2	1	1	1	structural molecule activity	cytoplasm; ribosome	metabolic process	Pf01655	118	13.9669	11.5024
A6H7J6	P4HB protein OS=Bos taurus GN=P4HB PE=2 SV=1 - [A6H7J6_BOVIN]	3.72936	3.33	3	1	1	1	catalytic activity; metal ion binding	cell surface; cytoplasm; endoplasmic reticulum; membrane; organelle lumen	cellular homeostasis; metabolic process; regulation of biological process	Pf00085; Pf01216	510	57.1678	4.90674
L8J565	26S proteasome non-ATPase regulatory subunit 1 (Fragment) OS=Bos grunniens mutus GN=M91_11013 PE=4 SV=1 - [L8J565_BOSMU]	3.7037	1.27	2	1	1	1				Protein not found	948	105.316	5.38916
A5D7J6	CALR protein OS=Bos taurus GN=CALR PE=2 SV=1 - [A5D7J6_BOVIN]	3.67359	3.12	3	1	1	1	metal ion binding; protein binding	cell surface; cytoplasm; cytosol; endoplasmic reticulum; extracellular; membrane; organelle lumen	cell communication; cell differentiation; cell organization and biogenesis; cell proliferation; development; metabolic process; regulation of biological process; reproduction; response to stimulus; transport	Pf00262	417	48.0679	4.4751
P79136	F-actin-capping protein subunit beta OS=Bos taurus GN=CAPZB PE=1 SV=1 - [CAPZB_BOVIN]	3.65495	4.65	1	1	1	1	protein binding	cytoplasm; cytoskeleton; membrane	cell organization and biogenesis; regulation of biological process	Pf01115	301	33.7199	6.43018
L8HP95	Protein-glutamine gamma-glutamyltransferase K OS=Bos grunniens mutus GN=M91_13227 PE=3 SV=1 - [L8HP95_BOSMU]	3.6426	1.92	3	1	1	1				Protein not found	835	91.7254	6.60986
L8ITF0	Ubiquitin thioesterase OTU1 OS=Bos grunniens mutus GN=M91_02276 PE=4 SV=1 - [L8ITF0_BOSMU]	3.6302	4.31	2	1	1	1				Protein not found	348	38.027	5.70654
E1BC49	Uncharacterized protein OS=Bos taurus GN=PLA2G4B PE=4 SV=2 - [E1BC49_BOVIN]	3.62212	1.66	2	1	1	1	catalytic activity; protein binding		metabolic process	Pf00168; Pf01735	784	88.2929	5.99854
L8HV64	6-phosphofructokinase (Fragment) OS=Bos grunniens mutus GN=M91_12154 PE=3 SV=1 - [L8HV64_BOSMU]	3.60817	1.99	2	1	1	1				Protein not found	754	82.738	7.50342
A5D7E8	PDIA3 protein OS=Bos taurus GN=PDIA3 PE=2 SV=1 - [A5D7E8_BOVIN]	3.58602	2.38	3	1	1	1	catalytic activity	cytoplasm; endoplasmic reticulum; organelle lumen	cell death; cellular homeostasis; metabolic process; regulation of biological process	Pf00085	505	56.8939	6.81494
Q3ZCD3	Tax1 (Human T-cell leukemia virus type I) binding protein 3 OS=Bos taurus GN=TAX1BP3 PE=2 SV=1 - [Q3ZCD3_BOVIN]	3.57415	13.71	1	1	1	1	protein binding	cytoplasm; nucleus	cell communication; cell proliferation; metabolic process; regulation of biological process; response to stimulus	Pf00595	124	13.7121	8.48486
L8IRP0	Cytoskeleton-associated protein 4 (Fragment) OS=Bos grunniens mutus GN=M91_13977 PE=4 SV=1 - [L8IRP0_BOSMU]	3.56437	3.14	2	1	1	1				Protein not found	510	56.6094	5.2749
L8IXF0	40S ribosomal protein S20 (Fragment) OS=Bos grunniens mutus GN=M91_19574 PE=3 SV=1 - [L8IXF0_BOSMU]	3.56391	9.24	2	1	1	1				Protein not found	119	13.4304	10.0522
Q9BEH4	Ribosomal protein L9-like protein (Fragment) OS=Bos taurus PE=2 SV=1 - [Q9BEH4_BOVIN]	3.55782	12.64	10	1	1	1	RNA binding; structural molecule activity	cytoplasm; ribosome	metabolic process	Pf00347	87	9.94154	10.77
Q8HXS2	Ribosomal protein L19 (Fragment) OS=Ovis aries PE=4 SV=1 - [Q8HXS2_SHEEP]	3.54542	9.83	3	1	1	1	structural molecule activity	cytoplasm; ribosome	metabolic process	Pf01280	173	20.8068	11.4438
L8IFU9	Ankyrin repeat domain-containing protein 35 (Fragment) OS=Bos grunniens mutus GN=M91_04792 PE=4 SV=1 - [L8IFU9_BOSMU]	3.51522	1.32	2	1	1	1				Protein not found	988	108.537	5.64307
A6QLG1	LOC515358 protein OS=Bos taurus GN=LOC515358 PE=2 SV=1 - [A6QLG1_BOVIN]	3.50844	9.39	1	1	1	1	RNA binding			Pf01472	181	20.5768	9.01221
Q3ZCK1	Eukaryotic translation initiation factor 3 subunit L OS=Bos taurus GN=EIF3L PE=2 SV=1 - [EIF3L_BOVIN]	3.5017	2.84	1	1	1	1	protein binding; RNA binding	cytoplasm; nucleus; organelle lumen	metabolic process	Pf10255	564	66.6844	6.34131
F1MWD3	Uncharacterized protein OS=Bos taurus GN=CCT5 PE=1 SV=2 - [F1MWD3_BOVIN]	3.50027	3.14	2	1	1	1	nucleotide binding; protein binding	cytoplasm; cytoskeleton; cytosol; nucleus; organelle lumen	metabolic process; response to stimulus	Pf00118	541	59.5769	5.90967
L8I7D1	Far upstream element-binding protein 2 (Fragment) OS=Bos grunniens mutus GN=M91_11281 PE=4 SV=1 - [L8I7D1_BOSMU]	3.49863	1.66	2	1	1	1				Protein not found	664	69.6243	7.13721
Q5E956	Triosephosphate isomerase OS=Bos taurus GN=TPI1 PE=2 SV=3 - [TPIS_BOVIN]	3.48686	6.02	2	1	1	1	catalytic activity		development; metabolic process	Pf00121	249	26.6728	6.91748
A5PJQ6	PGRMC2 protein OS=Bos taurus GN=PGRMC2 PE=2 SV=1 - [A5PJQ6_BOVIN]	3.4731	8.52	1	1	1	1				Pf00173	223	23.6957	4.86865
C5IJ88	GDI2 OS=Ovis aries PE=2 SV=1 - [C5IJ88_SHEEP]	3.46167	4.27	3	1	1	1	enzyme regulator activity		transport	Pf00996	445	50.4417	6.25244
L8HZW1	Profilin-1 (Fragment) OS=Bos grunniens mutus GN=M91_06885 PE=4 SV=1 - [L8HZW1_BOSMU]	3.45738	14.58	4	1	1	1				Protein not found	96	10.4053	9.24658
Q717R8	Elongation factor 1-delta OS=Ovis aries GN=EEF1D PE=2 SV=1 - [EF1D_SHEEP]	3.45597	4.33	4	1	1	1	RNA binding	cytoplasm	metabolic process	Pf00736	277	30.8016	5.60498
Q3ZBT6	Transformer-2 protein homolog beta OS=Bos taurus GN=TRA2B PE=2 SV=1 - [TRA2B_BOVIN]	3.44453	4.86	1	1	1	1	nucleotide binding; RNA binding	nucleus	metabolic process; regulation of biological process	Pf00076; Pf08777	288	33.6456	11.2534
Q2VYC3	Eukaryotic translation elongation factor 1 beta 2 OS=Bos taurus PE=3 SV=1 - [Q2VYC3_BOVIN]	3.43491	5.91	3	1	1	1	RNA binding	cytoplasm	metabolic process	Pf00736	220	24.1959	4.88135
P61223	Ras-related protein Rap-1b OS=Bos taurus GN=RAP1B PE=2 SV=1 - [RAP1B_BOVIN]	3.43123	6.52	3	1	1	1	catalytic activity; nucleotide binding	cytoplasm; cytosol; membrane	cell communication; cell proliferation; metabolic process; regulation of biological process; response to stimulus	Pf00071; Pf08477	184	20.8116	5.78271
F1MY44	Uncharacterized protein OS=Bos taurus GN=HNRNPM PE=2 SV=2 - [F1MY44_BOVIN]	3.42578	2.19	1	1	1	1	nucleotide binding; RNA binding		metabolic process	Pf00076; Pf11532; Pf11608	730	77.4313	8.70459
F4YD26	Ribosomal protein S6 (Fragment) OS=Bubalus bubalis GN=RPS6 PE=2 SV=1 - [F4YD26_BUBBU]	3.40826	20.83	5	1	1	1	structural molecule activity	cytoplasm; ribosome	metabolic process	Pf01092	72	8.19031	10.3306
L8HWD3	Uncharacterized protein OS=Bos grunniens mutus GN=M91_03358 PE=3 SV=1 - [L8HWD3_BOSMU]	3.40438	8.33	6	1	1	1				Protein not found	132	14.6887	9.67139
L8J152	Septin-7 (Fragment) OS=Bos grunniens mutus GN=M91_01560 PE=3 SV=1 - [L8J152_BOSMU]	3.3959	4.08	5	1	1	1				Protein not found	417	48.629	8.63135
Q862D6	Similar to ribosomal protein L30 (Fragment) OS=Bos taurus PE=2 SV=1 - [Q862D6_BOVIN]	3.36916	9.77	2	1	1	1		cytoplasm; cytosol; ribosome		Pf01246	133	14.9675	11.561
L8IC78	Heterogeneous nuclear ribonucleoprotein A3 (Fragment) OS=Bos grunniens mutus GN=M91_12246 PE=4 SV=1 - [L8IC78_BOSMU]	3.34664	8.24	2	1	1	1				Protein not found	182	20.7984	6.80029
F1MRS8	Uncharacterized protein OS=Bos taurus GN=FABP9 PE=3 SV=2 - [F1MRS8_BOVIN]	3.34587	9.85	2	1	1	1	transporter activity		transport	Pf00061	132	14.7477	8.08936
F1MMK8	Lysine--tRNA ligase OS=Bos taurus GN=KARS PE=3 SV=1 - [F1MMK8_BOVIN]	3.33685	1.77	2	1	1	1	catalytic activity; metal ion binding; nucleotide binding	cytoplasm; cytoskeleton; mitochondrion	metabolic process	Pf00152; Pf00587; Pf01336	623	71.3015	6.78564
Q862L1	Similar to tumor protein, translationally-controlled 1 (Fragment) OS=Bos taurus PE=2 SV=1 - [Q862L1_BOVIN]	3.33435	12.28	3	1	1	1	metal ion binding	cytoplasm; cytoskeleton; endosome; extracellular		Pf00838	114	12.8714	4.93213
L8I2D1	Heterogeneous nuclear ribonucleoprotein U-like protein 2 (Fragment) OS=Bos grunniens mutus GN=M91_07638 PE=4 SV=1 - [L8I2D1_BOSMU]	3.33365	2.05	2	1	1	1				Protein not found	633	72.9643	5.2876
E1BQ11	Uncharacterized protein OS=Bos taurus GN=CTNND1 PE=4 SV=2 - [E1BQ11_BOVIN]	3.32255	1.98	2	1	1	1	protein binding	cytoplasm; cytosol; membrane; nucleus	cell communication; cell differentiation; development; regulation of biological process; response to stimulus	Pf00514	960	106.797	6.22705
Q3SZC4	NSFL1 cofactor p47 OS=Bos taurus GN=NSFL1C PE=2 SV=1 - [NSF1C_BOVIN]	3.32015	4.05	1	1	1	1	protein binding	chromosome; cytoplasm; Golgi; nucleus		Pf00789; Pf08059	370	40.6293	5.18604
G1DFN8	DNA-(Apurinic or apyrimidinic site) lyase OS=Capra hircus GN=APEX1 PE=2 SV=1 - [G1DFN8_CAPHI]	3.31744	5.35	3	1	1	1	catalytic activity; DNA binding	membrane	metabolic process; response to stimulus	Pf03372	318	35.5402	8.44092
Q6L707	Claudin 4 (Fragment) OS=Bos taurus GN=CLDN4 PE=2 SV=1 - [Q6L707_BOVIN]	3.29811	6.32	3	1	1	1	protein binding; structural molecule activity	membrane		Pf00822	190	20.1385	7.50342
C0LJF6	Keratin associated protein 6 (Fragment) OS=Ovis aries GN=KAP6 PE=4 SV=1 - [C0LJF6_SHEEP]	3.28425	19.72	16	1	1	1		cytoskeleton			71	7.35595	8.47021
Q1JP79	Actin-related protein 2/3 complex subunit 1A OS=Bos taurus GN=ARPC1A PE=2 SV=1 - [ARC1A_BOVIN]	3.2766	4.59	1	1	1	1	protein binding	cytoplasm; cytoskeleton	cell organization and biogenesis; regulation of biological process	Pf00400	370	41.5127	8.17725
Q861V1	Similar to Vesicle-associated membrane protein-associated protein B/C (Fragment) OS=Bos taurus PE=2 SV=1 - [Q861V1_BOVIN]	3.27016	8.16	4	1	1	1	protein binding; structural molecule activity	cytoplasm; endoplasmic reticulum; Golgi; membrane	cell communication; cellular homeostasis; metabolic process; regulation of biological process; reproduction; response to stimulus	Pf00635	147	16.6554	6.78564
Q9TRQ0	Glutathione S-transferase (Fragment) OS=Bos taurus PE=1 SV=1 - [Q9TRQ0_BOVIN]	3.24454	61.9	1	1	1	1	catalytic activity; protein binding				21	2.49024	8.83643
A7MBJ5	Cullin-associated NEDD8-dissociated protein 1 OS=Bos taurus GN=CAND1 PE=2 SV=1 - [CAND1_BOVIN]	3.22277	0.98	2	1	1	1		cytoplasm; membrane; nucleus	cell differentiation; metabolic process; regulation of biological process; transport	Pf01602; Pf08623	1230	136.289	5.78271
Q5E9F5	Transgelin-2 OS=Bos taurus GN=TAGLN2 PE=2 SV=3 - [TAGL2_BOVIN]	3.21798	6.03	2	1	1	1	protein binding	membrane; nucleus	development	Pf00307; Pf00402	199	22.4122	8.23584
B2LYK6	RAS oncogene family-like 7A OS=Ovis aries GN=RAB7A PE=2 SV=1 - [B2LYK6_SHEEP]	3.21184	6.28	3	1	1	1	catalytic activity; nucleotide binding	cytoplasm; nucleus	cell communication; regulation of biological process; response to stimulus; transport	Pf00009; Pf00025; Pf00071; Pf01926; Pf04670; Pf08477	207	23.5009	6.69775
L8I1G8	60S ribosomal protein L8 (Fragment) OS=Bos grunniens mutus GN=M91_14937 PE=4 SV=1 - [L8I1G8_BOSMU]	3.21061	7.24	2	1	1	1				Protein not found	221	24.0521	10.6089
F1MQ65	Uncharacterized protein OS=Bos taurus GN=MYO1E PE=4 SV=2 - [F1MQ65_BOVIN]	3.20111	0.99	2	1	1	1	catalytic activity; motor activity; nucleotide binding; protein binding	cytoplasm; cytoskeleton	cell communication; cell differentiation; cell organization and biogenesis; development; metabolic process; regulation of biological process; response to stimulus	Pf00018; Pf00063; Pf06017; Pf07653	1108	126.897	9.05615
L8HMY5	RING finger protein 39 (Fragment) OS=Bos grunniens mutus GN=M91_05116 PE=4 SV=1 - [L8HMY5_BOSMU]	3.19707	3.73	1	1	1	1				Protein not found	402	43.2111	7.38623
Q0V896	Cytochrome P450, family 4, subfamily F, polypeptide 2 OS=Bos taurus GN=CYP4F2 PE=2 SV=1 - [Q0V896_BOVIN]	3.18083	2.29	9	1	1	1	catalytic activity; metal ion binding		metabolic process	Pf00067; Pf08849	523	60.11	7.18115
F1MGK9	Uncharacterized protein OS=Bos taurus GN=LOC513555 PE=4 SV=2 - [F1MGK9_BOVIN]	3.17925	0.65	2	1	1	1		cytoplasm; cytoskeleton; endoplasmic reticulum; endosome; membrane; nucleus; proteasome	metabolic process	Pf13001	1846	203.811	7.34229
C6KGS5	Catalase (Fragment) OS=Capra hircus GN=CAT PE=2 SV=1 - [C6KGS5_CAPHI]	3.17682	3.74	1	1	1	1	antioxidant activity; catalytic activity; metal ion binding	membrane	metabolic process; response to stimulus	Pf00199; Pf06628	508	57.9188	7.23975
P61356	60S ribosomal protein L27 OS=Bos taurus GN=RPL27 PE=2 SV=2 - [RL27_BOVIN]	3.17641	8.09	1	1	1	1	structural molecule activity	cytoplasm; cytosol; ribosome	metabolic process	Pf01777	136	15.7877	10.5649
P02510	Alpha-crystallin B chain OS=Bos taurus GN=CRYAB PE=1 SV=2 - [CRYAB_BOVIN]	3.1638	7.43	1	1	1	1	metal ion binding; protein binding; structural molecule activity	cytoplasm; cytosol; membrane; mitochondrion; nucleus	cell death; cell differentiation; cell organization and biogenesis; development; metabolic process; regulation of biological process; response to stimulus; transport	Pf00011; Pf00525	175	20.0244	7.32764
H9NAL6	Keratin 14 (Fragment) OS=Capra hircus GN=KRT14 PE=4 SV=1 - [H9NAL6_CAPHI]	3.16255	20.9	1	1	1	1		cytoskeleton			67	6.24589	9.5249
F1N752	Uncharacterized protein OS=Bos taurus GN=HEPHL1 PE=4 SV=2 - [F1N752_BOVIN]	3.13893	1.21	2	1	1	1	catalytic activity; metal ion binding		metabolic process	Pf07731; Pf07732	1157	130.742	6.44287
Q0V8F2	GTP-binding protein PTD004 OS=Bos taurus GN=PTD004 PE=2 SV=1 - [Q0V8F2_BOVIN]	3.13605	11.28	3	1	1	1	catalytic activity; nucleotide binding; transporter activity	cytoplasm; membrane; nucleus; organelle lumen	metabolic process; transport	Pf01926; Pf02421	133	14.2754	9.29053
A6QNZ4	Proline-rich protein 9 OS=Bos taurus GN=PRR9 PE=4 SV=2 - [PRR9_BOVIN]	3.12911	13.79	2	1	1	1					116	12.8418	4.80518
L8IG91	Small nuclear ribonucleoprotein Sm D1 (Fragment) OS=Bos grunniens mutus GN=M91_00545 PE=4 SV=1 - [L8IG91_BOSMU]	3.11628	11.11	4	1	1	1				Protein not found	117	13.0782	11.4292
G3X728	Uncharacterized protein OS=Bos taurus GN=MREG PE=4 SV=1 - [G3X728_BOVIN]	3.11111	5.61	1	1	1	1			cell differentiation; development		214	24.7295	5.96045
F1N6Y7	Uncharacterized protein (Fragment) OS=Bos taurus GN=EIF5B PE=4 SV=2 - [F1N6Y7_BOVIN]	3.10948	1.15	1	1	1	1	catalytic activity; nucleotide binding	membrane	metabolic process	Pf00009; Pf01926; Pf11987	1220	138.193	5.41455
Q3MHK9	Fascin OS=Bos taurus GN=FSCN1 PE=2 SV=1 - [Q3MHK9_BOVIN]	3.08985	3.25	2	1	1	1	protein binding	cytoplasm; cytoskeleton	cell organization and biogenesis; cellular component movement	Pf06229; Pf06268	493	54.7511	7.00537
L8IQE8	Splicing factor, proline-and glutamine-rich (Fragment) OS=Bos grunniens mutus GN=M91_04488 PE=4 SV=1 - [L8IQE8_BOSMU]	3.06873	3.7	2	1	1	1				Protein not found	432	49.3083	7.48877
A6QR35	SCAMP2 protein OS=Bos taurus GN=SCAMP2 PE=2 SV=1 - [A6QR35_BOVIN]	3.05301	3.66	1	1	1	1		cytoplasm; endosome; Golgi; membrane; nucleus	transport	Pf04144	328	36.6794	6.18896
L8HZB8	Galectin-3 (Fragment) OS=Bos grunniens mutus GN=M91_04102 PE=4 SV=1 - [L8HZB8_BOSMU]	3.03904	4.21	2	1	1	1				Protein not found	261	27.2956	9.0415
A5D987	Ubiquitin-conjugating enzyme E2N-like OS=Bos taurus GN=UBE2N PE=2 SV=1 - [A5D987_BOVIN]	3.03372	9.87	2	1	1	1	catalytic activity; nucleotide binding; protein binding	nucleus	cell communication; cell organization and biogenesis; metabolic process; regulation of biological process; response to stimulus	Pf00179	152	17.0739	5.98584
L8HU42	Aflatoxin B1 aldehyde reductase member 2 (Fragment) OS=Bos grunniens mutus GN=M91_04774 PE=4 SV=1 - [L8HU42_BOSMU]	3.03369	6.91	4	1	1	1				Protein not found	217	24.7884	8.52881
G3ELM1	Beta-actin (Fragment) OS=Capra hircus GN=ACTB PE=3 SV=1 - [G3ELM1_CAPHI]	3.02343	7.69	8	1	1	1	nucleotide binding			Pf00022	169	18.9364	5.37646
A1XED6	RPS11 (Fragment) OS=Bos taurus PE=2 SV=1 - [A1XED6_BOVIN]	3.0211	22.5	4	1	1	1	RNA binding; structural molecule activity	cytoplasm; cytosol; ribosome	metabolic process	Pf00366	80	9.57625	10.6821
L8IMZ8	Poly(RC)-binding protein 1 OS=Bos grunniens mutus GN=M91_09606 PE=4 SV=1 - [L8IMZ8_BOSMU]	3.01813	3.65	2	1	1	1				Protein not found	356	37.4899	7.09326
Q2HJ65	Histone H2A OS=Bos taurus GN=H2AFY PE=2 SV=1 - [Q2HJ65_BOVIN]	2.99804	2.7	2	1	1	1	DNA binding; protein binding	chromosome; nucleus; organelle lumen	cell organization and biogenesis; metabolic process; regulation of biological process	Pf00125; Pf01661	371	39.5084	9.77393
G3X7U3	Reticulon-3 (Fragment) OS=Bos taurus GN=RTN3 PE=4 SV=1 - [G3X7U3_BOVIN]	2.99026	14.86	3	1	1	1		cytoplasm; endoplasmic reticulum; membrane		Pf02453	74	8.36366	9.31982
Q56JX3	60S ribosomal protein L31 OS=Bos taurus GN=RPL31 PE=2 SV=1 - [RL31_BOVIN]	2.98176	7.2	1	1	1	1	structural molecule activity	cytoplasm; ribosome	metabolic process	Pf01198	125	14.4539	10.5356
Q2KJ44	Serine/threonine-protein phosphatase 2A activator OS=Bos taurus GN=PPP2R4 PE=2 SV=1 - [PTPA_BOVIN]	2.97573	3.09	2	1	1	1	catalytic activity; enzyme regulator activity; nucleotide binding; protein binding	cytoplasm; membrane; nucleus	cell death; metabolic process; regulation of biological process	Pf03095	324	36.8587	6.354
A6QNZ7	Keratin 10 (Epidermolytic hyperkeratosis; keratosis palmaris et plantaris) OS=Bos taurus GN=KRT10 PE=2 SV=1 - [A6QNZ7_BOVIN]	2.96641	2.09	2	1	1	1	structural molecule activity	cytoplasm; cytoskeleton	cell differentiation; development; response to stimulus	Pf00038	526	54.8162	5.07178
Q0V8C4	Protein disulfide isomerase-associated 6 (Fragment) OS=Bos taurus GN=PDIA6 PE=2 SV=1 - [Q0V8C4_BOVIN]	2.96611	6.97	3	1	1	1	catalytic activity	cytoplasm	cellular homeostasis; metabolic process; regulation of biological process	Pf00085	201	22.1439	5.43994
A6QLB7	Adenylyl cyclase-associated protein OS=Bos taurus GN=CAP1 PE=2 SV=1 - [A6QLB7_BOVIN]	2.96066	3.4	3	1	1	1	protein binding	cytoplasm; cytoskeleton; membrane	cell organization and biogenesis; cellular component movement; transport	Pf01213; Pf07986; Pf08603	471	51.1694	7.51807
L8HLI0	1-phosphatidylinositol-4,5-bisphosphate phosphodiesterase delta-1 (Fragment) OS=Bos grunniens mutus GN=M91_19247 PE=4 SV=1 - [L8HLI0_BOSMU]	2.93341	1.82	2	1	1	1				Protein not found	606	68.4543	6.23975
A7UDS3	Sodium monocarboxylate transporter 1 (Fragment) OS=Ovis aries GN=SMCT1 PE=2 SV=2 - [A7UDS3_SHEEP]	2.93322	13.27	2	1	1	1	transporter activity	membrane	transport		98	10.8748	7.95752
A7MB31	SLC1A1 protein OS=Bos taurus GN=SLC1A1 PE=2 SV=1 - [A7MB31_BOVIN]	2.92662	3.24	3	1	1	1	transporter activity	membrane	transport	Pf00375; Pf03706	524	57.0892	5.35107
I7FI71	Prolactin receptor OS=Capra hircus GN=PRLR PE=2 SV=1 - [I7FI71_CAPHI]	2.92535	2.59	1	1	1	1	receptor activity; signal transducer activity	membrane	cell communication; regulation of biological process; response to stimulus	Pf00041; Pf09067; Pf12772	580	64.8204	5.23682
A8KC77	EIF5 protein (Fragment) OS=Bos taurus GN=EIF5 PE=2 SV=1 - [A8KC77_BOVIN]	2.90699	5	2	1	1	1	protein binding		metabolic process	Pf02020	300	34.4614	5.07178
L8HKR7	Ig gamma-3 chain C region (Fragment) OS=Bos grunniens mutus GN=M91_08147 PE=4 SV=1 - [L8HKR7_BOSMU]	2.90581	5.44	2	1	1	1				Protein not found	294	33.2588	7.73779
L8I220	Nucleolar protein 58 (Fragment) OS=Bos grunniens mutus GN=M91_06401 PE=4 SV=1 - [L8I220_BOSMU]	2.89432	3.42	3	1	1	1				Protein not found	526	59.1683	8.646
A6QQG4	MYPN protein OS=Bos taurus GN=MYPN PE=2 SV=1 - [A6QQG4_BOVIN]	2.89171	3.56	3	1	1	1	protein binding			Pf00047; Pf07679	478	52.7188	5.14795
F1MCK2	Uncharacterized protein OS=Bos taurus PE=4 SV=2 - [F1MCK2_BOVIN]	2.88259	1.16	1	1	1	1	protein binding				5512	586.594	5.96045
L8I5D3	Putative ATP-dependent RNA helicase DDX31 (Fragment) OS=Bos grunniens mutus GN=M91_19114 PE=3 SV=1 - [L8I5D3_BOSMU]	2.88044	1.4	3	1	1	1				Protein not found	713	78.8281	9.80322
Q3ZC84	Cytosolic non-specific dipeptidase OS=Bos taurus GN=CNDP2 PE=2 SV=1 - [CNDP2_BOVIN]	2.87405	3.37	2	1	1	1	catalytic activity; metal ion binding	cytoplasm	metabolic process	Pf01546; Pf07687	475	52.6217	5.87158
A0JN39	Coatomer subunit beta OS=Bos taurus GN=COPB1 PE=1 SV=1 - [COPB_BOVIN]	2.8713	1.15	2	1	1	1	structural molecule activity	cytoplasm; Golgi; membrane	transport	Pf01602; Pf07718	953	107.059	5.99854
L8I4H9	Eukaryotic translation initiation factor 2 subunit 2 (Fragment) OS=Bos grunniens mutus GN=M91_04410 PE=4 SV=1 - [L8I4H9_BOSMU]	2.87092	3.6	2	1	1	1				Protein not found	333	38.3185	6.354
Q3ZBY4	Fructose-bisphosphate aldolase OS=Bos taurus GN=ALDOC PE=2 SV=2 - [Q3ZBY4_BOVIN]	2.85348	4.4	2	1	1	1	catalytic activity; protein binding	cytoplasm; mitochondrion	metabolic process	Pf00274	364	39.3572	6.65381
L8HVA3	Uncharacterized protein OS=Bos grunniens mutus GN=M91_07359 PE=3 SV=1 - [L8HVA3_BOSMU]	2.84113	5.73	5	1	1	1				Protein not found	227	26.1727	7.37158
Q95MD9	GTP binding protein Rab1a (Fragment) OS=Bos taurus PE=4 SV=1 - [Q95MD9_BOVIN]	2.82711	17.02	6	1	1	1	nucleotide binding	cytoplasm; Golgi	cell communication; regulation of biological process; response to stimulus	Pf00071	94	9.93879	8.26514
D3JUI8	RNA-binding motif protein, X chromosome OS=Bos taurus GN=RBMX PE=2 SV=1 - [D3JUI8_BOVIN]	2.81169	3.32	1	1	1	1	DNA binding; nucleotide binding; RNA binding	chromosome; extracellular; nucleus; organelle lumen; spliceosomal complex	metabolic process; regulation of biological process; response to stimulus	Pf00076; Pf08081	391	42.2873	10.0229
Q30DW2	Asparaginyl-tRNA synthetase (Fragment) OS=Ovis aries GN=AsnRS PE=2 SV=1 - [Q30DW2_SHEEP]	2.80241	9.21	4	1	1	1	catalytic activity; nucleotide binding	cytoplasm	metabolic process	Pf00152	152	17.9757	4.77979
A5D9E1	Tumor protein D52 OS=Bos taurus GN=TPD52 PE=2 SV=1 - [A5D9E1_BOVIN]	2.80036	8.15	5	1	1	1				Pf04201	184	19.8652	4.95752
L8ITS9	60S ribosomal protein L14 (Fragment) OS=Bos grunniens mutus GN=M91_15429 PE=4 SV=1 - [L8ITS9_BOSMU]	2.79469	5.66	3	1	1	1				Protein not found	212	23.259	10.7847
G3X748	Uncharacterized protein OS=Bos taurus PE=4 SV=1 - [G3X748_BOVIN]	2.78369	1.87	2	1	1	1					587	68.1733	7.6499
F1MDW1	Methionine--tRNA ligase, cytoplasmic OS=Bos taurus GN=MARS PE=3 SV=1 - [F1MDW1_BOVIN]	2.78104	1.34	2	1	1	1	catalytic activity; metal ion binding; nucleotide binding; RNA binding	cytoplasm; mitochondrion	metabolic process	Pf00043; Pf00133; Pf00458; Pf09334	898	100.57	6.41748
L8I095	Heterogeneous nuclear ribonucleoprotein A/B (Fragment) OS=Bos grunniens mutus GN=M91_05856 PE=4 SV=1 - [L8I095_BOSMU]	2.763	5.34	2	1	1	1				Protein not found	262	29.3904	9.30518
L8HMJ6	Keratin, type I cytoskeletal 9 (Fragment) OS=Bos grunniens mutus GN=M91_06038 PE=4 SV=1 - [L8HMJ6_BOSMU]	2.76259	2.84	2	1	1	1				Protein not found	387	42.6377	4.71631
A1EC51	Chaperonin containing T-complex protein 1 subunit 8 (Fragment) OS=Bubalus bubalis PE=4 SV=1 - [A1EC51_BUBBU]	2.76052	20.9	3	1	1	1	nucleotide binding; protein binding		metabolic process		67	7.2287	4.34814
P26884	Peptidyl-prolyl cis-trans isomerase FKBP3 OS=Bos taurus GN=FKBP3 PE=1 SV=2 - [FKBP3_BOVIN]	2.75598	4.91	1	1	1	1	catalytic activity	membrane; nucleus	metabolic process	Pf00254	224	25.1753	9.27588
L8HSS9	NACHT, LRR and PYD domains-containing protein 12 OS=Bos grunniens mutus GN=M91_03250 PE=4 SV=1 - [L8HSS9_BOSMU]	2.7431	1.42	1	1	1	1				Protein not found	1055	118.103	7.62061
P67827	Casein kinase I isoform alpha OS=Bos taurus GN=CSNK1A1 PE=1 SV=1 - [KC1A_BOVIN]	2.74114	3.08	2	1	1	1	catalytic activity; nucleotide binding	chromosome; cytoplasm; cytoskeleton; nucleus; organelle lumen	cell communication; cell division; cell organization and biogenesis; metabolic process; regulation of biological process; response to stimulus	Pf00069; Pf07714	325	37.5432	9.48096
Q3ZBD7	Glucose-6-phosphate isomerase OS=Bos taurus GN=GPI PE=2 SV=4 - [G6PI_BOVIN]	2.73815	2.51	2	1	1	1	catalytic activity; protein binding	cytoplasm; extracellular; membrane; nucleus	development; metabolic process	Pf00342	557	62.815	7.7085
F1MKQ9	Uveal autoantigen with coiled-coil domains and ankyrin repeats protein OS=Bos taurus GN=UACA PE=2 SV=2 - [F1MKQ9_BOVIN]	2.73365	0.86	4	1	1	1	catalytic activity; motor activity; protein binding; transporter activity	chromosome; cytoplasm; cytoskeleton; Golgi; membrane; nucleus; organelle lumen	cell organization and biogenesis; reproduction; transport	Pf00023; Pf01496; Pf01576; Pf02463; Pf05483; Pf05667; Pf07888; Pf09726; Pf09730; Pf12128; Pf12796	1401	161.156	6.80029
F1N2Z0	Uncharacterized protein OS=Bos taurus GN=ADH6 PE=3 SV=1 - [F1N2Z0_BOVIN]	2.72975	3.73	3	1	1	1	catalytic activity; metal ion binding; nucleotide binding		metabolic process	Pf00107; Pf08240	375	39.8183	7.6499
G1K134	Small nuclear ribonucleoprotein-associated protein OS=Bos taurus PE=3 SV=1 - [G1K134_BOVIN]	2.71517	3.35	5	1	1	1	RNA binding	nucleus		Pf01423	239	24.5107	10.3452
Q3T0K2	T-complex protein 1 subunit gamma OS=Bos taurus GN=CCT3 PE=1 SV=1 - [TCPG_BOVIN]	2.71394	2.02	2	1	1	1	nucleotide binding; protein binding	cytoplasm; cytoskeleton; cytosol; membrane	metabolic process	Pf00118	545	60.5474	6.80029
A9LM13	RAB14 OS=Capra hircus GN=rab14 PE=2 SV=1 - [A9LM13_CAPHI]	2.70544	6.98	3	1	1	1	catalytic activity; nucleotide binding	cytoplasm; nucleus	cell communication; regulation of biological process; response to stimulus; transport	Pf00009; Pf00025; Pf00071; Pf04670; Pf08477	215	23.9119	6.21436
H6ULC6	DnaJ protein (Fragment) OS=Bos taurus GN=DNAJA1 PE=2 SV=1 - [H6ULC6_BOVIN]	2.69427	7.14	3	1	1	1	metal ion binding; nucleotide binding; protein binding	membrane	cell communication; cellular component movement; metabolic process; regulation of biological process; reproduction; response to stimulus	Pf01556	182	20.9204	5.0083
E1BEI0	Uncharacterized protein (Fragment) OS=Bos taurus GN=API5 PE=4 SV=2 - [E1BEI0_BOVIN]	2.68052	3.73	1	1	1	1		nucleus; spliceosomal complex		Pf05918	482	54.3306	6.48096
L8IRQ8	ADP-ribosylation factor 5 (Fragment) OS=Bos grunniens mutus GN=M91_17738 PE=3 SV=1 - [L8IRQ8_BOSMU]	2.66703	5.88	5	1	1	1				Protein not found	170	19.5101	6.78564
A3KN04	RPN1 protein OS=Bos taurus GN=RPN1 PE=2 SV=1 - [A3KN04_BOVIN]	2.66335	2.79	1	1	1	1	catalytic activity	cytoplasm; endoplasmic reticulum; membrane	metabolic process	Pf04597	609	68.3097	6.37939
Q0VCM0	Protein S100-A16 OS=Bos taurus GN=S100A16 PE=3 SV=1 - [S10AG_BOVIN]	2.66307	10.68	1	1	1	1	metal ion binding; protein binding	cytoplasm; cytosol; membrane; nucleus; organelle lumen	response to stimulus	Pf01023	103	11.7691	8.93896
L8IRV6	Macrophage-capping protein (Fragment) OS=Bos grunniens mutus GN=M91_17790 PE=4 SV=1 - [L8IRV6_BOSMU]	2.65212	4.02	2	1	1	1				Protein not found	348	38.6998	6.80029
Q3SYT9	Poly(RC) binding protein 2 OS=Bos taurus GN=PCBP2 PE=2 SV=1 - [Q3SYT9_BOVIN]	2.6491	4.58	2	1	1	1	protein binding; RNA binding		defense response; metabolic process; regulation of biological process; response to stimulus	Pf00013	349	36.7777	7.06396
Q2KI42	26S proteasome non-ATPase regulatory subunit 11 OS=Bos taurus GN=PSMD11 PE=2 SV=3 - [PSD11_BOVIN]	2.64818	2.84	1	1	1	1	protein binding	cytoplasm; cytosol; nucleus; proteasome	cell differentiation; cell organization and biogenesis; metabolic process	Pf01399	422	47.434	6.48096
Q45UD3	Sulfotransferase 2B1 (Fragment) OS=Bos taurus GN=SULT2B1 PE=2 SV=1 - [Q45UD3_BOVIN]	2.6399	21.54	4	1	1	1	catalytic activity			Pf00685	65	7.65698	9.70068
F1N1G7	Uncharacterized protein OS=Bos taurus GN=KIF5B PE=3 SV=2 - [F1N1G7_BOVIN]	2.63735	0.93	1	1	1	1	catalytic activity; motor activity; nucleotide binding; protein binding	chromosome; cytoplasm; cytoskeleton; membrane; mitochondrion; nucleus; organelle lumen	cell differentiation; cell organization and biogenesis; cellular component movement; metabolic process; reproduction	Pf00225; Pf01576; Pf02463; Pf03999; Pf04111; Pf04156; Pf05483; Pf05557; Pf05622; Pf05667; Pf06160; Pf07111; Pf07888; Pf09726; Pf09731; Pf10037; Pf10174; Pf11831; Pf12128	963	109.711	6.44287
A6QQF6	Suprabasin OS=Bos taurus GN=SBSN PE=2 SV=1 - [SBSN_BOVIN]	2.63447	10.05	2	1	1	1		cytoplasm; extracellular			557	56.8203	7.25439
F1MBS4	39S ribosomal protein L12, mitochondrial (Fragment) OS=Bos taurus GN=MRPL12 PE=2 SV=1 - [F1MBS4_BOVIN]	2.63015	7.41	1	1	1	1		cytoplasm; membrane; mitochondrion	transport	Pf00153	297	32.1545	9.30518
A6H7J3	GAN protein OS=Bos taurus GN=GAN PE=2 SV=1 - [A6H7J3_BOVIN]	2.62705	1.84	1	1	1	1	protein binding			Pf00651; Pf01344; Pf07707	597	67.5587	5.77002
L8HXY5	Histone H1.5 OS=Bos grunniens mutus GN=M91_12990 PE=3 SV=1 - [L8HXY5_BOSMU]	2.62643	5.75	1	1	1	1				Protein not found	226	22.6805	10.9165
B2ZA84	Thioltransferase OS=Ovis aries PE=4 SV=1 - [B2ZA84_SHEEP]	2.61113	11.32	6	1	1	1	catalytic activity		cellular homeostasis; metabolic process; regulation of biological process	Pf00462	106	11.7761	7.78174
Q0IIJ2	Histone H1.0 OS=Bos taurus GN=H1F0 PE=2 SV=3 - [H10_BOVIN]	2.6052	6.7	1	1	1	1	DNA binding	chromosome; cytoplasm; Golgi; nucleus; organelle lumen	cell organization and biogenesis; metabolic process	Pf00538	194	20.9382	10.9019
L8I9Z4	Adenosylhomocysteinase (Fragment) OS=Bos grunniens mutus GN=M91_20171 PE=3 SV=1 - [L8I9Z4_BOSMU]	2.60348	2.81	2	1	1	1				Protein not found	427	47.0259	6.04932
E1BBP5	Uncharacterized protein OS=Bos taurus GN=VSIG8 PE=4 SV=1 - [E1BBP5_BOVIN]	2.60313	2.38	1	1	1	1	protein binding			Pf07686	421	44.3892	7.28369
A7MBI5	DPYSL3 protein OS=Bos taurus GN=DPYSL3 PE=2 SV=1 - [A7MBI5_BOVIN]	2.59836	2.63	2	1	1	1	catalytic activity; protein binding	cytoplasm; cytoskeleton; cytosol; extracellular	cell differentiation; cell organization and biogenesis; cellular component movement; development; metabolic process; regulation of biological process; response to stimulus	Pf01979; Pf04909	684	73.9418	6.40479
A6QR28	Phosphoserine aminotransferase OS=Bos taurus GN=PSAT1 PE=2 SV=1 - [A6QR28_BOVIN]	2.59527	2.43	2	1	1	1	catalytic activity	cytoplasm	metabolic process	Pf00266	370	40.5028	7.6499
F1MKV3	Uncharacterized protein OS=Bos taurus GN=VSIG10L PE=4 SV=2 - [F1MKV3_BOVIN]	2.59294	1.33	1	1	1	1	protein binding			Pf00047; Pf07679	901	95.5397	8.30908
F1MTV5	Neutral amino acid transporter B(0) OS=Bos taurus GN=SLC1A5 PE=4 SV=2 - [F1MTV5_BOVIN]	2.59291	2.04	3	1	1	1	transporter activity	cytoplasm; Golgi; membrane	transport	Pf00375	539	56.3771	5.75732
E1B8L0	Uncharacterized protein OS=Bos taurus GN=ABCC9 PE=3 SV=2 - [E1B8L0_BOVIN]	2.58125	1.1	2	1	1	1	catalytic activity; nucleotide binding; receptor activity; signal transducer activity; transporter activity	membrane	metabolic process; transport	Pf00005; Pf00664	1551	174.686	7.09326
F1MQI3	Uncharacterized protein OS=Bos taurus GN=NEB PE=2 SV=2 - [F1MQI3_BOVIN]	2.58051	0.22	1	1	1	1	protein binding			Pf00880	6909	801.382	9.12939
L8IB86	Phosphatidylinositol 4-kinase type 2-alpha (Fragment) OS=Bos grunniens mutus GN=M91_14354 PE=4 SV=1 - [L8IB86_BOSMU]	2.58017	2.55	5	1	1	1				Protein not found	353	40.9782	8.89502
L8HUF2	Envoplakin OS=Bos grunniens mutus GN=M91_03345 PE=4 SV=1 - [L8HUF2_BOSMU]	2.57938	0.64	2	1	1	1				Protein not found	2024	230.2	7.15186
	cytoskeleton 12.4%	0.124324
	membrane 12.8%	0.127928
	nucleus 11.7%	0.117117
	cytoplasm 24.3%	0.243243
	cytosol 5.6%	0.0558559
	organelle lumen 4.0%	0.0396396
	cell surface 0.7%	0.00720721
	extracellular 4.0%	0.0396396
	ribosome 8.6%	0.0864865
	endosome 1.3%	0.0126126
	mitochondrion 3.1%	0.0306306
	proteasome 0.4%	0.0036036
	vacuole 0.2%	0.0018018
	others 13.2%	0.131532

## Sheet: others
Accession	Description	Score	Coverage	# Proteins	# Unique Peptides	# Peptides	# PSMs	Molecular Function	Cellular Component	Biological Process	Pfam IDs	# AAs	MW [kDa]	calc. pI
L8IT83	Catenin beta-1 (Fragment) OS=Bos grunniens mutus GN=M91_15433 PE=4 SV=1 - [L8IT83_BOSMU]	40.1432	10.13	6	3	6	12				Protein not found	770	84.3126	5.79541
L8I3P6	Leucine-rich repeat-containing protein 15 (Fragment) OS=Bos grunniens mutus GN=M91_13765 PE=4 SV=1 - [L8I3P6_BOSMU]	39.1851	9	2	5	5	12				Protein not found	589	65.0547	7.09326
L8IC82	Transitional endoplasmic reticulum ATPase (Fragment) OS=Bos grunniens mutus GN=M91_01524 PE=4 SV=1 - [L8IC82_BOSMU]	28.8188	13.39	3	7	7	8				Protein not found	799	88.5174	5.35107
L8IKI3	Eukaryotic initiation factor 4A-I (Fragment) OS=Bos grunniens mutus GN=M91_20379 PE=3 SV=1 - [L8IKI3_BOSMU]	21.637	19	5	6	6	7				Protein not found	400	45.5323	5.57959
L8IPP0	78 kDa glucose-regulated protein OS=Bos grunniens mutus GN=M91_20624 PE=3 SV=1 - [L8IPP0_BOSMU]	16.2893	6.72	5	3	3	5				Protein not found	655	72.3825	5.16064
E1BDE6	Uncharacterized protein OS=Bos taurus GN=LGALS7B PE=4 SV=2 - [E1BDE6_BOVIN]	13.0324	20.86	2	2	2	3				Pf00337	139	15.413	6.53662
L8I257	Heterogeneous nuclear ribonucleoproteins A2/B1 (Fragment) OS=Bos grunniens mutus GN=M91_04236 PE=4 SV=1 - [L8I257_BOSMU]	12.8691	15.93	3	4	4	4				Protein not found	339	35.7238	8.83643
E1BH02	Uncharacterized protein OS=Bos taurus GN=LOC526200 PE=4 SV=2 - [E1BH02_BOVIN]	11.3311	1.75	2	2	2	3				Pf00030; Pf00652	1712	187.469	5.85889
Q06B57	Fatty acid synthase OS=Capra hircus GN=FASN PE=2 SV=2 - [Q06B57_CAPHI]	11.1474	1.27	5	2	2	3	catalytic activity; metal ion binding; nucleotide binding; protein binding		metabolic process	Pf00106; Pf00107; Pf00109; Pf00698; Pf00975; Pf02801; Pf08659	2514	273.676	6.43018
L8IG53	Uncharacterized protein (Fragment) OS=Bos grunniens mutus GN=M91_11183 PE=4 SV=1 - [L8IG53_BOSMU]	9.12357	9.05	19	1	2	3				Protein not found	243	27.5765	4.79248
Q862N7	Similar to basic transcription factor 3a (BTF3) (Fragment) OS=Bos taurus PE=2 SV=1 - [Q862N7_BOVIN]	9.00813	12.67	4	1	1	2				Pf01849	150	16.3827	9.36377
D4P8S5	Corneodesmosome protein OS=Ovis aries GN=CDSN PE=4 SV=1 - [D4P8S5_SHEEP]	8.94582	8.07	4	3	3	3			development		545	51.7118	8.67529
E1BF20	Uncharacterized protein OS=Bos taurus GN=HNRNPH1 PE=4 SV=2 - [E1BF20_BOVIN]	8.64107	7.2	3	1	2	2	nucleotide binding			Pf00076; Pf08080	472	51.2181	6.80029
Q862Q0	Phosphoglycerate mutase (Fragment) OS=Bos taurus PE=2 SV=1 - [Q862Q0_BOVIN]	8.55576	13.14	2	1	1	2	catalytic activity		metabolic process	Pf00300	137	15.7289	8.19189
F4YD05	Calmodulin 2 (Fragment) OS=Bubalus bubalis GN=CALM2 PE=2 SV=1 - [F4YD05_BUBBU]	7.57732	11.89	9	1	1	2	metal ion binding			Pf00036; Pf08726; Pf12763	143	16.1365	4.18311
A0JNL0	Gasdermin A OS=Bos taurus GN=GSDMA PE=2 SV=1 - [A0JNL0_BOVIN]	7.35263	5.16	3	2	2	2				Pf04598	446	49.924	5.51611
D5K776	Heterogeneous nuclear ribonuclear protein K OS=Capra hircus GN=hnRNP K PE=2 SV=1 - [D5K776_CAPHI]	6.61266	5.44	3	2	2	2	RNA binding			Pf00013; Pf08067	441	48.7512	5.19873
L8IEQ0	Programmed cell death 6-interacting protein OS=Bos grunniens mutus GN=M91_21217 PE=4 SV=1 - [L8IEQ0_BOSMU]	6.55152	2.84	2	2	2	2				Protein not found	880	97.523	6.52197
L8I736	Septin-2 (Fragment) OS=Bos grunniens mutus GN=M91_12493 PE=3 SV=1 - [L8I736_BOSMU]	6.46965	4.47	3	1	1	2				Protein not found	358	41.1992	6.48096
A6QP57	Protein-glutamine gamma-glutamyltransferase E OS=Bos taurus GN=TGM3 PE=2 SV=1 - [TGM3_BOVIN]	6.32236	4.49	3	2	2	2	catalytic activity; metal ion binding		cell differentiation; development; metabolic process	Pf00868; Pf00927; Pf01841	691	76.7427	6.43018
L8IDB8	Polyubiquitin-C (Fragment) OS=Bos grunniens mutus GN=M91_18159 PE=4 SV=1 - [L8IDB8_BOSMU]	6.30343	32.85	15	2	2	2				Protein not found	685	76.9915	7.66455
L8IKU4	D-3-phosphoglycerate dehydrogenase OS=Bos grunniens mutus GN=M91_04626 PE=3 SV=1 - [L8IKU4_BOSMU]	6.22399	4.91	2	2	2	2				Protein not found	529	55.8589	7.09326
F1MN49	Uncharacterized protein OS=Bos taurus GN=EIF5A2 PE=4 SV=2 - [F1MN49_BOVIN]	6.19985	7.84	4	1	1	2	RNA binding		cell organization and biogenesis; cell proliferation; metabolic process; regulation of biological process	Pf01287	153	16.7822	5.57959
L8I1N5	Heterogeneous nuclear ribonucleoprotein D0 (Fragment) OS=Bos grunniens mutus GN=M91_10815 PE=4 SV=1 - [L8I1N5_BOSMU]	5.85037	9.39	3	2	2	2				Protein not found	277	31.5533	9.29053
Q2KHU8	Eukaryotic translation initiation factor 2 subunit 3 OS=Bos taurus GN=EIF2S3 PE=2 SV=1 - [IF2G_BOVIN]	5.84677	5.93	4	2	2	2	catalytic activity; nucleotide binding; RNA binding		metabolic process	Pf00009; Pf03144; Pf09173	472	51.0332	8.39697
A7E355	SYNCRIP protein (Fragment) OS=Bos taurus GN=SYNCRIP PE=2 SV=1 - [A7E355_BOVIN]	5.79666	5.7	3	2	2	2	nucleotide binding			Pf00076	456	51.0551	6.7124
L8HU39	Uncharacterized protein OS=Bos grunniens mutus GN=M91_03302 PE=4 SV=1 - [L8HU39_BOSMU]	5.73286	19.57	9	2	2	2				Protein not found	92	10.2818	10.1401
A1L588	Asparagine synthetase (Fragment) OS=Bos taurus GN=ASNS PE=2 SV=1 - [A1L588_BOVIN]	5.72613	3.91	2	1	1	1	catalytic activity; nucleotide binding		cell death; metabolic process; regulation of biological process	Pf00310; Pf00733	512	58.2697	6.45557
L8HTD3	Eukaryotic translation initiation factor 4 gamma 1 OS=Bos grunniens mutus GN=M91_03607 PE=4 SV=1 - [L8HTD3_BOSMU]	5.5332	1.12	6	2	2	2				Protein not found	1607	176.415	5.36377
L8I6H8	Malic enzyme OS=Bos grunniens mutus GN=M91_01898 PE=3 SV=1 - [L8I6H8_BOSMU]	4.44871	4.53	6	1	1	1				Protein not found	397	44.0207	7.91357
Q3ZBA4	RNA binding motif (RNP1, RRM) protein 3 OS=Bos taurus GN=RBM3 PE=4 SV=1 - [Q3ZBA4_BOVIN]	3.87928	20	2	1	1	1	nucleotide binding			Pf00076	90	9.74764	5.12256
L8J565	26S proteasome non-ATPase regulatory subunit 1 (Fragment) OS=Bos grunniens mutus GN=M91_11013 PE=4 SV=1 - [L8J565_BOSMU]	3.7037	1.27	2	1	1	1				Protein not found	948	105.316	5.38916
L8HP95	Protein-glutamine gamma-glutamyltransferase K OS=Bos grunniens mutus GN=M91_13227 PE=3 SV=1 - [L8HP95_BOSMU]	3.6426	1.92	3	1	1	1				Protein not found	835	91.7254	6.60986
L8ITF0	Ubiquitin thioesterase OTU1 OS=Bos grunniens mutus GN=M91_02276 PE=4 SV=1 - [L8ITF0_BOSMU]	3.6302	4.31	2	1	1	1				Protein not found	348	38.027	5.70654
E1BC49	Uncharacterized protein OS=Bos taurus GN=PLA2G4B PE=4 SV=2 - [E1BC49_BOVIN]	3.62212	1.66	2	1	1	1	catalytic activity; protein binding		metabolic process	Pf00168; Pf01735	784	88.2929	5.99854
L8IFU9	Ankyrin repeat domain-containing protein 35 (Fragment) OS=Bos grunniens mutus GN=M91_04792 PE=4 SV=1 - [L8IFU9_BOSMU]	3.51522	1.32	2	1	1	1				Protein not found	988	108.537	5.64307
L8I7D1	Far upstream element-binding protein 2 (Fragment) OS=Bos grunniens mutus GN=M91_11281 PE=4 SV=1 - [L8I7D1_BOSMU]	3.49863	1.66	2	1	1	1				Protein not found	664	69.6243	7.13721
F1MY44	Uncharacterized protein OS=Bos taurus GN=HNRNPM PE=2 SV=2 - [F1MY44_BOVIN]	3.42578	2.19	1	1	1	1	nucleotide binding; RNA binding		metabolic process	Pf00076; Pf11532; Pf11608	730	77.4313	8.70459
L8J152	Septin-7 (Fragment) OS=Bos grunniens mutus GN=M91_01560 PE=3 SV=1 - [L8J152_BOSMU]	3.3959	4.08	5	1	1	1				Protein not found	417	48.629	8.63135
F1MRS8	Uncharacterized protein OS=Bos taurus GN=FABP9 PE=3 SV=2 - [F1MRS8_BOVIN]	3.34587	9.85	2	1	1	1	transporter activity		transport	Pf00061	132	14.7477	8.08936
Q9TRQ0	Glutathione S-transferase (Fragment) OS=Bos taurus PE=1 SV=1 - [Q9TRQ0_BOVIN]	3.24454	61.9	1	1	1	1	catalytic activity; protein binding				21	2.49024	8.83643
L8HMY5	RING finger protein 39 (Fragment) OS=Bos grunniens mutus GN=M91_05116 PE=4 SV=1 - [L8HMY5_BOSMU]	3.19707	3.73	1	1	1	1				Protein not found	402	43.2111	7.38623
Q0V896	Cytochrome P450, family 4, subfamily F, polypeptide 2 OS=Bos taurus GN=CYP4F2 PE=2 SV=1 - [Q0V896_BOVIN]	3.18083	2.29	9	1	1	1	catalytic activity; metal ion binding		metabolic process	Pf00067; Pf08849	523	60.11	7.18115
F1N752	Uncharacterized protein OS=Bos taurus GN=HEPHL1 PE=4 SV=2 - [F1N752_BOVIN]	3.13893	1.21	2	1	1	1	catalytic activity; metal ion binding		metabolic process	Pf07731; Pf07732	1157	130.742	6.44287
A6QNZ4	Proline-rich protein 9 OS=Bos taurus GN=PRR9 PE=4 SV=2 - [PRR9_BOVIN]	3.12911	13.79	2	1	1	1					116	12.8418	4.80518
G3X728	Uncharacterized protein OS=Bos taurus GN=MREG PE=4 SV=1 - [G3X728_BOVIN]	3.11111	5.61	1	1	1	1			cell differentiation; development		214	24.7295	5.96045
L8IQE8	Splicing factor, proline-and glutamine-rich (Fragment) OS=Bos grunniens mutus GN=M91_04488 PE=4 SV=1 - [L8IQE8_BOSMU]	3.06873	3.7	2	1	1	1				Protein not found	432	49.3083	7.48877
L8HZB8	Galectin-3 (Fragment) OS=Bos grunniens mutus GN=M91_04102 PE=4 SV=1 - [L8HZB8_BOSMU]	3.03904	4.21	2	1	1	1				Protein not found	261	27.2956	9.0415
L8HU42	Aflatoxin B1 aldehyde reductase member 2 (Fragment) OS=Bos grunniens mutus GN=M91_04774 PE=4 SV=1 - [L8HU42_BOSMU]	3.03369	6.91	4	1	1	1				Protein not found	217	24.7884	8.52881
L8IMZ8	Poly(RC)-binding protein 1 OS=Bos grunniens mutus GN=M91_09606 PE=4 SV=1 - [L8IMZ8_BOSMU]	3.01813	3.65	2	1	1	1				Protein not found	356	37.4899	7.09326
L8HLI0	1-phosphatidylinositol-4,5-bisphosphate phosphodiesterase delta-1 (Fragment) OS=Bos grunniens mutus GN=M91_19247 PE=4 SV=1 - [L8HLI0_BOSMU]	2.93341	1.82	2	1	1	1				Protein not found	606	68.4543	6.23975
L8HKR7	Ig gamma-3 chain C region (Fragment) OS=Bos grunniens mutus GN=M91_08147 PE=4 SV=1 - [L8HKR7_BOSMU]	2.90581	5.44	2	1	1	1				Protein not found	294	33.2588	7.73779
L8I220	Nucleolar protein 58 (Fragment) OS=Bos grunniens mutus GN=M91_06401 PE=4 SV=1 - [L8I220_BOSMU]	2.89432	3.42	3	1	1	1				Protein not found	526	59.1683	8.646
A6QQG4	MYPN protein OS=Bos taurus GN=MYPN PE=2 SV=1 - [A6QQG4_BOVIN]	2.89171	3.56	3	1	1	1	protein binding			Pf00047; Pf07679	478	52.7188	5.14795
L8I5D3	Putative ATP-dependent RNA helicase DDX31 (Fragment) OS=Bos grunniens mutus GN=M91_19114 PE=3 SV=1 - [L8I5D3_BOSMU]	2.88044	1.4	3	1	1	1				Protein not found	713	78.8281	9.80322
L8I4H9	Eukaryotic translation initiation factor 2 subunit 2 (Fragment) OS=Bos grunniens mutus GN=M91_04410 PE=4 SV=1 - [L8I4H9_BOSMU]	2.87092	3.6	2	1	1	1				Protein not found	333	38.3185	6.354
L8HVA3	Uncharacterized protein OS=Bos grunniens mutus GN=M91_07359 PE=3 SV=1 - [L8HVA3_BOSMU]	2.84113	5.73	5	1	1	1				Protein not found	227	26.1727	7.37158
A5D9E1	Tumor protein D52 OS=Bos taurus GN=TPD52 PE=2 SV=1 - [A5D9E1_BOVIN]	2.80036	8.15	5	1	1	1				Pf04201	184	19.8652	4.95752
G3X748	Uncharacterized protein OS=Bos taurus PE=4 SV=1 - [G3X748_BOVIN]	2.78369	1.87	2	1	1	1					587	68.1733	7.6499
A1EC51	Chaperonin containing T-complex protein 1 subunit 8 (Fragment) OS=Bubalus bubalis PE=4 SV=1 - [A1EC51_BUBBU]	2.76052	20.9	3	1	1	1	nucleotide binding; protein binding		metabolic process		67	7.2287	4.34814
L8HSS9	NACHT, LRR and PYD domains-containing protein 12 OS=Bos grunniens mutus GN=M91_03250 PE=4 SV=1 - [L8HSS9_BOSMU]	2.7431	1.42	1	1	1	1				Protein not found	1055	118.103	7.62061
F1N2Z0	Uncharacterized protein OS=Bos taurus GN=ADH6 PE=3 SV=1 - [F1N2Z0_BOVIN]	2.72975	3.73	3	1	1	1	catalytic activity; metal ion binding; nucleotide binding		metabolic process	Pf00107; Pf08240	375	39.8183	7.6499
L8IRQ8	ADP-ribosylation factor 5 (Fragment) OS=Bos grunniens mutus GN=M91_17738 PE=3 SV=1 - [L8IRQ8_BOSMU]	2.66703	5.88	5	1	1	1				Protein not found	170	19.5101	6.78564
L8IRV6	Macrophage-capping protein (Fragment) OS=Bos grunniens mutus GN=M91_17790 PE=4 SV=1 - [L8IRV6_BOSMU]	2.65212	4.02	2	1	1	1				Protein not found	348	38.6998	6.80029
Q45UD3	Sulfotransferase 2B1 (Fragment) OS=Bos taurus GN=SULT2B1 PE=2 SV=1 - [Q45UD3_BOVIN]	2.6399	21.54	4	1	1	1	catalytic activity			Pf00685	65	7.65698	9.70068
A6H7J3	GAN protein OS=Bos taurus GN=GAN PE=2 SV=1 - [A6H7J3_BOVIN]	2.62705	1.84	1	1	1	1	protein binding			Pf00651; Pf01344; Pf07707	597	67.5587	5.77002
B2ZA84	Thioltransferase OS=Ovis aries PE=4 SV=1 - [B2ZA84_SHEEP]	2.61113	11.32	6	1	1	1	catalytic activity		cellular homeostasis; metabolic process; regulation of biological process	Pf00462	106	11.7761	7.78174
L8I9Z4	Adenosylhomocysteinase (Fragment) OS=Bos grunniens mutus GN=M91_20171 PE=3 SV=1 - [L8I9Z4_BOSMU]	2.60348	2.81	2	1	1	1				Protein not found	427	47.0259	6.04932
E1BBP5	Uncharacterized protein OS=Bos taurus GN=VSIG8 PE=4 SV=1 - [E1BBP5_BOVIN]	2.60313	2.38	1	1	1	1	protein binding			Pf07686	421	44.3892	7.28369
F1MKV3	Uncharacterized protein OS=Bos taurus GN=VSIG10L PE=4 SV=2 - [F1MKV3_BOVIN]	2.59294	1.33	1	1	1	1	protein binding			Pf00047; Pf07679	901	95.5397	8.30908
F1MQI3	Uncharacterized protein OS=Bos taurus GN=NEB PE=2 SV=2 - [F1MQI3_BOVIN]	2.58051	0.22	1	1	1	1	protein binding			Pf00880	6909	801.382	9.12939
L8IB86	Phosphatidylinositol 4-kinase type 2-alpha (Fragment) OS=Bos grunniens mutus GN=M91_14354 PE=4 SV=1 - [L8IB86_BOSMU]	2.58017	2.55	5	1	1	1				Protein not found	353	40.9782	8.89502

## Sheet: vacuole
Accession	Description	Score	Coverage	# Proteins	# Unique Peptides	# Peptides	# PSMs	Molecular Function	Cellular Component	Biological Process	Pfam IDs	# AAs	MW [kDa]	calc. pI
O77834	Peroxiredoxin-6 OS=Bos taurus GN=PRDX6 PE=1 SV=3 - [PRDX6_BOVIN]	23.7429	17.86	1	3	3	6	antioxidant activity; catalytic activity	cytoplasm; cytosol; vacuole	metabolic process; response to stimulus	Pf00578; Pf08534; Pf10417	224	25.0511	6.37939

## Sheet: proteasome
Accession	Description	Score	Coverage	# Proteins	# Unique Peptides	# Peptides	# PSMs	Molecular Function	Cellular Component	Biological Process	Pfam IDs	# AAs	MW [kDa]	calc. pI
F1MGK9	Uncharacterized protein OS=Bos taurus GN=LOC513555 PE=4 SV=2 - [F1MGK9_BOVIN]	3.17925	0.65	2	1	1	1		cytoplasm; cytoskeleton; endoplasmic reticulum; endosome; membrane; nucleus; proteasome	metabolic process	Pf13001	1846	203.811	7.34229
Q2KI42	26S proteasome non-ATPase regulatory subunit 11 OS=Bos taurus GN=PSMD11 PE=2 SV=3 - [PSD11_BOVIN]	2.64818	2.84	1	1	1	1	protein binding	cytoplasm; cytosol; nucleus; proteasome	cell differentiation; cell organization and biogenesis; metabolic process	Pf01399	422	47.434	6.48096

## Sheet: mitochondrion
Accession	Description	Score	Coverage	# Proteins	# Unique Peptides	# Peptides	# PSMs	Molecular Function	Cellular Component	Biological Process	Pfam IDs	# AAs	MW [kDa]	calc. pI
E1BKT9	Uncharacterized protein OS=Bos taurus GN=DSP PE=4 SV=1 - [E1BKT9_BOVIN]	160.941	13.81	2	32	32	45	catalytic activity; motor activity; protein binding; structural molecule activity	chromosome; cytoplasm; cytoskeleton; membrane; mitochondrion; nucleus; organelle lumen	cell differentiation; cell organization and biogenesis; development; metabolic process; reproduction	Pf00038; Pf00681; Pf01540; Pf01576; Pf02463; Pf04111; Pf04156; Pf05483; Pf05557; Pf05622; Pf06637; Pf07888; Pf09726; Pf09731; Pf10174; Pf12128	2889	332.177	6.84424
F1MC11	Keratin, type I cytoskeletal 14 OS=Bos taurus GN=KRT14 PE=3 SV=2 - [F1MC11_BOVIN]	38.1132	21.17	15	5	9	12	structural molecule activity; transporter activity	cytoplasm; cytoskeleton; membrane; mitochondrion; nucleus	cell differentiation; cell organization and biogenesis; transport	Pf00038; Pf01496; Pf12128	477	51.8787	5.16064
A5D984	Pyruvate kinase OS=Bos taurus GN=PKM2 PE=2 SV=1 - [A5D984_BOVIN]	37.1955	21.66	7	8	8	10	catalytic activity; metal ion binding	cytoplasm; mitochondrion	metabolic process	Pf00224; Pf02887	531	57.912	7.85498
Q5EA61	Creatine kinase B-type OS=Bos taurus GN=CKB PE=2 SV=1 - [KCRB_BOVIN]	23.4369	17.59	3	4	4	6	catalytic activity; nucleotide binding	cytoplasm; mitochondrion	cellular homeostasis; development; metabolic process	Pf00217; Pf02807	381	42.6924	5.78271
Q76LV1	Heat shock protein HSP 90-beta OS=Bos taurus GN=HSP90AB1 PE=2 SV=3 - [HS90B_BOVIN]	17.2107	5.94	7	2	3	5	nucleotide binding; protein binding	cytoplasm; mitochondrion	metabolic process; response to stimulus	Pf00183; Pf02518	724	83.2011	5.03369
Q9GMB8	Serine--tRNA ligase, cytoplasmic OS=Bos taurus GN=SARS PE=2 SV=3 - [SYSC_BOVIN]	12.7099	10.89	3	4	4	4	catalytic activity; nucleotide binding	cytoplasm; mitochondrion	metabolic process	Pf00587; Pf02403	514	58.5679	6.18896
Q862E5	Similar to peroxiredoxin 1 (Fragment) OS=Bos taurus PE=2 SV=1 - [Q862E5_BOVIN]	5.40812	25.71	7	2	2	2	antioxidant activity; catalytic activity; protein binding	cytoplasm; mitochondrion; nucleus	cell communication; cell proliferation; defense response; metabolic process; regulation of biological process; response to stimulus; transport	Pf00578; Pf08534	105	11.56	5.90967
Q9TTK8	Creatine kinase U-type, mitochondrial OS=Bos taurus GN=CKMT1 PE=2 SV=1 - [KCRU_BOVIN]	4.51175	3.85	4	1	1	1	catalytic activity; nucleotide binding	cytoplasm; membrane; mitochondrion	metabolic process	Pf00217; Pf02807	416	46.8671	8.33838
F1MMK8	Lysine--tRNA ligase OS=Bos taurus GN=KARS PE=3 SV=1 - [F1MMK8_BOVIN]	3.33685	1.77	2	1	1	1	catalytic activity; metal ion binding; nucleotide binding	cytoplasm; cytoskeleton; mitochondrion	metabolic process	Pf00152; Pf00587; Pf01336	623	71.3015	6.78564
P02510	Alpha-crystallin B chain OS=Bos taurus GN=CRYAB PE=1 SV=2 - [CRYAB_BOVIN]	3.1638	7.43	1	1	1	1	metal ion binding; protein binding; structural molecule activity	cytoplasm; cytosol; membrane; mitochondrion; nucleus	cell death; cell differentiation; cell organization and biogenesis; development; metabolic process; regulation of biological process; response to stimulus; transport	Pf00011; Pf00525	175	20.0244	7.32764
Q3ZBY4	Fructose-bisphosphate aldolase OS=Bos taurus GN=ALDOC PE=2 SV=2 - [Q3ZBY4_BOVIN]	2.85348	4.4	2	1	1	1	catalytic activity; protein binding	cytoplasm; mitochondrion	metabolic process	Pf00274	364	39.3572	6.65381
F1MDW1	Methionine--tRNA ligase, cytoplasmic OS=Bos taurus GN=MARS PE=3 SV=1 - [F1MDW1_BOVIN]	2.78104	1.34	2	1	1	1	catalytic activity; metal ion binding; nucleotide binding; RNA binding	cytoplasm; mitochondrion	metabolic process	Pf00043; Pf00133; Pf00458; Pf09334	898	100.57	6.41748
F1N1G7	Uncharacterized protein OS=Bos taurus GN=KIF5B PE=3 SV=2 - [F1N1G7_BOVIN]	2.63735	0.93	1	1	1	1	catalytic activity; motor activity; nucleotide binding; protein binding	chromosome; cytoplasm; cytoskeleton; membrane; mitochondrion; nucleus; organelle lumen	cell differentiation; cell organization and biogenesis; cellular component movement; metabolic process; reproduction	Pf00225; Pf01576; Pf02463; Pf03999; Pf04111; Pf04156; Pf05483; Pf05557; Pf05622; Pf05667; Pf06160; Pf07111; Pf07888; Pf09726; Pf09731; Pf10037; Pf10174; Pf11831; Pf12128	963	109.711	6.44287
F1MBS4	39S ribosomal protein L12, mitochondrial (Fragment) OS=Bos taurus GN=MRPL12 PE=2 SV=1 - [F1MBS4_BOVIN]	2.63015	7.41	1	1	1	1		cytoplasm; membrane; mitochondrion	transport	Pf00153	297	32.1545	9.30518
L8J2M8	14-3-3 protein epsilon (Fragment) OS=Bos grunniens mutus GN=M91_14679 PE=3 SV=1 - [L8J2M8_BOSMU]	13.164	18.66	18	2	3	4				Protein not found	209	23.698	5.07178
I6YID3	Heat shock protein 70 (Fragment) OS=Ovis aries GN=HSP70 PE=2 SV=1 - [I6YID3_SHEEP]	12.104	16.23	30	3	3	4			response to stimulus	Pf00012; Pf01968; Pf06723	265	29.2482	8.99756
B0LRM8	Putative guanine nucleotide binding protein beta polypeptide 2-like 1 protein (Fragment) OS=Ovis aries PE=2 SV=1 - [B0LRM8_SHEEP]	17.0502	21.59	3	3	3	4	protein binding			Pf00400	227	24.9155	7.31299

## Sheet: endosome
Accession	Description	Score	Coverage	# Proteins	# Unique Peptides	# Peptides	# PSMs	Molecular Function	Cellular Component	Biological Process	Pfam IDs	# AAs	MW [kDa]	calc. pI
P04272	Annexin A2 OS=Bos taurus GN=ANXA2 PE=1 SV=2 - [ANXA2_BOVIN]	22.1091	20.06	2	5	5	6	enzyme regulator activity; metal ion binding; protein binding	cytoplasm; endosome; extracellular; membrane	cell organization and biogenesis; coagulation; development; regulation of biological process; response to stimulus; transport	Pf00191	339	38.5878	7.31299
Q862L1	Similar to tumor protein, translationally-controlled 1 (Fragment) OS=Bos taurus PE=2 SV=1 - [Q862L1_BOVIN]	3.33435	12.28	3	1	1	1	metal ion binding	cytoplasm; cytoskeleton; endosome; extracellular		Pf00838	114	12.8714	4.93213
F1MGK9	Uncharacterized protein OS=Bos taurus GN=LOC513555 PE=4 SV=2 - [F1MGK9_BOVIN]	3.17925	0.65	2	1	1	1		cytoplasm; cytoskeleton; endoplasmic reticulum; endosome; membrane; nucleus; proteasome	metabolic process	Pf13001	1846	203.811	7.34229
A6QR35	SCAMP2 protein OS=Bos taurus GN=SCAMP2 PE=2 SV=1 - [A6QR35_BOVIN]	3.05301	3.66	1	1	1	1		cytoplasm; endosome; Golgi; membrane; nucleus	transport	Pf04144	328	36.6794	6.18896
L8J3G6	Annexin OS=Bos grunniens mutus GN=M91_07998 PE=3 SV=1 - [L8J3G6_BOSMU]	16.9097	16.76	4	4	4	4				Protein not found	346	38.9152	6.81494
Q95L54	Annexin A8 OS=Bos taurus GN=ANXA8 PE=2 SV=1 - [ANXA8_BOVIN]	11.9246	11.62	2	3	3	4	metal ion binding		coagulation; response to stimulus	Pf00191	327	36.7636	5.41455
L8INH5	Annexin (Fragment) OS=Bos grunniens mutus GN=M91_09602 PE=3 SV=1 - [L8INH5_BOSMU]	11.4544	10.03	5	2	2	3				Protein not found	319	35.8631	5.71924

## Sheet: ribosome
Accession	Description	Score	Coverage	# Proteins	# Unique Peptides	# Peptides	# PSMs	Molecular Function	Cellular Component	Biological Process	Pfam IDs	# AAs	MW [kDa]	calc. pI
G3MZG7	Uncharacterized protein OS=Bos taurus GN=LOC783641 PE=3 SV=1 - [G3MZG7_BOVIN]	14.4533	28.48	6	3	3	4	structural molecule activity	cytoplasm; ribosome	metabolic process	Pf00298; Pf03946	165	17.8395	9.29053
B0LRM7	60S ribosomal protein L6 (Fragment) OS=Ovis aries PE=2 SV=1 - [B0LRM7_SHEEP]	12.8353	24.43	3	3	3	4	structural molecule activity	cytoplasm; ribosome	metabolic process	Pf01159	176	20.3545	10.5796
Q2XW10	Ribosomal protein S4 X-linked (Fragment) OS=Bos taurus GN=RPS4X PE=2 SV=1 - [Q2XW10_BOVIN]	11.7572	13.39	12	1	1	3	RNA binding; structural molecule activity	cytoplasm; ribosome	metabolic process	Pf00900	127	14.2636	9.02686
G8JKY0	40S ribosomal protein S8 (Fragment) OS=Bos taurus GN=RPS8 PE=2 SV=1 - [G8JKY0_BOVIN]	11.1011	20.77	4	3	3	3	structural molecule activity	cytoplasm; ribosome	metabolic process	Pf01201	207	24.0591	10.3159
A6YRY8	40S ribosomal protein SA OS=Ovis aries GN=RPSA PE=2 SV=1 - [RSSA_SHEEP]	10.4201	15.59	7	3	3	3	structural molecule activity	cytoplasm; membrane; nucleus; ribosome	metabolic process	Pf00318	295	32.8645	4.93213
Q56JV9	40S ribosomal protein S3a OS=Bos taurus GN=RPS3A PE=2 SV=3 - [RS3A_BOVIN]	9.75503	10.23	4	2	2	3	structural molecule activity	cytoplasm; cytosol; nucleus; organelle lumen; ribosome	cell death; cell differentiation; metabolic process; regulation of biological process	Pf01015	264	29.9257	9.72998
Q862I9	Similar to acidic ribosomal phosphoprotein PO (Fragment) OS=Bos taurus PE=2 SV=1 - [Q862I9_BOVIN]	9.64755	21.43	7	3	3	3	structural molecule activity	cytoplasm; cytosol; nucleus; ribosome	metabolic process	Pf00466	168	18.4978	9.67139
O18789	40S ribosomal protein S2 OS=Bos taurus GN=RPS2 PE=2 SV=2 - [RS2_BOVIN]	9.23844	12.29	4	3	3	3	protein binding; RNA binding; structural molecule activity	cytoplasm; cytosol; nucleus; organelle lumen; ribosome	metabolic process	Pf00333; Pf03719	293	31.2156	10.2427
P42899	60S acidic ribosomal protein P2 OS=Bos taurus GN=RPLP2 PE=3 SV=1 - [RLA2_BOVIN]	8.42606	30.43	4	2	2	2	structural molecule activity	cytoplasm; ribosome	metabolic process	Pf00428	115	11.6949	4.61475
Q5E988	40S ribosomal protein S5 OS=Bos taurus GN=RPS5 PE=2 SV=3 - [RS5_BOVIN]	8.11861	13.73	2	2	2	2	RNA binding; structural molecule activity	cytoplasm; cytosol; ribosome	metabolic process; regulation of biological process	Pf00177	204	22.8621	9.71533
Q862K6	Similar to ribosomal protein L21 (Fragment) OS=Bos taurus PE=2 SV=1 - [Q862K6_BOVIN]	7.48345	13.39	5	1	1	2	structural molecule activity	cytoplasm; ribosome	metabolic process	Pf01157	112	12.9831	11.1362
Q5U7H2	Ribosomal protein L15 (Fragment) OS=Bos taurus PE=2 SV=1 - [Q5U7H2_BOVIN]	7.35445	9.02	5	1	1	2	structural molecule activity	cytoplasm; ribosome	metabolic process	Pf00827	133	15.4013	11.5171
F4YD28	40S ribosomal protein S24 (Fragment) OS=Bubalus bubalis GN=RPS24 PE=2 SV=1 - [F4YD28_BUBBU]	6.79509	18.07	5	1	1	2	nucleotide binding; structural molecule activity	cytoplasm; ribosome	metabolic process	Pf01282	83	9.54219	10.6968
A1XED1	RPL7 (Fragment) OS=Bos taurus PE=2 SV=1 - [A1XED1_BOVIN]	6.08871	19.84	9	2	2	2	RNA binding	cytoplasm; ribosome			126	14.5778	10.0376
Q862D8	Similar to S3 ribosomal protein (Fragment) OS=Bos taurus PE=2 SV=1 - [Q862D8_BOVIN]	5.9433	15.86	7	2	2	2	catalytic activity; DNA binding; protein binding; RNA binding; structural molecule activity	cytoplasm; cytosol; membrane; nucleus; ribosome	cell death; metabolic process; regulation of biological process; response to stimulus	Pf00189; Pf07650	145	16.0718	9.99365
D3YC70	Heparin-binding protein (Fragment) OS=Bos gaurus frontalis PE=2 SV=1 - [D3YC70_BOSGF]	5.83791	46.15	3	2	2	2	structural molecule activity	cytoplasm; ribosome	metabolic process	Pf01776	52	5.64996	8.6167
E1BKD0	Ribosomal protein OS=Bos taurus PE=3 SV=2 - [E1BKD0_BOVIN]	5.70322	12.9	6	2	2	2	RNA binding; structural molecule activity	cytoplasm; ribosome	metabolic process	Pf00687	217	24.7055	9.979
A6QLG5	40S ribosomal protein S9 OS=Bos taurus GN=RPS9 PE=2 SV=1 - [RS9_BOVIN]	5.51622	8.76	2	2	2	2	RNA binding; structural molecule activity; translation regulator activity	cytoplasm; cytosol; nucleus; organelle lumen; ribosome	cell proliferation; metabolic process; regulation of biological process	Pf00163; Pf01479	194	22.5776	10.6528
Q862B7	Similar to ribosomal protein S14 (Fragment) OS=Bos taurus PE=2 SV=1 - [Q862B7_BOVIN]	5.47895	19.31	3	2	2	2	structural molecule activity	cytoplasm; cytosol; ribosome	metabolic process	Pf00411	145	15.6671	9.39307
A1XED3	RPL17 (Fragment) OS=Bos taurus PE=2 SV=1 - [A1XED3_BOVIN]	5.12111	18.6	19	1	1	1	structural molecule activity	cytoplasm; ribosome	metabolic process	Pf00237	86	10.0854	9.99365
Q30B80	40S ribosomal protein S12 (Fragment) OS=Ovis aries PE=2 SV=1 - [Q30B80_SHEEP]	4.40198	11.9	3	1	1	1	structural molecule activity	cytoplasm; ribosome	metabolic process	Pf01248	126	13.6501	6.31592
Q9TTX8	Ribosomal protein L32 (Fragment) OS=Ovis aries PE=2 SV=1 - [Q9TTX8_SHEEP]	3.73582	11.02	2	1	1	1	structural molecule activity	cytoplasm; ribosome	metabolic process	Pf01655	118	13.9669	11.5024
Q9BEH4	Ribosomal protein L9-like protein (Fragment) OS=Bos taurus PE=2 SV=1 - [Q9BEH4_BOVIN]	3.55782	12.64	10	1	1	1	RNA binding; structural molecule activity	cytoplasm; ribosome	metabolic process	Pf00347	87	9.94154	10.77
Q8HXS2	Ribosomal protein L19 (Fragment) OS=Ovis aries PE=4 SV=1 - [Q8HXS2_SHEEP]	3.54542	9.83	3	1	1	1	structural molecule activity	cytoplasm; ribosome	metabolic process	Pf01280	173	20.8068	11.4438
F4YD26	Ribosomal protein S6 (Fragment) OS=Bubalus bubalis GN=RPS6 PE=2 SV=1 - [F4YD26_BUBBU]	3.40826	20.83	5	1	1	1	structural molecule activity	cytoplasm; ribosome	metabolic process	Pf01092	72	8.19031	10.3306
Q862D6	Similar to ribosomal protein L30 (Fragment) OS=Bos taurus PE=2 SV=1 - [Q862D6_BOVIN]	3.36916	9.77	2	1	1	1		cytoplasm; cytosol; ribosome		Pf01246	133	14.9675	11.561
P61356	60S ribosomal protein L27 OS=Bos taurus GN=RPL27 PE=2 SV=2 - [RL27_BOVIN]	3.17641	8.09	1	1	1	1	structural molecule activity	cytoplasm; cytosol; ribosome	metabolic process	Pf01777	136	15.7877	10.5649
A1XED6	RPS11 (Fragment) OS=Bos taurus PE=2 SV=1 - [A1XED6_BOVIN]	3.0211	22.5	4	1	1	1	RNA binding; structural molecule activity	cytoplasm; cytosol; ribosome	metabolic process	Pf00366	80	9.57625	10.6821
Q56JX3	60S ribosomal protein L31 OS=Bos taurus GN=RPL31 PE=2 SV=1 - [RL31_BOVIN]	2.98176	7.2	1	1	1	1	structural molecule activity	cytoplasm; ribosome	metabolic process	Pf01198	125	14.4539	10.5356
L8INI1	60S ribosomal protein L4 (Fragment) OS=Bos grunniens mutus GN=M91_20536 PE=4 SV=1 - [L8INI1_BOSMU]	13.8687	10.66	5	3	3	4				Protein not found	422	47.3791	10.9604
L8IKQ6	60S ribosomal protein L5 (Fragment) OS=Bos grunniens mutus GN=M91_06372 PE=3 SV=1 - [L8IKQ6_BOSMU]	11.8446	10.14	3	2	2	3				Protein not found	296	34.1917	9.71533
L8IGX3	60S ribosomal protein L23 (Fragment) OS=Bos grunniens mutus GN=M91_05261 PE=3 SV=1 - [L8IGX3_BOSMU]	10.7745	25.74	4	2	2	3				Protein not found	136	14.3538	10.3599
L8II24	60S ribosomal protein L7a (Fragment) OS=Bos grunniens mutus GN=M91_19665 PE=4 SV=1 - [L8II24_BOSMU]	9.08145	14.29	3	3	3	3				Protein not found	266	30.0041	10.6089
L8HVQ3	40S ribosomal protein S10 (Fragment) OS=Bos grunniens mutus GN=M91_12036 PE=4 SV=1 - [L8HVQ3_BOSMU]	8.67705	14.55	4	2	2	3				Protein not found	165	18.8869	10.0669
L8HZZ8	60S ribosomal protein L11 (Fragment) OS=Bos grunniens mutus GN=M91_02239 PE=3 SV=1 - [L8HZZ8_BOSMU]	7.57655	12.92	2	2	2	2				Protein not found	178	20.2597	9.51025
L8IC36	60S ribosomal protein L3 (Fragment) OS=Bos grunniens mutus GN=M91_18846 PE=3 SV=1 - [L8IC36_BOSMU]	7.26358	6.97	3	2	2	2				Protein not found	402	45.8357	10.228
L8IZK5	60S ribosomal protein L38 (Fragment) OS=Bos grunniens mutus GN=M91_02368 PE=3 SV=1 - [L8IZK5_BOSMU]	3.89455	18.57	2	1	1	1				Protein not found	70	8.20975	10.0962
L8IXF0	40S ribosomal protein S20 (Fragment) OS=Bos grunniens mutus GN=M91_19574 PE=3 SV=1 - [L8IXF0_BOSMU]	3.56391	9.24	2	1	1	1				Protein not found	119	13.4304	10.0522
L8I1G8	60S ribosomal protein L8 (Fragment) OS=Bos grunniens mutus GN=M91_14937 PE=4 SV=1 - [L8I1G8_BOSMU]	3.21061	7.24	2	1	1	1				Protein not found	221	24.0521	10.6089
L8ITS9	60S ribosomal protein L14 (Fragment) OS=Bos grunniens mutus GN=M91_15429 PE=4 SV=1 - [L8ITS9_BOSMU]	2.79469	5.66	3	1	1	1				Protein not found	212	23.259	10.7847
L8I3C7	Uncharacterized protein (Fragment) OS=Bos grunniens mutus GN=M91_00905 PE=3 SV=1 - [L8I3C7_BOSMU]	7.34703	25.93	2	2	2	2				Protein not found	108	12.0463	9.46631
L8IHG8	Heterogeneous nuclear ribonucleoprotein A1 (Fragment) OS=Bos grunniens mutus GN=M91_16846 PE=4 SV=1 - [L8IHG8_BOSMU]	7.20997	8.89	9	1	1	2				Protein not found	180	20.5033	6.96143
L8HT14	Uncharacterized protein OS=Bos grunniens mutus GN=M91_21668 PE=4 SV=1 - [L8HT14_BOSMU]	4.06744	15.15	4	1	1	1				Protein not found	99	11.2941	10.5356
L8HWD3	Uncharacterized protein OS=Bos grunniens mutus GN=M91_03358 PE=3 SV=1 - [L8HWD3_BOSMU]	3.40438	8.33	6	1	1	1				Protein not found	132	14.6887	9.67139
L8IC78	Heterogeneous nuclear ribonucleoprotein A3 (Fragment) OS=Bos grunniens mutus GN=M91_12246 PE=4 SV=1 - [L8IC78_BOSMU]	3.34664	8.24	2	1	1	1				Protein not found	182	20.7984	6.80029
L8I2D1	Heterogeneous nuclear ribonucleoprotein U-like protein 2 (Fragment) OS=Bos grunniens mutus GN=M91_07638 PE=4 SV=1 - [L8I2D1_BOSMU]	3.33365	2.05	2	1	1	1				Protein not found	633	72.9643	5.2876
L8IG91	Small nuclear ribonucleoprotein Sm D1 (Fragment) OS=Bos grunniens mutus GN=M91_00545 PE=4 SV=1 - [L8IG91_BOSMU]	3.11628	11.11	4	1	1	1				Protein not found	117	13.0782	11.4292
L8I095	Heterogeneous nuclear ribonucleoprotein A/B (Fragment) OS=Bos grunniens mutus GN=M91_05856 PE=4 SV=1 - [L8I095_BOSMU]	2.763	5.34	2	1	1	1				Protein not found	262	29.3904	9.30518

## Sheet: extracellular
Accession	Description	Score	Coverage	# Proteins	# Unique Peptides	# Peptides	# PSMs	Molecular Function	Cellular Component	Biological Process	Pfam IDs	# AAs	MW [kDa]	calc. pI
Q0VC36	14-3-3 protein sigma OS=Bos taurus GN=SFN PE=2 SV=1 - [1433S_BOVIN]	35.9509	29.84	17	5	6	10	protein binding	cytoplasm; extracellular; nucleus	cell communication; cell death; cell differentiation; cell growth; cell organization and biogenesis; cell proliferation; development; metabolic process; regulation of biological process; response to stimulus; transport	Pf00244	248	27.8317	4.71631
B3VHM9	Albumin (Fragment) OS=Capra hircus PE=2 SV=1 - [B3VHM9_CAPHI]	25.9407	12.35	7	6	6	8		extracellular	transport	Pf00273	583	66.2698	5.85889
P04272	Annexin A2 OS=Bos taurus GN=ANXA2 PE=1 SV=2 - [ANXA2_BOVIN]	22.1091	20.06	2	5	5	6	enzyme regulator activity; metal ion binding; protein binding	cytoplasm; endosome; extracellular; membrane	cell organization and biogenesis; coagulation; development; regulation of biological process; response to stimulus; transport	Pf00191	339	38.5878	7.31299
F1MB08	Alpha-enolase OS=Bos taurus GN=ENO1 PE=3 SV=1 - [F1MB08_BOVIN]	11.3592	9.45	7	3	3	3	catalytic activity; metal ion binding	cell surface; cytoplasm; cytosol; extracellular; membrane	metabolic process	Pf00113; Pf03952	434	47.2543	6.80029
A8KC76	HSPA8 protein (Fragment) OS=Bos taurus GN=HSPA8 PE=2 SV=1 - [A8KC76_BOVIN]	5.95368	5.51	9	2	2	2	catalytic activity; nucleotide binding; protein binding	cell surface; cytoplasm; cytosol; extracellular; nucleus; organelle lumen; spliceosomal complex	metabolic process; regulation of biological process; response to stimulus	Pf00012	381	41.6042	4.99561
A5D7J6	CALR protein OS=Bos taurus GN=CALR PE=2 SV=1 - [A5D7J6_BOVIN]	3.67359	3.12	3	1	1	1	metal ion binding; protein binding	cell surface; cytoplasm; cytosol; endoplasmic reticulum; extracellular; membrane; organelle lumen	cell communication; cell differentiation; cell organization and biogenesis; cell proliferation; development; metabolic process; regulation of biological process; reproduction; response to stimulus; transport	Pf00262	417	48.0679	4.4751
Q862L1	Similar to tumor protein, translationally-controlled 1 (Fragment) OS=Bos taurus PE=2 SV=1 - [Q862L1_BOVIN]	3.33435	12.28	3	1	1	1	metal ion binding	cytoplasm; cytoskeleton; endosome; extracellular		Pf00838	114	12.8714	4.93213
D3JUI8	RNA-binding motif protein, X chromosome OS=Bos taurus GN=RBMX PE=2 SV=1 - [D3JUI8_BOVIN]	2.81169	3.32	1	1	1	1	DNA binding; nucleotide binding; RNA binding	chromosome; extracellular; nucleus; organelle lumen; spliceosomal complex	metabolic process; regulation of biological process; response to stimulus	Pf00076; Pf08081	391	42.2873	10.0229
Q3ZBD7	Glucose-6-phosphate isomerase OS=Bos taurus GN=GPI PE=2 SV=4 - [G6PI_BOVIN]	2.73815	2.51	2	1	1	1	catalytic activity; protein binding	cytoplasm; extracellular; membrane; nucleus	development; metabolic process	Pf00342	557	62.815	7.7085
A6QQF6	Suprabasin OS=Bos taurus GN=SBSN PE=2 SV=1 - [SBSN_BOVIN]	2.63447	10.05	2	1	1	1		cytoplasm; extracellular			557	56.8203	7.25439
A7MBI5	DPYSL3 protein OS=Bos taurus GN=DPYSL3 PE=2 SV=1 - [A7MBI5_BOVIN]	2.59836	2.63	2	1	1	1	catalytic activity; protein binding	cytoplasm; cytoskeleton; cytosol; extracellular	cell differentiation; cell organization and biogenesis; cellular component movement; development; metabolic process; regulation of biological process; response to stimulus	Pf01979; Pf04909	684	73.9418	6.40479
L8HPG3	Serpin B5 OS=Bos grunniens mutus GN=M91_01993 PE=3 SV=1 - [L8HPG3_BOSMU]	22.1281	19.47	2	6	6	7				Protein not found	380	42.7557	5.89697
L8HN92	Serpin B12 OS=Bos grunniens mutus GN=M91_01992 PE=3 SV=1 - [L8HN92_BOSMU]	14.2791	10.82	2	3	3	4				Protein not found	425	48.0051	5.26221
B0LRM8	Putative guanine nucleotide binding protein beta polypeptide 2-like 1 protein (Fragment) OS=Ovis aries PE=2 SV=1 - [B0LRM8_SHEEP]	17.0502	21.59	3	3	3	4	protein binding			Pf00400	227	24.9155	7.31299
G5E631	Uncharacterized protein OS=Bos taurus GN=DDX3X PE=3 SV=1 - [G5E631_BOVIN]	9.45134	5.75	5	3	3	3	catalytic activity; nucleotide binding			Pf00270; Pf00271	661	73.0829	7.18115
H9GW43	Uncharacterized protein OS=Bos taurus GN=RNH1 PE=4 SV=1 - [H9GW43_BOVIN]	6.20225	11.62	3	2	2	2					241	25.8182	4.83057
E1BLN6	Uncharacterized protein OS=Bos taurus GN=KPRP PE=4 SV=1 - [E1BLN6_BOVIN]	6.08248	4.44	2	2	2	2					563	61.6738	8.04541
C8BKC5	Peroxiredoxin 2 OS=Ovis aries GN=PRDX2 PE=2 SV=1 - [C8BKC5_SHEEP]	4.91554	9.09	3	1	1	1	antioxidant activity; catalytic activity		metabolic process	Pf00578; Pf08534; Pf10417	198	21.8311	5.42725
A6QLL8	Fructose-bisphosphate aldolase OS=Bos taurus GN=ALDOA PE=2 SV=1 - [A6QLL8_BOVIN]	4.32138	4.12	2	1	1	1	catalytic activity		metabolic process	Pf00274	364	39.4113	8.19189
Q5E956	Triosephosphate isomerase OS=Bos taurus GN=TPI1 PE=2 SV=3 - [TPIS_BOVIN]	3.48686	6.02	2	1	1	1	catalytic activity		development; metabolic process	Pf00121	249	26.6728	6.91748
C5IJ88	GDI2 OS=Ovis aries PE=2 SV=1 - [C5IJ88_SHEEP]	3.46167	4.27	3	1	1	1	enzyme regulator activity		transport	Pf00996	445	50.4417	6.25244
F1MCK2	Uncharacterized protein OS=Bos taurus PE=4 SV=2 - [F1MCK2_BOVIN]	2.88259	1.16	1	1	1	1	protein binding				5512	586.594	5.96045

## Sheet: cell surface
Accession	Description	Score	Coverage	# Proteins	# Unique Peptides	# Peptides	# PSMs	Molecular Function	Cellular Component	Biological Process	Pfam IDs	# AAs	MW [kDa]	calc. pI
F1MB08	Alpha-enolase OS=Bos taurus GN=ENO1 PE=3 SV=1 - [F1MB08_BOVIN]	11.3592	9.45	7	3	3	3	catalytic activity; metal ion binding	cell surface; cytoplasm; cytosol; extracellular; membrane	metabolic process	Pf00113; Pf03952	434	47.2543	6.80029
A8KC76	HSPA8 protein (Fragment) OS=Bos taurus GN=HSPA8 PE=2 SV=1 - [A8KC76_BOVIN]	5.95368	5.51	9	2	2	2	catalytic activity; nucleotide binding; protein binding	cell surface; cytoplasm; cytosol; extracellular; nucleus; organelle lumen; spliceosomal complex	metabolic process; regulation of biological process; response to stimulus	Pf00012	381	41.6042	4.99561
A6H7J6	P4HB protein OS=Bos taurus GN=P4HB PE=2 SV=1 - [A6H7J6_BOVIN]	3.72936	3.33	3	1	1	1	catalytic activity; metal ion binding	cell surface; cytoplasm; endoplasmic reticulum; membrane; organelle lumen	cellular homeostasis; metabolic process; regulation of biological process	Pf00085; Pf01216	510	57.1678	4.90674
A5D7J6	CALR protein OS=Bos taurus GN=CALR PE=2 SV=1 - [A5D7J6_BOVIN]	3.67359	3.12	3	1	1	1	metal ion binding; protein binding	cell surface; cytoplasm; cytosol; endoplasmic reticulum; extracellular; membrane; organelle lumen	cell communication; cell differentiation; cell organization and biogenesis; cell proliferation; development; metabolic process; regulation of biological process; reproduction; response to stimulus; transport	Pf00262	417	48.0679	4.4751

## Sheet: organelle lumen
Accession	Description	Score	Coverage	# Proteins	# Unique Peptides	# Peptides	# PSMs	Molecular Function	Cellular Component	Biological Process	Pfam IDs	# AAs	MW [kDa]	calc. pI
E1BKT9	Uncharacterized protein OS=Bos taurus GN=DSP PE=4 SV=1 - [E1BKT9_BOVIN]	160.941	13.81	2	32	32	45	catalytic activity; motor activity; protein binding; structural molecule activity	chromosome; cytoplasm; cytoskeleton; membrane; mitochondrion; nucleus; organelle lumen	cell differentiation; cell organization and biogenesis; development; metabolic process; reproduction	Pf00038; Pf00681; Pf01540; Pf01576; Pf02463; Pf04111; Pf04156; Pf05483; Pf05557; Pf05622; Pf06637; Pf07888; Pf09726; Pf09731; Pf10174; Pf12128	2889	332.177	6.84424
Q8SPJ1	Junction plakoglobin OS=Bos taurus GN=JUP PE=2 SV=1 - [PLAK_BOVIN]	82.5408	22.15	2	10	13	24	protein binding; structural molecule activity	cytoplasm; cytoskeleton; cytosol; membrane; nucleus; organelle lumen	cell communication; cell differentiation; cell organization and biogenesis; cellular component movement; development; metabolic process; regulation of biological process; reproduction; response to stimulus; transport	Pf00514	745	81.7688	6.13818
F1MYG5	Uncharacterized protein OS=Bos taurus GN=LMNA PE=2 SV=1 - [F1MYG5_BOVIN]	21.3092	9.94	4	5	5	7	structural molecule activity	cytoskeleton; nucleus; organelle lumen	cell communication; cell death; cell differentiation; cell organization and biogenesis; cellular component movement; development; regulation of biological process; response to stimulus; transport	Pf00038; Pf00932	664	74.0818	7.38623
Q2KJ32	Selenium-binding protein 1 OS=Bos taurus GN=SELENBP1 PE=1 SV=1 - [SBP1_BOVIN]	12.7292	10.81	1	4	4	4	protein binding	cytoplasm; cytosol; membrane; nucleus; organelle lumen	transport	Pf05694	472	52.5216	6.48096
Q5E9J1	Heterogeneous nuclear ribonucleoprotein F OS=Bos taurus GN=HNRNPF PE=2 SV=3 - [HNRPF_BOVIN]	11.3333	8.21	1	1	2	3	nucleotide binding; RNA binding	nucleus; organelle lumen; spliceosomal complex	metabolic process; regulation of biological process	Pf00076; Pf08080	414	45.6599	5.49072
Q56JV9	40S ribosomal protein S3a OS=Bos taurus GN=RPS3A PE=2 SV=3 - [RS3A_BOVIN]	9.75503	10.23	4	2	2	3	structural molecule activity	cytoplasm; cytosol; nucleus; organelle lumen; ribosome	cell death; cell differentiation; metabolic process; regulation of biological process	Pf01015	264	29.9257	9.72998
O18789	40S ribosomal protein S2 OS=Bos taurus GN=RPS2 PE=2 SV=2 - [RS2_BOVIN]	9.23844	12.29	4	3	3	3	protein binding; RNA binding; structural molecule activity	cytoplasm; cytosol; nucleus; organelle lumen; ribosome	metabolic process	Pf00333; Pf03719	293	31.2156	10.2427
A8KC76	HSPA8 protein (Fragment) OS=Bos taurus GN=HSPA8 PE=2 SV=1 - [A8KC76_BOVIN]	5.95368	5.51	9	2	2	2	catalytic activity; nucleotide binding; protein binding	cell surface; cytoplasm; cytosol; extracellular; nucleus; organelle lumen; spliceosomal complex	metabolic process; regulation of biological process; response to stimulus	Pf00012	381	41.6042	4.99561
A6QLG5	40S ribosomal protein S9 OS=Bos taurus GN=RPS9 PE=2 SV=1 - [RS9_BOVIN]	5.51622	8.76	2	2	2	2	RNA binding; structural molecule activity; translation regulator activity	cytoplasm; cytosol; nucleus; organelle lumen; ribosome	cell proliferation; metabolic process; regulation of biological process	Pf00163; Pf01479	194	22.5776	10.6528
A6H7J6	P4HB protein OS=Bos taurus GN=P4HB PE=2 SV=1 - [A6H7J6_BOVIN]	3.72936	3.33	3	1	1	1	catalytic activity; metal ion binding	cell surface; cytoplasm; endoplasmic reticulum; membrane; organelle lumen	cellular homeostasis; metabolic process; regulation of biological process	Pf00085; Pf01216	510	57.1678	4.90674
A5D7J6	CALR protein OS=Bos taurus GN=CALR PE=2 SV=1 - [A5D7J6_BOVIN]	3.67359	3.12	3	1	1	1	metal ion binding; protein binding	cell surface; cytoplasm; cytosol; endoplasmic reticulum; extracellular; membrane; organelle lumen	cell communication; cell differentiation; cell organization and biogenesis; cell proliferation; development; metabolic process; regulation of biological process; reproduction; response to stimulus; transport	Pf00262	417	48.0679	4.4751
A5D7E8	PDIA3 protein OS=Bos taurus GN=PDIA3 PE=2 SV=1 - [A5D7E8_BOVIN]	3.58602	2.38	3	1	1	1	catalytic activity	cytoplasm; endoplasmic reticulum; organelle lumen	cell death; cellular homeostasis; metabolic process; regulation of biological process	Pf00085	505	56.8939	6.81494
Q3ZCK1	Eukaryotic translation initiation factor 3 subunit L OS=Bos taurus GN=EIF3L PE=2 SV=1 - [EIF3L_BOVIN]	3.5017	2.84	1	1	1	1	protein binding; RNA binding	cytoplasm; nucleus; organelle lumen	metabolic process	Pf10255	564	66.6844	6.34131
F1MWD3	Uncharacterized protein OS=Bos taurus GN=CCT5 PE=1 SV=2 - [F1MWD3_BOVIN]	3.50027	3.14	2	1	1	1	nucleotide binding; protein binding	cytoplasm; cytoskeleton; cytosol; nucleus; organelle lumen	metabolic process; response to stimulus	Pf00118	541	59.5769	5.90967
Q0V8F2	GTP-binding protein PTD004 OS=Bos taurus GN=PTD004 PE=2 SV=1 - [Q0V8F2_BOVIN]	3.13605	11.28	3	1	1	1	catalytic activity; nucleotide binding; transporter activity	cytoplasm; membrane; nucleus; organelle lumen	metabolic process; transport	Pf01926; Pf02421	133	14.2754	9.29053
Q2HJ65	Histone H2A OS=Bos taurus GN=H2AFY PE=2 SV=1 - [Q2HJ65_BOVIN]	2.99804	2.7	2	1	1	1	DNA binding; protein binding	chromosome; nucleus; organelle lumen	cell organization and biogenesis; metabolic process; regulation of biological process	Pf00125; Pf01661	371	39.5084	9.77393
D3JUI8	RNA-binding motif protein, X chromosome OS=Bos taurus GN=RBMX PE=2 SV=1 - [D3JUI8_BOVIN]	2.81169	3.32	1	1	1	1	DNA binding; nucleotide binding; RNA binding	chromosome; extracellular; nucleus; organelle lumen; spliceosomal complex	metabolic process; regulation of biological process; response to stimulus	Pf00076; Pf08081	391	42.2873	10.0229
P67827	Casein kinase I isoform alpha OS=Bos taurus GN=CSNK1A1 PE=1 SV=1 - [KC1A_BOVIN]	2.74114	3.08	2	1	1	1	catalytic activity; nucleotide binding	chromosome; cytoplasm; cytoskeleton; nucleus; organelle lumen	cell communication; cell division; cell organization and biogenesis; metabolic process; regulation of biological process; response to stimulus	Pf00069; Pf07714	325	37.5432	9.48096
F1MKQ9	Uveal autoantigen with coiled-coil domains and ankyrin repeats protein OS=Bos taurus GN=UACA PE=2 SV=2 - [F1MKQ9_BOVIN]	2.73365	0.86	4	1	1	1	catalytic activity; motor activity; protein binding; transporter activity	chromosome; cytoplasm; cytoskeleton; Golgi; membrane; nucleus; organelle lumen	cell organization and biogenesis; reproduction; transport	Pf00023; Pf01496; Pf01576; Pf02463; Pf05483; Pf05667; Pf07888; Pf09726; Pf09730; Pf12128; Pf12796	1401	161.156	6.80029
Q0VCM0	Protein S100-A16 OS=Bos taurus GN=S100A16 PE=3 SV=1 - [S10AG_BOVIN]	2.66307	10.68	1	1	1	1	metal ion binding; protein binding	cytoplasm; cytosol; membrane; nucleus; organelle lumen	response to stimulus	Pf01023	103	11.7691	8.93896
F1N1G7	Uncharacterized protein OS=Bos taurus GN=KIF5B PE=3 SV=2 - [F1N1G7_BOVIN]	2.63735	0.93	1	1	1	1	catalytic activity; motor activity; nucleotide binding; protein binding	chromosome; cytoplasm; cytoskeleton; membrane; mitochondrion; nucleus; organelle lumen	cell differentiation; cell organization and biogenesis; cellular component movement; metabolic process; reproduction	Pf00225; Pf01576; Pf02463; Pf03999; Pf04111; Pf04156; Pf05483; Pf05557; Pf05622; Pf05667; Pf06160; Pf07111; Pf07888; Pf09726; Pf09731; Pf10037; Pf10174; Pf11831; Pf12128	963	109.711	6.44287
Q0IIJ2	Histone H1.0 OS=Bos taurus GN=H1F0 PE=2 SV=3 - [H10_BOVIN]	2.6052	6.7	1	1	1	1	DNA binding	chromosome; cytoplasm; Golgi; nucleus; organelle lumen	cell organization and biogenesis; metabolic process	Pf00538	194	20.9382	10.9019

[truncated: 5 more sheets: cytosol, cytoplasm, nucleus, membrane, cytoskeleton]
